# Supplementary material for: Interpretable deep generative ensemble learning for single-cell omics with Hydra
Source: Mol Syst Biol. 2026 Apr 11;22(7):1161–79. doi: 10.1038/s44320-026-00208-7 (PMC13328726; doi:10.1038/s44320-026-00208-7)
Supplement: Supplementary file 3 — Source data Fig. 2 [file 44320_2026_208_MOESM3_ESM.zip]

Archive with 71 entries (56 files):
- SD figure 2/
- SD figure 2/.DS_Store
- __MACOSX/SD figure 2/._.DS_Store
- SD figure 2/2A/
- SD figure 2/README
- __MACOSX/SD figure 2/._README
- SD figure 2/2F/
- SD figure 2/2C/
- SD figure 2/2D/
- SD figure 2/2E/
- SD figure 2/2B/
- SD figure 2/2A/Hydra_Ensemble-25.zip
- SD figure 2/2A/.DS_Store
- __MACOSX/SD figure 2/2A/._.DS_Store
- SD figure 2/2A/Hydra_Ensemble-50.zip
- SD figure 2/2A/Hydra_Ensemble-100.zip
- SD figure 2/2A/Hydra_SingleModel.zip
- SD figure 2/2A/Hydra_Ensemble-10.zip
- __MACOSX/SD figure 2/2A/._Hydra_Ensemble-10.zip
- SD figure 2/2F/.DS_Store
- __MACOSX/SD figure 2/2F/._.DS_Store
- SD figure 2/2F/Limma/
- SD figure 2/2F/t-test/
- SD figure 2/2F/Wilcoxon-test/
- SD figure 2/2F/Hydra/
- SD figure 2/2C/.DS_Store
- __MACOSX/SD figure 2/2C/._.DS_Store
- SD figure 2/2C/Hydra_Feature_Selection.zip
- __MACOSX/SD figure 2/2C/._Hydra_Feature_Selection.zip
- SD figure 2/2D/fs.kidney proximal convoluted tubule epithelial cell_Hydra_new.csv
- __MACOSX/SD figure 2/2D/._fs.kidney proximal convoluted tubule epithelial cell_Hydra_new.csv
- SD figure 2/2E/.DS_Store
- __MACOSX/SD figure 2/2E/._.DS_Store
- SD figure 2/2E/Limma/
- SD figure 2/2E/t-test/
- SD figure 2/2E/Wilcoxon-test/
- SD figure 2/2E/Hydra/
- SD figure 2/2B/Hydra_Ensemble-25.zip
- SD figure 2/2B/.DS_Store
- __MACOSX/SD figure 2/2B/._.DS_Store
- SD figure 2/2B/Hydra_Ensemble-50.zip
- SD figure 2/2B/Hydra_Ensemble-100.zip
- __MACOSX/SD figure 2/2B/._Hydra_Ensemble-100.zip
- SD figure 2/2B/Hydra_SingleModel.zip
- __MACOSX/SD figure 2/2B/._Hydra_SingleModel.zip
- SD figure 2/2B/Hydra_Ensemble-10.zip
- SD figure 2/2F/Limma/.DS_Store
- __MACOSX/SD figure 2/2F/Limma/._.DS_Store
- SD figure 2/2F/Limma/Feature_Selection.zip
- SD figure 2/2F/t-test/.DS_Store
- __MACOSX/SD figure 2/2F/t-test/._.DS_Store
- SD figure 2/2F/t-test/Feature_Selection.zip
- SD figure 2/2F/Wilcoxon-test/.DS_Store
- __MACOSX/SD figure 2/2F/Wilcoxon-test/._.DS_Store
- SD figure 2/2F/Wilcoxon-test/Feature_Selection.zip
- SD figure 2/2F/Hydra/.DS_Store
- __MACOSX/SD figure 2/2F/Hydra/._.DS_Store
- SD figure 2/2F/Hydra/Feature_Selection.zip
- SD figure 2/2E/Limma/.DS_Store
- __MACOSX/SD figure 2/2E/Limma/._.DS_Store
- SD figure 2/2E/Limma/Feature_Selection.zip
- SD figure 2/2E/t-test/.DS_Store
- __MACOSX/SD figure 2/2E/t-test/._.DS_Store
- SD figure 2/2E/t-test/Feature_Selection.zip
- SD figure 2/2E/Wilcoxon-test/.DS_Store
- __MACOSX/SD figure 2/2E/Wilcoxon-test/._.DS_Store
- SD figure 2/2E/Wilcoxon-test/Feature_Selection.zip
- SD figure 2/2E/Hydra/.DS_Store
- __MACOSX/SD figure 2/2E/Hydra/._.DS_Store
- SD figure 2/2E/Hydra/Feature_Selection.zip
- __MACOSX/SD figure 2/2E/Hydra/._Feature_Selection.zip
