# Supplementary material for: Interpretable deep generative ensemble learning for single-cell omics with Hydra
Source: Mol Syst Biol. 2026 Apr 11;22(7):1161–79. doi: 10.1038/s44320-026-00208-7 (PMC13328726; doi:10.1038/s44320-026-00208-7)
Supplement: Supplementary file 3 — Source data Fig. 2 [file 44320_2026_208_MOESM3_ESM.zip › SD figure 2/README]

2A:
- Each compressed folder corresponds to a Hydra model variant
- Each compressed folder contains subfolders representing data variants from five time repeated random sub-sampling validations
- Each subfolder contains CSV files with each file corresponding to a cell type and its feature selection results

2B:
- Each compressed folder corresponds to a Hydra model variant
- Each compressed folder contains subfolders representing data variants from five time repeated random sub-sampling validations
- Each subfolder contains CSV files with each file corresponding to a cell type and its feature selection results

2C:
- The compressed folder contains CSV files with each file corresponding to a cell type and its feature selection results for Hydra

2D:
- Contains CSV file with feature selection results for the Kidney PCT epithelial cell

2E:
- Each folder corresponds to a method and contains a compressed folder
- Each compressed folder contains CSV files with each file corresponding to a cell type and its feature selection results

2F:
- Each folder corresponds to a method and contains a compressed folder
- Each compressed folder contains CSV files with each file corresponding to a cell type and its feature selection results
