# Supplementary material for: Interpretable deep generative ensemble learning for single-cell omics with Hydra
Source: Mol Syst Biol. 2026 Apr 11;22(7):1161–79. doi: 10.1038/s44320-026-00208-7 (PMC13328726; doi:10.1038/s44320-026-00208-7)
Supplement: Supplementary file 3 — Source data Fig. 2 [file 44320_2026_208_MOESM3_ESM.zip › SD figure 2/2D/fs.kidney proximal convoluted tubule epithelial cell_Hydra_new.csv]

Feature Name	Score
ENSMUSG00000018339_RNA_1833	23.14633
ENSMUSG00000020044_RNA_1321	8.942857
ENSMUSG00000024661_RNA_6606	5.020196
ENSMUSG00000027199_RNA_7585	4.4569087
ENSMUSG00000049422_RNA_1146	4.0594306
ENSMUSG00000029304_RNA_10066	4.009702
ENSMUSG00000060317_RNA_8950	3.928149
ENSMUSG00000063856_RNA_13795	3.7427742
ENSMUSG00000027562_RNA_8070	3.1061945
ENSMUSG00000086503_RNA_14258	3.096946
ENSMUSG00000020062_RNA_1337	3.065721
ENSMUSG00000026385_RNA_446	3.0032027
ENSMUSG00000079262_RNA_11248	2.9283082
ENSMUSG00000046447_RNA_9464	2.7334936
ENSMUSG00000027187_RNA_7444	2.6022396
ENSMUSG00000037440_RNA_946	2.5981407
ENSMUSG00000038224_RNA_2101	2.4857728
ENSMUSG00000050866_RNA_12285	2.4463172
ENSMUSG00000005533_RNA_11847	2.397111
ENSMUSG00000033161_RNA_8518	2.3874571
ENSMUSG00000059412_RNA_13358	2.1327972
ENSMUSG00000022899_RNA_5129	2.1218004
ENSMUSG00000017493_RNA_2407	2.119837
ENSMUSG00000010044_RNA_13765	2.02796
ENSMUSG00000021190_RNA_3111	1.9858286
ENSMUSG00000030654_RNA_12106	1.9614172
ENSMUSG00000056429_RNA_10836	1.9609785
ENSMUSG00000028307_RNA_8955	1.9459207
ENSMUSG00000030246_RNA_11254	1.8870888
ENSMUSG00000019872_RNA_1047	1.7837427
ENSMUSG00000043681_RNA_3926	1.7609315
ENSMUSG00000023367_RNA_10731	1.7305999
ENSMUSG00000032758_RNA_11209	1.7256169
ENSMUSG00000002985_RNA_11440	1.7213726
ENSMUSG00000112129_RNA_1098	1.6940185
ENSMUSG00000011179_RNA_2795	1.661462
ENSMUSG00000025351_RNA_1543	1.6013464
ENSMUSG00000016534_RNA_14061	1.5972604
ENSMUSG00000004655_RNA_10773	1.5841284
ENSMUSG00000021215_RNA_3236	1.5486473
ENSMUSG00000041644_RNA_7477	1.5057919
ENSMUSG00000074227_RNA_11570	1.4957447
ENSMUSG00000031517_RNA_12581	1.4947019
ENSMUSG00000029810_RNA_10730	1.4902973
ENSMUSG00000020432_RNA_1568	1.4726268
ENSMUSG00000027452_RNA_7745	1.4504489
ENSMUSG00000024781_RNA_6740	1.4496146
ENSMUSG00000044894_RNA_1813	1.4478577
ENSMUSG00000023089_RNA_10601	1.4056556
ENSMUSG00000027775_RNA_8228	1.3884997
ENSMUSG00000075706_RNA_1211	1.3865979
ENSMUSG00000021643_RNA_3715	1.3858571
ENSMUSG00000020163_RNA_1232	1.3168496
ENSMUSG00000040998_RNA_8683	1.3139694
ENSMUSG00000018585_RNA_1843	1.3078021
ENSMUSG00000027706_RNA_8104	1.3077335
ENSMUSG00000022562_RNA_4496	1.3007066
ENSMUSG00000017009_RNA_7896	1.2966049
ENSMUSG00000029445_RNA_10267	1.2811177
ENSMUSG00000029776_RNA_10755	1.2279031
ENSMUSG00000050856_RNA_10100	1.2263355
ENSMUSG00000038717_RNA_13342	1.2078586
ENSMUSG00000021520_RNA_3565	1.2058513
ENSMUSG00000021477_RNA_3562	1.1970055
ENSMUSG00000023010_RNA_4771	1.1922363
ENSMUSG00000035828_RNA_4687	1.182567
ENSMUSG00000030122_RNA_11124	1.1807438
ENSMUSG00000063590_RNA_6568	1.1511402
ENSMUSG00000054312_RNA_8449	1.1464041
ENSMUSG00000006345_RNA_1134	1.1454418
ENSMUSG00000022150_RNA_4291	1.1114018
ENSMUSG00000019851_RNA_918	1.1047808
ENSMUSG00000036256_RNA_9962	1.1018382
ENSMUSG00000024953_RNA_6541	1.091914
ENSMUSG00000024650_RNA_6572	1.0760993
ENSMUSG00000018102_RNA_3335	1.0717655
ENSMUSG00000086290_RNA_9361	1.0549579
ENSMUSG00000031633_RNA_12563	1.0461539
ENSMUSG00000002797_RNA_10770	1.0440167
ENSMUSG00000030688_RNA_12004	1.0437393
ENSMUSG00000028603_RNA_9127	1.0349052
ENSMUSG00000003545_RNA_11420	1.025152
ENSMUSG00000054619_RNA_4785	0.99988675
ENSMUSG00000071014_RNA_8858	0.9945258
ENSMUSG00000014294_RNA_6176	0.982026
ENSMUSG00000036880_RNA_6369	0.9771353
ENSMUSG00000025980_RNA_162	0.97419554
ENSMUSG00000020022_RNA_1367	0.97123486
ENSMUSG00000007038_RNA_5692	0.95998365
ENSMUSG00000028715_RNA_9168	0.9591734
ENSMUSG00000070780_RNA_9910	0.9564621
ENSMUSG00000018770_RNA_7317	0.95595235
ENSMUSG00000063694_RNA_10739	0.94875497
ENSMUSG00000083019_RNA_14261	0.9409608
ENSMUSG00000095463_RNA_4153	0.93949974
ENSMUSG00000038462_RNA_3367	0.93481416
ENSMUSG00000025533_RNA_10323	0.9322484
ENSMUSG00000029467_RNA_10254	0.931457
ENSMUSG00000026179_RNA_255	0.92351836
ENSMUSG00000051483_RNA_5283	0.9221321
ENSMUSG00000061904_RNA_1346	0.91809744
ENSMUSG00000021207_RNA_3244	0.90930897
ENSMUSG00000025868_RNA_3488	0.90275425
ENSMUSG00000025393_RNA_1508	0.8964736
ENSMUSG00000022186_RNA_4281	0.8960305
ENSMUSG00000022450_RNA_4633	0.88608104
ENSMUSG00000020186_RNA_1405	0.8775426
ENSMUSG00000116648_RNA_4949	0.8734233
ENSMUSG00000020798_RNA_2070	0.86384094
ENSMUSG00000035885_RNA_6558	0.8611874
ENSMUSG00000062210_RNA_6259	0.85937244
ENSMUSG00000042684_RNA_593	0.8449171
ENSMUSG00000022820_RNA_5140	0.8432136
ENSMUSG00000047844_RNA_14327	0.83246565
ENSMUSG00000039783_RNA_757	0.8318025
ENSMUSG00000030934_RNA_12273	0.8300212
ENSMUSG00000003477_RNA_10772	0.82910347
ENSMUSG00000016427_RNA_14055	0.8274804
ENSMUSG00000026295_RNA_363	0.82548594
ENSMUSG00000070348_RNA_12387	0.81653905
ENSMUSG00000042371_RNA_1920	0.8145591
ENSMUSG00000003531_RNA_4980	0.8108941
ENSMUSG00000014301_RNA_4881	0.80916333
ENSMUSG00000024843_RNA_6421	0.80719256
ENSMUSG00000023915_RNA_5782	0.80620223
ENSMUSG00000031725_RNA_12846	0.8055776
ENSMUSG00000017778_RNA_3643	0.7845954
ENSMUSG00000058076_RNA_703	0.77214485
ENSMUSG00000026473_RNA_597	0.7664096
ENSMUSG00000014158_RNA_10164	0.7653604
ENSMUSG00000009863_RNA_9492	0.76247495
ENSMUSG00000052459_RNA_5163	0.7515412
ENSMUSG00000039016_RNA_13386	0.74970144
ENSMUSG00000039438_RNA_13341	0.7483247
ENSMUSG00000061518_RNA_86	0.74545133
ENSMUSG00000006057_RNA_2330	0.74422914
ENSMUSG00000039697_RNA_969	0.7417431
ENSMUSG00000028713_RNA_9172	0.7409758
ENSMUSG00000051811_RNA_11323	0.7350252
ENSMUSG00000044475_RNA_1061	0.7348546
ENSMUSG00000006818_RNA_5366	0.7339268
ENSMUSG00000093930_RNA_3790	0.7336363
ENSMUSG00000006717_RNA_3354	0.7294182
ENSMUSG00000028766_RNA_9453	0.728301
ENSMUSG00000067288_RNA_5633	0.72635084
ENSMUSG00000061808_RNA_6092	0.71899724
ENSMUSG00000019791_RNA_968	0.7174781
ENSMUSG00000030096_RNA_10951	0.71533924
ENSMUSG00000030161_RNA_11190	0.71521837
ENSMUSG00000115431_RNA_3925	0.71482277
ENSMUSG00000033307_RNA_1142	0.7130234
ENSMUSG00000038178_RNA_2107	0.7111576
ENSMUSG00000059534_RNA_1583	0.70616883
ENSMUSG00000027679_RNA_8125	0.695721
ENSMUSG00000052738_RNA_10840	0.6916303
ENSMUSG00000005125_RNA_4449	0.68603677
ENSMUSG00000037573_RNA_2293	0.68458396
ENSMUSG00000029162_RNA_9754	0.68153477
ENSMUSG00000034880_RNA_12683	0.6802737
ENSMUSG00000042082_RNA_3673	0.6799377
ENSMUSG00000022180_RNA_4017	0.67127174
ENSMUSG00000037710_RNA_1123	0.66832
ENSMUSG00000024900_RNA_6416	0.6660772
ENSMUSG00000024899_RNA_6728	0.664204
ENSMUSG00000038845_RNA_2320	0.66379344
ENSMUSG00000006315_RNA_11616	0.6628629
ENSMUSG00000028692_RNA_9191	0.6562272
ENSMUSG00000020483_RNA_2268	0.65237486
ENSMUSG00000083757_RNA_9357	0.6521169
ENSMUSG00000044080_RNA_8380	0.64703834
ENSMUSG00000036106_RNA_4661	0.6447098
ENSMUSG00000057228_RNA_12590	0.64195454
ENSMUSG00000054428_RNA_9368	0.6412653
ENSMUSG00000060032_RNA_11230	0.6401363
ENSMUSG00000032278_RNA_13494	0.6400305
ENSMUSG00000021054_RNA_2973	0.637619
ENSMUSG00000026664_RNA_6936	0.6361918
ENSMUSG00000004032_RNA_8576	0.6307893
ENSMUSG00000022010_RNA_4201	0.6288955
ENSMUSG00000056938_RNA_2513	0.626823
ENSMUSG00000061742_RNA_6539	0.6241332
ENSMUSG00000018459_RNA_7925	0.6209835
ENSMUSG00000024158_RNA_5467	0.6204034
ENSMUSG00000026895_RNA_7193	0.61910725
ENSMUSG00000026576_RNA_662	0.6188027
ENSMUSG00000011257_RNA_9263	0.61508906
ENSMUSG00000019761_RNA_2413	0.6090113
ENSMUSG00000001247_RNA_11626	0.6079288
ENSMUSG00000046516_RNA_5145	0.6043282
ENSMUSG00000001666_RNA_1138	0.6002821
ENSMUSG00000022564_RNA_4494	0.59227043
ENSMUSG00000019810_RNA_904	0.5841156
ENSMUSG00000025479_RNA_12311	0.5819065
ENSMUSG00000039878_RNA_1520	0.5791699
ENSMUSG00000021102_RNA_3145	0.5782507
ENSMUSG00000004610_RNA_11672	0.57241875
ENSMUSG00000037152_RNA_8161	0.57076395
ENSMUSG00000020309_RNA_1695	0.57018036
ENSMUSG00000021947_RNA_4072	0.56986636
ENSMUSG00000020644_RNA_2814	0.56976163
ENSMUSG00000028967_RNA_9575	0.5669867
ENSMUSG00000000326_RNA_4987	0.564893
ENSMUSG00000041028_RNA_3932	0.5625776
ENSMUSG00000022354_RNA_4430	0.5622606
ENSMUSG00000037601_RNA_2291	0.55950516
ENSMUSG00000023150_RNA_577	0.5573578
ENSMUSG00000025504_RNA_12338	0.5551815
ENSMUSG00000048578_RNA_10179	0.5503748
ENSMUSG00000071711_RNA_4551	0.54993653
ENSMUSG00000028261_RNA_8831	0.54633945
ENSMUSG00000039640_RNA_2709	0.5412811
ENSMUSG00000066072_RNA_9169	0.5401466
ENSMUSG00000036199_RNA_12628	0.5387048
ENSMUSG00000016252_RNA_7986	0.53522164
ENSMUSG00000028680_RNA_9205	0.5343486
ENSMUSG00000041881_RNA_5634	0.53406185
ENSMUSG00000031299_RNA_14412	0.5330395
ENSMUSG00000024298_RNA_5610	0.53110445
ENSMUSG00000020803_RNA_2062	0.53072834
ENSMUSG00000032590_RNA_13789	0.5291528
ENSMUSG00000031938_RNA_13162	0.52713454
ENSMUSG00000028461_RNA_8897	0.5268994
ENSMUSG00000023951_RNA_5802	0.5249664
ENSMUSG00000020857_RNA_2290	0.5207663
ENSMUSG00000037966_RNA_3453	0.5207053
ENSMUSG00000022613_RNA_4699	0.5192953
ENSMUSG00000072949_RNA_3032	0.5149945
ENSMUSG00000024521_RNA_6335	0.5148521
ENSMUSG00000028964_RNA_9576	0.5146657
ENSMUSG00000015474_RNA_5678	0.5132191
ENSMUSG00000050777_RNA_445	0.5117604
ENSMUSG00000023914_RNA_5783	0.5081521
ENSMUSG00000002475_RNA_6064	0.507132
ENSMUSG00000047638_RNA_1339	0.5059385
ENSMUSG00000055322_RNA_249	0.5042004
ENSMUSG00000049091_RNA_12211	0.49999785
ENSMUSG00000026956_RNA_7027	0.49865663
ENSMUSG00000069769_RNA_2273	0.49819168
ENSMUSG00000029632_RNA_10571	0.49818122
ENSMUSG00000039197_RNA_3852	0.49817184
ENSMUSG00000029560_RNA_10445	0.49801925
ENSMUSG00000021794_RNA_3924	0.4977069
ENSMUSG00000032911_RNA_13440	0.49678344
ENSMUSG00000000088_RNA_13454	0.49613142
ENSMUSG00000045160_RNA_10866	0.49595997
ENSMUSG00000030103_RNA_10990	0.49484983
ENSMUSG00000064254_RNA_11465	0.49449515
ENSMUSG00000047735_RNA_10544	0.492542
ENSMUSG00000063018_RNA_13962	0.49222103
ENSMUSG00000062054_RNA_2802	0.49049503
ENSMUSG00000035674_RNA_11294	0.48961207
ENSMUSG00000033735_RNA_10880	0.48876667
ENSMUSG00000036751_RNA_11611	0.48823032
ENSMUSG00000027315_RNA_7517	0.48494142
ENSMUSG00000052397_RNA_5337	0.48326412
ENSMUSG00000015806_RNA_9861	0.48269266
ENSMUSG00000019738_RNA_11593	0.4813189
ENSMUSG00000046668_RNA_6163	0.47960615
ENSMUSG00000056234_RNA_3911	0.4778858
ENSMUSG00000028743_RNA_9478	0.47663325
ENSMUSG00000039682_RNA_9862	0.475278
ENSMUSG00000028691_RNA_9192	0.47243166
ENSMUSG00000032324_RNA_13437	0.4701856
ENSMUSG00000006273_RNA_12615	0.4680784
ENSMUSG00000074794_RNA_3634	0.46323034
ENSMUSG00000015653_RNA_9658	0.46213382
ENSMUSG00000032786_RNA_13743	0.46213013
ENSMUSG00000021577_RNA_3614	0.46125856
ENSMUSG00000054733_RNA_4117	0.45906794
ENSMUSG00000024644_RNA_6409	0.45879015
ENSMUSG00000068290_RNA_7662	0.45825052
ENSMUSG00000039062_RNA_11881	0.45483333
ENSMUSG00000030541_RNA_11884	0.45404547
ENSMUSG00000031818_RNA_13045	0.4511711
ENSMUSG00000024038_RNA_5591	0.45056236
ENSMUSG00000070493_RNA_10320	0.44617802
ENSMUSG00000072941_RNA_9872	0.44431818
ENSMUSG00000024346_RNA_6166	0.44424865
ENSMUSG00000029103_RNA_9813	0.4440893
ENSMUSG00000105814_RNA_10037	0.44351202
ENSMUSG00000025190_RNA_6809	0.44346607
ENSMUSG00000027087_RNA_7349	0.44272846
ENSMUSG00000031447_RNA_12444	0.4422913
ENSMUSG00000018574_RNA_2013	0.44034877
ENSMUSG00000030781_RNA_12249	0.43896213
ENSMUSG00000032330_RNA_13624	0.43816552
ENSMUSG00000024997_RNA_6919	0.43798122
ENSMUSG00000022425_RNA_4405	0.43710184
ENSMUSG00000034424_RNA_13019	0.43671516
ENSMUSG00000021770_RNA_3853	0.4366991
ENSMUSG00000039361_RNA_11937	0.43666825
ENSMUSG00000032314_RNA_13433	0.43531722
ENSMUSG00000059772_RNA_12178	0.43187743
ENSMUSG00000034875_RNA_11651	0.43085757
ENSMUSG00000024359_RNA_6152	0.4297856
ENSMUSG00000039450_RNA_2724	0.42945075
ENSMUSG00000030894_RNA_12045	0.4271459
ENSMUSG00000073676_RNA_163	0.42350814
ENSMUSG00000048546_RNA_4620	0.42218235
ENSMUSG00000049382_RNA_4821	0.4215712
ENSMUSG00000015568_RNA_12613	0.42132515
ENSMUSG00000021606_RNA_3599	0.4195944
ENSMUSG00000014313_RNA_4360	0.41888884
ENSMUSG00000033427_RNA_1132	0.4188558
ENSMUSG00000051319_RNA_7628	0.4171951
ENSMUSG00000032279_RNA_13422	0.41471422
ENSMUSG00000024486_RNA_6167	0.41209018
ENSMUSG00000024740_RNA_6620	0.4105931
ENSMUSG00000003072_RNA_1214	0.40935442
ENSMUSG00000061474_RNA_3728	0.40915644
ENSMUSG00000052512_RNA_11801	0.4085029
ENSMUSG00000030108_RNA_11078	0.40747958
ENSMUSG00000020098_RNA_1069	0.4068214
ENSMUSG00000025199_RNA_6819	0.40682065
ENSMUSG00000023068_RNA_1034	0.40669495
ENSMUSG00000032047_RNA_13413	0.4052781
ENSMUSG00000031451_RNA_12450	0.40324458
ENSMUSG00000000805_RNA_2239	0.4030071
ENSMUSG00000021460_RNA_3476	0.40189037
ENSMUSG00000055435_RNA_13014	0.40167361
ENSMUSG00000052698_RNA_13553	0.40044153
ENSMUSG00000032959_RNA_10201	0.4001821
ENSMUSG00000061175_RNA_8246	0.3987181
ENSMUSG00000026939_RNA_7040	0.39812702
ENSMUSG00000073422_RNA_5650	0.39598674
ENSMUSG00000038567_RNA_7962	0.39443895
ENSMUSG00000020321_RNA_1659	0.3911408
ENSMUSG00000020456_RNA_1613	0.39096627
ENSMUSG00000090231_RNA_5687	0.39077097
ENSMUSG00000042293_RNA_13375	0.39070347
ENSMUSG00000027870_RNA_8507	0.3903782
ENSMUSG00000005510_RNA_7380	0.39035797
ENSMUSG00000019278_RNA_13076	0.38937408
ENSMUSG00000030037_RNA_10856	0.3892399
ENSMUSG00000058258_RNA_3250	0.3887981
ENSMUSG00000079480_RNA_14248	0.3887045
ENSMUSG00000001211_RNA_1181	0.38860255
ENSMUSG00000035048_RNA_13712	0.38644993
ENSMUSG00000062908_RNA_8758	0.38479945
ENSMUSG00000078695_RNA_2367	0.38459343
ENSMUSG00000030869_RNA_12142	0.38397506
ENSMUSG00000022540_RNA_4891	0.38271698
ENSMUSG00000021996_RNA_4189	0.38107973
ENSMUSG00000001763_RNA_10622	0.38079023
ENSMUSG00000027513_RNA_7974	0.37982824
ENSMUSG00000040883_RNA_13214	0.3787409
ENSMUSG00000071528_RNA_6864	0.37797984
ENSMUSG00000026185_RNA_248	0.37734896
ENSMUSG00000029657_RNA_10534	0.3762981
ENSMUSG00000038690_RNA_10498	0.3754467
ENSMUSG00000039795_RNA_8060	0.3751288
ENSMUSG00000022403_RNA_4611	0.3728664
ENSMUSG00000063796_RNA_6571	0.37266868
ENSMUSG00000032531_RNA_13713	0.37199008
ENSMUSG00000018796_RNA_12564	0.37054458
ENSMUSG00000025404_RNA_1493	0.36873946
ENSMUSG00000032418_RNA_13645	0.3671761
ENSMUSG00000022751_RNA_5206	0.36656058
ENSMUSG00000031059_RNA_14025	0.3653615
ENSMUSG00000021612_RNA_3604	0.36455896
ENSMUSG00000022210_RNA_4030	0.36417177
ENSMUSG00000042978_RNA_12162	0.36266422
ENSMUSG00000051510_RNA_2717	0.36218023
ENSMUSG00000003865_RNA_11745	0.3615418
ENSMUSG00000005268_RNA_4309	0.36091375
ENSMUSG00000022890_RNA_5240	0.36046356
ENSMUSG00000034108_RNA_6461	0.35852113
ENSMUSG00000038708_RNA_13882	0.35648027
ENSMUSG00000047721_RNA_12179	0.35603994
ENSMUSG00000024527_RNA_6344	0.35467064
ENSMUSG00000033295_RNA_9222	0.35463974
ENSMUSG00000025950_RNA_228	0.3514989
ENSMUSG00000029462_RNA_10250	0.35085082
ENSMUSG00000015766_RNA_11239	0.34892085
ENSMUSG00000023456_RNA_11117	0.34706023
ENSMUSG00000053329_RNA_1178	0.3461904
ENSMUSG00000063931_RNA_11643	0.34544536
ENSMUSG00000047126_RNA_2254	0.34352306
ENSMUSG00000041488_RNA_6646	0.34302852
ENSMUSG00000038871_RNA_10645	0.33887902
ENSMUSG00000034566_RNA_2614	0.33742952
ENSMUSG00000001891_RNA_1658	0.33669326
ENSMUSG00000027822_RNA_8212	0.33643565
ENSMUSG00000025579_RNA_2689	0.3358254
ENSMUSG00000028470_RNA_8905	0.33516723
ENSMUSG00000075486_RNA_4229	0.3350672
ENSMUSG00000026189_RNA_241	0.33491516
ENSMUSG00000024132_RNA_5444	0.33411726
ENSMUSG00000052396_RNA_11973	0.33387294
ENSMUSG00000040181_RNA_647	0.3317956
ENSMUSG00000117962_RNA_5578	0.3310555
ENSMUSG00000018659_RNA_2350	0.33046946
ENSMUSG00000052428_RNA_680	0.3275927
ENSMUSG00000028673_RNA_9429	0.32736018
ENSMUSG00000002957_RNA_12349	0.32604945
ENSMUSG00000017386_RNA_2143	0.3258043
ENSMUSG00000029438_RNA_10269	0.3257751
ENSMUSG00000024099_RNA_5934	0.32225856
ENSMUSG00000028195_RNA_8730	0.32140058
ENSMUSG00000107002_RNA_5074	0.32085058
ENSMUSG00000000673_RNA_6002	0.32065833
ENSMUSG00000067851_RNA_21	0.32030642
ENSMUSG00000041660_RNA_7475	0.31976882
ENSMUSG00000026687_RNA_681	0.31899676
ENSMUSG00000029571_RNA_10575	0.31876442
ENSMUSG00000032232_RNA_13572	0.31771702
ENSMUSG00000027984_RNA_8676	0.31689963
ENSMUSG00000005980_RNA_4873	0.31584084
ENSMUSG00000035203_RNA_11340	0.31565621
ENSMUSG00000040048_RNA_5463	0.31469354
ENSMUSG00000042770_RNA_11222	0.3146517
ENSMUSG00000048878_RNA_2514	0.3144546
ENSMUSG00000027698_RNA_8092	0.31338826
ENSMUSG00000069520_RNA_1416	0.31119695
ENSMUSG00000034667_RNA_1459	0.31040034
ENSMUSG00000026820_RNA_7149	0.310397
ENSMUSG00000081824_RNA_5158	0.31008384
ENSMUSG00000032978_RNA_9244	0.30886328
ENSMUSG00000043252_RNA_8812	0.30852684
ENSMUSG00000023031_RNA_4796	0.3084204
ENSMUSG00000034664_RNA_2497	0.30805805
ENSMUSG00000003746_RNA_1040	0.30772984
ENSMUSG00000027367_RNA_7616	0.3069084
ENSMUSG00000020153_RNA_1220	0.3059246
ENSMUSG00000035150_RNA_14204	0.30547243
ENSMUSG00000020839_RNA_2125	0.30540434
ENSMUSG00000036781_RNA_13550	0.305386
ENSMUSG00000041697_RNA_10188	0.30410242
ENSMUSG00000044349_RNA_7858	0.30384415
ENSMUSG00000030538_RNA_11886	0.30300638
ENSMUSG00000038679_RNA_4393	0.30150983
ENSMUSG00000032051_RNA_13402	0.3011046
ENSMUSG00000005373_RNA_10348	0.30054817
ENSMUSG00000027359_RNA_7603	0.30030623
ENSMUSG00000062929_RNA_2893	0.29833984
ENSMUSG00000028393_RNA_9002	0.29709175
ENSMUSG00000031231_RNA_14272	0.29702294
ENSMUSG00000020402_RNA_1808	0.29638615
ENSMUSG00000018677_RNA_2494	0.2953203
ENSMUSG00000029311_RNA_10061	0.29521197
ENSMUSG00000022338_RNA_4388	0.29428843
ENSMUSG00000020572_RNA_2839	0.2942045
ENSMUSG00000025993_RNA_139	0.29352868
ENSMUSG00000042724_RNA_3020	0.29185197
ENSMUSG00000056899_RNA_2869	0.29079053
ENSMUSG00000030905_RNA_12127	0.29000595
ENSMUSG00000044792_RNA_3538	0.2891878
ENSMUSG00000035637_RNA_8917	0.28699464
ENSMUSG00000045095_RNA_10959	0.28596568
ENSMUSG00000024955_RNA_6543	0.28584453
ENSMUSG00000095143_RNA_8504	0.28577864
ENSMUSG00000053898_RNA_11555	0.28477687
ENSMUSG00000086784_RNA_11329	0.2842389
ENSMUSG00000060002_RNA_1333	0.28384268
ENSMUSG00000026579_RNA_658	0.28327638
ENSMUSG00000062619_RNA_5830	0.28287822
ENSMUSG00000090101_RNA_5459	0.28285572
ENSMUSG00000022892_RNA_5242	0.28279883
ENSMUSG00000078566_RNA_12295	0.28205943
ENSMUSG00000060376_RNA_11494	0.28189787
ENSMUSG00000038170_RNA_8496	0.28189453
ENSMUSG00000030562_RNA_11927	0.2815961
ENSMUSG00000029053_RNA_9613	0.28077543
ENSMUSG00000071796_RNA_12465	0.2784896
ENSMUSG00000025728_RNA_5512	0.2776554
ENSMUSG00000038286_RNA_3386	0.27549544
ENSMUSG00000032578_RNA_13758	0.2751043
ENSMUSG00000026028_RNA_187	0.27411607
ENSMUSG00000006373_RNA_14044	0.27214193
ENSMUSG00000032902_RNA_8544	0.27119964
ENSMUSG00000001467_RNA_9653	0.2709643
ENSMUSG00000030647_RNA_11956	0.26993084
ENSMUSG00000020326_RNA_1727	0.26957816
ENSMUSG00000042275_RNA_3779	0.26892728
ENSMUSG00000033938_RNA_12755	0.2688493
ENSMUSG00000024782_RNA_6704	0.26877517
ENSMUSG00000021696_RNA_3752	0.26836795
ENSMUSG00000041241_RNA_9463	0.26807854
ENSMUSG00000031672_RNA_12887	0.26773414
ENSMUSG00000018900_RNA_1822	0.26666096
ENSMUSG00000025871_RNA_3485	0.26579377
ENSMUSG00000029772_RNA_10624	0.26577586
ENSMUSG00000026123_RNA_74	0.26531932
ENSMUSG00000034285_RNA_1586	0.26435715
ENSMUSG00000027602_RNA_7811	0.26432258
ENSMUSG00000028773_RNA_9345	0.26334652
ENSMUSG00000027227_RNA_7577	0.2628632
ENSMUSG00000038508_RNA_12657	0.2628519
ENSMUSG00000019883_RNA_962	0.2628395
ENSMUSG00000030102_RNA_10988	0.25996235
ENSMUSG00000045996_RNA_4361	0.25922668
ENSMUSG00000058056_RNA_12597	0.2591357
ENSMUSG00000031924_RNA_12960	0.25913092
ENSMUSG00000046792_RNA_11341	0.2586229
ENSMUSG00000030630_RNA_11923	0.25823557
ENSMUSG00000053644_RNA_6273	0.25774595
ENSMUSG00000053916_RNA_7752	0.2570884
ENSMUSG00000022742_RNA_5212	0.25698054
ENSMUSG00000010651_RNA_13888	0.25658664
ENSMUSG00000022951_RNA_5279	0.2549871
ENSMUSG00000031441_RNA_12437	0.25489745
ENSMUSG00000035847_RNA_14123	0.25219452
ENSMUSG00000011752_RNA_6793	0.25163096
ENSMUSG00000116933_RNA_5276	0.25059912
ENSMUSG00000027274_RNA_7702	0.24989401
ENSMUSG00000017723_RNA_7900	0.24966808
ENSMUSG00000040808_RNA_14423	0.24944326
ENSMUSG00000027900_RNA_8563	0.24936308
ENSMUSG00000045216_RNA_75	0.24926251
ENSMUSG00000063882_RNA_9178	0.24910522
ENSMUSG00000006378_RNA_4570	0.24803032
ENSMUSG00000044986_RNA_4550	0.24768943
ENSMUSG00000020219_RNA_1251	0.2474961
ENSMUSG00000021236_RNA_3040	0.24639463
ENSMUSG00000025137_RNA_2715	0.24617346
ENSMUSG00000068874_RNA_8418	0.24495679
ENSMUSG00000021738_RNA_3814	0.24463691
ENSMUSG00000056973_RNA_12844	0.24304925
ENSMUSG00000005981_RNA_4874	0.24298379
ENSMUSG00000024130_RNA_5441	0.2412705
ENSMUSG00000034926_RNA_9106	0.241104
ENSMUSG00000026688_RNA_682	0.24104688
ENSMUSG00000061838_RNA_10963	0.24090041
ENSMUSG00000006469_RNA_7018	0.24079351
ENSMUSG00000025428_RNA_6386	0.24021634
ENSMUSG00000021238_RNA_3042	0.23971988
ENSMUSG00000037916_RNA_6431	0.2392744
ENSMUSG00000002416_RNA_10680	0.23867247
ENSMUSG00000022477_RNA_4622	0.23780192
ENSMUSG00000020827_RNA_2036	0.23773377
ENSMUSG00000041193_RNA_9468	0.23751545
ENSMUSG00000011096_RNA_11712	0.23703891
ENSMUSG00000027007_RNA_7341	0.23681617
ENSMUSG00000020775_RNA_2639	0.2350954
ENSMUSG00000034203_RNA_10947	0.23395388
ENSMUSG00000037972_RNA_4915	0.23350781
ENSMUSG00000041168_RNA_5898	0.23349321
ENSMUSG00000033060_RNA_4231	0.23299627
ENSMUSG00000074211_RNA_11597	0.23238996
ENSMUSG00000038600_RNA_10662	0.23160952
ENSMUSG00000021306_RNA_3263	0.2297454
ENSMUSG00000040616_RNA_9518	0.22961447
ENSMUSG00000006395_RNA_9223	0.22961237
ENSMUSG00000025921_RNA_33	0.22943477
ENSMUSG00000056692_RNA_5541	0.22788812
ENSMUSG00000005615_RNA_5085	0.22707847
ENSMUSG00000009772_RNA_490	0.22689456
ENSMUSG00000031373_RNA_14426	0.22557503
ENSMUSG00000054226_RNA_10889	0.2249763
ENSMUSG00000029684_RNA_10603	0.2238393
ENSMUSG00000020534_RNA_1905	0.22368939
ENSMUSG00000031010_RNA_14010	0.2236535
ENSMUSG00000066097_RNA_9065	0.22345175
ENSMUSG00000051674_RNA_9937	0.22330536
ENSMUSG00000000958_RNA_4002	0.22324502
ENSMUSG00000052566_RNA_12800	0.22238249
ENSMUSG00000032350_RNA_13607	0.22236435
ENSMUSG00000023921_RNA_5780	0.22220492
ENSMUSG00000036832_RNA_8737	0.22203046
ENSMUSG00000022551_RNA_4499	0.22190176
ENSMUSG00000025486_RNA_12315	0.22180587
ENSMUSG00000038843_RNA_6667	0.2192956
ENSMUSG00000039428_RNA_11930	0.21919164
ENSMUSG00000022110_RNA_4187	0.21870317
ENSMUSG00000062609_RNA_5295	0.21861082
ENSMUSG00000050608_RNA_9474	0.21822658
ENSMUSG00000029017_RNA_9695	0.21814811
ENSMUSG00000026175_RNA_259	0.21786942
ENSMUSG00000023830_RNA_5359	0.21764
ENSMUSG00000025903_RNA_2	0.21745957
ENSMUSG00000027774_RNA_8225	0.21564715
ENSMUSG00000022389_RNA_4619	0.21534288
ENSMUSG00000054252_RNA_9793	0.21519753
ENSMUSG00000014418_RNA_11786	0.2148174
ENSMUSG00000042043_RNA_3678	0.21352774
ENSMUSG00000032309_RNA_13431	0.21302965
ENSMUSG00000039100_RNA_4339	0.21237119
ENSMUSG00000020051_RNA_1326	0.21222581
ENSMUSG00000062683_RNA_4844	0.2113339
ENSMUSG00000036764_RNA_1101	0.21112376
ENSMUSG00000036606_RNA_4695	0.21087621
ENSMUSG00000019822_RNA_1002	0.21060543
ENSMUSG00000063903_RNA_11688	0.21033889
ENSMUSG00000060261_RNA_10333	0.21021341
ENSMUSG00000009376_RNA_10587	0.20959176
ENSMUSG00000023094_RNA_6990	0.20949602
ENSMUSG00000030747_RNA_11972	0.20944142
ENSMUSG00000015846_RNA_7075	0.20906663
ENSMUSG00000047787_RNA_6556	0.20840743
ENSMUSG00000039157_RNA_7152	0.20756458
ENSMUSG00000097715_RNA_3262	0.20748065
ENSMUSG00000025068_RNA_6873	0.20747587
ENSMUSG00000067847_RNA_7832	0.20693272
ENSMUSG00000021982_RNA_4084	0.20680809
ENSMUSG00000023832_RNA_5364	0.20670897
ENSMUSG00000038489_RNA_12346	0.20616269
ENSMUSG00000029545_RNA_10177	0.20615122
ENSMUSG00000027070_RNA_7283	0.20583236
ENSMUSG00000001786_RNA_1319	0.20561935
ENSMUSG00000040209_RNA_8053	0.20502192
ENSMUSG00000062981_RNA_1372	0.20500214
ENSMUSG00000022629_RNA_4712	0.2046731
ENSMUSG00000005069_RNA_11104	0.20300245
ENSMUSG00000028064_RNA_8308	0.20280935
ENSMUSG00000062070_RNA_14275	0.20276825
ENSMUSG00000033610_RNA_6745	0.20261781
ENSMUSG00000022550_RNA_4508	0.2025333
ENSMUSG00000066150_RNA_8995	0.20219022
ENSMUSG00000032867_RNA_10209	0.20093478
ENSMUSG00000035992_RNA_1828	0.20065315
ENSMUSG00000022838_RNA_5130	0.19984859
ENSMUSG00000024588_RNA_6324	0.19930589
ENSMUSG00000049760_RNA_5896	0.19890296
ENSMUSG00000032462_RNA_13697	0.19856891
ENSMUSG00000034075_RNA_7357	0.1977618
ENSMUSG00000028980_RNA_9569	0.19731088
ENSMUSG00000013593_RNA_709	0.1969736
ENSMUSG00000024143_RNA_6016	0.19554761
ENSMUSG00000031667_RNA_12834	0.195305
ENSMUSG00000025204_RNA_6828	0.19520552
ENSMUSG00000034947_RNA_2472	0.19503649
ENSMUSG00000025465_RNA_12305	0.19493335
ENSMUSG00000026819_RNA_7150	0.19486852
ENSMUSG00000026617_RNA_811	0.19481036
ENSMUSG00000018474_RNA_1978	0.1942237
ENSMUSG00000003420_RNA_11729	0.1934594
ENSMUSG00000023243_RNA_3832	0.19334298
ENSMUSG00000037692_RNA_9379	0.19285402
ENSMUSG00000029020_RNA_9537	0.19266799
ENSMUSG00000034707_RNA_1456	0.19170457
ENSMUSG00000036273_RNA_4715	0.19167045
ENSMUSG00000030364_RNA_11170	0.19166198
ENSMUSG00000037820_RNA_7855	0.19159938
ENSMUSG00000022016_RNA_4209	0.1914034
ENSMUSG00000053040_RNA_13548	0.19062413
ENSMUSG00000001986_RNA_14065	0.19014633
ENSMUSG00000036820_RNA_5435	0.18995841
ENSMUSG00000022330_RNA_4357	0.18994147
ENSMUSG00000039852_RNA_9573	0.1886762
ENSMUSG00000066839_RNA_13223	0.1886693
ENSMUSG00000030275_RNA_11260	0.18861456
ENSMUSG00000038072_RNA_9729	0.18837084
ENSMUSG00000026032_RNA_182	0.18817788
ENSMUSG00000026031_RNA_185	0.18811342
ENSMUSG00000024866_RNA_6427	0.18799666
ENSMUSG00000028443_RNA_8877	0.18796346
ENSMUSG00000026726_RNA_6970	0.1872259
ENSMUSG00000031766_RNA_12857	0.18653768
ENSMUSG00000029559_RNA_10174	0.18641138
ENSMUSG00000063450_RNA_2974	0.18582052
ENSMUSG00000031274_RNA_14356	0.18533011
ENSMUSG00000042903_RNA_14236	0.18530168
ENSMUSG00000042198_RNA_8778	0.18493259
ENSMUSG00000061906_RNA_9974	0.18473585
ENSMUSG00000026469_RNA_602	0.18419248
ENSMUSG00000031731_RNA_12975	0.18414962
ENSMUSG00000025792_RNA_2710	0.18367484
ENSMUSG00000030884_RNA_12129	0.18322726
ENSMUSG00000041236_RNA_3279	0.18291028
ENSMUSG00000028571_RNA_9064	0.1826503
ENSMUSG00000052102_RNA_6223	0.18186352
ENSMUSG00000029507_RNA_10126	0.1818388
ENSMUSG00000024597_RNA_6281	0.1815141
ENSMUSG00000025372_RNA_2698	0.18109182
ENSMUSG00000032372_RNA_13669	0.18083167
ENSMUSG00000020664_RNA_2830	0.18081184
ENSMUSG00000015337_RNA_7109	0.18052736
ENSMUSG00000003534_RNA_5733	0.1798623
ENSMUSG00000004789_RNA_3052	0.17973341
ENSMUSG00000040850_RNA_1692	0.17968678
ENSMUSG00000005547_RNA_11507	0.17927594
ENSMUSG00000020100_RNA_1067	0.17907757
ENSMUSG00000063320_RNA_1295	0.17907749
ENSMUSG00000020744_RNA_2624	0.17888303
ENSMUSG00000033917_RNA_12112	0.17871161
ENSMUSG00000035142_RNA_2887	0.17862326
ENSMUSG00000006342_RNA_1136	0.1784143
ENSMUSG00000045672_RNA_9008	0.17812647
ENSMUSG00000044249_RNA_7770	0.17740957
ENSMUSG00000004319_RNA_12592	0.1767295
ENSMUSG00000060152_RNA_10181	0.17639358
ENSMUSG00000038375_RNA_7813	0.17610727
ENSMUSG00000070661_RNA_9471	0.17576861
ENSMUSG00000033386_RNA_8625	0.17497455
ENSMUSG00000079037_RNA_7682	0.1741665
ENSMUSG00000021490_RNA_3505	0.17317314
ENSMUSG00000058586_RNA_4642	0.173002
ENSMUSG00000046079_RNA_10078	0.1726851
ENSMUSG00000024818_RNA_6510	0.17264982
ENSMUSG00000029998_RNA_10895	0.1726468
ENSMUSG00000026739_RNA_6986	0.17259455
ENSMUSG00000027673_RNA_8119	0.1724219
ENSMUSG00000045438_RNA_10433	0.17210455
ENSMUSG00000046027_RNA_11919	0.17100415
ENSMUSG00000045594_RNA_13866	0.1704752
ENSMUSG00000042988_RNA_2720	0.17034382
ENSMUSG00000026482_RNA_583	0.16958685
ENSMUSG00000002660_RNA_5908	0.16924053
ENSMUSG00000052520_RNA_9068	0.16830648
ENSMUSG00000064181_RNA_1425	0.16799837
ENSMUSG00000026991_RNA_7251	0.16635875
ENSMUSG00000028998_RNA_9706	0.1663471
ENSMUSG00000028716_RNA_9165	0.16544071
ENSMUSG00000028189_RNA_8739	0.1654339
ENSMUSG00000044308_RNA_7291	0.16543163
ENSMUSG00000036333_RNA_2813	0.1652883
ENSMUSG00000025027_RNA_6877	0.164197
ENSMUSG00000027076_RNA_7362	0.16404863
ENSMUSG00000026554_RNA_734	0.16375782
ENSMUSG00000021416_RNA_3393	0.16323467
ENSMUSG00000036775_RNA_5514	0.16284662
ENSMUSG00000043940_RNA_10054	0.16270272
ENSMUSG00000019558_RNA_14151	0.16252954
ENSMUSG00000060961_RNA_9984	0.16248384
ENSMUSG00000040606_RNA_9519	0.16247599
ENSMUSG00000027239_RNA_7403	0.16221137
ENSMUSG00000003559_RNA_6859	0.16214004
ENSMUSG00000059495_RNA_13306	0.16129531
ENSMUSG00000033287_RNA_4552	0.16114011
ENSMUSG00000025968_RNA_210	0.16113716
ENSMUSG00000026492_RNA_769	0.16055483
ENSMUSG00000030551_RNA_11852	0.16042724
ENSMUSG00000021453_RNA_3472	0.16032916
ENSMUSG00000027577_RNA_8022	0.16012082
ENSMUSG00000025825_RNA_10148	0.15901944
ENSMUSG00000062014_RNA_3953	0.15895705
ENSMUSG00000020777_RNA_2641	0.15878454
ENSMUSG00000022214_RNA_4032	0.15812276
ENSMUSG00000029364_RNA_10203	0.15809426
ENSMUSG00000021646_RNA_3713	0.15800682
ENSMUSG00000039740_RNA_8942	0.15787762
ENSMUSG00000029036_RNA_9623	0.15768997
ENSMUSG00000030530_RNA_11895	0.15761887
ENSMUSG00000051495_RNA_13114	0.15755124
ENSMUSG00000059316_RNA_7098	0.15713134
ENSMUSG00000028124_RNA_8640	0.1567449
ENSMUSG00000057933_RNA_13616	0.15617196
ENSMUSG00000005610_RNA_12078	0.15571529
ENSMUSG00000020821_RNA_2045	0.15545096
ENSMUSG00000031119_RNA_14092	0.1552248
ENSMUSG00000038495_RNA_8457	0.15357563
ENSMUSG00000036026_RNA_5800	0.15351327
ENSMUSG00000071253_RNA_1093	0.15328102
ENSMUSG00000069805_RNA_3553	0.15322828
ENSMUSG00000021666_RNA_3697	0.1528387
ENSMUSG00000078877_RNA_7992	0.15276556
ENSMUSG00000003849_RNA_12962	0.15260294
ENSMUSG00000015943_RNA_8461	0.15232351
ENSMUSG00000028127_RNA_8638	0.15126473
ENSMUSG00000009614_RNA_7071	0.15096553
ENSMUSG00000029596_RNA_10216	0.15013868
ENSMUSG00000021884_RNA_3906	0.1500381
ENSMUSG00000050931_RNA_8678	0.149761
ENSMUSG00000021079_RNA_2951	0.14972854
ENSMUSG00000073643_RNA_302	0.14879785
ENSMUSG00000025226_RNA_6850	0.1487001
ENSMUSG00000001999_RNA_7609	0.14869338
ENSMUSG00000010025_RNA_1913	0.14868315
ENSMUSG00000021474_RNA_3481	0.14821814
ENSMUSG00000021687_RNA_3675	0.14805762
ENSMUSG00000042271_RNA_14357	0.14768253
ENSMUSG00000005949_RNA_2081	0.1465297
ENSMUSG00000043300_RNA_8238	0.14626661
ENSMUSG00000028383_RNA_8984	0.14618573
ENSMUSG00000050199_RNA_7473	0.14567748
ENSMUSG00000025035_RNA_6856	0.14471808
ENSMUSG00000053110_RNA_13140	0.14435111
ENSMUSG00000078864_RNA_7994	0.14364818
ENSMUSG00000064225_RNA_13675	0.14347081
ENSMUSG00000032348_RNA_13612	0.14325505
ENSMUSG00000030861_RNA_12268	0.14321187
ENSMUSG00000011831_RNA_10092	0.14300822
ENSMUSG00000032403_RNA_13506	0.14161061
ENSMUSG00000040170_RNA_648	0.14157423
ENSMUSG00000028399_RNA_9028	0.14148843
ENSMUSG00000039081_RNA_3856	0.14148279
ENSMUSG00000020267_RNA_1832	0.14134505
ENSMUSG00000003526_RNA_4981	0.14114028
ENSMUSG00000024962_RNA_6549	0.14064325
ENSMUSG00000015597_RNA_5814	0.13976385
ENSMUSG00000037098_RNA_5513	0.13973795
ENSMUSG00000037999_RNA_9887	0.1397218
ENSMUSG00000040548_RNA_2555	0.13971563
ENSMUSG00000027610_RNA_7817	0.13969737
ENSMUSG00000024580_RNA_6311	0.13959482
ENSMUSG00000000934_RNA_4477	0.13946266
ENSMUSG00000021003_RNA_3086	0.13940363
ENSMUSG00000025260_RNA_14382	0.13936765
ENSMUSG00000022517_RNA_4887	0.13934301
ENSMUSG00000033577_RNA_13629	0.13921142
ENSMUSG00000041058_RNA_8821	0.13904265
ENSMUSG00000020609_RNA_2765	0.1389801
ENSMUSG00000038174_RNA_181	0.13875024
ENSMUSG00000020593_RNA_2786	0.13851361
ENSMUSG00000019039_RNA_13806	0.13798366
ENSMUSG00000020709_RNA_2179	0.1374676
ENSMUSG00000028173_RNA_8772	0.1370556
ENSMUSG00000024253_RNA_6007	0.13663825
ENSMUSG00000032788_RNA_1184	0.13601804
ENSMUSG00000000168_RNA_13388	0.13593945
ENSMUSG00000029695_RNA_10598	0.13586134
ENSMUSG00000001435_RNA_1163	0.13558203
ENSMUSG00000041528_RNA_13786	0.13535523
ENSMUSG00000055676_RNA_775	0.13528274
ENSMUSG00000037720_RNA_9914	0.13523762
ENSMUSG00000027665_RNA_8112	0.13505183
ENSMUSG00000023495_RNA_13750	0.13490969
ENSMUSG00000021112_RNA_2991	0.13487291
ENSMUSG00000031294_RNA_1427	0.13484216
ENSMUSG00000026618_RNA_810	0.13442001
ENSMUSG00000038351_RNA_2089	0.13394475
ENSMUSG00000031349_RNA_14136	0.13388547
ENSMUSG00000036402_RNA_10799	0.13378263
ENSMUSG00000020225_RNA_1447	0.13301715
ENSMUSG00000038975_RNA_8757	0.13282257
ENSMUSG00000022235_RNA_4340	0.13270652
ENSMUSG00000075271_RNA_7327	0.13267624
ENSMUSG00000039463_RNA_7943	0.13244694
ENSMUSG00000022761_RNA_4967	0.13207632
ENSMUSG00000032849_RNA_4253	0.1317054
ENSMUSG00000028405_RNA_8855	0.13128713
ENSMUSG00000024921_RNA_6698	0.13128196
ENSMUSG00000032777_RNA_12158	0.13112247
ENSMUSG00000063253_RNA_12754	0.13107164
ENSMUSG00000023030_RNA_4787	0.13058682
ENSMUSG00000019478_RNA_13091	0.13018036
ENSMUSG00000032560_RNA_13728	0.13007255
ENSMUSG00000109628_RNA_12318	0.13002042
ENSMUSG00000038970_RNA_10483	0.12994164
ENSMUSG00000000278_RNA_2276	0.12939031
ENSMUSG00000033318_RNA_1141	0.12913369
ENSMUSG00000048058_RNA_7434	0.12901781
ENSMUSG00000052562_RNA_6570	0.12872656
ENSMUSG00000074063_RNA_13029	0.12858056
ENSMUSG00000035133_RNA_2888	0.1284253
ENSMUSG00000005534_RNA_12390	0.12794517
ENSMUSG00000033429_RNA_11829	0.12770826
ENSMUSG00000040112_RNA_11278	0.12764987
ENSMUSG00000021900_RNA_3907	0.12715486
ENSMUSG00000035754_RNA_1207	0.12683854
ENSMUSG00000022415_RNA_4597	0.12680025
ENSMUSG00000005681_RNA_707	0.12678851
ENSMUSG00000003731_RNA_9335	0.12666602
ENSMUSG00000028991_RNA_9549	0.12650281
ENSMUSG00000032802_RNA_7761	0.1263722
ENSMUSG00000022132_RNA_4254	0.12632903
ENSMUSG00000068184_RNA_3750	0.12620646
ENSMUSG00000018999_RNA_10641	0.12603647
ENSMUSG00000021690_RNA_3669	0.12597188
ENSMUSG00000032114_RNA_13327	0.12571447
ENSMUSG00000004151_RNA_2861	0.1255269
ENSMUSG00000068587_RNA_10686	0.12549917
ENSMUSG00000030660_RNA_12102	0.12513626
ENSMUSG00000002379_RNA_5901	0.12481683
ENSMUSG00000042105_RNA_12254	0.12460423
ENSMUSG00000033400_RNA_8624	0.123777784
ENSMUSG00000029822_RNA_10738	0.12374315
ENSMUSG00000024180_RNA_5516	0.1230646
ENSMUSG00000025934_RNA_48	0.123015046
ENSMUSG00000031333_RNA_14263	0.12300286
ENSMUSG00000079508_RNA_14206	0.12287587
ENSMUSG00000046814_RNA_7512	0.12279106
ENSMUSG00000028013_RNA_8686	0.12229877
ENSMUSG00000010277_RNA_2150	0.12226854
ENSMUSG00000024386_RNA_6124	0.12223036
ENSMUSG00000074093_RNA_11806	0.121953696
ENSMUSG00000028959_RNA_9717	0.12124835
ENSMUSG00000021716_RNA_3743	0.12122011
ENSMUSG00000062545_RNA_9309	0.120992325
ENSMUSG00000036257_RNA_2872	0.120655484
ENSMUSG00000020189_RNA_1407	0.120621115
ENSMUSG00000019210_RNA_11071	0.120043926
ENSMUSG00000027163_RNA_7433	0.1199584
ENSMUSG00000025889_RNA_10791	0.11976483
ENSMUSG00000029569_RNA_10576	0.11960235
ENSMUSG00000047409_RNA_13884	0.119567245
ENSMUSG00000097711_RNA_28	0.11953147
ENSMUSG00000001827_RNA_12012	0.11949445
ENSMUSG00000039782_RNA_9851	0.11935978
ENSMUSG00000027809_RNA_8248	0.11930559
ENSMUSG00000018846_RNA_1721	0.119122945
ENSMUSG00000002781_RNA_11773	0.118623644
ENSMUSG00000036620_RNA_1777	0.118619174
ENSMUSG00000021868_RNA_3862	0.11839847
ENSMUSG00000052337_RNA_10819	0.11816379
ENSMUSG00000021707_RNA_3659	0.117980145
ENSMUSG00000027165_RNA_7428	0.11773315
ENSMUSG00000029086_RNA_9858	0.11764943
ENSMUSG00000024694_RNA_6656	0.11742134
ENSMUSG00000029802_RNA_10785	0.11719709
ENSMUSG00000028223_RNA_8814	0.11685374
ENSMUSG00000063765_RNA_4616	0.1168437
ENSMUSG00000046876_RNA_3434	0.11625278
ENSMUSG00000021240_RNA_3044	0.11624739
ENSMUSG00000022263_RNA_4334	0.11603349
ENSMUSG00000010048_RNA_13772	0.11587419
ENSMUSG00000025151_RNA_14207	0.11584287
ENSMUSG00000031596_RNA_12543	0.11558008
ENSMUSG00000055013_RNA_366	0.11532959
ENSMUSG00000051359_RNA_4369	0.115313575
ENSMUSG00000040234_RNA_11272	0.11435425
ENSMUSG00000021279_RNA_3184	0.11434533
ENSMUSG00000044018_RNA_8953	0.114230305
ENSMUSG00000026932_RNA_7045	0.114097856
ENSMUSG00000038253_RNA_10750	0.11408925
ENSMUSG00000000093_RNA_2244	0.11405616
ENSMUSG00000071708_RNA_14402	0.11404366
ENSMUSG00000029009_RNA_9542	0.11389237
ENSMUSG00000027189_RNA_7435	0.11382322
ENSMUSG00000038236_RNA_10752	0.11350948
ENSMUSG00000049659_RNA_1655	0.11335807
ENSMUSG00000020990_RNA_2936	0.11328355
ENSMUSG00000025762_RNA_8152	0.11317003
ENSMUSG00000033863_RNA_6681	0.11233016
ENSMUSG00000027805_RNA_8187	0.11218178
ENSMUSG00000029368_RNA_9990	0.11176345
ENSMUSG00000024391_RNA_5710	0.11171622
ENSMUSG00000032527_RNA_13707	0.111611106
ENSMUSG00000022836_RNA_5104	0.11140867
ENSMUSG00000025494_RNA_12327	0.11086448
ENSMUSG00000049624_RNA_13621	0.11058818
ENSMUSG00000025240_RNA_13940	0.11050099
ENSMUSG00000030301_RNA_11280	0.11036988
ENSMUSG00000015357_RNA_13526	0.109762706
ENSMUSG00000014243_RNA_1927	0.109731704
ENSMUSG00000021033_RNA_3070	0.109533384
ENSMUSG00000107283_RNA_9762	0.10931635
ENSMUSG00000055912_RNA_10827	0.10896081
ENSMUSG00000027601_RNA_8079	0.10860974
ENSMUSG00000032492_RNA_13842	0.10859269
ENSMUSG00000009566_RNA_7158	0.10837461
ENSMUSG00000035357_RNA_10978	0.107818395
ENSMUSG00000001604_RNA_9437	0.10775679
ENSMUSG00000023262_RNA_13747	0.10707882
ENSMUSG00000037971_RNA_13393	0.10699566
ENSMUSG00000037348_RNA_9413	0.106417745
ENSMUSG00000073678_RNA_158	0.10633201
ENSMUSG00000039163_RNA_13880	0.106290326
ENSMUSG00000001100_RNA_2160	0.10556974
ENSMUSG00000038704_RNA_11696	0.105355926
ENSMUSG00000021540_RNA_3526	0.105325334
ENSMUSG00000033308_RNA_8629	0.10522969
ENSMUSG00000022246_RNA_4314	0.105022036
ENSMUSG00000032293_RNA_13427	0.10499159
ENSMUSG00000007656_RNA_13590	0.104982086
ENSMUSG00000028737_RNA_9482	0.104980364
ENSMUSG00000001482_RNA_13086	0.104978845
ENSMUSG00000010122_RNA_1914	0.10486589
ENSMUSG00000117662_RNA_6232	0.10479359
ENSMUSG00000033170_RNA_4560	0.10433039
ENSMUSG00000026131_RNA_68	0.104319215
ENSMUSG00000032120_RNA_13321	0.10424761
ENSMUSG00000116138_RNA_4520	0.10423309
ENSMUSG00000004364_RNA_306	0.10387189
ENSMUSG00000029829_RNA_10663	0.10381393
ENSMUSG00000022479_RNA_4740	0.10373023
ENSMUSG00000042700_RNA_3022	0.10349151
ENSMUSG00000060733_RNA_1124	0.1033392
ENSMUSG00000036932_RNA_14080	0.10299816
ENSMUSG00000076441_RNA_7131	0.10288352
ENSMUSG00000057286_RNA_2656	0.10277572
ENSMUSG00000003623_RNA_9669	0.102459505
ENSMUSG00000023122_RNA_5871	0.10236433
ENSMUSG00000020877_RNA_2354	0.10229233
ENSMUSG00000030587_RNA_11569	0.10222626
ENSMUSG00000030004_RNA_10888	0.101861544
ENSMUSG00000030064_RNA_10968	0.10151921
ENSMUSG00000015962_RNA_764	0.10145747
ENSMUSG00000035495_RNA_8929	0.101346605
ENSMUSG00000021796_RNA_3929	0.10078914
ENSMUSG00000059921_RNA_8716	0.100545555
ENSMUSG00000027597_RNA_7808	0.100346066
ENSMUSG00000033149_RNA_5180	0.10017821
ENSMUSG00000025198_RNA_6818	0.099894315
ENSMUSG00000032741_RNA_10218	0.0998237
ENSMUSG00000034101_RNA_7354	0.09952437
ENSMUSG00000004270_RNA_11108	0.09917384
ENSMUSG00000036138_RNA_13892	0.09906316
ENSMUSG00000060512_RNA_9888	0.0986239
ENSMUSG00000025006_RNA_6776	0.09855395
ENSMUSG00000020334_RNA_1824	0.09850789
ENSMUSG00000027761_RNA_8202	0.09849039
ENSMUSG00000041915_RNA_6116	0.09844678
ENSMUSG00000019838_RNA_991	0.098260924
ENSMUSG00000033819_RNA_4515	0.09821349
ENSMUSG00000023025_RNA_4781	0.09800421
ENSMUSG00000072664_RNA_4304	0.097830124
ENSMUSG00000078650_RNA_2463	0.09754058
ENSMUSG00000019989_RNA_951	0.096827924
ENSMUSG00000041650_RNA_4271	0.09678035
ENSMUSG00000003809_RNA_12793	0.096756905
ENSMUSG00000027332_RNA_7506	0.09674346
ENSMUSG00000069835_RNA_1985	0.09671069
ENSMUSG00000032883_RNA_297	0.09670251
ENSMUSG00000021775_RNA_3824	0.09635067
ENSMUSG00000030769_RNA_12151	0.0962597
ENSMUSG00000055373_RNA_8832	0.09621755
ENSMUSG00000047230_RNA_14346	0.096205376
ENSMUSG00000032374_RNA_13671	0.09620224
ENSMUSG00000015112_RNA_10560	0.096073896
ENSMUSG00000043207_RNA_9255	0.09600826
ENSMUSG00000041921_RNA_7302	0.09553364
ENSMUSG00000100691_RNA_12667	0.09552304
ENSMUSG00000028755_RNA_9461	0.09543002
ENSMUSG00000039763_RNA_5269	0.09528365
ENSMUSG00000030963_RNA_12116	0.09504905
ENSMUSG00000026866_RNA_7219	0.095015526
ENSMUSG00000028194_RNA_8731	0.094985895
ENSMUSG00000001755_RNA_2446	0.09492699
ENSMUSG00000020961_RNA_3083	0.09489595
ENSMUSG00000004356_RNA_1336	0.09474281
ENSMUSG00000033022_RNA_6252	0.094547145
ENSMUSG00000029925_RNA_10672	0.09439925
ENSMUSG00000031387_RNA_14162	0.094397746
ENSMUSG00000025037_RNA_14016	0.09423456
ENSMUSG00000004895_RNA_8289	0.09405243
ENSMUSG00000037110_RNA_7730	0.09395104
ENSMUSG00000031782_RNA_12870	0.09352054
ENSMUSG00000037287_RNA_13304	0.093085326
ENSMUSG00000017119_RNA_2471	0.09287809
ENSMUSG00000027598_RNA_7809	0.092637315
ENSMUSG00000037366_RNA_9411	0.09247647
ENSMUSG00000026781_RNA_7000	0.0923972
ENSMUSG00000052609_RNA_2982	0.09170135
ENSMUSG00000039652_RNA_6756	0.091661975
ENSMUSG00000026307_RNA_376	0.091420315
ENSMUSG00000051579_RNA_14328	0.091201164
ENSMUSG00000015536_RNA_3776	0.09102183
ENSMUSG00000061273_RNA_14105	0.09089018
ENSMUSG00000055850_RNA_10828	0.09076837
ENSMUSG00000028712_RNA_9170	0.08982054
ENSMUSG00000032246_RNA_13503	0.089655645
ENSMUSG00000024589_RNA_6327	0.08954996
ENSMUSG00000023960_RNA_5789	0.08949561
ENSMUSG00000036779_RNA_12823	0.08938614
ENSMUSG00000021846_RNA_3965	0.08903852
ENSMUSG00000075704_RNA_4988	0.08902488
ENSMUSG00000039087_RNA_3402	0.08845585
ENSMUSG00000024424_RNA_6074	0.08774369
ENSMUSG00000020413_RNA_1627	0.08760173
ENSMUSG00000021779_RNA_3823	0.08748723
ENSMUSG00000036879_RNA_12816	0.08707677
ENSMUSG00000039886_RNA_10360	0.08704051
ENSMUSG00000030852_RNA_12261	0.08682997
ENSMUSG00000017718_RNA_2671	0.08665609
ENSMUSG00000002393_RNA_12679	0.086652875
ENSMUSG00000029381_RNA_10021	0.086644426
ENSMUSG00000030945_RNA_12118	0.086559534
ENSMUSG00000031808_RNA_12691	0.08617774
ENSMUSG00000024120_RNA_6008	0.08573332
ENSMUSG00000042605_RNA_10241	0.08569072
ENSMUSG00000040268_RNA_12262	0.08555066
ENSMUSG00000051343_RNA_10883	0.08530969
ENSMUSG00000042359_RNA_7329	0.085099906
ENSMUSG00000003949_RNA_2284	0.08505673
ENSMUSG00000021699_RNA_3754	0.084642656
ENSMUSG00000032370_RNA_13551	0.08457131
ENSMUSG00000096852_RNA_4637	0.083932616
ENSMUSG00000116207_RNA_3785	0.08360696
ENSMUSG00000075229_RNA_5117	0.08344543
ENSMUSG00000047454_RNA_2990	0.08334226
ENSMUSG00000013997_RNA_716	0.08306091
ENSMUSG00000029071_RNA_9629	0.08297904
ENSMUSG00000026675_RNA_687	0.0828178
ENSMUSG00000074064_RNA_13028	0.082361646
ENSMUSG00000021376_RNA_3440	0.0822735
ENSMUSG00000024827_RNA_6718	0.08223014
ENSMUSG00000057315_RNA_10055	0.08215854
ENSMUSG00000028035_RNA_8748	0.08211856
ENSMUSG00000031642_RNA_12594	0.08179663
ENSMUSG00000049152_RNA_4305	0.081793785
ENSMUSG00000040857_RNA_11483	0.081728436
ENSMUSG00000042073_RNA_13749	0.08162651
ENSMUSG00000024664_RNA_6609	0.08132803
ENSMUSG00000024074_RNA_5971	0.081297144
ENSMUSG00000040966_RNA_5357	0.081176415
ENSMUSG00000002108_RNA_7389	0.08100299
ENSMUSG00000005968_RNA_8412	0.08082822
ENSMUSG00000063683_RNA_6654	0.08066641
ENSMUSG00000022853_RNA_5026	0.08063498
ENSMUSG00000018068_RNA_2247	0.08061765
ENSMUSG00000000154_RNA_12370	0.08033253
ENSMUSG00000020604_RNA_2577	0.07973027
ENSMUSG00000032306_RNA_13455	0.079697356
ENSMUSG00000068267_RNA_7675	0.07952116
ENSMUSG00000024371_RNA_5688	0.07916886
ENSMUSG00000028943_RNA_9589	0.079131536
ENSMUSG00000025194_RNA_6815	0.07900724
ENSMUSG00000020988_RNA_2934	0.07882862
ENSMUSG00000028565_RNA_9070	0.07863079
ENSMUSG00000087269_RNA_7128	0.07797558
ENSMUSG00000031826_RNA_13037	0.07793664
ENSMUSG00000044674_RNA_9654	0.0778379
ENSMUSG00000029864_RNA_10695	0.07750244
ENSMUSG00000007777_RNA_1798	0.07744542
ENSMUSG00000004446_RNA_11073	0.07739045
ENSMUSG00000025702_RNA_11037	0.07734932
ENSMUSG00000078570_RNA_9275	0.07726353
ENSMUSG00000048007_RNA_14309	0.07716724
ENSMUSG00000001436_RNA_1162	0.07706742
ENSMUSG00000103711_RNA_721	0.07683463
ENSMUSG00000046312_RNA_8878	0.0767101
ENSMUSG00000029635_RNA_10505	0.07652749
ENSMUSG00000001773_RNA_11926	0.07648474
ENSMUSG00000029167_RNA_9868	0.07646254
ENSMUSG00000029700_RNA_10600	0.07642824
ENSMUSG00000031483_RNA_12509	0.076118104
ENSMUSG00000063851_RNA_8998	0.07599793
ENSMUSG00000037053_RNA_10409	0.075741455
ENSMUSG00000028527_RNA_9088	0.07573963
ENSMUSG00000043760_RNA_42	0.07553339
ENSMUSG00000037622_RNA_9385	0.07550244
ENSMUSG00000031788_RNA_12875	0.07544492
ENSMUSG00000025937_RNA_27	0.0754191
ENSMUSG00000027371_RNA_7620	0.0751277
ENSMUSG00000030201_RNA_11212	0.075102225
ENSMUSG00000000340_RNA_8620	0.07503401
ENSMUSG00000025911_RNA_11	0.07489211
ENSMUSG00000044816_RNA_227	0.07456498
ENSMUSG00000068551_RNA_10714	0.07439254
ENSMUSG00000028986_RNA_9709	0.074333474
ENSMUSG00000020818_RNA_2660	0.074174546
ENSMUSG00000092837_RNA_3971	0.0736218
ENSMUSG00000022351_RNA_4432	0.073575236
ENSMUSG00000050043_RNA_7355	0.07337303
ENSMUSG00000026958_RNA_7026	0.0731413
ENSMUSG00000046997_RNA_13688	0.07294949
ENSMUSG00000047193_RNA_13130	0.07276277
ENSMUSG00000017950_RNA_7880	0.07264822
ENSMUSG00000083282_RNA_6462	0.07260928
ENSMUSG00000003528_RNA_4978	0.07190442
ENSMUSG00000020864_RNA_2296	0.0718858
ENSMUSG00000050705_RNA_5741	0.07175509
ENSMUSG00000010054_RNA_13767	0.07175502
ENSMUSG00000032357_RNA_13604	0.071713015
ENSMUSG00000035540_RNA_9985	0.07148204
ENSMUSG00000022237_RNA_4337	0.0714627
ENSMUSG00000029775_RNA_10628	0.07137019
ENSMUSG00000024131_RNA_6011	0.07132779
ENSMUSG00000033533_RNA_12119	0.070994124
ENSMUSG00000030283_RNA_11259	0.07095349
ENSMUSG00000000253_RNA_3433	0.070782304
ENSMUSG00000063146_RNA_10335	0.0706181
ENSMUSG00000022218_RNA_4045	0.070162974
ENSMUSG00000030088_RNA_10940	0.07000049
ENSMUSG00000021476_RNA_3559	0.069997005
ENSMUSG00000031775_RNA_12865	0.06985645
ENSMUSG00000021048_RNA_2976	0.06982486
ENSMUSG00000006517_RNA_13060	0.06968477
ENSMUSG00000032737_RNA_12010	0.06956963
ENSMUSG00000029273_RNA_9976	0.06919249
ENSMUSG00000023019_RNA_4779	0.0688486
ENSMUSG00000055866_RNA_379	0.06872409
ENSMUSG00000070056_RNA_12536	0.0685934
ENSMUSG00000036892_RNA_11603	0.06854485
ENSMUSG00000044068_RNA_1665	0.06838847
ENSMUSG00000027133_RNA_7479	0.068245254
ENSMUSG00000022560_RNA_4507	0.06814702
ENSMUSG00000016028_RNA_4678	0.068116724
ENSMUSG00000042210_RNA_13748	0.068108946
ENSMUSG00000047213_RNA_8075	0.06793594
ENSMUSG00000039678_RNA_7108	0.06766634
ENSMUSG00000038084_RNA_5059	0.067645915
ENSMUSG00000004069_RNA_4884	0.067550555
ENSMUSG00000025417_RNA_1485	0.067380115
ENSMUSG00000021211_RNA_3242	0.06717191
ENSMUSG00000035459_RNA_1325	0.06710582
ENSMUSG00000036083_RNA_3347	0.06708981
ENSMUSG00000029161_RNA_9755	0.06708535
ENSMUSG00000001829_RNA_12009	0.066899486
ENSMUSG00000023044_RNA_4827	0.066896714
ENSMUSG00000046982_RNA_6405	0.06682931
ENSMUSG00000038415_RNA_3372	0.066738315
ENSMUSG00000030878_RNA_12133	0.06662708
ENSMUSG00000070939_RNA_125	0.066619754
ENSMUSG00000044033_RNA_7334	0.06617069
ENSMUSG00000025403_RNA_1495	0.06608038
ENSMUSG00000040859_RNA_9325	0.06599971
ENSMUSG00000028944_RNA_9727	0.06588344
ENSMUSG00000039364_RNA_2734	0.06582254
ENSMUSG00000045316_RNA_5466	0.06574324
ENSMUSG00000029221_RNA_9915	0.06564549
ENSMUSG00000039131_RNA_8747	0.06561163
ENSMUSG00000041757_RNA_500	0.06538647
ENSMUSG00000044252_RNA_6075	0.0652519
ENSMUSG00000055737_RNA_4277	0.06521328
ENSMUSG00000069601_RNA_1114	0.06507625
ENSMUSG00000100084_RNA_4782	0.06502684
ENSMUSG00000034135_RNA_13367	0.06501543
ENSMUSG00000040351_RNA_9650	0.06496696
ENSMUSG00000039458_RNA_4323	0.06492296
ENSMUSG00000020902_RNA_1956	0.06483355
ENSMUSG00000026187_RNA_243	0.06471257
ENSMUSG00000035392_RNA_7206	0.06446612
ENSMUSG00000066043_RNA_9365	0.06428459
ENSMUSG00000039713_RNA_9587	0.064043045
ENSMUSG00000067158_RNA_310	0.06403045
ENSMUSG00000025558_RNA_4264	0.064000756
ENSMUSG00000043154_RNA_13709	0.06378023
ENSMUSG00000068206_RNA_4576	0.063656464
ENSMUSG00000022722_RNA_5215	0.063347295
ENSMUSG00000020284_RNA_1174	0.063315764
ENSMUSG00000026279_RNA_403	0.06319853
ENSMUSG00000071669_RNA_4922	0.06300712
ENSMUSG00000033965_RNA_14260	0.062945224
ENSMUSG00000073838_RNA_12170	0.06292829
ENSMUSG00000033998_RNA_13112	0.06286307
ENSMUSG00000026730_RNA_6967	0.06281012
ENSMUSG00000018648_RNA_2227	0.06271568
ENSMUSG00000041936_RNA_9639	0.06260688
ENSMUSG00000041268_RNA_13420	0.06260219
ENSMUSG00000039178_RNA_9883	0.06259579
ENSMUSG00000026510_RNA_795	0.06256626
ENSMUSG00000040794_RNA_7379	0.06252762
ENSMUSG00000002250_RNA_5549	0.062283777
ENSMUSG00000036553_RNA_9818	0.06221988
ENSMUSG00000022512_RNA_5054	0.062104993
ENSMUSG00000038859_RNA_10487	0.06197153
ENSMUSG00000026096_RNA_153	0.06190743
ENSMUSG00000031641_RNA_12596	0.06187402
ENSMUSG00000031987_RNA_13107	0.061853264
ENSMUSG00000028518_RNA_9103	0.06159808
ENSMUSG00000030498_RNA_11805	0.06130425
ENSMUSG00000029291_RNA_9980	0.061164282
ENSMUSG00000014353_RNA_7635	0.06112963
ENSMUSG00000027820_RNA_8209	0.061086725
ENSMUSG00000021676_RNA_3687	0.061048634
ENSMUSG00000025347_RNA_1547	0.061029114
ENSMUSG00000028167_RNA_8690	0.060658667
ENSMUSG00000028544_RNA_9151	0.060634255
ENSMUSG00000028976_RNA_9571	0.06036301
ENSMUSG00000027605_RNA_7816	0.06030916
ENSMUSG00000036057_RNA_13834	0.06010072
ENSMUSG00000056204_RNA_12658	0.060029067
ENSMUSG00000001948_RNA_13290	0.059923477
ENSMUSG00000034377_RNA_5329	0.05980349
ENSMUSG00000045257_RNA_5989	0.059773535
ENSMUSG00000043019_RNA_580	0.05946582
ENSMUSG00000039735_RNA_8643	0.05930525
ENSMUSG00000025495_RNA_12329	0.05925853
ENSMUSG00000020812_RNA_2655	0.05920571
ENSMUSG00000026994_RNA_7274	0.058454428
ENSMUSG00000028514_RNA_9104	0.05825176
ENSMUSG00000087380_RNA_10635	0.058052424
ENSMUSG00000027709_RNA_8128	0.057904586
ENSMUSG00000033306_RNA_5051	0.057763763
ENSMUSG00000100164_RNA_10906	0.057735734
ENSMUSG00000050071_RNA_14330	0.057703245
ENSMUSG00000001095_RNA_2156	0.05765888
ENSMUSG00000055675_RNA_12458	0.05763792
ENSMUSG00000005951_RNA_2082	0.05736798
ENSMUSG00000028607_RNA_9125	0.05730756
ENSMUSG00000056666_RNA_10835	0.057216935
ENSMUSG00000070047_RNA_12551	0.057205807
ENSMUSG00000035164_RNA_13405	0.05715543
ENSMUSG00000097101_RNA_3561	0.05699877
ENSMUSG00000029098_RNA_9816	0.05692631
ENSMUSG00000037542_RNA_932	0.05662329
ENSMUSG00000042428_RNA_4599	0.056582317
ENSMUSG00000050174_RNA_8141	0.05641522
ENSMUSG00000090264_RNA_6170	0.056128398
ENSMUSG00000025791_RNA_9080	0.05604705
ENSMUSG00000057230_RNA_10907	0.056003932
ENSMUSG00000032340_RNA_13476	0.05563026
ENSMUSG00000027357_RNA_7694	0.055610728
ENSMUSG00000030492_RNA_11650	0.055389784
ENSMUSG00000009090_RNA_1589	0.05537066
ENSMUSG00000030583_RNA_11573	0.055281665
ENSMUSG00000042810_RNA_10713	0.055268057
ENSMUSG00000018427_RNA_2256	0.05520561
ENSMUSG00000026024_RNA_190	0.05520402
ENSMUSG00000076435_RNA_2302	0.05518922
ENSMUSG00000037434_RNA_839	0.054958973
ENSMUSG00000024697_RNA_6664	0.054869764
ENSMUSG00000028019_RNA_8253	0.05482354
ENSMUSG00000032449_RNA_13689	0.054819215
ENSMUSG00000051043_RNA_2601	0.054818463
ENSMUSG00000027378_RNA_7627	0.054784507
ENSMUSG00000037661_RNA_8105	0.054783314
ENSMUSG00000035944_RNA_4675	0.054779537
ENSMUSG00000020261_RNA_1840	0.054664392
ENSMUSG00000109644_RNA_11753	0.054646
ENSMUSG00000091509_RNA_4242	0.05458578
ENSMUSG00000041720_RNA_4963	0.05452432
ENSMUSG00000078584_RNA_9236	0.05451435
ENSMUSG00000024507_RNA_6260	0.054491952
ENSMUSG00000037938_RNA_7641	0.05434587
ENSMUSG00000021278_RNA_3183	0.0541113
ENSMUSG00000031958_RNA_12999	0.054029837
ENSMUSG00000003546_RNA_5819	0.05394061
ENSMUSG00000027893_RNA_8572	0.053885452
ENSMUSG00000017756_RNA_3606	0.053672884
ENSMUSG00000097616_RNA_10579	0.05324342
ENSMUSG00000041782_RNA_537	0.053145003
ENSMUSG00000027552_RNA_8065	0.052892823
ENSMUSG00000039662_RNA_9592	0.05271263
ENSMUSG00000042055_RNA_12257	0.052705053
ENSMUSG00000027488_RNA_7798	0.052550387
ENSMUSG00000014303_RNA_4880	0.052366514
ENSMUSG00000024892_RNA_6454	0.0522578
ENSMUSG00000073888_RNA_8885	0.052199714
ENSMUSG00000058488_RNA_10540	0.052009013
ENSMUSG00000039988_RNA_8767	0.051983688
ENSMUSG00000063730_RNA_8505	0.051914375
ENSMUSG00000040018_RNA_6813	0.051846173
ENSMUSG00000073079_RNA_2896	0.05174752
ENSMUSG00000019312_RNA_2389	0.05163204
ENSMUSG00000026156_RNA_53	0.051627867
ENSMUSG00000021565_RNA_3605	0.05149485
ENSMUSG00000010663_RNA_6611	0.0514764
ENSMUSG00000034573_RNA_10057	0.051363505
ENSMUSG00000038371_RNA_12071	0.051257763
ENSMUSG00000006205_RNA_12263	0.051257357
ENSMUSG00000031381_RNA_14431	0.05117494
ENSMUSG00000022040_RNA_4132	0.050901156
ENSMUSG00000022244_RNA_4317	0.050647296
ENSMUSG00000029174_RNA_9892	0.050630823
ENSMUSG00000026831_RNA_7079	0.050465178
ENSMUSG00000028179_RNA_8766	0.05039535
ENSMUSG00000073633_RNA_320	0.05032281
ENSMUSG00000032702_RNA_6696	0.050241966
ENSMUSG00000026788_RNA_7175	0.05013659
ENSMUSG00000025854_RNA_10427	0.050018713
ENSMUSG00000044813_RNA_8925	0.049799852
ENSMUSG00000031166_RNA_13989	0.049735587
ENSMUSG00000065979_RNA_4923	0.049480457
ENSMUSG00000027618_RNA_7831	0.049424432
ENSMUSG00000027428_RNA_7723	0.04936277
ENSMUSG00000026853_RNA_7117	0.04901854
ENSMUSG00000086938_RNA_6484	0.04896576
ENSMUSG00000028164_RNA_8694	0.048883356
ENSMUSG00000019944_RNA_1112	0.04870975
ENSMUSG00000030838_RNA_11778	0.048683632
ENSMUSG00000048833_RNA_3009	0.048671126
ENSMUSG00000028780_RNA_9678	0.048449337
ENSMUSG00000020150_RNA_1221	0.048441794
ENSMUSG00000023829_RNA_5358	0.04838399
ENSMUSG00000060181_RNA_1437	0.048365254
ENSMUSG00000074207_RNA_8708	0.048352703
ENSMUSG00000020300_RNA_1698	0.04825573
ENSMUSG00000028007_RNA_8628	0.048243474
ENSMUSG00000033676_RNA_11815	0.048232537
ENSMUSG00000029729_RNA_10410	0.04820845
ENSMUSG00000022390_RNA_4618	0.04808597
ENSMUSG00000051177_RNA_7700	0.048036404
ENSMUSG00000031555_RNA_12490	0.048018
ENSMUSG00000072946_RNA_3036	0.047952194
ENSMUSG00000028024_RNA_8663	0.047735285
ENSMUSG00000030770_RNA_12083	0.047637623
ENSMUSG00000079465_RNA_311	0.047614727
ENSMUSG00000033964_RNA_557	0.04756274
ENSMUSG00000039000_RNA_9739	0.047442634
ENSMUSG00000030880_RNA_12132	0.0473415
ENSMUSG00000038298_RNA_8488	0.047329213
ENSMUSG00000039987_RNA_9683	0.047194388
ENSMUSG00000041444_RNA_13261	0.047058348
ENSMUSG00000041426_RNA_149	0.046873283
ENSMUSG00000048264_RNA_3253	0.04679507
ENSMUSG00000029499_RNA_10119	0.046680454
ENSMUSG00000063506_RNA_3919	0.046642303
ENSMUSG00000042050_RNA_3222	0.046582315
ENSMUSG00000093904_RNA_13115	0.046547547
ENSMUSG00000028636_RNA_9241	0.046386737
ENSMUSG00000021752_RNA_3806	0.04608684
ENSMUSG00000002308_RNA_5635	0.04580566
ENSMUSG00000032010_RNA_13312	0.045740057
ENSMUSG00000028435_RNA_8870	0.04573928
ENSMUSG00000032579_RNA_13759	0.04559246
ENSMUSG00000068740_RNA_8593	0.04557375
ENSMUSG00000025036_RNA_6857	0.045549035
ENSMUSG00000038526_RNA_8453	0.045533597
ENSMUSG00000039246_RNA_813	0.045348484
ENSMUSG00000032373_RNA_13546	0.045173377
ENSMUSG00000033781_RNA_3232	0.04510706
ENSMUSG00000042473_RNA_14345	0.04509466
ENSMUSG00000058446_RNA_10768	0.045089453
ENSMUSG00000020889_RNA_2398	0.045017283
ENSMUSG00000021822_RNA_3849	0.044962082
ENSMUSG00000031163_RNA_13985	0.044819
ENSMUSG00000028199_RNA_8760	0.044768292
ENSMUSG00000038346_RNA_11127	0.044767927
ENSMUSG00000018211_RNA_7892	0.04475557
ENSMUSG00000051675_RNA_9019	0.044606294
ENSMUSG00000022821_RNA_5139	0.044548545
ENSMUSG00000033883_RNA_8130	0.044474177
ENSMUSG00000054474_RNA_10807	0.044460073
ENSMUSG00000017868_RNA_7874	0.04428463
ENSMUSG00000017453_RNA_2137	0.04425907
ENSMUSG00000021772_RNA_3826	0.044252787
ENSMUSG00000038267_RNA_3391	0.044181556
ENSMUSG00000005802_RNA_7587	0.0441353
ENSMUSG00000029102_RNA_9812	0.044065498
ENSMUSG00000027690_RNA_8099	0.044020142
ENSMUSG00000014426_RNA_5354	0.043857593
ENSMUSG00000031438_RNA_14344	0.043843273
ENSMUSG00000026571_RNA_668	0.04376826
ENSMUSG00000028536_RNA_9230	0.04373373
ENSMUSG00000039349_RNA_807	0.043662626
ENSMUSG00000028573_RNA_9061	0.04353824
ENSMUSG00000031734_RNA_12837	0.043339055
ENSMUSG00000045410_RNA_3245	0.043322552
ENSMUSG00000040612_RNA_674	0.04326759
ENSMUSG00000031482_RNA_12473	0.043174215
ENSMUSG00000047284_RNA_2004	0.042986475
ENSMUSG00000086587_RNA_8810	0.042924248
ENSMUSG00000015016_RNA_13069	0.042852614
ENSMUSG00000038206_RNA_12583	0.042802867
ENSMUSG00000053580_RNA_2535	0.042767048
ENSMUSG00000015970_RNA_3878	0.04263088
ENSMUSG00000003604_RNA_7481	0.04261516
ENSMUSG00000027896_RNA_8569	0.042318672
ENSMUSG00000047205_RNA_1566	0.04214909
ENSMUSG00000022383_RNA_4674	0.042068128
ENSMUSG00000001663_RNA_1140	0.04203307
ENSMUSG00000020546_RNA_2285	0.041913733
ENSMUSG00000075044_RNA_6569	0.041575447
ENSMUSG00000033653_RNA_5024	0.041428447
ENSMUSG00000022231_RNA_4343	0.041267905
ENSMUSG00000078862_RNA_7997	0.041255835
ENSMUSG00000038745_RNA_12319	0.041190844
ENSMUSG00000074466_RNA_8345	0.04117707
ENSMUSG00000046082_RNA_3705	0.04114749
ENSMUSG00000020105_RNA_1469	0.041100454
ENSMUSG00000026077_RNA_106	0.041063126
ENSMUSG00000048022_RNA_10604	0.04097928
ENSMUSG00000070044_RNA_12554	0.040864382
ENSMUSG00000062312_RNA_2388	0.040776666
ENSMUSG00000037416_RNA_6258	0.040521044
ENSMUSG00000040327_RNA_5816	0.040428244
ENSMUSG00000019889_RNA_959	0.04041626
ENSMUSG00000033768_RNA_6538	0.040405124
ENSMUSG00000028292_RNA_8851	0.040348124
ENSMUSG00000009681_RNA_1128	0.04024016
ENSMUSG00000040964_RNA_9485	0.040214196
ENSMUSG00000057322_RNA_2597	0.040110145
ENSMUSG00000022790_RNA_5155	0.04007827
ENSMUSG00000023092_RNA_14107	0.04002517
ENSMUSG00000045374_RNA_2102	0.039868932
ENSMUSG00000027463_RNA_7760	0.03985622
ENSMUSG00000069456_RNA_1503	0.039838534
ENSMUSG00000034462_RNA_10067	0.039738763
ENSMUSG00000042096_RNA_10153	0.039565913
ENSMUSG00000029804_RNA_10786	0.03949635
ENSMUSG00000031303_RNA_14411	0.039188165
ENSMUSG00000037148_RNA_12728	0.03906331
ENSMUSG00000054793_RNA_11460	0.038895834
ENSMUSG00000032352_RNA_13606	0.038779836
ENSMUSG00000025586_RNA_11907	0.03867035
ENSMUSG00000040740_RNA_9508	0.038610943
ENSMUSG00000032898_RNA_10207	0.03857639
ENSMUSG00000038349_RNA_167	0.03848868
ENSMUSG00000040855_RNA_14418	0.03846197
ENSMUSG00000019577_RNA_10558	0.038362898
ENSMUSG00000031216_RNA_14224	0.03835441
ENSMUSG00000019437_RNA_2145	0.038353346
ENSMUSG00000049493_RNA_13678	0.038089488
ENSMUSG00000004748_RNA_1573	0.038069263
ENSMUSG00000032066_RNA_13383	0.03781739
ENSMUSG00000042595_RNA_14340	0.03765028
ENSMUSG00000028487_RNA_9037	0.037645187
ENSMUSG00000045934_RNA_8458	0.03760756
ENSMUSG00000021906_RNA_3910	0.037496395
ENSMUSG00000015127_RNA_5482	0.0372734
ENSMUSG00000054469_RNA_5956	0.037253436
ENSMUSG00000018411_RNA_2526	0.037225492
ENSMUSG00000038291_RNA_12562	0.037158865
ENSMUSG00000041351_RNA_9452	0.0371339
ENSMUSG00000032081_RNA_13369	0.036950767
ENSMUSG00000043644_RNA_2704	0.03691645
ENSMUSG00000034171_RNA_9176	0.03678018
ENSMUSG00000017747_RNA_2439	0.036703847
ENSMUSG00000097145_RNA_9870	0.036701944
ENSMUSG00000041688_RNA_14367	0.036699176
ENSMUSG00000026417_RNA_473	0.03660467
ENSMUSG00000014329_RNA_1119	0.03657644
ENSMUSG00000020122_RNA_1640	0.03649152
ENSMUSG00000058620_RNA_7618	0.036322735
ENSMUSG00000015093_RNA_7032	0.036260005
ENSMUSG00000062480_RNA_5363	0.036133073
ENSMUSG00000000811_RNA_10936	0.03610338
ENSMUSG00000038602_RNA_1035	0.03590765
ENSMUSG00000044502_RNA_1697	0.035887264
ENSMUSG00000028601_RNA_9128	0.035665624
ENSMUSG00000012187_RNA_296	0.03564321
ENSMUSG00000015709_RNA_11921	0.03557522
ENSMUSG00000034714_RNA_2598	0.0354747
ENSMUSG00000035337_RNA_13515	0.035387054
ENSMUSG00000043614_RNA_10347	0.03519326
ENSMUSG00000028207_RNA_8791	0.0349556
ENSMUSG00000024935_RNA_6701	0.034887295
ENSMUSG00000027309_RNA_7665	0.034880493
ENSMUSG00000086782_RNA_9086	0.034831308
ENSMUSG00000024378_RNA_6133	0.034774046
ENSMUSG00000028830_RNA_9299	0.034615465
ENSMUSG00000005983_RNA_4869	0.034508727
ENSMUSG00000068205_RNA_7709	0.034471147
ENSMUSG00000022490_RNA_4864	0.034389447
ENSMUSG00000032420_RNA_13651	0.0342457
ENSMUSG00000000296_RNA_972	0.034206484
ENSMUSG00000022445_RNA_4638	0.034197398
ENSMUSG00000038227_RNA_10753	0.03411538
ENSMUSG00000037656_RNA_12475	0.03408215
ENSMUSG00000032564_RNA_13730	0.034032345
ENSMUSG00000072568_RNA_4435	0.03388924
ENSMUSG00000041298_RNA_10526	0.033775847
ENSMUSG00000061410_RNA_13052	0.033685178
ENSMUSG00000040040_RNA_4073	0.033627745
ENSMUSG00000023348_RNA_10386	0.03341477
ENSMUSG00000024059_RNA_5953	0.033335943
ENSMUSG00000019762_RNA_863	0.03315558
ENSMUSG00000031919_RNA_12958	0.03313844
ENSMUSG00000090150_RNA_13727	0.033110805
ENSMUSG00000031974_RNA_13094	0.0330411
ENSMUSG00000031355_RNA_14448	0.032854095
ENSMUSG00000027375_RNA_7625	0.032844897
ENSMUSG00000002059_RNA_2147	0.03272604
ENSMUSG00000047583_RNA_8759	0.03272556
ENSMUSG00000051497_RNA_2587	0.032669745
ENSMUSG00000045515_RNA_122	0.032537553
ENSMUSG00000022215_RNA_4033	0.032498028
ENSMUSG00000063455_RNA_10664	0.03242787
ENSMUSG00000028917_RNA_9509	0.0324245
ENSMUSG00000041935_RNA_4279	0.032421127
ENSMUSG00000051169_RNA_11009	0.032380316
ENSMUSG00000041762_RNA_7312	0.03215902
ENSMUSG00000007617_RNA_3668	0.032054015
ENSMUSG00000039824_RNA_1524	0.032032967
ENSMUSG00000046329_RNA_5912	0.031953648
ENSMUSG00000025812_RNA_13117	0.031913042
ENSMUSG00000031700_RNA_12812	0.031870585
ENSMUSG00000021322_RNA_3286	0.031863056
ENSMUSG00000041119_RNA_5589	0.031814847
ENSMUSG00000070985_RNA_8951	0.03173766
ENSMUSG00000037007_RNA_10412	0.031615715
ENSMUSG00000044367_RNA_2020	0.031601872
ENSMUSG00000040464_RNA_9657	0.03156855
ENSMUSG00000034127_RNA_1420	0.031505592
ENSMUSG00000048371_RNA_12898	0.031468168
ENSMUSG00000029553_RNA_10583	0.031435132
ENSMUSG00000044617_RNA_1501	0.031412862
ENSMUSG00000025497_RNA_12335	0.03140726
ENSMUSG00000031714_RNA_12745	0.031402577
ENSMUSG00000047371_RNA_12213	0.031324793
ENSMUSG00000031969_RNA_13243	0.031258997
ENSMUSG00000028572_RNA_9063	0.031203836
ENSMUSG00000022219_RNA_4048	0.031132374
ENSMUSG00000024924_RNA_6699	0.03110954
ENSMUSG00000060227_RNA_7572	0.031073885
ENSMUSG00000028145_RNA_8403	0.030867973
ENSMUSG00000091780_RNA_4702	0.030732714
ENSMUSG00000049799_RNA_9057	0.030729381
ENSMUSG00000044748_RNA_12467	0.030722108
ENSMUSG00000013089_RNA_5034	0.030715287
ENSMUSG00000032456_RNA_13690	0.030571206
ENSMUSG00000049115_RNA_3366	0.030517425
ENSMUSG00000021552_RNA_3529	0.030503372
ENSMUSG00000038042_RNA_3448	0.030491933
ENSMUSG00000059173_RNA_7342	0.030479519
ENSMUSG00000024713_RNA_6669	0.030451639
ENSMUSG00000042814_RNA_7775	0.030434415
ENSMUSG00000009646_RNA_1056	0.030424733
ENSMUSG00000042272_RNA_7335	0.030315766
ENSMUSG00000036985_RNA_14076	0.030276826
ENSMUSG00000037709_RNA_10788	0.030249728
ENSMUSG00000060224_RNA_6806	0.030222334
ENSMUSG00000059602_RNA_1320	0.030200748
ENSMUSG00000038764_RNA_8971	0.030006876
ENSMUSG00000027499_RNA_8045	0.029843787
ENSMUSG00000031881_RNA_12899	0.029808214
ENSMUSG00000024039_RNA_5593	0.029758824
ENSMUSG00000021750_RNA_3808	0.029753825
ENSMUSG00000020669_RNA_2827	0.02959463
ENSMUSG00000086968_RNA_8575	0.029554037
ENSMUSG00000074768_RNA_3670	0.029538555
ENSMUSG00000001521_RNA_11162	0.029524403
ENSMUSG00000038967_RNA_2312	0.029471466
ENSMUSG00000002346_RNA_12639	0.029442588
ENSMUSG00000001323_RNA_2091	0.02939182
ENSMUSG00000000538_RNA_1896	0.029364577
ENSMUSG00000079484_RNA_7112	0.029298246
ENSMUSG00000000303_RNA_12951	0.029260341
ENSMUSG00000025075_RNA_6891	0.029254189
ENSMUSG00000021335_RNA_3348	0.029231604
ENSMUSG00000110949_RNA_6429	0.029223429
ENSMUSG00000035566_RNA_4218	0.029024014
ENSMUSG00000033542_RNA_10701	0.028816342
ENSMUSG00000029673_RNA_10330	0.02880479
ENSMUSG00000044452_RNA_11655	0.028794182
ENSMUSG00000026259_RNA_349	0.028764354
ENSMUSG00000028080_RNA_8274	0.028751582
ENSMUSG00000051910_RNA_12098	0.028751088
ENSMUSG00000051817_RNA_7767	0.028650105
ENSMUSG00000042340_RNA_12227	0.028623993
ENSMUSG00000075588_RNA_2340	0.028612912
ENSMUSG00000037005_RNA_14074	0.028543217
ENSMUSG00000087341_RNA_10989	0.02852962
ENSMUSG00000026798_RNA_7097	0.02848742
ENSMUSG00000010047_RNA_13768	0.028455876
ENSMUSG00000046798_RNA_9656	0.028454008
ENSMUSG00000045282_RNA_11318	0.028335743
ENSMUSG00000034930_RNA_10860	0.02822829
ENSMUSG00000032263_RNA_13638	0.028171849
ENSMUSG00000031955_RNA_13002	0.028128013
ENSMUSG00000038797_RNA_11899	0.028027032
ENSMUSG00000014725_RNA_4149	0.028011372
ENSMUSG00000032547_RNA_13714	0.027903123
ENSMUSG00000001249_RNA_11633	0.027817516
ENSMUSG00000025933_RNA_47	0.027755313
ENSMUSG00000069114_RNA_8051	0.027590618
ENSMUSG00000029122_RNA_9833	0.027576761
ENSMUSG00000007034_RNA_5691	0.027572958
ENSMUSG00000062931_RNA_1294	0.027567612
ENSMUSG00000047797_RNA_14240	0.027557228
ENSMUSG00000024535_RNA_6266	0.027467586
ENSMUSG00000031563_RNA_12574	0.027466323
ENSMUSG00000020553_RNA_2281	0.027427481
ENSMUSG00000040219_RNA_13380	0.027384626
ENSMUSG00000021782_RNA_3858	0.027341388
ENSMUSG00000036169_RNA_2856	0.027320158
ENSMUSG00000034570_RNA_1560	0.027311252
ENSMUSG00000031161_RNA_13983	0.027284207
ENSMUSG00000053168_RNA_4474	0.02725739
ENSMUSG00000022197_RNA_4325	0.027252955
ENSMUSG00000028553_RNA_9075	0.027192747
ENSMUSG00000037762_RNA_1116	0.027182655
ENSMUSG00000048281_RNA_4102	0.027134899
ENSMUSG00000027534_RNA_8062	0.02712969
ENSMUSG00000052751_RNA_10719	0.027074449
ENSMUSG00000043881_RNA_4213	0.02702701
ENSMUSG00000073060_RNA_14210	0.027016131
ENSMUSG00000025545_RNA_4270	0.02697684
ENSMUSG00000009739_RNA_4792	0.026972866
ENSMUSG00000019906_RNA_1399	0.0269562
ENSMUSG00000029512_RNA_10127	0.026942784
ENSMUSG00000024055_RNA_5614	0.026809765
ENSMUSG00000009894_RNA_1879	0.026742674
ENSMUSG00000023959_RNA_5791	0.026713023
ENSMUSG00000029260_RNA_9971	0.02670481
ENSMUSG00000026198_RNA_274	0.026696533
ENSMUSG00000037370_RNA_950	0.026645476
ENSMUSG00000042118_RNA_3671	0.026595647
ENSMUSG00000030556_RNA_11844	0.0265942
ENSMUSG00000027668_RNA_8115	0.026473096
ENSMUSG00000046532_RNA_14221	0.026407761
ENSMUSG00000024421_RNA_6073	0.026401615
ENSMUSG00000021786_RNA_3819	0.026388237
ENSMUSG00000035473_RNA_5985	0.026315669
ENSMUSG00000024064_RNA_5957	0.026176685
ENSMUSG00000000385_RNA_5312	0.02617166
ENSMUSG00000021097_RNA_3143	0.026128616
ENSMUSG00000026976_RNA_7009	0.025875412
ENSMUSG00000002769_RNA_5827	0.025813537
ENSMUSG00000021620_RNA_3654	0.025641896
ENSMUSG00000060862_RNA_9446	0.025627973
ENSMUSG00000037606_RNA_12377	0.025613267
ENSMUSG00000033581_RNA_5032	0.025578707
ENSMUSG00000034871_RNA_9110	0.02556219
ENSMUSG00000030087_RNA_10939	0.025540702
ENSMUSG00000026368_RNA_559	0.025537096
ENSMUSG00000027004_RNA_7344	0.025516262
ENSMUSG00000024245_RNA_5995	0.02550871
ENSMUSG00000049858_RNA_1532	0.025325231
ENSMUSG00000035769_RNA_13893	0.025317576
ENSMUSG00000046959_RNA_10107	0.025316574
ENSMUSG00000029369_RNA_9992	0.025250845
ENSMUSG00000040560_RNA_6322	0.025195278
ENSMUSG00000034111_RNA_3071	0.02517169
ENSMUSG00000051890_RNA_2928	0.0251538
ENSMUSG00000038473_RNA_694	0.025079088
ENSMUSG00000040413_RNA_1750	0.025032291
ENSMUSG00000031891_RNA_12922	0.024919102
ENSMUSG00000030674_RNA_12202	0.024874678
ENSMUSG00000020182_RNA_1636	0.024867052
ENSMUSG00000041052_RNA_8822	0.024843697
ENSMUSG00000031698_RNA_12810	0.024718916
ENSMUSG00000024862_RNA_6476	0.024628699
ENSMUSG00000046785_RNA_13852	0.024571422
ENSMUSG00000039704_RNA_4303	0.024536027
ENSMUSG00000038903_RNA_6354	0.024521384
ENSMUSG00000036330_RNA_12614	0.02450017
ENSMUSG00000021245_RNA_3056	0.024499724
ENSMUSG00000034785_RNA_9119	0.024466164
ENSMUSG00000048707_RNA_7021	0.024459796
ENSMUSG00000018199_RNA_567	0.024427585
ENSMUSG00000047040_RNA_2349	0.02438984
ENSMUSG00000035873_RNA_1402	0.024334168
ENSMUSG00000005089_RNA_7438	0.024316477
ENSMUSG00000054422_RNA_10808	0.024285037
ENSMUSG00000034687_RNA_10030	0.024258643
ENSMUSG00000031647_RNA_12591	0.024258122
ENSMUSG00000025176_RNA_6798	0.024157146
ENSMUSG00000009733_RNA_4791	0.024149146
ENSMUSG00000049690_RNA_456	0.024066374
ENSMUSG00000027016_RNA_7336	0.02393198
ENSMUSG00000032842_RNA_5813	0.02385706
ENSMUSG00000034903_RNA_7271	0.023810413
ENSMUSG00000060923_RNA_1691	0.023726527
ENSMUSG00000015083_RNA_7034	0.023602238
ENSMUSG00000045031_RNA_8138	0.023516648
ENSMUSG00000074218_RNA_11590	0.023501383
ENSMUSG00000057880_RNA_4900	0.023455726
ENSMUSG00000038624_RNA_1033	0.023429729
ENSMUSG00000057425_RNA_9973	0.023334472
ENSMUSG00000025196_RNA_6817	0.023323106
ENSMUSG00000048787_RNA_12123	0.023236232
ENSMUSG00000102752_RNA_693	0.023129914
ENSMUSG00000035936_RNA_3357	0.023128027
ENSMUSG00000047496_RNA_418	0.023094682
ENSMUSG00000014773_RNA_5376	0.023087775
ENSMUSG00000031530_RNA_12531	0.02307622
ENSMUSG00000040447_RNA_2069	0.022729078
ENSMUSG00000027207_RNA_7599	0.022623193
ENSMUSG00000025243_RNA_13941	0.02261134
ENSMUSG00000032251_RNA_13631	0.02254492
ENSMUSG00000052415_RNA_8399	0.022499342
ENSMUSG00000024354_RNA_6157	0.022497691
ENSMUSG00000011034_RNA_9785	0.022430556
ENSMUSG00000027202_RNA_7591	0.022376548
ENSMUSG00000046169_RNA_3741	0.022355888
ENSMUSG00000005950_RNA_2079	0.02226731
ENSMUSG00000042102_RNA_3672	0.022259764
ENSMUSG00000015202_RNA_878	0.022235055
ENSMUSG00000041845_RNA_6450	0.022227565
ENSMUSG00000038195_RNA_2105	0.022116305
ENSMUSG00000044712_RNA_2964	0.022087213
ENSMUSG00000055305_RNA_11454	0.022032954
ENSMUSG00000025175_RNA_2741	0.022001693
ENSMUSG00000029196_RNA_9824	0.02198012
ENSMUSG00000021678_RNA_3685	0.021960445
ENSMUSG00000096929_RNA_858	0.021841569
ENSMUSG00000019856_RNA_1039	0.021802923
ENSMUSG00000022199_RNA_4022	0.021794591
ENSMUSG00000026971_RNA_7260	0.02179264
ENSMUSG00000031951_RNA_13005	0.021723282
ENSMUSG00000028222_RNA_8813	0.021672703
ENSMUSG00000028973_RNA_9714	0.021561394
ENSMUSG00000018126_RNA_4577	0.021483611
ENSMUSG00000018428_RNA_2275	0.02142953
ENSMUSG00000004035_RNA_8577	0.021418435
ENSMUSG00000026409_RNA_470	0.021405201
ENSMUSG00000040189_RNA_11775	0.021336168
ENSMUSG00000048731_RNA_5531	0.021331148
ENSMUSG00000028528_RNA_9089	0.021315258
ENSMUSG00000031078_RNA_12382	0.021204794
ENSMUSG00000073910_RNA_8854	0.020987734
ENSMUSG00000008090_RNA_10108	0.020930737
ENSMUSG00000034282_RNA_2642	0.020902218
ENSMUSG00000046352_RNA_4071	0.020853328
ENSMUSG00000020258_RNA_13738	0.020783283
ENSMUSG00000089682_RNA_4020	0.020761613
ENSMUSG00000021379_RNA_3444	0.02068782
ENSMUSG00000026380_RNA_438	0.020657416
ENSMUSG00000020282_RNA_1702	0.020620551
ENSMUSG00000030761_RNA_11964	0.020589108
ENSMUSG00000048772_RNA_9209	0.02051334
ENSMUSG00000022829_RNA_5136	0.02041661
ENSMUSG00000048612_RNA_6763	0.020325603
ENSMUSG00000061959_RNA_12845	0.02020722
ENSMUSG00000052392_RNA_3033	0.020203799
ENSMUSG00000029189_RNA_9880	0.020175632
ENSMUSG00000046818_RNA_8700	0.020052267
ENSMUSG00000045005_RNA_223	0.020044655
ENSMUSG00000027784_RNA_8237	0.020040255
ENSMUSG00000021013_RNA_3093	0.01992038
ENSMUSG00000022865_RNA_5233	0.019845849
ENSMUSG00000027546_RNA_7957	0.019778034
ENSMUSG00000070371_RNA_12239	0.01977146
ENSMUSG00000036395_RNA_13241	0.019767184
ENSMUSG00000005225_RNA_10767	0.019743668
ENSMUSG00000018849_RNA_1723	0.019725775
ENSMUSG00000039481_RNA_5902	0.019690823
ENSMUSG00000020774_RNA_2084	0.019677242
ENSMUSG00000036136_RNA_2828	0.019648278
ENSMUSG00000028357_RNA_9007	0.019592514
ENSMUSG00000057614_RNA_9681	0.019569123
ENSMUSG00000021364_RNA_3416	0.019567532
ENSMUSG00000020829_RNA_2157	0.019562466
ENSMUSG00000019874_RNA_1046	0.01951832
ENSMUSG00000045441_RNA_10790	0.019491697
ENSMUSG00000028538_RNA_9220	0.019472318
ENSMUSG00000020085_RNA_1079	0.019461919
ENSMUSG00000004815_RNA_10105	0.0193947
ENSMUSG00000006641_RNA_9759	0.019309076
ENSMUSG00000058914_RNA_4316	0.019302435
ENSMUSG00000066647_RNA_11589	0.019261451
ENSMUSG00000020926_RNA_2503	0.01925032
ENSMUSG00000032062_RNA_13390	0.019247126
ENSMUSG00000039137_RNA_9012	0.019241694
ENSMUSG00000037022_RNA_12736	0.019213714
ENSMUSG00000041037_RNA_11462	0.019187953
ENSMUSG00000071064_RNA_12735	0.01912785
ENSMUSG00000040007_RNA_7507	0.019062895
ENSMUSG00000036585_RNA_6226	0.019061884
ENSMUSG00000096188_RNA_12894	0.01890386
ENSMUSG00000020776_RNA_2640	0.018867439
ENSMUSG00000053897_RNA_8696	0.01882196
ENSMUSG00000026435_RNA_486	0.018773789
ENSMUSG00000025766_RNA_8155	0.01876771
ENSMUSG00000049721_RNA_1570	0.018746596
ENSMUSG00000028545_RNA_9149	0.018697541
ENSMUSG00000001665_RNA_1139	0.018637227
ENSMUSG00000029556_RNA_10175	0.01860947
ENSMUSG00000052485_RNA_3706	0.018602908
ENSMUSG00000086390_RNA_12943	0.018558888
ENSMUSG00000038524_RNA_6217	0.018557837
ENSMUSG00000015405_RNA_14428	0.0184669
ENSMUSG00000038618_RNA_12332	0.018450191
ENSMUSG00000025885_RNA_6368	0.01840167
ENSMUSG00000026585_RNA_651	0.01836225
ENSMUSG00000022236_RNA_4338	0.018324723
ENSMUSG00000042251_RNA_483	0.018176248
ENSMUSG00000039976_RNA_2687	0.018088425
ENSMUSG00000066838_RNA_11351	0.018058024
ENSMUSG00000060336_RNA_7740	0.0179613
ENSMUSG00000042942_RNA_6061	0.017899202
ENSMUSG00000020541_RNA_2287	0.017883416
ENSMUSG00000049532_RNA_3998	0.017883416
ENSMUSG00000111080_RNA_967	0.017873924
ENSMUSG00000026200_RNA_277	0.017836161
ENSMUSG00000078716_RNA_8906	0.017792331
ENSMUSG00000015090_RNA_7033	0.017771421
ENSMUSG00000086213_RNA_6652	0.017741628
ENSMUSG00000044145_RNA_7612	0.017717991
ENSMUSG00000000938_RNA_10754	0.017711328
ENSMUSG00000030621_RNA_11933	0.017687116
ENSMUSG00000037907_RNA_2130	0.017686514
ENSMUSG00000042647_RNA_10238	0.017589496
ENSMUSG00000025920_RNA_34	0.017488541
ENSMUSG00000061882_RNA_10279	0.017476879
ENSMUSG00000028017_RNA_8665	0.017352633
ENSMUSG00000050064_RNA_8503	0.01727445
ENSMUSG00000066366_RNA_3130	0.017209228
ENSMUSG00000028454_RNA_8890	0.017201232
ENSMUSG00000027395_RNA_7640	0.017181762
ENSMUSG00000044976_RNA_13589	0.017130842
ENSMUSG00000033102_RNA_3560	0.017117051
ENSMUSG00000041301_RNA_10591	0.01711027
ENSMUSG00000031090_RNA_12379	0.017014941
ENSMUSG00000044279_RNA_5913	0.01688887
ENSMUSG00000016758_RNA_4652	0.016881198
ENSMUSG00000029735_RNA_10702	0.0168542
ENSMUSG00000078234_RNA_9483	0.016796395
ENSMUSG00000020429_RNA_1624	0.016778804
ENSMUSG00000062410_RNA_8506	0.01675157
ENSMUSG00000029188_RNA_9879	0.016662017
ENSMUSG00000028023_RNA_8662	0.016647365
ENSMUSG00000027663_RNA_8111	0.01664211
ENSMUSG00000036641_RNA_7250	0.016574135
ENSMUSG00000019831_RNA_998	0.016568055
ENSMUSG00000074194_RNA_12807	0.016517824
ENSMUSG00000030800_RNA_12238	0.016484179
ENSMUSG00000018995_RNA_11951	0.016470663
ENSMUSG00000019779_RNA_981	0.016463665
ENSMUSG00000016239_RNA_14043	0.016450562
ENSMUSG00000021221_RNA_3024	0.016446799
ENSMUSG00000055320_RNA_12084	0.016385347
ENSMUSG00000075324_RNA_7269	0.016345173
ENSMUSG00000080242_RNA_5436	0.016312003
ENSMUSG00000020679_RNA_2224	0.016307821
ENSMUSG00000010760_RNA_12371	0.01622303
ENSMUSG00000097121_RNA_3105	0.016211228
ENSMUSG00000028121_RNA_8642	0.016197762
ENSMUSG00000035476_RNA_14197	0.016137788
ENSMUSG00000032796_RNA_5938	0.016128367
ENSMUSG00000057766_RNA_6072	0.016067576
ENSMUSG00000025602_RNA_13296	0.016061177
ENSMUSG00000042632_RNA_4578	0.016026257
ENSMUSG00000029664_RNA_10546	0.016024152
ENSMUSG00000028132_RNA_8632	0.015953194
ENSMUSG00000032875_RNA_11999	0.015937937
ENSMUSG00000020782_RNA_2628	0.01592031
ENSMUSG00000032105_RNA_13317	0.015893552
ENSMUSG00000061601_RNA_9675	0.015790224
ENSMUSG00000004341_RNA_3288	0.015769022
ENSMUSG00000005907_RNA_9648	0.015707722
ENSMUSG00000000216_RNA_12137	0.0157016
ENSMUSG00000028001_RNA_8259	0.015664963
ENSMUSG00000032387_RNA_13533	0.015652902
ENSMUSG00000021974_RNA_4079	0.015646325
ENSMUSG00000034295_RNA_6110	0.01563262
ENSMUSG00000024987_RNA_6762	0.015626723
ENSMUSG00000030545_RNA_11879	0.015621258
ENSMUSG00000038155_RNA_6433	0.015539151
ENSMUSG00000047986_RNA_12766	0.015526531
ENSMUSG00000000690_RNA_2336	0.015519511
ENSMUSG00000031842_RNA_12662	0.015438809
ENSMUSG00000062563_RNA_2810	0.01543653
ENSMUSG00000028834_RNA_9408	0.015424412
ENSMUSG00000040918_RNA_659	0.015324143
ENSMUSG00000047586_RNA_11545	0.0153160775
ENSMUSG00000036459_RNA_11636	0.015313009
ENSMUSG00000038173_RNA_12568	0.015276232
ENSMUSG00000050248_RNA_9834	0.015249346
ENSMUSG00000094786_RNA_7993	0.015244196
ENSMUSG00000024247_RNA_5998	0.015199659
ENSMUSG00000018698_RNA_2231	0.015122073
ENSMUSG00000000167_RNA_13387	0.015070209
ENSMUSG00000015647_RNA_8009	0.014991149
ENSMUSG00000030228_RNA_11243	0.014975477
ENSMUSG00000071551_RNA_3240	0.014903695
ENSMUSG00000044433_RNA_12396	0.014883008
ENSMUSG00000043085_RNA_9507	0.014839285
ENSMUSG00000003418_RNA_6973	0.014832735
ENSMUSG00000038422_RNA_9001	0.01481342
ENSMUSG00000008226_RNA_7311	0.0148036545
ENSMUSG00000075012_RNA_7436	0.014656009
ENSMUSG00000039738_RNA_4872	0.014645656
ENSMUSG00000008167_RNA_12803	0.0146393115
ENSMUSG00000015652_RNA_9659	0.014603862
ENSMUSG00000068130_RNA_7743	0.014585777
ENSMUSG00000050730_RNA_13142	0.01458568
ENSMUSG00000049134_RNA_6892	0.0145661505
ENSMUSG00000038453_RNA_2365	0.014522404
ENSMUSG00000016624_RNA_4663	0.014493122
ENSMUSG00000008999_RNA_7969	0.014491466
ENSMUSG00000055430_RNA_10787	0.014484378
ENSMUSG00000037526_RNA_3963	0.01431415
ENSMUSG00000027223_RNA_7408	0.014255307
ENSMUSG00000040722_RNA_13452	0.0142517015
ENSMUSG00000035112_RNA_2457	0.014189961
ENSMUSG00000100680_RNA_10946	0.014189359
ENSMUSG00000041237_RNA_8326	0.014171967
ENSMUSG00000062151_RNA_13588	0.014099528
ENSMUSG00000040146_RNA_13217	0.014075089
ENSMUSG00000022366_RNA_4415	0.014069501
ENSMUSG00000054031_RNA_1504	0.014044878
ENSMUSG00000024558_RNA_6364	0.014043784
ENSMUSG00000109864_RNA_1301	0.014039904
ENSMUSG00000020527_RNA_2237	0.014021446
ENSMUSG00000031980_RNA_13099	0.014009964
ENSMUSG00000058921_RNA_8059	0.013987252
ENSMUSG00000068086_RNA_4636	0.013984034
ENSMUSG00000019796_RNA_880	0.013977025
ENSMUSG00000027646_RNA_7849	0.013961039
ENSMUSG00000001864_RNA_7137	0.013926377
ENSMUSG00000005716_RNA_4546	0.013926074
ENSMUSG00000029001_RNA_9546	0.013909932
ENSMUSG00000030701_RNA_11996	0.013861247
ENSMUSG00000018800_RNA_2585	0.013859598
ENSMUSG00000037643_RNA_8107	0.013846561
ENSMUSG00000038009_RNA_4763	0.013802964
ENSMUSG00000031594_RNA_12547	0.013753687
ENSMUSG00000027860_RNA_8521	0.013710334
ENSMUSG00000036214_RNA_5770	0.013687417
ENSMUSG00000040860_RNA_9495	0.013604737
ENSMUSG00000006464_RNA_6465	0.013602433
ENSMUSG00000049670_RNA_6799	0.013549147
ENSMUSG00000045180_RNA_14390	0.013501701
ENSMUSG00000023070_RNA_14024	0.0135007845
ENSMUSG00000021747_RNA_3810	0.01347491
ENSMUSG00000006638_RNA_9756	0.013467529
ENSMUSG00000034853_RNA_9111	0.013450612
ENSMUSG00000001334_RNA_9317	0.0134135205
ENSMUSG00000045100_RNA_10960	0.013396511
ENSMUSG00000029330_RNA_10053	0.0133856535
ENSMUSG00000015843_RNA_683	0.013236425
ENSMUSG00000073609_RNA_407	0.013136849
ENSMUSG00000058952_RNA_8667	0.013101319
ENSMUSG00000001507_RNA_2313	0.013094391
ENSMUSG00000039063_RNA_6947	0.013079308
ENSMUSG00000054708_RNA_1288	0.013060285
ENSMUSG00000014932_RNA_9781	0.013003926
ENSMUSG00000021704_RNA_3665	0.012991424
ENSMUSG00000042195_RNA_13416	0.012951772
ENSMUSG00000056486_RNA_7315	0.012934397
ENSMUSG00000033871_RNA_6307	0.012843667
ENSMUSG00000022679_RNA_4933	0.01281471
ENSMUSG00000038721_RNA_2335	0.012771544
ENSMUSG00000026255_RNA_346	0.012738418
ENSMUSG00000024304_RNA_6083	0.012694882
ENSMUSG00000024769_RNA_6532	0.012694367
ENSMUSG00000048216_RNA_10577	0.012684696
ENSMUSG00000035762_RNA_3640	0.01268052
ENSMUSG00000030909_RNA_12126	0.012548276
ENSMUSG00000069206_RNA_3581	0.012534636
ENSMUSG00000025083_RNA_6898	0.012507952
ENSMUSG00000028289_RNA_8834	0.012497147
ENSMUSG00000048186_RNA_6934	0.01249608
ENSMUSG00000000159_RNA_5305	0.012471429
ENSMUSG00000027536_RNA_8061	0.012437448
ENSMUSG00000021456_RNA_3552	0.0123890005
ENSMUSG00000039347_RNA_10716	0.012336274
ENSMUSG00000026153_RNA_55	0.012320089
ENSMUSG00000028082_RNA_8273	0.012319122
ENSMUSG00000059022_RNA_10619	0.012301198
ENSMUSG00000031434_RNA_14347	0.012297674
ENSMUSG00000028392_RNA_9000	0.012288776
ENSMUSG00000030739_RNA_11705	0.012226737
ENSMUSG00000032558_RNA_13725	0.012185311
ENSMUSG00000001039_RNA_1917	0.012175029
ENSMUSG00000024388_RNA_6122	0.012174322
ENSMUSG00000089662_RNA_7666	0.012162413
ENSMUSG00000051166_RNA_3092	0.012158354
ENSMUSG00000030525_RNA_11822	0.012158017
ENSMUSG00000039552_RNA_974	0.012083966
ENSMUSG00000033860_RNA_8258	0.012058015
ENSMUSG00000022843_RNA_5019	0.012048163
ENSMUSG00000028133_RNA_8631	0.01204415
ENSMUSG00000039166_RNA_954	0.012023853
[truncated: 12,457 more rows]
