# Supplementary material for: Interpretable deep generative ensemble learning for single-cell omics with Hydra
Source: Mol Syst Biol. 2026 Apr 11;22(7):1161–79. doi: 10.1038/s44320-026-00208-7 (PMC13328726; doi:10.1038/s44320-026-00208-7)
Supplement: Supplementary file 4 — Source data Fig. 3 [file 44320_2026_208_MOESM4_ESM.zip]

Archive with 429 entries (398 files):
- SD figure 3/
- SD figure 3/3B/
- SD figure 3/3C/
- SD figure 3/3D/
- SD figure 3/.DS_Store
- __MACOSX/SD figure 3/._.DS_Store
- SD figure 3/README
- __MACOSX/SD figure 3/._README
- SD figure 3/3A/
- SD figure 3/3B/all_cell_type_results_Hydra-Ensemble-25_FS100.csv
- __MACOSX/SD figure 3/3B/._all_cell_type_results_Hydra-Ensemble-25_FS100.csv
- SD figure 3/3B/all_cell_type_results_SCN.csv
- __MACOSX/SD figure 3/3B/._all_cell_type_results_SCN.csv
- SD figure 3/3B/all_cell_type_results_scSorterDL.csv
- __MACOSX/SD figure 3/3B/._all_cell_type_results_scSorterDL.csv
- SD figure 3/3B/all_cell_type_results_scClassify.csv
- __MACOSX/SD figure 3/3B/._all_cell_type_results_scClassify.csv
- SD figure 3/3B/all_cell_type_results_scpred.csv
- __MACOSX/SD figure 3/3B/._all_cell_type_results_scpred.csv
- SD figure 3/3B/all_cell_type_results_scANVI.csv
- __MACOSX/SD figure 3/3B/._all_cell_type_results_scANVI.csv
- SD figure 3/3B/all_cell_type_results_CellTypist.csv
- __MACOSX/SD figure 3/3B/._all_cell_type_results_CellTypist.csv
- SD figure 3/3C/all_cell_type_results_Hydra-Ensemble-25_FS100.csv
- __MACOSX/SD figure 3/3C/._all_cell_type_results_Hydra-Ensemble-25_FS100.csv
- SD figure 3/3C/all_cell_type_results_SCN.csv
- __MACOSX/SD figure 3/3C/._all_cell_type_results_SCN.csv
- SD figure 3/3C/all_cell_type_results_scSorterDL.csv
- __MACOSX/SD figure 3/3C/._all_cell_type_results_scSorterDL.csv
- SD figure 3/3C/all_cell_type_results_scClassify.csv
- __MACOSX/SD figure 3/3C/._all_cell_type_results_scClassify.csv
- SD figure 3/3C/all_cell_type_results_scpred.csv
- __MACOSX/SD figure 3/3C/._all_cell_type_results_scpred.csv
- SD figure 3/3C/all_cell_type_results_scANVI.csv
- __MACOSX/SD figure 3/3C/._all_cell_type_results_scANVI.csv
- SD figure 3/3C/all_cell_type_results_CellTypist.csv
- __MACOSX/SD figure 3/3C/._all_cell_type_results_CellTypist.csv
- SD figure 3/3D/Retina/
- SD figure 3/3D/.DS_Store
- __MACOSX/SD figure 3/3D/._.DS_Store
- SD figure 3/3D/Lung/
- SD figure 3/3D/PBMC/
- SD figure 3/3D/Kidney/
- SD figure 3/3A/cell_type_predicted_Hydra-Ensemble-25_FS100.csv
- __MACOSX/SD figure 3/3A/._cell_type_predicted_Hydra-Ensemble-25_FS100.csv
- SD figure 3/3A/author_labels.csv
- __MACOSX/SD figure 3/3A/._author_labels.csv
- SD figure 3/3D/Retina/Menon_Lukowski/
- SD figure 3/3D/Retina/.DS_Store
- __MACOSX/SD figure 3/3D/Retina/._.DS_Store
- SD figure 3/3D/Retina/Lukowski_Menon/
- SD figure 3/3D/Lung/Madissoon_Melms /
- SD figure 3/3D/Lung/He_Madissoon/
- SD figure 3/3D/Lung/TS_He/
- SD figure 3/3D/Lung/TS_Melms/
- SD figure 3/3D/Lung/.DS_Store
- __MACOSX/SD figure 3/3D/Lung/._.DS_Store
- SD figure 3/3D/Lung/Madissoon_TS/
- SD figure 3/3D/Lung/He_TS/
- SD figure 3/3D/Lung/Melms_He/
- SD figure 3/3D/Lung/TS_Madissoon/
- SD figure 3/3D/Lung/Melms_TS/
- SD figure 3/3D/Lung/He_Melms/
- SD figure 3/3D/Lung/Melms_Madissoon/
- SD figure 3/3D/Lung/Madissoon_He/
- SD figure 3/3D/PBMC/.DS_Store
- __MACOSX/SD figure 3/3D/PBMC/._.DS_Store
- SD figure 3/3D/PBMC/Lee_Wilk/
- SD figure 3/3D/PBMC/Arunachalam_Wilk/
- SD figure 3/3D/PBMC/Wilk_Arunachalam/
- SD figure 3/3D/PBMC/Lee_Arunachalam/
- SD figure 3/3D/PBMC/Arunachalam_Lee/
- SD figure 3/3D/PBMC/Wilk_Lee/
- SD figure 3/3D/Kidney/.DS_Store
- __MACOSX/SD figure 3/3D/Kidney/._.DS_Store
- SD figure 3/3D/Kidney/Bitzer_TS/
- SD figure 3/3D/Kidney/TS_Bitzer/
- SD figure 3/3D/Retina/Menon_Lukowski/all_cell_type_results_Hydra-Ensemble-25_FS100.csv
- __MACOSX/SD figure 3/3D/Retina/Menon_Lukowski/._all_cell_type_results_Hydra-Ensemble-25_FS100.csv
- SD figure 3/3D/Retina/Menon_Lukowski/all_cell_type_results_SCN.csv
- __MACOSX/SD figure 3/3D/Retina/Menon_Lukowski/._all_cell_type_results_SCN.csv
- SD figure 3/3D/Retina/Menon_Lukowski/.DS_Store
- __MACOSX/SD figure 3/3D/Retina/Menon_Lukowski/._.DS_Store
- SD figure 3/3D/Retina/Menon_Lukowski/all_cell_type_results_scSorterDL.csv
- __MACOSX/SD figure 3/3D/Retina/Menon_Lukowski/._all_cell_type_results_scSorterDL.csv
- SD figure 3/3D/Retina/Menon_Lukowski/all_cell_type_results_scClassify.csv
- __MACOSX/SD figure 3/3D/Retina/Menon_Lukowski/._all_cell_type_results_scClassify.csv
- SD figure 3/3D/Retina/Menon_Lukowski/all_cell_type_results_scpred.csv
- __MACOSX/SD figure 3/3D/Retina/Menon_Lukowski/._all_cell_type_results_scpred.csv
- SD figure 3/3D/Retina/Menon_Lukowski/all_cell_type_results_scANVI.csv
- __MACOSX/SD figure 3/3D/Retina/Menon_Lukowski/._all_cell_type_results_scANVI.csv
- SD figure 3/3D/Retina/Menon_Lukowski/all_cell_type_results_CellTypist.csv
- __MACOSX/SD figure 3/3D/Retina/Menon_Lukowski/._all_cell_type_results_CellTypist.csv
- SD figure 3/3D/Retina/Lukowski_Menon/all_cell_type_results_Hydra-Ensemble-25_FS100.csv
- __MACOSX/SD figure 3/3D/Retina/Lukowski_Menon/._all_cell_type_results_Hydra-Ensemble-25_FS100.csv
- SD figure 3/3D/Retina/Lukowski_Menon/all_cell_type_results_SCN.csv
- __MACOSX/SD figure 3/3D/Retina/Lukowski_Menon/._all_cell_type_results_SCN.csv
- SD figure 3/3D/Retina/Lukowski_Menon/.DS_Store
- __MACOSX/SD figure 3/3D/Retina/Lukowski_Menon/._.DS_Store
- SD figure 3/3D/Retina/Lukowski_Menon/all_cell_type_results_scSorterDL.csv
- __MACOSX/SD figure 3/3D/Retina/Lukowski_Menon/._all_cell_type_results_scSorterDL.csv
- SD figure 3/3D/Retina/Lukowski_Menon/all_cell_type_results_scClassify.csv
- __MACOSX/SD figure 3/3D/Retina/Lukowski_Menon/._all_cell_type_results_scClassify.csv
- SD figure 3/3D/Retina/Lukowski_Menon/all_cell_type_results_scpred.csv
- __MACOSX/SD figure 3/3D/Retina/Lukowski_Menon/._all_cell_type_results_scpred.csv
- SD figure 3/3D/Retina/Lukowski_Menon/all_cell_type_results_scANVI.csv
- __MACOSX/SD figure 3/3D/Retina/Lukowski_Menon/._all_cell_type_results_scANVI.csv
- SD figure 3/3D/Retina/Lukowski_Menon/all_cell_type_results_CellTypist.csv
- __MACOSX/SD figure 3/3D/Retina/Lukowski_Menon/._all_cell_type_results_CellTypist.csv
- SD figure 3/3D/Lung/Madissoon_Melms /all_cell_type_results_Hydra-Ensemble-25_FS100.csv
- __MACOSX/SD figure 3/3D/Lung/Madissoon_Melms /._all_cell_type_results_Hydra-Ensemble-25_FS100.csv
- SD figure 3/3D/Lung/Madissoon_Melms /all_cell_type_results_SCN.csv
- __MACOSX/SD figure 3/3D/Lung/Madissoon_Melms /._all_cell_type_results_SCN.csv
- SD figure 3/3D/Lung/Madissoon_Melms /.DS_Store
- __MACOSX/SD figure 3/3D/Lung/Madissoon_Melms /._.DS_Store
- SD figure 3/3D/Lung/Madissoon_Melms /all_cell_type_results_scSorterDL.csv
- __MACOSX/SD figure 3/3D/Lung/Madissoon_Melms /._all_cell_type_results_scSorterDL.csv
- SD figure 3/3D/Lung/Madissoon_Melms /all_cell_type_results_scClassify.csv
- __MACOSX/SD figure 3/3D/Lung/Madissoon_Melms /._all_cell_type_results_scClassify.csv
- SD figure 3/3D/Lung/Madissoon_Melms /all_cell_type_results_scpred.csv
- __MACOSX/SD figure 3/3D/Lung/Madissoon_Melms /._all_cell_type_results_scpred.csv
- SD figure 3/3D/Lung/Madissoon_Melms /all_cell_type_results_scANVI.csv
- __MACOSX/SD figure 3/3D/Lung/Madissoon_Melms /._all_cell_type_results_scANVI.csv
- SD figure 3/3D/Lung/Madissoon_Melms /all_cell_type_results_CellTypist.csv
- __MACOSX/SD figure 3/3D/Lung/Madissoon_Melms /._all_cell_type_results_CellTypist.csv
- SD figure 3/3D/Lung/He_Madissoon/all_cell_type_results_Hydra-Ensemble-25_FS100.csv
- __MACOSX/SD figure 3/3D/Lung/He_Madissoon/._all_cell_type_results_Hydra-Ensemble-25_FS100.csv
- SD figure 3/3D/Lung/He_Madissoon/all_cell_type_results_SCN.csv
- __MACOSX/SD figure 3/3D/Lung/He_Madissoon/._all_cell_type_results_SCN.csv
- SD figure 3/3D/Lung/He_Madissoon/.DS_Store
- __MACOSX/SD figure 3/3D/Lung/He_Madissoon/._.DS_Store
- SD figure 3/3D/Lung/He_Madissoon/all_cell_type_results_scSorterDL.csv
- __MACOSX/SD figure 3/3D/Lung/He_Madissoon/._all_cell_type_results_scSorterDL.csv
- SD figure 3/3D/Lung/He_Madissoon/all_cell_type_results_scClassify.csv
- __MACOSX/SD figure 3/3D/Lung/He_Madissoon/._all_cell_type_results_scClassify.csv
- SD figure 3/3D/Lung/He_Madissoon/all_cell_type_results_scpred.csv
- __MACOSX/SD figure 3/3D/Lung/He_Madissoon/._all_cell_type_results_scpred.csv
- SD figure 3/3D/Lung/He_Madissoon/all_cell_type_results_scANVI.csv
- __MACOSX/SD figure 3/3D/Lung/He_Madissoon/._all_cell_type_results_scANVI.csv
- SD figure 3/3D/Lung/He_Madissoon/all_cell_type_results_CellTypist.csv
- __MACOSX/SD figure 3/3D/Lung/He_Madissoon/._all_cell_type_results_CellTypist.csv
- SD figure 3/3D/Lung/TS_He/all_cell_type_results_Hydra-Ensemble-25_FS100.csv
- __MACOSX/SD figure 3/3D/Lung/TS_He/._all_cell_type_results_Hydra-Ensemble-25_FS100.csv
- SD figure 3/3D/Lung/TS_He/all_cell_type_results_SCN.csv
- __MACOSX/SD figure 3/3D/Lung/TS_He/._all_cell_type_results_SCN.csv
- SD figure 3/3D/Lung/TS_He/.DS_Store
- __MACOSX/SD figure 3/3D/Lung/TS_He/._.DS_Store
- SD figure 3/3D/Lung/TS_He/all_cell_type_results_scSorterDL.csv
- __MACOSX/SD figure 3/3D/Lung/TS_He/._all_cell_type_results_scSorterDL.csv
- SD figure 3/3D/Lung/TS_He/all_cell_type_results_scClassify.csv
- __MACOSX/SD figure 3/3D/Lung/TS_He/._all_cell_type_results_scClassify.csv
- SD figure 3/3D/Lung/TS_He/all_cell_type_results_scpred.csv
- __MACOSX/SD figure 3/3D/Lung/TS_He/._all_cell_type_results_scpred.csv
- SD figure 3/3D/Lung/TS_He/all_cell_type_results_scANVI.csv
- __MACOSX/SD figure 3/3D/Lung/TS_He/._all_cell_type_results_scANVI.csv
- SD figure 3/3D/Lung/TS_He/all_cell_type_results_CellTypist.csv
- __MACOSX/SD figure 3/3D/Lung/TS_He/._all_cell_type_results_CellTypist.csv
- SD figure 3/3D/Lung/TS_Melms/all_cell_type_results_Hydra-Ensemble-25_FS100.csv
- __MACOSX/SD figure 3/3D/Lung/TS_Melms/._all_cell_type_results_Hydra-Ensemble-25_FS100.csv
- SD figure 3/3D/Lung/TS_Melms/all_cell_type_results_SCN.csv
- __MACOSX/SD figure 3/3D/Lung/TS_Melms/._all_cell_type_results_SCN.csv
- SD figure 3/3D/Lung/TS_Melms/.DS_Store
- __MACOSX/SD figure 3/3D/Lung/TS_Melms/._.DS_Store
- SD figure 3/3D/Lung/TS_Melms/all_cell_type_results_scSorterDL.csv
- __MACOSX/SD figure 3/3D/Lung/TS_Melms/._all_cell_type_results_scSorterDL.csv
- SD figure 3/3D/Lung/TS_Melms/all_cell_type_results_scClassify.csv
- __MACOSX/SD figure 3/3D/Lung/TS_Melms/._all_cell_type_results_scClassify.csv
- SD figure 3/3D/Lung/TS_Melms/all_cell_type_results_scpred.csv
- __MACOSX/SD figure 3/3D/Lung/TS_Melms/._all_cell_type_results_scpred.csv
- SD figure 3/3D/Lung/TS_Melms/all_cell_type_results_scANVI.csv
- __MACOSX/SD figure 3/3D/Lung/TS_Melms/._all_cell_type_results_scANVI.csv
- SD figure 3/3D/Lung/TS_Melms/all_cell_type_results_CellTypist.csv
- __MACOSX/SD figure 3/3D/Lung/TS_Melms/._all_cell_type_results_CellTypist.csv
- SD figure 3/3D/Lung/Madissoon_TS/all_cell_type_results_Hydra-Ensemble-25_FS100.csv
- __MACOSX/SD figure 3/3D/Lung/Madissoon_TS/._all_cell_type_results_Hydra-Ensemble-25_FS100.csv
- SD figure 3/3D/Lung/Madissoon_TS/all_cell_type_results_SCN.csv
- __MACOSX/SD figure 3/3D/Lung/Madissoon_TS/._all_cell_type_results_SCN.csv
- SD figure 3/3D/Lung/Madissoon_TS/.DS_Store
- __MACOSX/SD figure 3/3D/Lung/Madissoon_TS/._.DS_Store
- SD figure 3/3D/Lung/Madissoon_TS/all_cell_type_results_scSorterDL.csv
- __MACOSX/SD figure 3/3D/Lung/Madissoon_TS/._all_cell_type_results_scSorterDL.csv
- SD figure 3/3D/Lung/Madissoon_TS/all_cell_type_results_scClassify.csv
- __MACOSX/SD figure 3/3D/Lung/Madissoon_TS/._all_cell_type_results_scClassify.csv
- SD figure 3/3D/Lung/Madissoon_TS/all_cell_type_results_scpred.csv
- __MACOSX/SD figure 3/3D/Lung/Madissoon_TS/._all_cell_type_results_scpred.csv
- SD figure 3/3D/Lung/Madissoon_TS/all_cell_type_results_scANVI.csv
- __MACOSX/SD figure 3/3D/Lung/Madissoon_TS/._all_cell_type_results_scANVI.csv
- SD figure 3/3D/Lung/Madissoon_TS/all_cell_type_results_CellTypist.csv
- __MACOSX/SD figure 3/3D/Lung/Madissoon_TS/._all_cell_type_results_CellTypist.csv
- SD figure 3/3D/Lung/He_TS/all_cell_type_results_Hydra-Ensemble-25_FS100.csv
- __MACOSX/SD figure 3/3D/Lung/He_TS/._all_cell_type_results_Hydra-Ensemble-25_FS100.csv
- SD figure 3/3D/Lung/He_TS/all_cell_type_results_SCN.csv
- __MACOSX/SD figure 3/3D/Lung/He_TS/._all_cell_type_results_SCN.csv
- SD figure 3/3D/Lung/He_TS/.DS_Store
- __MACOSX/SD figure 3/3D/Lung/He_TS/._.DS_Store
- SD figure 3/3D/Lung/He_TS/all_cell_type_results_scSorterDL.csv
- __MACOSX/SD figure 3/3D/Lung/He_TS/._all_cell_type_results_scSorterDL.csv
- SD figure 3/3D/Lung/He_TS/all_cell_type_results_scClassify.csv
- __MACOSX/SD figure 3/3D/Lung/He_TS/._all_cell_type_results_scClassify.csv
- SD figure 3/3D/Lung/He_TS/all_cell_type_results_scpred.csv
- __MACOSX/SD figure 3/3D/Lung/He_TS/._all_cell_type_results_scpred.csv
- SD figure 3/3D/Lung/He_TS/all_cell_type_results_scANVI.csv
- __MACOSX/SD figure 3/3D/Lung/He_TS/._all_cell_type_results_scANVI.csv
- SD figure 3/3D/Lung/He_TS/all_cell_type_results_CellTypist.csv
- __MACOSX/SD figure 3/3D/Lung/He_TS/._all_cell_type_results_CellTypist.csv
- SD figure 3/3D/Lung/Melms_He/all_cell_type_results_Hydra-Ensemble-25_FS100.csv
- __MACOSX/SD figure 3/3D/Lung/Melms_He/._all_cell_type_results_Hydra-Ensemble-25_FS100.csv
- SD figure 3/3D/Lung/Melms_He/all_cell_type_results_SCN.csv
- __MACOSX/SD figure 3/3D/Lung/Melms_He/._all_cell_type_results_SCN.csv
- SD figure 3/3D/Lung/Melms_He/.DS_Store
- __MACOSX/SD figure 3/3D/Lung/Melms_He/._.DS_Store
- SD figure 3/3D/Lung/Melms_He/all_cell_type_results_scSorterDL.csv
- __MACOSX/SD figure 3/3D/Lung/Melms_He/._all_cell_type_results_scSorterDL.csv
- SD figure 3/3D/Lung/Melms_He/all_cell_type_results_scClassify.csv
- __MACOSX/SD figure 3/3D/Lung/Melms_He/._all_cell_type_results_scClassify.csv
- SD figure 3/3D/Lung/Melms_He/all_cell_type_results_scpred.csv
- __MACOSX/SD figure 3/3D/Lung/Melms_He/._all_cell_type_results_scpred.csv
- SD figure 3/3D/Lung/Melms_He/all_cell_type_results_scANVI.csv
- __MACOSX/SD figure 3/3D/Lung/Melms_He/._all_cell_type_results_scANVI.csv
- SD figure 3/3D/Lung/Melms_He/all_cell_type_results_CellTypist.csv
- __MACOSX/SD figure 3/3D/Lung/Melms_He/._all_cell_type_results_CellTypist.csv
- SD figure 3/3D/Lung/TS_Madissoon/all_cell_type_results_Hydra-Ensemble-25_FS100.csv
- __MACOSX/SD figure 3/3D/Lung/TS_Madissoon/._all_cell_type_results_Hydra-Ensemble-25_FS100.csv
- SD figure 3/3D/Lung/TS_Madissoon/all_cell_type_results_SCN.csv
- __MACOSX/SD figure 3/3D/Lung/TS_Madissoon/._all_cell_type_results_SCN.csv
- SD figure 3/3D/Lung/TS_Madissoon/.DS_Store
- __MACOSX/SD figure 3/3D/Lung/TS_Madissoon/._.DS_Store
- SD figure 3/3D/Lung/TS_Madissoon/all_cell_type_results_scSorterDL.csv
- __MACOSX/SD figure 3/3D/Lung/TS_Madissoon/._all_cell_type_results_scSorterDL.csv
- SD figure 3/3D/Lung/TS_Madissoon/all_cell_type_results_scClassify.csv
- __MACOSX/SD figure 3/3D/Lung/TS_Madissoon/._all_cell_type_results_scClassify.csv
- SD figure 3/3D/Lung/TS_Madissoon/all_cell_type_results_scpred.csv
- __MACOSX/SD figure 3/3D/Lung/TS_Madissoon/._all_cell_type_results_scpred.csv
- SD figure 3/3D/Lung/TS_Madissoon/all_cell_type_results_scANVI.csv
- __MACOSX/SD figure 3/3D/Lung/TS_Madissoon/._all_cell_type_results_scANVI.csv
- SD figure 3/3D/Lung/TS_Madissoon/all_cell_type_results_CellTypist.csv
- __MACOSX/SD figure 3/3D/Lung/TS_Madissoon/._all_cell_type_results_CellTypist.csv
- SD figure 3/3D/Lung/Melms_TS/all_cell_type_results_Hydra-Ensemble-25_FS100.csv
- __MACOSX/SD figure 3/3D/Lung/Melms_TS/._all_cell_type_results_Hydra-Ensemble-25_FS100.csv
- SD figure 3/3D/Lung/Melms_TS/all_cell_type_results_SCN.csv
- __MACOSX/SD figure 3/3D/Lung/Melms_TS/._all_cell_type_results_SCN.csv
- SD figure 3/3D/Lung/Melms_TS/.DS_Store
- __MACOSX/SD figure 3/3D/Lung/Melms_TS/._.DS_Store
- SD figure 3/3D/Lung/Melms_TS/all_cell_type_results_scSorterDL.csv
- __MACOSX/SD figure 3/3D/Lung/Melms_TS/._all_cell_type_results_scSorterDL.csv
- SD figure 3/3D/Lung/Melms_TS/all_cell_type_results_scClassify.csv
- __MACOSX/SD figure 3/3D/Lung/Melms_TS/._all_cell_type_results_scClassify.csv
- SD figure 3/3D/Lung/Melms_TS/all_cell_type_results_scpred.csv
- __MACOSX/SD figure 3/3D/Lung/Melms_TS/._all_cell_type_results_scpred.csv
- SD figure 3/3D/Lung/Melms_TS/all_cell_type_results_scANVI.csv
- __MACOSX/SD figure 3/3D/Lung/Melms_TS/._all_cell_type_results_scANVI.csv
- SD figure 3/3D/Lung/Melms_TS/all_cell_type_results_CellTypist.csv
- __MACOSX/SD figure 3/3D/Lung/Melms_TS/._all_cell_type_results_CellTypist.csv
- SD figure 3/3D/Lung/He_Melms/all_cell_type_results_Hydra-Ensemble-25_FS100.csv
- __MACOSX/SD figure 3/3D/Lung/He_Melms/._all_cell_type_results_Hydra-Ensemble-25_FS100.csv
- SD figure 3/3D/Lung/He_Melms/all_cell_type_results_SCN.csv
- __MACOSX/SD figure 3/3D/Lung/He_Melms/._all_cell_type_results_SCN.csv
- SD figure 3/3D/Lung/He_Melms/.DS_Store
- __MACOSX/SD figure 3/3D/Lung/He_Melms/._.DS_Store
- SD figure 3/3D/Lung/He_Melms/all_cell_type_results_scSorterDL.csv
- __MACOSX/SD figure 3/3D/Lung/He_Melms/._all_cell_type_results_scSorterDL.csv
- SD figure 3/3D/Lung/He_Melms/all_cell_type_results_scClassify.csv
- __MACOSX/SD figure 3/3D/Lung/He_Melms/._all_cell_type_results_scClassify.csv
- SD figure 3/3D/Lung/He_Melms/all_cell_type_results_scpred.csv
- __MACOSX/SD figure 3/3D/Lung/He_Melms/._all_cell_type_results_scpred.csv
- SD figure 3/3D/Lung/He_Melms/all_cell_type_results_scANVI.csv
- __MACOSX/SD figure 3/3D/Lung/He_Melms/._all_cell_type_results_scANVI.csv
- SD figure 3/3D/Lung/He_Melms/all_cell_type_results_CellTypist.csv
- __MACOSX/SD figure 3/3D/Lung/He_Melms/._all_cell_type_results_CellTypist.csv
- SD figure 3/3D/Lung/Melms_Madissoon/all_cell_type_results_Hydra-Ensemble-25_FS100.csv
- __MACOSX/SD figure 3/3D/Lung/Melms_Madissoon/._all_cell_type_results_Hydra-Ensemble-25_FS100.csv
- SD figure 3/3D/Lung/Melms_Madissoon/all_cell_type_results_SCN.csv
- __MACOSX/SD figure 3/3D/Lung/Melms_Madissoon/._all_cell_type_results_SCN.csv
- SD figure 3/3D/Lung/Melms_Madissoon/.DS_Store
- __MACOSX/SD figure 3/3D/Lung/Melms_Madissoon/._.DS_Store
- SD figure 3/3D/Lung/Melms_Madissoon/all_cell_type_results_scSorterDL.csv
- __MACOSX/SD figure 3/3D/Lung/Melms_Madissoon/._all_cell_type_results_scSorterDL.csv
- SD figure 3/3D/Lung/Melms_Madissoon/all_cell_type_results_scClassify.csv
- __MACOSX/SD figure 3/3D/Lung/Melms_Madissoon/._all_cell_type_results_scClassify.csv
- SD figure 3/3D/Lung/Melms_Madissoon/all_cell_type_results_scpred.csv
- __MACOSX/SD figure 3/3D/Lung/Melms_Madissoon/._all_cell_type_results_scpred.csv
- SD figure 3/3D/Lung/Melms_Madissoon/all_cell_type_results_scANVI.csv
- __MACOSX/SD figure 3/3D/Lung/Melms_Madissoon/._all_cell_type_results_scANVI.csv
- SD figure 3/3D/Lung/Melms_Madissoon/all_cell_type_results_CellTypist.csv
- __MACOSX/SD figure 3/3D/Lung/Melms_Madissoon/._all_cell_type_results_CellTypist.csv
- SD figure 3/3D/Lung/Madissoon_He/all_cell_type_results_Hydra-Ensemble-25_FS100.csv
- __MACOSX/SD figure 3/3D/Lung/Madissoon_He/._all_cell_type_results_Hydra-Ensemble-25_FS100.csv
- SD figure 3/3D/Lung/Madissoon_He/all_cell_type_results_SCN.csv
- __MACOSX/SD figure 3/3D/Lung/Madissoon_He/._all_cell_type_results_SCN.csv
- SD figure 3/3D/Lung/Madissoon_He/.DS_Store
- __MACOSX/SD figure 3/3D/Lung/Madissoon_He/._.DS_Store
- SD figure 3/3D/Lung/Madissoon_He/all_cell_type_results_scSorterDL.csv
- __MACOSX/SD figure 3/3D/Lung/Madissoon_He/._all_cell_type_results_scSorterDL.csv
- SD figure 3/3D/Lung/Madissoon_He/all_cell_type_results_scClassify.csv
- __MACOSX/SD figure 3/3D/Lung/Madissoon_He/._all_cell_type_results_scClassify.csv
- SD figure 3/3D/Lung/Madissoon_He/all_cell_type_results_scpred.csv
- __MACOSX/SD figure 3/3D/Lung/Madissoon_He/._all_cell_type_results_scpred.csv
- SD figure 3/3D/Lung/Madissoon_He/all_cell_type_results_scANVI.csv
- __MACOSX/SD figure 3/3D/Lung/Madissoon_He/._all_cell_type_results_scANVI.csv
- SD figure 3/3D/Lung/Madissoon_He/all_cell_type_results_CellTypist.csv
[truncated: 129 more entries]
