# Supplementary material for: Interpretable deep generative ensemble learning for single-cell omics with Hydra
Source: Mol Syst Biol. 2026 Apr 11;22(7):1161–79. doi: 10.1038/s44320-026-00208-7 (PMC13328726; doi:10.1038/s44320-026-00208-7)
Supplement: Supplementary file 4 — Source data Fig. 3 [file 44320_2026_208_MOESM4_ESM.zip › SD figure 3/README]

3A:
- Contains two CSV files - author cell type labels and Hydra predicted cell type labels from the first sub-sampled dataset of the original data

3B:
- Each CSV file corresponds to a method and contains cell type prediction results from five time repeated random sub-sampling validation

3C:
- Each CSV file corresponds to a method and contains cell type prediction results from five repeated random sub-sampling validations

3D:
- Each directory corresponds to a tissue
- Sub-directories represent train–test pairs, each containing CSV files
- Each CSV file corresponds to a method and contains cell type prediction results
