# Supplementary material for: Interpretable deep generative ensemble learning for single-cell omics with Hydra
Source: Mol Syst Biol. 2026 Apr 11;22(7):1161–79. doi: 10.1038/s44320-026-00208-7 (PMC13328726; doi:10.1038/s44320-026-00208-7)
Supplement: Supplementary file 4 — Source data Fig. 3 [file 44320_2026_208_MOESM4_ESM.zip › SD figure 3/3B/all_cell_type_results_Hydra-Ensemble-25_FS100.csv]

cell_type_id	cell_type	recall	precision	f1_score	number
0	B cell	0.8324607329842932	0.381294964028777	0.5230263157894737	191
1	CD141-positive myeloid dendritic cell	0.8937728937728938	0.8472222222222222	0.8698752228163993	546
2	CD1c-positive myeloid dendritic cell	0.7459016393442623	0.7520661157024794	0.748971193415638	122
3	T cell	0.704225352112676	0.6493506493506493	0.6756756756756757	71
4	basal cell of prostate epithelium	0.9152154793315743	0.9097744360902256	0.912486846720449	11370
5	classical monocyte	0.6164383561643836	0.6521739130434783	0.6338028169014085	73
6	dendritic cell	0.2982456140350877	0.08133971291866028	0.12781954887218044	57
7	effector CD4-positive, alpha-beta T cell	0.6086956521739131	0.10852713178294573	0.1842105263157895	46
8	effector CD8-positive, alpha-beta T cell	0.20388349514563106	0.3620689655172414	0.2608695652173913	103
9	fibroblast	0.9381107491856677	0.9465899753492194	0.9423312883435583	2456
10	fibroblast of connective tissue of prostate	0.9220125786163522	0.9513303049967553	0.9364420312999041	1590
11	intermediate monocyte	0.4722222222222222	0.5074626865671642	0.48920863309352514	72
12	luminal cell of prostate epithelium	0.8537766300839251	0.9792669381710477	0.9122262459044662	18588
13	lymphocyte	0.06521739130434782	0.007334963325183374	0.013186813186813185	46
14	mature NK T cell	0.25	0.20967741935483872	0.22807017543859648	52
15	natural killer cell	0.8113207547169812	0.6354679802955665	0.7127071823204421	159
16	non-classical monocyte	0.7868852459016393	0.7384615384615385	0.7619047619047619	61
17	plasma cell	0.35714285714285715	0.0936768149882904	0.14842300556586271	112
18	plasmacytoid dendritic cell	0.5	0.04329004329004329	0.0796812749003984	20
19	prostate gland microvascular endothelial cell	0.9128939828080229	0.9876007439553627	0.9487790351399643	1745
20	seminal vesicle glandular cell	0.9554361567635904	0.8669343275021508	0.9090362351526087	3164
21	smooth muscle cell of prostate	0.9463087248322147	0.8493975903614458	0.8952380952380953	447
22	tissue-resident macrophage	0.9296962879640045	0.9588167053364269	0.9440319817247287	1778
23	urethra urothelial cell	0.9025706575770487	0.8231865284974094	0.8610527742022899	7041
0	B cell	0.837696335078534	0.7729468599033816	0.8040201005025125	191
1	CD141-positive myeloid dendritic cell	0.8681318681318682	0.8729281767955801	0.8705234159779615	546
2	CD1c-positive myeloid dendritic cell	0.7213114754098361	0.8543689320388349	0.7822222222222223	122
3	T cell	0.6619718309859155	0.7230769230769231	0.6911764705882353	71
4	basal cell of prostate epithelium	0.8648197009674582	0.9365653871797314	0.8992637980703277	11370
5	classical monocyte	0.6301369863013698	0.5542168674698795	0.5897435897435898	73
6	dendritic cell	0.3508771929824561	0.12903225806451613	0.18867924528301885	57
7	effector CD4-positive, alpha-beta T cell	0.5652173913043478	0.06735751295336788	0.12037037037037038	46
8	effector CD8-positive, alpha-beta T cell	0.14563106796116504	0.46875	0.22222222222222224	103
9	fibroblast	0.9311889250814332	0.9557041370664437	0.943287275726954	2456
10	fibroblast of connective tissue of prostate	0.9238993710691824	0.9501940491591203	0.9368622448979593	1590
11	intermediate monocyte	0.4444444444444444	0.4383561643835616	0.4413793103448276	72
12	luminal cell of prostate epithelium	0.8664729933290295	0.9702409638554217	0.9154257133113561	18588
13	lymphocyte	0.17391304347826086	0.013201320132013201	0.024539877300613498	46
14	mature NK T cell	0.17307692307692307	0.16981132075471697	0.17142857142857143	52
15	natural killer cell	0.8742138364779874	0.5991379310344828	0.7109974424552431	159
16	non-classical monocyte	0.7868852459016393	0.7384615384615385	0.7619047619047619	61
17	plasma cell	0.42857142857142855	0.11538461538461539	0.18181818181818182	112
18	plasmacytoid dendritic cell	0.45	0.17307692307692307	0.25	20
19	prostate gland microvascular endothelial cell	0.9088825214899714	0.9893948845913911	0.947431302270012	1745
20	seminal vesicle glandular cell	0.9503792667509482	0.891755634638197	0.9201346389228886	3164
21	smooth muscle cell of prostate	0.9619686800894854	0.8634538152610441	0.91005291005291	447
22	tissue-resident macrophage	0.9493813273340832	0.9456582633053221	0.9475161380858826	1778
23	urethra urothelial cell	0.9345263456895327	0.7702212337586328	0.8444558521560576	7041
0	B cell	0.8691099476439791	0.7155172413793104	0.7848699763593381	191
1	CD141-positive myeloid dendritic cell	0.9010989010989011	0.826890756302521	0.8624014022787028	546
2	CD1c-positive myeloid dendritic cell	0.7540983606557377	0.7540983606557377	0.7540983606557377	122
3	T cell	0.7323943661971831	0.6419753086419753	0.6842105263157894	71
4	basal cell of prostate epithelium	0.895514511873351	0.9176279740447008	0.906436392771299	11370
5	classical monocyte	0.7397260273972602	0.5567010309278351	0.6352941176470588	73
6	dendritic cell	0.2807017543859649	0.11347517730496454	0.1616161616161616	57
7	effector CD4-positive, alpha-beta T cell	0.6521739130434783	0.43478260869565216	0.5217391304347826	46
8	effector CD8-positive, alpha-beta T cell	0.22330097087378642	0.46	0.3006535947712418	103
9	fibroblast	0.9120521172638436	0.9580838323353293	0.9345014601585315	2456
10	fibroblast of connective tissue of prostate	0.9427672955974843	0.9190680564071122	0.9307668425954672	1590
11	intermediate monocyte	0.375	0.5294117647058824	0.4390243902439025	72
12	luminal cell of prostate epithelium	0.8615235635894125	0.9809494640122511	0.917366024117091	18588
13	lymphocyte	0.13043478260869565	0.010771992818671455	0.019900497512437814	46
14	mature NK T cell	0.1346153846153846	0.23333333333333334	0.17073170731707316	52
15	natural killer cell	0.8805031446540881	0.5982905982905983	0.7124681933842241	159
16	non-classical monocyte	0.6721311475409836	0.6029411764705882	0.6356589147286822	61
17	plasma cell	0.4732142857142857	0.11496746203904555	0.1849912739965096	112
18	plasmacytoid dendritic cell	0.2	0.041237113402061855	0.06837606837606838	20
19	prostate gland microvascular endothelial cell	0.9306590257879657	0.9753753753753753	0.9524926686217009	1745
20	seminal vesicle glandular cell	0.9560682680151706	0.8586432018166336	0.9047405413488859	3164
21	smooth muscle cell of prostate	0.9463087248322147	0.8580121703853956	0.9	447
22	tissue-resident macrophage	0.9235095613048369	0.9546511627906977	0.938822184105203	1778
23	urethra urothelial cell	0.9213179946030393	0.7878309448627642	0.8493617021276596	7041
0	B cell	0.8272251308900523	0.7821782178217822	0.8040712468193385	191
1	CD141-positive myeloid dendritic cell	0.9230769230769231	0.84	0.8795811518324608	546
2	CD1c-positive myeloid dendritic cell	0.7295081967213115	0.8476190476190476	0.7841409691629957	122
3	T cell	0.7323943661971831	0.6341463414634146	0.6797385620915033	71
4	basal cell of prostate epithelium	0.9029023746701847	0.912046908315565	0.907451604348979	11370
5	classical monocyte	0.6164383561643836	0.703125	0.656934306569343	73
6	dendritic cell	0.3508771929824561	0.12987012987012986	0.1895734597156398	57
7	effector CD4-positive, alpha-beta T cell	0.717391304347826	0.4520547945205479	0.5546218487394958	46
8	effector CD8-positive, alpha-beta T cell	0.3300970873786408	0.576271186440678	0.4197530864197531	103
9	fibroblast	0.9136807817589576	0.9655765920826161	0.9389121338912134	2456
10	fibroblast of connective tissue of prostate	0.9333333333333333	0.9188854489164087	0.9260530421216849	1590
11	intermediate monocyte	0.5138888888888888	0.4868421052631579	0.5	72
12	luminal cell of prostate epithelium	0.8823972455347536	0.9795162735144819	0.9284238530552176	18588
13	lymphocyte	0.13043478260869565	0.07407407407407407	0.09448818897637795	46
14	mature NK T cell	0.15384615384615385	0.13559322033898305	0.14414414414414414	52
15	natural killer cell	0.779874213836478	0.6294416243654822	0.6966292134831462	159
16	non-classical monocyte	0.7049180327868853	0.7543859649122807	0.7288135593220338	61
17	plasma cell	0.5446428571428571	0.09270516717325228	0.15844155844155844	112
18	plasmacytoid dendritic cell	0.7	0.2692307692307692	0.3888888888888889	20
19	prostate gland microvascular endothelial cell	0.9283667621776505	0.9735576923076923	0.9504253446758579	1745
20	seminal vesicle glandular cell	0.9472187104930467	0.8604651162790697	0.9017601925680757	3164
21	smooth muscle cell of prostate	0.9642058165548099	0.8534653465346534	0.9054621848739496	447
22	tissue-resident macrophage	0.9195725534308211	0.9623307828134197	0.9404659188955996	1778
23	urethra urothelial cell	0.9190455901150405	0.7988888888888889	0.8547652070536952	7041
0	B cell	0.837696335078534	0.7111111111111111	0.7692307692307692	191
1	CD141-positive myeloid dendritic cell	0.8974358974358975	0.8361774744027304	0.8657243816254416	546
2	CD1c-positive myeloid dendritic cell	0.7213114754098361	0.7213114754098361	0.7213114754098362	122
3	T cell	0.5915492957746479	0.7368421052631579	0.65625	71
4	basal cell of prostate epithelium	0.9041336851363236	0.9000175100682892	0.902070902070902	11370
5	classical monocyte	0.6575342465753424	0.6666666666666666	0.6620689655172415	73
6	dendritic cell	0.3333333333333333	0.15833333333333333	0.21468926553672316	57
7	effector CD4-positive, alpha-beta T cell	0.717391304347826	0.2037037037037037	0.3173076923076923	46
8	effector CD8-positive, alpha-beta T cell	0.1650485436893204	0.3953488372093023	0.23287671232876714	103
9	fibroblast	0.9328175895765473	0.9420230263157895	0.9373977086743044	2456
10	fibroblast of connective tissue of prostate	0.8955974842767296	0.9499666444296198	0.9219812236969893	1590
11	intermediate monocyte	0.3611111111111111	0.2988505747126437	0.32704402515723274	72
12	luminal cell of prostate epithelium	0.868140735958683	0.9786524349566378	0.9200900875217379	18588
13	lymphocyte	0.13043478260869565	0.027777777777777776	0.04580152671755725	46
14	mature NK T cell	0.11538461538461539	0.16216216216216217	0.1348314606741573	52
15	natural killer cell	0.7987421383647799	0.5852534562211982	0.6755319148936171	159
16	non-classical monocyte	0.8688524590163934	0.5698924731182796	0.6883116883116883	61
17	plasma cell	0.26785714285714285	0.04878048780487805	0.08253094910591473	112
18	plasmacytoid dendritic cell	0.7	0.22580645161290322	0.3414634146341463	20
19	prostate gland microvascular endothelial cell	0.9249283667621776	0.9787750151607034	0.9510901591043016	1745
20	seminal vesicle glandular cell	0.9450063211125158	0.8654124457308249	0.9034597371204109	3164
21	smooth muscle cell of prostate	0.9485458612975392	0.8600405679513184	0.902127659574468	447
22	tissue-resident macrophage	0.9308211473565804	0.9511494252873564	0.9408754974417283	1778
23	urethra urothelial cell	0.9190455901150405	0.8071597854559062	0.8594766901314916	7041
