# Supplementary material for: Interpretable deep generative ensemble learning for single-cell omics with Hydra
Source: Mol Syst Biol. 2026 Apr 11;22(7):1161–79. doi: 10.1038/s44320-026-00208-7 (PMC13328726; doi:10.1038/s44320-026-00208-7)
Supplement: Supplementary file 4 — Source data Fig. 3 [file 44320_2026_208_MOESM4_ESM.zip › SD figure 3/3B/all_cell_type_results_SCN.csv]

cell_type_id	cell_type	recall	precision	f1_score	number
0	luminal cell of prostate epithelium	0.9643856251344953	0.9147318467112313	0.9389027104884117	18588
1	natural killer cell	0.6855345911949685	0.6526946107784432	0.6687116564417177	159
2	basal cell of prostate epithelium	0.894283201407212	0.8949916380600299	0.8946372794861643	11370
3	seminal vesicle glandular cell	0.838495575221239	0.933826117564238	0.8835970024979184	3164
4	fibroblast	0.9071661237785016	0.8827258320126783	0.8947791164658634	2456
5	classical monocyte	0.4931506849315068	0.6792452830188679	0.5714285714285714	73
6	effector CD4-positive, alpha-beta T cell	0.2826086956521739	0.8666666666666667	0.4262295081967213	46
7	prostate gland microvascular endothelial cell	0.8315186246418338	0.9738255033557047	0.897063369397218	1745
8	urethra urothelial cell	0.9007243289305497	0.8311926605504587	0.8645627428259833	7041
9	tissue-resident macrophage	0.9274465691788526	0.9050493962678375	0.9161111111111111	1778
10	fibroblast of connective tissue of prostate	0.8157232704402516	0.9628804751299184	0.8832141641130405	1590
11	B cell	0.5863874345549738	0.9911504424778761	0.7368421052631579	191
12	CD141-positive myeloid dendritic cell	0.8717948717948718	0.7933333333333333	0.8307155322862129	546
13	CD1c-positive myeloid dendritic cell	0.30327868852459017	0.9487179487179487	0.45962732919254656	122
14	T cell	0.4225352112676056	0.6	0.49586776859504134	71
15	mature NK T cell	0.0	0.0	0.0	52
16	dendritic cell	0.0	0.0	0.0	57
17	non-classical monocyte	0.2786885245901639	0.85	0.41975308641975306	61
18	effector CD8-positive, alpha-beta T cell	0.019417475728155338	0.4	0.037037037037037035	103
19	plasma cell	0.0	0.0	0.0	112
20	intermediate monocyte	0.027777777777777776	0.5	0.05263157894736842	72
21	plasmacytoid dendritic cell	0.0	0.0	0.0	20
22	smooth muscle cell of prostate	0.49440715883668906	0.9525862068965517	0.6509572901325479	447
23	lymphocyte	0.0	0.0	0.0	46
0	luminal cell of prostate epithelium	0.9682052937378954	0.9242027422585117	0.9456924410814218	18588
1	natural killer cell	0.7735849056603774	0.6507936507936508	0.706896551724138	159
2	seminal vesicle glandular cell	0.8536662452591656	0.9256339958875942	0.8881946728049984	3164
3	classical monocyte	0.589041095890411	0.7166666666666667	0.6466165413533834	73
4	basal cell of prostate epithelium	0.9046613896218118	0.8906398822408866	0.8975958811466469	11370
5	effector CD4-positive, alpha-beta T cell	0.34782608695652173	0.6153846153846154	0.4444444444444444	46
6	prostate gland microvascular endothelial cell	0.8343839541547278	0.9726118904475618	0.8982109808760025	1745
7	urethra urothelial cell	0.8868058514415565	0.8338675213675214	0.8595223346410626	7041
8	effector CD8-positive, alpha-beta T cell	0.009708737864077669	0.5	0.019047619047619046	103
9	tissue-resident macrophage	0.9381327334083239	0.9114754098360656	0.9246119733924612	1778
10	fibroblast of connective tissue of prostate	0.819496855345912	0.9637573964497042	0.8857919782460911	1590
11	fibroblast	0.9014657980456026	0.8913043478260869	0.8963562753036437	2456
12	B cell	0.6073298429319371	0.9830508474576272	0.7508090614886732	191
13	CD141-positive myeloid dendritic cell	0.86996336996337	0.8260869565217391	0.847457627118644	546
14	dendritic cell	0.0	0.0	0.0	57
15	mature NK T cell	0.0	0.0	0.0	52
16	non-classical monocyte	0.3114754098360656	0.95	0.46913580246913583	61
17	CD1c-positive myeloid dendritic cell	0.30327868852459017	0.9487179487179487	0.45962732919254656	122
18	plasmacytoid dendritic cell	0.0	0.0	0.0	20
19	T cell	0.4084507042253521	0.725	0.5225225225225225	71
20	intermediate monocyte	0.125	0.6	0.20689655172413793	72
21	plasma cell	0.017857142857142856	1.0	0.03508771929824561	112
22	smooth muscle cell of prostate	0.5033557046979866	0.9656652360515021	0.6617647058823529	447
23	lymphocyte	0.0	0.0	0.0	46
0	luminal cell of prostate epithelium	0.9682590918872391	0.9122149011657374	0.9394018476956	18588
1	natural killer cell	0.7610062893081762	0.6836158192090396	0.7202380952380952	159
2	basal cell of prostate epithelium	0.8919964819700967	0.8949876456053654	0.893489560391155	11370
3	seminal vesicle glandular cell	0.8299620733249052	0.9226985242445538	0.8738768718801998	3164
4	fibroblast	0.8835504885993485	0.8624801271860095	0.8728881737731295	2456
5	classical monocyte	0.4383561643835616	0.7272727272727273	0.547008547008547	73
6	prostate gland microvascular endothelial cell	0.8372492836676217	0.960552268244576	0.8946723821187997	1745
7	urethra urothelial cell	0.8816929413435591	0.8257515296621442	0.8528058245758637	7041
8	effector CD8-positive, alpha-beta T cell	0.009708737864077669	0.25	0.018691588785046728	103
9	tissue-resident macrophage	0.9285714285714286	0.9091409691629956	0.9187534780189204	1778
10	B cell	0.581151832460733	0.9736842105263158	0.7278688524590163	191
11	CD141-positive myeloid dendritic cell	0.8956043956043956	0.7477064220183486	0.815	546
12	fibroblast of connective tissue of prostate	0.7905660377358491	0.947249434815373	0.8618443606444979	1590
13	dendritic cell	0.0	0.0	0.0	57
14	CD1c-positive myeloid dendritic cell	0.10655737704918032	0.9285714285714286	0.19117647058823528	122
15	T cell	0.43661971830985913	0.6595744680851063	0.5254237288135594	71
16	mature NK T cell	0.019230769230769232	0.3333333333333333	0.03636363636363637	52
17	non-classical monocyte	0.3442622950819672	0.8076923076923077	0.4827586206896552	61
18	plasmacytoid dendritic cell	0.0	0.0	0.0	20
19	effector CD4-positive, alpha-beta T cell	0.08695652173913043	0.4444444444444444	0.14545454545454548	46
20	intermediate monocyte	0.125	0.391304347826087	0.18947368421052635	72
21	plasma cell	0.0	0.0	0.0	112
22	smooth muscle cell of prostate	0.40939597315436244	0.9682539682539683	0.5754716981132075	447
23	lymphocyte	0.0	0.0	0.0	46
0	luminal cell of prostate epithelium	0.9675059177964278	0.9173170109665901	0.9417432513811432	18588
1	basal cell of prostate epithelium	0.8868953386103782	0.8994737311568994	0.893140250653204	11370
2	seminal vesicle glandular cell	0.822692793931732	0.9266642933428266	0.8715888163401977	3164
3	fibroblast	0.9096091205211726	0.8868598650258039	0.8980904522613066	2456
4	effector CD4-positive, alpha-beta T cell	0.21739130434782608	0.7142857142857143	0.3333333333333333	46
5	prostate gland microvascular endothelial cell	0.8429799426934097	0.9658568614576494	0.9002447980416157	1745
6	urethra urothelial cell	0.9011504047720494	0.8175492848859683	0.8573165788406972	7041
7	effector CD8-positive, alpha-beta T cell	0.04854368932038835	0.45454545454545453	0.08771929824561403	103
8	tissue-resident macrophage	0.9516310461192351	0.9106566200215285	0.9306930693069306	1778
9	fibroblast of connective tissue of prostate	0.8088050314465409	0.9604182225541449	0.8781153977466712	1590
10	B cell	0.5706806282722513	0.990909090909091	0.7242524916943522	191
11	CD141-positive myeloid dendritic cell	0.8754578754578755	0.8143100511073254	0.8437775816416593	546
12	CD1c-positive myeloid dendritic cell	0.28688524590163933	0.9459459459459459	0.440251572327044	122
13	classical monocyte	0.5205479452054794	0.7755102040816326	0.6229508196721312	73
14	natural killer cell	0.7358490566037735	0.6573033707865169	0.6943620178041543	159
15	T cell	0.4225352112676056	0.7142857142857143	0.5309734513274336	71
16	mature NK T cell	0.0	0.0	0.0	52
17	dendritic cell	0.0	0.0	0.0	57
18	non-classical monocyte	0.39344262295081966	0.9230769230769231	0.5517241379310345	61
19	plasma cell	0.0	0.0	0.0	112
20	intermediate monocyte	0.05555555555555555	0.3076923076923077	0.09411764705882353	72
21	plasmacytoid dendritic cell	0.0	0.0	0.0	20
22	smooth muscle cell of prostate	0.4697986577181208	0.963302752293578	0.631578947368421	447
23	lymphocyte	0.0	0.0	0.0	46
0	luminal cell of prostate epithelium	0.9676135140951151	0.920942140296979	0.9437011385697046	18588
1	natural killer cell	0.7484276729559748	0.6761363636363636	0.7104477611940299	159
2	basal cell of prostate epithelium	0.9014951627088831	0.8971553610503282	0.8993200263215617	11370
3	seminal vesicle glandular cell	0.8233249051833123	0.9221238938053097	0.8699282017031224	3164
4	classical monocyte	0.4520547945205479	0.7021276595744681	0.5499999999999999	73
5	effector CD4-positive, alpha-beta T cell	0.1956521739130435	0.9	0.3214285714285714	46
6	prostate gland microvascular endothelial cell	0.8332378223495702	0.9712758851035405	0.8969771745835903	1745
7	urethra urothelial cell	0.8953273682715523	0.8294736842105264	0.8611433645242811	7041
8	effector CD8-positive, alpha-beta T cell	0.13592233009708737	0.5185185185185185	0.21538461538461537	103
9	tissue-resident macrophage	0.9392575928008999	0.8897176345231753	0.9138166894664843	1778
10	fibroblast of connective tissue of prostate	0.8276729559748428	0.9662261380323054	0.8915989159891599	1590
11	fibroblast	0.9075732899022801	0.8789432176656151	0.8930288461538463	2456
12	B cell	0.5497382198952879	0.9459459459459459	0.695364238410596	191
13	CD141-positive myeloid dendritic cell	0.8498168498168498	0.804159445407279	0.8263579697239537	546
14	dendritic cell	0.0	0.0	0.0	57
15	CD1c-positive myeloid dendritic cell	0.23770491803278687	0.9354838709677419	0.3790849673202614	122
16	T cell	0.43661971830985913	0.7045454545454546	0.5391304347826088	71
17	mature NK T cell	0.019230769230769232	0.5	0.037037037037037035	52
18	non-classical monocyte	0.2459016393442623	1.0	0.3947368421052631	61
19	plasma cell	0.0	0.0	0.0	112
20	intermediate monocyte	0.1388888888888889	0.5882352941176471	0.22471910112359547	72
21	plasmacytoid dendritic cell	0.0	0.0	0.0	20
22	smooth muscle cell of prostate	0.4317673378076063	0.9698492462311558	0.5975232198142416	447
23	lymphocyte	0.0	0.0	0.0	46
