# Supplementary material for: Interpretable deep generative ensemble learning for single-cell omics with Hydra
Source: Mol Syst Biol. 2026 Apr 11;22(7):1161–79. doi: 10.1038/s44320-026-00208-7 (PMC13328726; doi:10.1038/s44320-026-00208-7)
Supplement: Supplementary file 4 — Source data Fig. 3 [file 44320_2026_208_MOESM4_ESM.zip › SD figure 3/3B/all_cell_type_results_scSorterDL.csv]

cell_type_id	cell_type	recall	precision	f1_score	number
0	luminal cell of prostate epithelium	0.9684742844846137	0.9402977278662836	0.9541780404420533	18588
1	natural killer cell	0.7861635220125787	0.6684491978609626	0.7225433526011561	159
2	basal cell of prostate epithelium	0.7335092348284961	0.9825636192271442	0.8399637425722631	11370
3	seminal vesicle glandular cell	0.900126422250316	0.8919511431255872	0.8960201352839389	3164
4	fibroblast	0.8375407166123778	0.9509939898289412	0.8906689759688243	2456
5	classical monocyte	0.4794520547945205	0.7	0.5691056910569106	73
6	effector CD4-positive, alpha-beta T cell	0.6086956521739131	0.7368421052631579	0.6666666666666666	46
7	prostate gland microvascular endothelial cell	0.9386819484240687	0.9484655471916619	0.9435483870967742	1745
8	urethra urothelial cell	0.9755716517540122	0.7133658739225257	0.824115176964607	7041
9	tissue-resident macrophage	0.9476940382452194	0.9299116997792495	0.9387186629526463	1778
10	fibroblast of connective tissue of prostate	0.9559748427672956	0.8110992529348986	0.8775981524249422	1590
11	B cell	0.7853403141361257	0.8928571428571429	0.8356545961002786	191
12	CD141-positive myeloid dendritic cell	0.7912087912087912	0.8762677484787018	0.8315688161693936	546
13	CD1c-positive myeloid dendritic cell	0.7131147540983607	0.7435897435897436	0.7280334728033474	122
14	T cell	0.5492957746478874	0.6724137931034483	0.6046511627906976	71
15	mature NK T cell	0.07692307692307693	0.26666666666666666	0.11940298507462686	52
16	dendritic cell	0.10526315789473684	0.13043478260869565	0.11650485436893204	57
17	non-classical monocyte	0.6885245901639344	0.8076923076923077	0.743362831858407	61
18	effector CD8-positive, alpha-beta T cell	0.32038834951456313	0.42857142857142855	0.36666666666666664	103
19	plasma cell	0.29464285714285715	0.4342105263157895	0.35106382978723405	112
20	intermediate monocyte	0.4027777777777778	0.5272727272727272	0.45669291338582674	72
21	plasmacytoid dendritic cell	0.1	0.2857142857142857	0.14814814814814817	20
22	smooth muscle cell of prostate	0.8635346756152126	0.8955916473317865	0.8792710706150342	447
23	lymphocyte	0.0	0.0	0.0	46
0	luminal cell of prostate epithelium	0.9488917581235206	0.9548505846686878	0.9518618456556935	18588
1	natural killer cell	0.6226415094339622	0.6305732484076433	0.6265822784810127	159
2	seminal vesicle glandular cell	0.9266750948166877	0.8615927123126653	0.8929495964671845	3164
3	classical monocyte	0.726027397260274	0.5578947368421052	0.6309523809523809	73
4	basal cell of prostate epithelium	0.9014951627088831	0.9298739000272158	0.9154646541329879	11370
5	effector CD4-positive, alpha-beta T cell	0.45652173913043476	0.84	0.5915492957746479	46
6	prostate gland microvascular endothelial cell	0.8951289398280803	0.9886075949367089	0.9395488721804511	1745
7	urethra urothelial cell	0.9463144439710268	0.8127592095633082	0.8744668285320559	7041
8	effector CD8-positive, alpha-beta T cell	0.2524271844660194	0.4482758620689655	0.32298136645962733	103
9	tissue-resident macrophage	0.9156355455568054	0.9426751592356688	0.9289586305278175	1778
10	fibroblast of connective tissue of prostate	0.9132075471698113	0.9086357947434293	0.9109159347553324	1590
11	fibroblast	0.8929153094462541	0.9497618016457341	0.9204616998950682	2456
12	B cell	0.7277486910994765	0.952054794520548	0.8249258160237389	191
13	CD141-positive myeloid dendritic cell	0.7655677655677655	0.9146608315098468	0.8334995014955133	546
14	dendritic cell	0.14035087719298245	0.25	0.1797752808988764	57
15	mature NK T cell	0.019230769230769232	0.14285714285714285	0.03389830508474577	52
16	non-classical monocyte	0.6229508196721312	0.7450980392156863	0.6785714285714286	61
17	CD1c-positive myeloid dendritic cell	0.6311475409836066	0.7623762376237624	0.6905829596412556	122
18	plasmacytoid dendritic cell	0.0	0.0	0.0	20
19	T cell	0.5492957746478874	0.6964285714285714	0.6141732283464568	71
20	intermediate monocyte	0.25	0.4186046511627907	0.31304347826086953	72
21	plasma cell	0.0	0.0	0.0	112
22	smooth muscle cell of prostate	0.785234899328859	0.9564032697547684	0.8624078624078624	447
23	lymphocyte	0.021739130434782608	0.5	0.041666666666666664	46
0	luminal cell of prostate epithelium	0.9325371207230472	0.9824302879165722	0.956833738132038	18588
1	natural killer cell	0.8364779874213837	0.665	0.7409470752089137	159
2	basal cell of prostate epithelium	0.9340369393139841	0.9104938271604939	0.9221151341495181	11370
3	seminal vesicle glandular cell	0.963653603034134	0.8196236559139785	0.8858221963974434	3164
4	fibroblast	0.9340390879478827	0.9298743413052291	0.9319520617509648	2456
5	classical monocyte	0.3972602739726027	0.6744186046511628	0.5	73
6	prostate gland microvascular endothelial cell	0.951862464183381	0.9400113186191285	0.9458997722095672	1745
7	urethra urothelial cell	0.9157790086635421	0.8773982854810178	0.8961779013203615	7041
8	effector CD8-positive, alpha-beta T cell	0.3300970873786408	0.4857142857142857	0.3930635838150289	103
9	tissue-resident macrophage	0.9443194600674916	0.9235423542354235	0.9338153503893214	1778
10	B cell	0.7905759162303665	0.9207317073170732	0.8507042253521127	191
11	CD141-positive myeloid dendritic cell	0.8901098901098901	0.8452173913043478	0.8670829616413915	546
12	fibroblast of connective tissue of prostate	0.929559748427673	0.9208722741433022	0.9251956181533647	1590
13	dendritic cell	0.08771929824561403	0.22727272727272727	0.12658227848101267	57
14	CD1c-positive myeloid dendritic cell	0.7131147540983607	0.8613861386138614	0.7802690582959643	122
15	T cell	0.676056338028169	0.5274725274725275	0.5925925925925927	71
16	mature NK T cell	0.019230769230769232	0.1111111111111111	0.03278688524590165	52
17	non-classical monocyte	0.6065573770491803	0.74	0.6666666666666666	61
18	plasmacytoid dendritic cell	0.05	1.0	0.09523809523809523	20
19	effector CD4-positive, alpha-beta T cell	0.17391304347826086	0.5333333333333333	0.26229508196721313	46
20	intermediate monocyte	0.3611111111111111	0.3939393939393939	0.37681159420289856	72
21	plasma cell	0.17857142857142858	0.39215686274509803	0.245398773006135	112
22	smooth muscle cell of prostate	0.8165548098434005	0.9125	0.8618654073199528	447
23	lymphocyte	0.15217391304347827	0.3888888888888889	0.21875000000000003	46
0	luminal cell of prostate epithelium	0.9564234990316333	0.9717409128177098	0.964021364856438	18588
1	basal cell of prostate epithelium	0.9464379947229552	0.9076417004048583	0.9266339447171272	11370
2	seminal vesicle glandular cell	0.9178255372945638	0.9301729660474055	0.9239580019090041	3164
3	fibroblast	0.9214169381107492	0.9476549413735343	0.9343517753922378	2456
4	effector CD4-positive, alpha-beta T cell	0.45652173913043476	0.75	0.5675675675675675	46
5	prostate gland microvascular endothelial cell	0.966189111747851	0.9366666666666666	0.9511988716502116	1745
6	urethra urothelial cell	0.902002556455049	0.8999574890179963	0.9009788622499646	7041
7	effector CD8-positive, alpha-beta T cell	0.42718446601941745	0.42718446601941745	0.42718446601941745	103
8	tissue-resident macrophage	0.9420697412823397	0.9394279304542905	0.9407469811850603	1778
9	fibroblast of connective tissue of prostate	0.9364779874213837	0.9146191646191646	0.925419515226849	1590
10	B cell	0.7801047120418848	0.9085365853658537	0.8394366197183099	191
11	CD141-positive myeloid dendritic cell	0.891941391941392	0.8790613718411552	0.8854545454545454	546
12	CD1c-positive myeloid dendritic cell	0.7459016393442623	0.8053097345132744	0.774468085106383	122
13	classical monocyte	0.589041095890411	0.7818181818181819	0.671875	73
14	natural killer cell	0.7484276729559748	0.6397849462365591	0.6898550724637681	159
15	T cell	0.5915492957746479	0.7636363636363637	0.6666666666666666	71
16	mature NK T cell	0.057692307692307696	0.1875	0.08823529411764705	52
17	dendritic cell	0.017543859649122806	0.07692307692307693	0.02857142857142857	57
18	non-classical monocyte	0.5409836065573771	0.75	0.6285714285714287	61
19	plasma cell	0.3482142857142857	0.5	0.4105263157894737	112
20	intermediate monocyte	0.4166666666666667	0.4838709677419355	0.44776119402985076	72
21	plasmacytoid dendritic cell	0.05	0.3333333333333333	0.08695652173913045	20
22	smooth muscle cell of prostate	0.9172259507829977	0.8488612836438924	0.8817204301075269	447
23	lymphocyte	0.10869565217391304	0.20833333333333334	0.14285714285714285	46
0	luminal cell of prostate epithelium	0.9415214116634387	0.9735217222005896	0.9572542048406947	18588
1	natural killer cell	0.7610062893081762	0.7159763313609467	0.7378048780487806	159
2	basal cell of prostate epithelium	0.895514511873351	0.9373101353217344	0.9159357711509918	11370
3	seminal vesicle glandular cell	0.9310998735777497	0.9064615384615384	0.9186155285313378	3164
4	classical monocyte	0.6438356164383562	0.6619718309859155	0.6527777777777778	73
5	effector CD4-positive, alpha-beta T cell	0.391304347826087	0.72	0.5070422535211268	46
6	prostate gland microvascular endothelial cell	0.9524355300859599	0.942711287577992	0.9475484606613455	1745
7	urethra urothelial cell	0.9511433035080245	0.8234353866961761	0.8826940819823383	7041
8	effector CD8-positive, alpha-beta T cell	0.46601941747572817	0.4528301886792453	0.45933014354066987	103
9	tissue-resident macrophage	0.9572553430821147	0.9239956568946797	0.9403314917127071	1778
10	fibroblast of connective tissue of prostate	0.9729559748427673	0.6146205800556218	0.7533479425371318	1590
11	fibroblast	0.612785016286645	0.9641255605381166	0.7493154095095843	2456
12	B cell	0.7801047120418848	0.7842105263157895	0.7821522309711286	191
13	CD141-positive myeloid dendritic cell	0.8168498168498168	0.9083503054989817	0.8601735776277725	546
14	dendritic cell	0.17543859649122806	0.4166666666666667	0.2469135802469136	57
15	CD1c-positive myeloid dendritic cell	0.7131147540983607	0.7310924369747899	0.7219917012448132	122
16	T cell	0.647887323943662	0.647887323943662	0.647887323943662	71
17	mature NK T cell	0.11538461538461539	0.2608695652173913	0.16	52
18	non-classical monocyte	0.6721311475409836	0.640625	0.6559999999999999	61
19	plasma cell	0.32142857142857145	0.3870967741935484	0.35121951219512193	112
20	intermediate monocyte	0.375	0.46551724137931033	0.4153846153846154	72
21	plasmacytoid dendritic cell	0.35	1.0	0.5185185185185185	20
22	smooth muscle cell of prostate	0.8859060402684564	0.8665207877461707	0.8761061946902655	447
23	lymphocyte	0.06521739130434782	0.08333333333333333	0.07317073170731707	46
