# Supplementary material for: Interpretable deep generative ensemble learning for single-cell omics with Hydra
Source: Mol Syst Biol. 2026 Apr 11;22(7):1161–79. doi: 10.1038/s44320-026-00208-7 (PMC13328726; doi:10.1038/s44320-026-00208-7)
Supplement: Supplementary file 4 — Source data Fig. 3 [file 44320_2026_208_MOESM4_ESM.zip › SD figure 3/3B/all_cell_type_results_scClassify.csv]

cell_type_id	cell_type	recall	precision	f1_score	number
0	luminal cell of prostate epithelium	0.951689261889391	0.938909824319304	0.945256352026503	18588
1	natural killer cell	0	0	0	159
2	basal cell of prostate epithelium	0.800263852242744	0.956581160639193	0.871468250167609	11370
3	seminal vesicle glandular cell	0.824905183312263	0.926846590909091	0.872909698996656	3164
4	fibroblast	0.872964169381108	0.959713518352731	0.914285714285714	2456
5	classical monocyte	0	0	0	73
6	effector CD4-positive, alpha-beta T cell	0	0	0	46
7	prostate gland microvascular endothelial cell	0.724928366762178	0.997634069400631	0.83969465648855	1745
8	urethra urothelial cell	0.87956256213606	0.883200228180262	0.881377641784672	7041
9	tissue-resident macrophage	0.920697412823397	0.961244862008221	0.940534329215743	1778
10	fibroblast of connective tissue of prostate	0.817610062893082	0.984102952308857	0.893163861216077	1590
11	B cell	0.717277486910995	0.978571428571429	0.827794561933535	191
12	CD141-positive myeloid dendritic cell	0.915750915750916	0.875656742556918	0.895255147717099	546
13	CD1c-positive myeloid dendritic cell	0.672131147540984	0.953488372093023	0.788461538461538	122
14	T cell	0.47887323943662	0.971428571428571	0.641509433962264	71
15	mature NK T cell	0	0	0	52
16	dendritic cell	0.105263157894737	0.857142857142857	0.1875	57
17	non-classical monocyte	0.0163934426229508	1	0.032258064516129	61
18	effector CD8-positive, alpha-beta T cell	0	0	0	103
19	plasma cell	0.0357142857142857	0.307692307692308	0.064	112
20	intermediate monocyte	0	0	0	72
21	plasmacytoid dendritic cell	0	0	0	20
22	smooth muscle cell of prostate	0.659955257270693	0.967213114754098	0.784574468085106	447
23	lymphocyte	0	0	0	46
0	luminal cell of prostate epithelium	0.47767376802238	0.927989130434783	0.630700383577213	18588
1	natural killer cell	0	0	0	159
2	seminal vesicle glandular cell	0.929519595448799	0.925716084356311	0.927613941018767	3164
3	classical monocyte	0	0	0	73
4	basal cell of prostate epithelium	0.810466138962181	0.957800644423657	0.877995331332476	11370
5	effector CD4-positive, alpha-beta T cell	0	0	0	46
6	prostate gland microvascular endothelial cell	0.732951289398281	1	0.845899470899471	1745
7	urethra urothelial cell	0.869620792501065	0.890229717941262	0.879804583662619	7041
8	effector CD8-positive, alpha-beta T cell	0	0	0	103
9	tissue-resident macrophage	0.915635545556805	0.957084068195179	0.935901121011785	1778
10	fibroblast of connective tissue of prostate	0.826415094339623	0.980597014925373	0.896928327645051	1590
11	fibroblast	0.866042345276873	0.965940054495913	0.913267496779734	2456
12	B cell	0.743455497382199	0.979310344827586	0.845238095238095	191
13	CD141-positive myeloid dendritic cell	0.879120879120879	0.892193308550186	0.885608856088561	546
14	dendritic cell	0.0175438596491228	1	0.0344827586206897	57
15	mature NK T cell	0	0	0	52
16	non-classical monocyte	0.442622950819672	0.692307692307692	0.54	61
17	CD1c-positive myeloid dendritic cell	0.680327868852459	0.988095238095238	0.805825242718447	122
18	plasmacytoid dendritic cell	0.1	1	0.181818181818182	20
19	T cell	0	0	0	71
20	intermediate monocyte	0	0	0	72
21	plasma cell	0	0	0	112
22	smooth muscle cell of prostate	0.700223713646532	0.969040247678019	0.812987012987013	447
23	lymphocyte	0	0	0	46
0	luminal cell of prostate epithelium	0.953195610071014	0.940645572308346	0.94687900812313	18588
1	natural killer cell	0	0	0	159
2	basal cell of prostate epithelium	0.80325417766051	0.95503503084806	0.872593512635552	11370
3	seminal vesicle glandular cell	0.839443742098609	0.918395573997234	0.877146631439894	3164
4	fibroblast	0.887622149837134	0.956140350877193	0.920608108108108	2456
5	classical monocyte	0	0	0	73
6	prostate gland microvascular endothelial cell	0.746704871060172	0.996939556235654	0.85386631716907	1745
7	urethra urothelial cell	0.870046868342565	0.889243721875454	0.87954055994257	7041
8	effector CD8-positive, alpha-beta T cell	0	0	0	103
9	tissue-resident macrophage	0.91169853768279	0.962017804154303	0.936182500721917	1778
10	B cell	0.712041884816754	0.992700729927007	0.829268292682927	191
11	CD141-positive myeloid dendritic cell	0.895604395604396	0.859402460456942	0.877130044843049	546
12	fibroblast of connective tissue of prostate	0.833962264150943	0.980044345898004	0.90112130479103	1590
13	dendritic cell	0	0	0	57
14	CD1c-positive myeloid dendritic cell	0.647540983606557	0.94047619047619	0.766990291262136	122
15	T cell	0	0	0	71
16	mature NK T cell	0	0	0	52
17	non-classical monocyte	0.442622950819672	0.870967741935484	0.58695652173913	61
18	plasmacytoid dendritic cell	0	0	0	20
19	effector CD4-positive, alpha-beta T cell	0	0	0	46
20	intermediate monocyte	0	0	0	72
21	plasma cell	0.0357142857142857	0.4	0.0655737704918033	112
22	smooth muscle cell of prostate	0.655480984340045	0.976666666666667	0.784471218206158	447
23	lymphocyte	0.0434782608695652	0.166666666666667	0.0689655172413793	46
0	luminal cell of prostate epithelium	0.955508930492791	0.939139170896785	0.947253333333333	18588
1	basal cell of prostate epithelium	0.805892700087951	0.956471816283925	0.874749403341289	11370
2	seminal vesicle glandular cell	0.824589127686473	0.916725228390724	0.868219633943428	3164
3	fibroblast	0.865635179153095	0.960686850429281	0.910687513386164	2456
4	effector CD4-positive, alpha-beta T cell	0	0	0	46
5	prostate gland microvascular endothelial cell	0.747277936962751	0.998468606431853	0.854801704359226	1745
6	urethra urothelial cell	0.882829143587559	0.880203908241291	0.881514571367794	7041
7	effector CD8-positive, alpha-beta T cell	0	0	0	103
8	tissue-resident macrophage	0.924071991001125	0.963071512309496	0.94316877152698	1778
9	fibroblast of connective tissue of prostate	0.825157232704403	0.974016332590943	0.893428668709568	1590
10	B cell	0.518324607329843	0.99	0.680412371134021	191
11	CD141-positive myeloid dendritic cell	0.899267399267399	0.873665480427046	0.886281588447653	546
12	CD1c-positive myeloid dendritic cell	0.688524590163934	0.943820224719101	0.796208530805687	122
13	classical monocyte	0	0	0	73
14	natural killer cell	0	0	0	159
15	T cell	0	0	0	71
16	mature NK T cell	0	0	0	52
17	dendritic cell	0.140350877192982	0.888888888888889	0.242424242424242	57
18	non-classical monocyte	0.360655737704918	0.956521739130435	0.523809523809524	61
19	plasma cell	0.0178571428571429	0.2	0.0327868852459016	112
20	intermediate monocyte	0	0	0	72
21	plasmacytoid dendritic cell	0	0	0	20
22	smooth muscle cell of prostate	0.662192393736018	0.976897689768977	0.789333333333333	447
23	lymphocyte	0	0	0	46
0	luminal cell of prostate epithelium	0.94932214331827	0.931531436414507	0.940342650075937	18588
1	natural killer cell	0	0	0	159
2	basal cell of prostate epithelium	0.797185576077397	0.954205705863775	0.86865685945661	11370
3	seminal vesicle glandular cell	0.778445006321112	0.936858120958539	0.850336613153806	3164
4	classical monocyte	0	0	0	73
5	effector CD4-positive, alpha-beta T cell	0.130434782608696	0.857142857142857	0.226415094339623	46
6	prostate gland microvascular endothelial cell	0.689398280802292	0.993393889347647	0.813937753721245	1745
7	urethra urothelial cell	0.862377503195569	0.899289099526066	0.880446603349525	7041
8	effector CD8-positive, alpha-beta T cell	0	0	0	103
9	tissue-resident macrophage	0.8785151856018	0.968982630272953	0.921533923303835	1778
10	fibroblast of connective tissue of prostate	0.781132075471698	0.967289719626168	0.864300626304802	1590
11	fibroblast	0.827768729641694	0.964421252371917	0.890885188431201	2456
12	B cell	0.680628272251309	0.977443609022556	0.802469135802469	191
13	CD141-positive myeloid dendritic cell	0.893772893772894	0.893772893772894	0.893772893772894	546
14	dendritic cell	0.087719298245614	1	0.161290322580645	57
15	CD1c-positive myeloid dendritic cell	0.639344262295082	0.939759036144578	0.760975609756098	122
16	T cell	0.450704225352113	0.780487804878049	0.571428571428571	71
17	mature NK T cell	0	0	0	52
18	non-classical monocyte	0.360655737704918	0.88	0.511627906976744	61
19	plasma cell	0	0	0	112
20	intermediate monocyte	0	0	0	72
21	plasmacytoid dendritic cell	0.1	1	0.181818181818182	20
22	smooth muscle cell of prostate	0.568232662192394	0.965779467680608	0.715492957746479	447
23	lymphocyte	0	0	0	46
