# Supplementary material for: Interpretable deep generative ensemble learning for single-cell omics with Hydra
Source: Mol Syst Biol. 2026 Apr 11;22(7):1161–79. doi: 10.1038/s44320-026-00208-7 (PMC13328726; doi:10.1038/s44320-026-00208-7)
Supplement: Supplementary file 4 — Source data Fig. 3 [file 44320_2026_208_MOESM4_ESM.zip › SD figure 3/3B/all_cell_type_results_scpred.csv]

cell_type_id	cell_type	recall	precision	f1_score	number
0	luminal cell of prostate epithelium	0.962610286206155	0.978454639908131	0.970467796610169	18588
1	natural killer cell	0.30188679245283	0.494845360824742	0.375	159
2	basal cell of prostate epithelium	0.932277924362357	0.954954954954955	0.943480195816644	11370
3	seminal vesicle glandular cell	0.933944374209861	0.9619140625	0.94772289929442	3164
4	fibroblast	0.949104234527687	0.961633663366337	0.955327868852459	2456
5	classical monocyte	0.397260273972603	0.805555555555556	0.532110091743119	73
6	effector CD4-positive, alpha-beta T cell	0.217391304347826	0.909090909090909	0.350877192982456	46
7	prostate gland microvascular endothelial cell	0.951862464183381	0.973052138254247	0.96234067207416	1745
8	urethra urothelial cell	0.909245845760545	0.945502879929109	0.927019982623805	7041
9	tissue-resident macrophage	0.8785151856018	0.951278928136419	0.913450292397661	1778
10	fibroblast of connective tissue of prostate	0.932704402515723	0.966753585397653	0.949423815620999	1590
11	B cell	0.780104712041885	0.943037974683544	0.853868194842407	191
12	CD141-positive myeloid dendritic cell	0.712454212454212	0.818947368421053	0.761998041136141	546
13	CD1c-positive myeloid dendritic cell	0.565573770491803	0.8625	0.683168316831683	122
14	T cell	0.225352112676056	0.941176470588235	0.363636363636364	71
15	mature NK T cell	0.0192307692307692	0.166666666666667	0.0344827586206897	52
16	dendritic cell	0.12280701754386	0.875	0.215384615384615	57
17	non-classical monocyte	0.672131147540984	0.745454545454545	0.706896551724138	61
18	effector CD8-positive, alpha-beta T cell	0.00970873786407767	1	0.0192307692307692	103
19	plasma cell	0.0178571428571429	0.2	0.0327868852459016	112
20	intermediate monocyte	0.0833333333333333	0.6	0.146341463414634	72
21	plasmacytoid dendritic cell	0.1	1	0.181818181818182	20
22	smooth muscle cell of prostate	0.834451901565996	0.909756097560976	0.870478413068845	447
23	lymphocyte	0.326086956521739	0.517241379310345	0.4	46
0	luminal cell of prostate epithelium	0.967183128900366	0.975263100792015	0.971206309761763	18588
1	natural killer cell	0.238993710691824	0.520547945205479	0.327586206896552	159
2	seminal vesicle glandular cell	0.933944374209861	0.960663198959688	0.947115384615385	3164
3	classical monocyte	0.506849315068493	0.637931034482759	0.564885496183206	73
4	basal cell of prostate epithelium	0.928935795954266	0.95471391123565	0.941648464315963	11370
5	effector CD4-positive, alpha-beta T cell	0.58695652173913	0.658536585365854	0.620689655172414	46
6	prostate gland microvascular endothelial cell	0.939255014326648	0.984384384384384	0.961290322580645	1745
7	urethra urothelial cell	0.905695213748047	0.946142433234421	0.925477106160656	7041
8	effector CD8-positive, alpha-beta T cell	0.0679611650485437	0.233333333333333	0.105263157894737	103
9	tissue-resident macrophage	0.908323959505062	0.961882072662299	0.934336129592132	1778
10	fibroblast of connective tissue of prostate	0.929559748427673	0.960988296488947	0.945012787723785	1590
11	fibroblast	0.948697068403909	0.961617829137433	0.9551137528182	2456
12	B cell	0.795811518324607	0.904761904761905	0.846796657381616	191
13	CD141-positive myeloid dendritic cell	0.71978021978022	0.897260273972603	0.798780487804878	546
14	dendritic cell	0.280701754385965	0.5	0.359550561797753	57
15	mature NK T cell	0.0384615384615385	0.0909090909090909	0.0540540540540541	52
16	non-classical monocyte	0.426229508196721	0.619047619047619	0.504854368932039	61
17	CD1c-positive myeloid dendritic cell	0.581967213114754	0.89873417721519	0.706467661691542	122
18	plasmacytoid dendritic cell	0.1	0.285714285714286	0.148148148148148	20
19	T cell	0.380281690140845	0.72972972972973	0.5	71
20	intermediate monocyte	0.333333333333333	0.571428571428571	0.421052631578947	72
21	plasma cell	0.133928571428571	0.535714285714286	0.214285714285714	112
22	smooth muscle cell of prostate	0.838926174496644	0.932835820895522	0.88339222614841	447
23	lymphocyte	0.195652173913043	0.75	0.310344827586207	46
0	luminal cell of prostate epithelium	0.964385625134495	0.979616372479371	0.971941334345433	18588
1	natural killer cell	0.345911949685535	0.578947368421053	0.433070866141732	159
2	basal cell of prostate epithelium	0.936499560246262	0.952670662968596	0.94451590011975	11370
3	seminal vesicle glandular cell	0.942793931731985	0.954254638515675	0.948489666136725	3164
4	fibroblast	0.94828990228013	0.956861133935908	0.952556237218814	2456
5	classical monocyte	0.465753424657534	0.62962962962963	0.535433070866142	73
6	prostate gland microvascular endothelial cell	0.950143266475645	0.978171091445428	0.963953488372093	1745
7	urethra urothelial cell	0.902854708138049	0.950224215246637	0.925934017915665	7041
8	effector CD8-positive, alpha-beta T cell	0.0679611650485437	0.2	0.101449275362319	103
9	tissue-resident macrophage	0.87289088863892	0.948075748320098	0.908931185944363	1778
10	B cell	0.780104712041885	0.961290322580645	0.861271676300578	191
11	CD141-positive myeloid dendritic cell	0.705128205128205	0.784114052953157	0.742526518804243	546
12	fibroblast of connective tissue of prostate	0.922012578616352	0.968295904887715	0.944587628865979	1590
13	dendritic cell	0.263157894736842	0.652173913043478	0.375	57
14	CD1c-positive myeloid dendritic cell	0.549180327868853	0.917808219178082	0.687179487179487	122
15	T cell	0.52112676056338	0.804347826086957	0.632478632478632	71
16	mature NK T cell	0.0769230769230769	0.235294117647059	0.115942028985507	52
17	non-classical monocyte	0.426229508196721	0.742857142857143	0.541666666666667	61
18	plasmacytoid dendritic cell	0	0	0	20
19	effector CD4-positive, alpha-beta T cell	0.5	0.676470588235294	0.575	46
20	intermediate monocyte	0.333333333333333	0.461538461538462	0.387096774193548	72
21	plasma cell	0.0357142857142857	0.266666666666667	0.062992125984252	112
22	smooth muscle cell of prostate	0.794183445190157	0.934210526315789	0.858524788391777	447
23	lymphocyte	0	0	0	46
0	luminal cell of prostate epithelium	0.964116634387777	0.977846892562885	0.970933224976297	18588
1	basal cell of prostate epithelium	0.930167106420405	0.954771147422587	0.942308549026596	11370
2	seminal vesicle glandular cell	0.940581542351454	0.966233766233766	0.953235105701474	3164
3	fibroblast	0.946254071661238	0.962717481358741	0.954414784394251	2456
4	effector CD4-positive, alpha-beta T cell	0.608695652173913	0.8	0.691358024691358	46
5	prostate gland microvascular endothelial cell	0.948997134670487	0.985714285714286	0.967007299270073	1745
6	urethra urothelial cell	0.914926856980543	0.943468072642062	0.928978296921191	7041
7	effector CD8-positive, alpha-beta T cell	0.116504854368932	0.315789473684211	0.170212765957447	103
8	tissue-resident macrophage	0.901574803149606	0.939624853458382	0.920206659012629	1778
9	fibroblast of connective tissue of prostate	0.920125786163522	0.963768115942029	0.941441441441441	1590
10	B cell	0.790575916230366	0.926380368098159	0.853107344632768	191
11	CD141-positive myeloid dendritic cell	0.756410256410256	0.884368308351178	0.815399802566634	546
12	CD1c-positive myeloid dendritic cell	0.672131147540984	0.811881188118812	0.73542600896861	122
13	classical monocyte	0.452054794520548	0.825	0.584070796460177	73
14	natural killer cell	0.358490566037736	0.640449438202247	0.459677419354839	159
15	T cell	0.436619718309859	0.704545454545455	0.539130434782609	71
16	mature NK T cell	0.0769230769230769	0.235294117647059	0.115942028985507	52
17	dendritic cell	0.0701754385964912	0.444444444444444	0.121212121212121	57
18	non-classical monocyte	0.491803278688525	0.731707317073171	0.588235294117647	61
19	plasma cell	0.0714285714285714	0.275862068965517	0.113475177304965	112
20	intermediate monocyte	0.361111111111111	0.52	0.426229508196721	72
21	plasmacytoid dendritic cell	0.15	0.75	0.25	20
22	smooth muscle cell of prostate	0.845637583892617	0.915254237288136	0.87906976744186	447
23	lymphocyte	0.152173913043478	0.466666666666667	0.229508196721311	46
0	luminal cell of prostate epithelium	0.963847643641059	0.976987675864325	0.970373178790012	18588
1	natural killer cell	0.352201257861635	0.495575221238938	0.411764705882353	159
2	basal cell of prostate epithelium	0.931750219876869	0.951841868823001	0.941688888888889	11370
3	seminal vesicle glandular cell	0.935208596713021	0.966361854996734	0.950530035335689	3164
4	classical monocyte	0.191780821917808	0.777777777777778	0.307692307692308	73
5	effector CD4-positive, alpha-beta T cell	0.521739130434783	0.75	0.615384615384615	46
6	prostate gland microvascular endothelial cell	0.94785100286533	0.979277679100059	0.963308095515434	1745
7	urethra urothelial cell	0.902570657577049	0.949783290987894	0.925575298572677	7041
8	effector CD8-positive, alpha-beta T cell	0.16504854368932	0.361702127659574	0.226666666666667	103
9	tissue-resident macrophage	0.883014623172103	0.941811637672465	0.911465892597968	1778
10	fibroblast of connective tissue of prostate	0.917610062893082	0.9554682383759	0.936156560795637	1590
11	fibroblast	0.939332247557003	0.965271966527197	0.952125464300454	2456
12	B cell	0.821989528795812	0.887005649717514	0.853260869565218	191
13	CD141-positive myeloid dendritic cell	0.758241758241758	0.890322580645161	0.818991097922849	546
14	dendritic cell	0.12280701754386	0.466666666666667	0.194444444444444	57
15	CD1c-positive myeloid dendritic cell	0.60655737704918	0.948717948717949	0.74	122
16	T cell	0.408450704225352	0.674418604651163	0.508771929824561	71
17	mature NK T cell	0	0	0	52
18	non-classical monocyte	0.688524590163934	0.711864406779661	0.7	61
19	plasma cell	0.0267857142857143	0.428571428571429	0.0504201680672269	112
20	intermediate monocyte	0.0138888888888889	0.333333333333333	0.0266666666666667	72
21	plasmacytoid dendritic cell	0.15	0.5	0.230769230769231	20
22	smooth muscle cell of prostate	0.852348993288591	0.950124688279302	0.898584905660377	447
23	lymphocyte	0.0652173913043478	0.333333333333333	0.109090909090909	46
