# Supplementary material for: Interpretable deep generative ensemble learning for single-cell omics with Hydra
Source: Mol Syst Biol. 2026 Apr 11;22(7):1161–79. doi: 10.1038/s44320-026-00208-7 (PMC13328726; doi:10.1038/s44320-026-00208-7)
Supplement: Supplementary file 4 — Source data Fig. 3 [file 44320_2026_208_MOESM4_ESM.zip › SD figure 3/3B/all_cell_type_results_scANVI.csv]

cell_type_id	cell_type	recall	precision	f1_score	number
0	luminal cell of prostate epithelium	0.9683666881859264	0.9649404953361209	0.9666505558240696	18588
1	natural killer cell	0.7547169811320755	0.4225352112676056	0.5417607223476297	159
2	basal cell of prostate epithelium	0.9540897097625329	0.9298020056569812	0.9417892954811825	11370
3	seminal vesicle glandular cell	0.9443742098609356	0.9273743016759777	0.9357970560601316	3164
4	fibroblast	0.9242671009771987	0.9466221851542952	0.9353110836423567	2456
5	classical monocyte	0.6164383561643836	0.5232558139534884	0.5660377358490567	73
6	effector CD4-positive, alpha-beta T cell	0.0	0.0	0.0	46
7	prostate gland microvascular endothelial cell	0.9020057306590258	0.9770328988206083	0.9380214541120381	1745
8	urethra urothelial cell	0.9271410311035364	0.9167251790478865	0.9219036859200678	7041
9	tissue-resident macrophage	0.9510686164229472	0.91504329004329	0.9327082184225041	1778
10	fibroblast of connective tissue of prostate	0.9220125786163522	0.9173967459324155	0.91969887076537	1590
11	B cell	0.7905759162303665	0.825136612021858	0.8074866310160428	191
12	CD141-positive myeloid dendritic cell	0.8754578754578755	0.7861842105263158	0.8284228769497399	546
13	CD1c-positive myeloid dendritic cell	0.5655737704918032	0.8214285714285714	0.6699029126213593	122
14	T cell	0.352112676056338	0.6578947368421053	0.4587155963302752	71
15	mature NK T cell	0.0	0.0	0.0	52
16	dendritic cell	0.017543859649122806	1.0	0.034482758620689655	57
17	non-classical monocyte	0.39344262295081966	0.8571428571428571	0.5393258426966292	61
18	effector CD8-positive, alpha-beta T cell	0.0970873786407767	0.19230769230769232	0.12903225806451615	103
19	plasma cell	0.0	0.0	0.0	112
20	intermediate monocyte	0.09722222222222222	0.4375	0.1590909090909091	72
21	plasmacytoid dendritic cell	0.0	0.0	0.0	20
22	smooth muscle cell of prostate	0.8053691275167785	0.8888888888888888	0.8450704225352113	447
23	lymphocyte	0.0	0.0	0.0	46
0	luminal cell of prostate epithelium	0.9720787604906391	0.9647090229578217	0.9683798703038748	18588
1	natural killer cell	0.8427672955974843	0.4161490683229814	0.5571725571725572	159
2	seminal vesicle glandular cell	0.9491150442477876	0.9242843951985226	0.9365351629502573	3164
3	classical monocyte	0.6575342465753424	0.5393258426966292	0.5925925925925926	73
4	basal cell of prostate epithelium	0.9517150395778364	0.9334886128364389	0.9425137183172199	11370
5	effector CD4-positive, alpha-beta T cell	0.0	0.0	0.0	46
6	prostate gland microvascular endothelial cell	0.9037249283667622	0.9868585732165206	0.9434639545318576	1745
7	urethra urothelial cell	0.9194716659565403	0.9142776444005084	0.9168672992493982	7041
8	effector CD8-positive, alpha-beta T cell	0.02912621359223301	0.23076923076923078	0.05172413793103449	103
9	tissue-resident macrophage	0.9510686164229472	0.9067024128686327	0.9283557507548723	1778
10	fibroblast of connective tissue of prostate	0.9150943396226415	0.9411384217335058	0.9279336734693877	1590
11	fibroblast	0.9397394136807817	0.9462894628946289	0.943003064351379	2456
12	B cell	0.806282722513089	0.8324324324324325	0.8191489361702128	191
13	CD141-positive myeloid dendritic cell	0.7967032967032966	0.8146067415730337	0.8055555555555555	546
14	dendritic cell	0.03508771929824561	1.0	0.06779661016949151	57
15	mature NK T cell	0.0	0.0	0.0	52
16	non-classical monocyte	0.4426229508196721	0.8709677419354839	0.5869565217391305	61
17	CD1c-positive myeloid dendritic cell	0.5327868852459017	0.7831325301204819	0.6341463414634146	122
18	plasmacytoid dendritic cell	0.0	0.0	0.0	20
19	T cell	0.43661971830985913	0.5636363636363636	0.492063492063492	71
20	intermediate monocyte	0.2222222222222222	0.5161290322580645	0.3106796116504854	72
21	plasma cell	0.16964285714285715	0.3877551020408163	0.23602484472049687	112
22	smooth muscle cell of prostate	0.8657718120805369	0.9325301204819277	0.8979118329466358	447
23	lymphocyte	0.0	0.0	0.0	46
0	luminal cell of prostate epithelium	0.9717021734452335	0.9656241646618551	0.9686536347303782	18588
1	natural killer cell	0.8679245283018868	0.4423076923076923	0.5859872611464968	159
2	basal cell of prostate epithelium	0.9576077396657872	0.9284557005201671	0.9428064250768498	11370
3	seminal vesicle glandular cell	0.9469026548672567	0.931592039800995	0.9391849529780565	3164
4	fibroblast	0.9364820846905537	0.9406952965235174	0.9385839624566416	2456
5	classical monocyte	0.3561643835616438	0.896551724137931	0.5098039215686274	73
6	prostate gland microvascular endothelial cell	0.9249283667621776	0.9572953736654805	0.9408335762168464	1745
7	urethra urothelial cell	0.9166311603465417	0.9280989358642507	0.9223294033583422	7041
8	effector CD8-positive, alpha-beta T cell	0.0	0.0	0.0	103
9	tissue-resident macrophage	0.9460067491563554	0.9171210468920392	0.9313399778516056	1778
10	B cell	0.7853403141361257	0.8875739644970414	0.8333333333333333	191
11	CD141-positive myeloid dendritic cell	0.8663003663003663	0.7962962962962963	0.8298245614035087	546
12	fibroblast of connective tissue of prostate	0.9106918238993711	0.9246487867177522	0.917617237008872	1590
13	dendritic cell	0.07017543859649122	1.0	0.13114754098360656	57
14	CD1c-positive myeloid dendritic cell	0.47540983606557374	0.9206349206349206	0.627027027027027	122
15	T cell	0.5492957746478874	0.5735294117647058	0.5611510791366907	71
16	mature NK T cell	0.0	0.0	0.0	52
17	non-classical monocyte	0.6721311475409836	0.5394736842105263	0.5985401459854015	61
18	plasmacytoid dendritic cell	0.0	0.0	0.0	20
19	effector CD4-positive, alpha-beta T cell	0.08695652173913043	1.0	0.16	46
20	intermediate monocyte	0.2916666666666667	0.4117647058823529	0.34146341463414637	72
21	plasma cell	0.0625	0.4375	0.109375	112
22	smooth muscle cell of prostate	0.8008948545861297	0.9298701298701298	0.860576923076923	447
23	lymphocyte	0.0	0.0	0.0	46
0	luminal cell of prostate epithelium	0.9707338067570476	0.9627060769353892	0.9667032760976132	18588
1	basal cell of prostate epithelium	0.9452946350043976	0.93363446838082	0.9394283716458351	11370
2	seminal vesicle glandular cell	0.934260429835651	0.9396058486967578	0.9369255150554675	3164
3	fibroblast	0.9368892508143323	0.9411042944785276	0.9389920424403184	2456
4	effector CD4-positive, alpha-beta T cell	0.0	0.0	0.0	46
5	prostate gland microvascular endothelial cell	0.9186246418338109	0.9691656590084643	0.9432185937040305	1745
6	urethra urothelial cell	0.9393552052265304	0.9056552101875941	0.9221974344673731	7041
7	effector CD8-positive, alpha-beta T cell	0.04854368932038835	0.3125	0.08403361344537816	103
8	tissue-resident macrophage	0.9386951631046119	0.9339675433687745	0.9363253856942496	1778
9	fibroblast of connective tissue of prostate	0.9050314465408805	0.9417539267015707	0.9230275817831943	1590
10	B cell	0.7591623036649214	0.847953216374269	0.8011049723756906	191
11	CD141-positive myeloid dendritic cell	0.8846153846153846	0.74079754601227	0.8063439065108514	546
12	CD1c-positive myeloid dendritic cell	0.4672131147540984	0.9193548387096774	0.6195652173913043	122
13	classical monocyte	0.410958904109589	0.5454545454545454	0.46875	73
14	natural killer cell	0.8553459119496856	0.43037974683544306	0.5726315789473684	159
15	T cell	0.4084507042253521	0.6041666666666666	0.48739495798319327	71
16	mature NK T cell	0.0	0.0	0.0	52
17	dendritic cell	0.07017543859649122	0.5714285714285714	0.125	57
18	non-classical monocyte	0.4098360655737705	0.6578947368421053	0.5050505050505051	61
19	plasma cell	0.16071428571428573	0.45	0.2368421052631579	112
20	intermediate monocyte	0.013888888888888888	0.25	0.02631578947368421	72
21	plasmacytoid dendritic cell	0.0	0.0	0.0	20
22	smooth muscle cell of prostate	0.7986577181208053	0.9321148825065274	0.8602409638554217	447
23	lymphocyte	0.0	0.0	0.0	46
0	luminal cell of prostate epithelium	0.9710027975037658	0.9672561629153269	0.9691258591065292	18588
1	natural killer cell	0.7672955974842768	0.43884892086330934	0.5583524027459955	159
2	basal cell of prostate epithelium	0.9589270008795074	0.9291801602181694	0.9438192520775623	11370
3	seminal vesicle glandular cell	0.9469026548672567	0.9356652092442224	0.9412503927112786	3164
4	classical monocyte	0.5068493150684932	0.4065934065934066	0.4512195121951219	73
5	effector CD4-positive, alpha-beta T cell	0.06521739130434782	0.375	0.11111111111111109	46
6	prostate gland microvascular endothelial cell	0.9220630372492836	0.9663663663663664	0.9436950146627565	1745
7	urethra urothelial cell	0.9234483738105382	0.9273998003137927	0.9254198690577853	7041
8	effector CD8-positive, alpha-beta T cell	0.1650485436893204	0.2982456140350877	0.2125	103
9	tissue-resident macrophage	0.9600674915635545	0.8998418555614127	0.9289795918367346	1778
10	fibroblast of connective tissue of prostate	0.8748427672955975	0.9443312966734555	0.9082598759386222	1590
11	fibroblast	0.9340390879478827	0.9393939393939394	0.9367088607594937	2456
12	B cell	0.7905759162303665	0.8074866310160428	0.7989417989417991	191
13	CD141-positive myeloid dendritic cell	0.8516483516483516	0.8274021352313167	0.8393501805054151	546
14	dendritic cell	0.10526315789473684	0.75	0.1846153846153846	57
15	CD1c-positive myeloid dendritic cell	0.5819672131147541	0.7888888888888889	0.6698113207547169	122
16	T cell	0.352112676056338	0.6410256410256411	0.4545454545454546	71
17	mature NK T cell	0.0	0.0	0.0	52
18	non-classical monocyte	0.11475409836065574	0.30434782608695654	0.16666666666666669	61
19	plasma cell	0.15178571428571427	0.4722222222222222	0.22972972972972971	112
20	intermediate monocyte	0.1527777777777778	0.4583333333333333	0.22916666666666666	72
21	plasmacytoid dendritic cell	0.0	0.0	0.0	20
22	smooth muscle cell of prostate	0.8411633109619687	0.8888888888888888	0.8643678160919541	447
23	lymphocyte	0.0	0.0	0.0	46
