# Supplementary material for: Interpretable deep generative ensemble learning for single-cell omics with Hydra
Source: Mol Syst Biol. 2026 Apr 11;22(7):1161–79. doi: 10.1038/s44320-026-00208-7 (PMC13328726; doi:10.1038/s44320-026-00208-7)
Supplement: Supplementary file 4 — Source data Fig. 3 [file 44320_2026_208_MOESM4_ESM.zip › SD figure 3/3B/all_cell_type_results_CellTypist.csv]

cell_type_id	cell_type	recall	precision	f1_score	number
0	luminal cell of prostate epithelium	0.9685280826339574	0.9501266624445852	0.9592391304347827	18588
1	natural killer cell	0.9433962264150944	0.352112676056338	0.5128205128205129	159
2	basal cell of prostate epithelium	0.9202286719437115	0.9387224116274897	0.9293835494759282	11370
3	seminal vesicle glandular cell	0.9329962073324906	0.9083076923076923	0.9204864359214219	3164
4	fibroblast	0.9429967426710097	0.9433808553971487	0.943188759926695	2456
5	classical monocyte	0.0	0.0	0.0	73
6	effector CD4-positive, alpha-beta T cell	0.0	0.0	0.0	46
7	prostate gland microvascular endothelial cell	0.9398280802292264	0.9838032393521295	0.9613130128956624	1745
8	urethra urothelial cell	0.9211759693225394	0.8935115029618405	0.9071328671328672	7041
9	tissue-resident macrophage	0.8931383577052868	0.9179190751445087	0.9053591790193843	1778
10	fibroblast of connective tissue of prostate	0.8584905660377359	0.956552207428171	0.9048723897911833	1590
11	B cell	0.8115183246073299	0.9226190476190477	0.8635097493036211	191
12	CD141-positive myeloid dendritic cell	0.9322344322344323	0.569351230425056	0.7069444444444446	546
13	CD1c-positive myeloid dendritic cell	0.0	0.0	0.0	122
14	T cell	0.0	0.0	0.0	71
15	mature NK T cell	0.0	0.0	0.0	52
16	dendritic cell	0.0	0.0	0.0	57
17	non-classical monocyte	0.3114754098360656	0.4318181818181818	0.3619047619047619	61
18	effector CD8-positive, alpha-beta T cell	0.0	0.0	0.0	103
19	plasma cell	0.0	0.0	0.0	112
20	intermediate monocyte	0.0	0.0	0.0	72
21	plasmacytoid dendritic cell	0.0	0.0	0.0	20
22	smooth muscle cell of prostate	0.9284116331096197	0.8366935483870968	0.88016967126193	447
23	lymphocyte	0.0	0.0	0.0	46
0	luminal cell of prostate epithelium	0.96460081773187	0.950941394855476	0.9577224047218439	18588
1	natural killer cell	0.8301886792452831	0.358695652173913	0.5009487666034156	159
2	seminal vesicle glandular cell	0.9450063211125158	0.8859259259259259	0.9145129224652088	3164
3	classical monocyte	0.0	0.0	0.0	73
4	basal cell of prostate epithelium	0.9411609498680739	0.9269750519750519	0.9340141398271797	11370
5	effector CD4-positive, alpha-beta T cell	0.0	0.0	0.0	46
6	prostate gland microvascular endothelial cell	0.9415472779369628	0.982068141063957	0.9613809245172615	1745
7	urethra urothelial cell	0.9126544524925436	0.9191818051780861	0.9159064994298746	7041
8	effector CD8-positive, alpha-beta T cell	0.0	0.0	0.0	103
9	tissue-resident macrophage	0.8700787401574803	0.9421437271619976	0.9046783625730993	1778
10	fibroblast of connective tissue of prostate	0.8534591194968554	0.9610481586402266	0.9040639573617587	1590
11	fibroblast	0.9377035830618893	0.9415372035977105	0.9396164830681354	2456
12	B cell	0.8167539267015707	0.9122807017543859	0.8618784530386739	191
13	CD141-positive myeloid dendritic cell	0.891941391941392	0.6399474375821288	0.7452180566182096	546
14	dendritic cell	0.0	0.0	0.0	57
15	mature NK T cell	0.0	0.0	0.0	52
16	non-classical monocyte	0.9344262295081968	0.27014218009478674	0.4191176470588235	61
17	CD1c-positive myeloid dendritic cell	0.0	0.0	0.0	122
18	plasmacytoid dendritic cell	0.0	0.0	0.0	20
19	T cell	0.0	0.0	0.0	71
20	intermediate monocyte	0.0	0.0	0.0	72
21	plasma cell	0.0	0.0	0.0	112
22	smooth muscle cell of prostate	0.9373601789709173	0.9088937093275488	0.9229074889867841	447
23	lymphocyte	0.0	0.0	0.0	46
0	luminal cell of prostate epithelium	0.9720787604906391	0.9493012503940317	0.9605549944181596	18588
1	natural killer cell	0.7232704402515723	0.3758169934640523	0.49462365591397844	159
2	basal cell of prostate epithelium	0.9343007915567282	0.9315152578042792	0.9329059453763063	11370
3	seminal vesicle glandular cell	0.9320480404551201	0.9015591562213391	0.9165501165501165	3164
4	fibroblast	0.9368892508143323	0.9445812807881774	0.9407195421095667	2456
5	classical monocyte	0.589041095890411	0.28289473684210525	0.38222222222222224	73
6	prostate gland microvascular endothelial cell	0.9495702005730658	0.9851367419738407	0.9670265538371754	1745
7	urethra urothelial cell	0.9032807839795484	0.9155030948610912	0.909350872176151	7041
8	effector CD8-positive, alpha-beta T cell	0.0	0.0	0.0	103
9	tissue-resident macrophage	0.874578177727784	0.9300239234449761	0.9014492753623189	1778
10	B cell	0.8115183246073299	0.9393939393939394	0.8707865168539326	191
11	CD141-positive myeloid dendritic cell	0.8937728937728938	0.6240409207161125	0.7349397590361446	546
12	fibroblast of connective tissue of prostate	0.8559748427672956	0.9638810198300283	0.9067288474350435	1590
13	dendritic cell	0.0	0.0	0.0	57
14	CD1c-positive myeloid dendritic cell	0.0	0.0	0.0	122
15	T cell	0.5774647887323944	0.2887323943661972	0.38497652582159625	71
16	mature NK T cell	0.0	0.0	0.0	52
17	non-classical monocyte	0.3442622950819672	0.4117647058823529	0.37499999999999994	61
18	plasmacytoid dendritic cell	0.0	0.0	0.0	20
19	effector CD4-positive, alpha-beta T cell	0.0	0.0	0.0	46
20	intermediate monocyte	0.0	0.0	0.0	72
21	plasma cell	0.0	0.0	0.0	112
22	smooth muscle cell of prostate	0.9284116331096197	0.9140969162995595	0.9211986681465039	447
23	lymphocyte	0.0	0.0	0.0	46
0	luminal cell of prostate epithelium	0.9717021734452335	0.9462489522212909	0.9588066673744559	18588
1	basal cell of prostate epithelium	0.9103781882145998	0.9383555434684072	0.924155171644123	11370
2	seminal vesicle glandular cell	0.918141592920354	0.9178515007898894	0.9179965239374309	3164
3	fibroblast	0.9344462540716613	0.9401884473576403	0.937308556258934	2456
4	effector CD4-positive, alpha-beta T cell	0.0	0.0	0.0	46
5	prostate gland microvascular endothelial cell	0.9031518624641833	0.9936948297604036	0.9462623836685679	1745
6	urethra urothelial cell	0.9193296406760403	0.869092373791622	0.8935054179032369	7041
7	effector CD8-positive, alpha-beta T cell	0.0	0.0	0.0	103
8	tissue-resident macrophage	0.8942632170978627	0.9190751445086706	0.9064994298745723	1778
9	fibroblast of connective tissue of prostate	0.8572327044025158	0.9618913196894848	0.9065513801130696	1590
10	B cell	0.8115183246073299	0.9171597633136095	0.861111111111111	191
11	CD141-positive myeloid dendritic cell	0.9358974358974359	0.5735129068462402	0.711203897007655	546
12	CD1c-positive myeloid dendritic cell	0.0	0.0	0.0	122
13	classical monocyte	0.0	0.0	0.0	73
14	natural killer cell	0.949685534591195	0.3544600938967136	0.5162393162393163	159
15	T cell	0.0	0.0	0.0	71
16	mature NK T cell	0.0	0.0	0.0	52
17	dendritic cell	0.0	0.0	0.0	57
18	non-classical monocyte	0.5245901639344263	0.4050632911392405	0.45714285714285713	61
19	plasma cell	0.0	0.0	0.0	112
20	intermediate monocyte	0.0	0.0	0.0	72
21	plasmacytoid dendritic cell	0.0	0.0	0.0	20
22	smooth muscle cell of prostate	0.8970917225950783	0.9134396355353075	0.9051918735891646	447
23	lymphocyte	0.0	0.0	0.0	46
0	luminal cell of prostate epithelium	0.9689046696793631	0.9523557717730421	0.9605589482386198	18588
1	natural killer cell	0.9559748427672956	0.35514018691588783	0.5178875638841567	159
2	basal cell of prostate epithelium	0.9241864555848724	0.9326351291381911	0.9283915713212881	11370
3	seminal vesicle glandular cell	0.9510113780025284	0.9014379868184542	0.9255613657336204	3164
4	classical monocyte	0.6301369863013698	0.2893081761006289	0.396551724137931	73
5	effector CD4-positive, alpha-beta T cell	0.0	0.0	0.0	46
6	prostate gland microvascular endothelial cell	0.9392550143266476	0.9826139088729017	0.9604453559917961	1745
7	urethra urothelial cell	0.9132225536145434	0.9022028904167251	0.9076792772444946	7041
8	effector CD8-positive, alpha-beta T cell	0.0	0.0	0.0	103
9	tissue-resident macrophage	0.8970753655793026	0.9426713947990544	0.9193083573487031	1778
10	fibroblast of connective tissue of prostate	0.8578616352201258	0.9605633802816902	0.9063122923588041	1590
11	fibroblast	0.9401465798045603	0.9455364455364456	0.9428338097182524	2456
12	B cell	0.8115183246073299	0.9064327485380117	0.8563535911602209	191
13	CD141-positive myeloid dendritic cell	0.8956043956043956	0.6537433155080213	0.7557959814528593	546
14	dendritic cell	0.0	0.0	0.0	57
15	CD1c-positive myeloid dendritic cell	0.0	0.0	0.0	122
16	T cell	0.0	0.0	0.0	71
17	mature NK T cell	0.0	0.0	0.0	52
18	non-classical monocyte	0.32786885245901637	0.4444444444444444	0.37735849056603776	61
19	plasma cell	0.0	0.0	0.0	112
20	intermediate monocyte	0.0	0.0	0.0	72
21	plasmacytoid dendritic cell	0.0	0.0	0.0	20
22	smooth muscle cell of prostate	0.9395973154362416	0.8502024291497976	0.8926673751328373	447
23	lymphocyte	0.0	0.0	0.0	46
