# Supplementary material for: Interpretable deep generative ensemble learning for single-cell omics with Hydra
Source: Mol Syst Biol. 2026 Apr 11;22(7):1161–79. doi: 10.1038/s44320-026-00208-7 (PMC13328726; doi:10.1038/s44320-026-00208-7)
Supplement: Supplementary file 4 — Source data Fig. 3 [file 44320_2026_208_MOESM4_ESM.zip › SD figure 3/3C/all_cell_type_results_Hydra-Ensemble-25_FS100.csv]

cell_type_id	cell_type	recall	precision	f1_score	number
0	B cell	0.9192982456140351	0.891156462585034	0.9050086355785837	285
1	CD4-positive, alpha-beta T cell	0.7508169934640523	0.6606757728253055	0.702868068833652	1224
2	CD8-positive, alpha-beta T cell	0.9463434022257552	0.9175337186897881	0.9317159068675406	2516
3	IgA plasma cell	0.9856244384546271	0.9962663975782038	0.9909168464896873	10017
4	T follicular helper cell	0.9054621848739496	0.8396103896103896	0.8712938005390836	1428
5	T-helper 1 cell	0.7868490732568403	0.7732003469210754	0.7799650043744532	2266
6	T-helper 17 cell	0.8302367941712204	0.8765384615384615	0.8527595884003742	2745
7	colon macrophage	0.897196261682243	0.7413127413127413	0.8118393234672304	214
8	conventional dendritic cell	0.9224137931034483	0.8842975206611571	0.9029535864978903	116
9	dendritic cell	0.35555555555555557	0.7619047619047619	0.48484848484848486	45
10	follicular B cell	0.9840193704600484	0.9304029304029304	0.9564603436102613	2065
11	gamma-delta T cell	0.8231441048034934	0.8997613365155132	0.8597491448118586	458
12	innate lymphoid cell	0.9022556390977443	0.9523809523809523	0.9266409266409266	665
13	macrophage	0.5277777777777778	0.7307692307692307	0.6129032258064515	72
14	mast cell	1.0	0.9924487594390508	0.9962100703844071	920
15	memory B cell	0.9553521907931226	0.9809225512528473	0.9679685304860915	3606
16	memory T cell	0.863953966296753	0.9155052264808362	0.8889828716430537	2433
17	monocyte	0.7948717948717948	0.8493150684931506	0.8211920529801324	78
18	natural killer cell	0.9667590027700831	0.920844327176781	0.9432432432432433	361
19	plasmacytoid dendritic cell	1.0	0.9090909090909091	0.9523809523809523	10
20	regulatory T cell	0.8705882352941177	0.868641699273337	0.8696138780078343	1785
0	B cell	0.9298245614035088	0.8862876254180602	0.9075342465753425	285
1	CD4-positive, alpha-beta T cell	0.7058823529411765	0.7053061224489796	0.7055941200489996	1224
2	CD8-positive, alpha-beta T cell	0.915341812400636	0.9465680230168516	0.9306930693069307	2516
3	IgA plasma cell	0.9860237596086653	0.9959665221337098	0.9909702016654961	10017
4	T follicular helper cell	0.8998599439775911	0.8376792698826597	0.8676569885212694	1428
5	T-helper 1 cell	0.8265666372462489	0.7629327902240326	0.7934759584833722	2266
6	T-helper 17 cell	0.8389799635701275	0.8674199623352166	0.8529629629629629	2745
7	colon macrophage	0.7663551401869159	0.8541666666666666	0.8078817733990148	214
8	conventional dendritic cell	0.9310344827586207	0.7883211678832117	0.8537549407114624	116
9	dendritic cell	0.5333333333333333	0.7272727272727273	0.6153846153846153	45
10	follicular B cell	0.9859564164648911	0.9258753979081401	0.9549718574108819	2065
11	gamma-delta T cell	0.9039301310043668	0.8198019801980198	0.8598130841121496	458
12	innate lymphoid cell	0.8827067669172932	0.9575856443719413	0.9186228482003129	665
13	macrophage	0.7916666666666666	0.8142857142857143	0.8028169014084506	72
14	mast cell	0.9967391304347826	0.9989106753812637	0.9978237214363439	920
15	memory B cell	0.9511924570160843	0.9825264967058149	0.9666056080033817	3606
16	memory T cell	0.8832716810521989	0.8887510339123242	0.8860028860028859	2433
17	monocyte	0.8974358974358975	0.7954545454545454	0.8433734939759037	78
18	natural killer cell	0.889196675900277	0.9668674698795181	0.9264069264069263	361
19	plasmacytoid dendritic cell	1.0	0.625	0.7692307692307693	10
20	regulatory T cell	0.8633053221288516	0.8662169758291175	0.8647586980920314	1785
0	B cell	0.9017543859649123	0.921146953405018	0.9113475177304964	285
1	CD4-positive, alpha-beta T cell	0.8186274509803921	0.5989240884638374	0.6917500862961684	1224
2	CD8-positive, alpha-beta T cell	0.9141494435612083	0.9527754763877382	0.9330628803245437	2516
3	IgA plasma cell	0.9871218927822701	0.9951690821256038	0.9911291535107503	10017
4	T follicular helper cell	0.8711484593837535	0.8514715947980835	0.8611976462443753	1428
5	T-helper 1 cell	0.7753751103265666	0.7784669915817457	0.7769179747954896	2266
6	T-helper 17 cell	0.8306010928961749	0.8603773584905661	0.845227062094532	2745
7	colon macrophage	0.7570093457943925	0.8804347826086957	0.814070351758794	214
8	conventional dendritic cell	0.9310344827586207	0.8244274809160306	0.8744939271255061	116
9	dendritic cell	0.4	0.6428571428571429	0.4931506849315069	45
10	follicular B cell	0.974818401937046	0.9362790697674419	0.9551601423487545	2065
11	gamma-delta T cell	0.8558951965065502	0.8929384965831435	0.8740245261984393	458
12	innate lymphoid cell	0.9037593984962407	0.9361370716510904	0.919663351185922	665
13	macrophage	0.8611111111111112	0.775	0.8157894736842106	72
14	mast cell	0.9978260869565218	0.9945828819068255	0.996201844818231	920
15	memory B cell	0.9575707154742097	0.9751482632024852	0.9662795578564433	3606
16	memory T cell	0.8692971639950678	0.8954276037256562	0.8821689259645463	2433
17	monocyte	0.9230769230769231	0.8181818181818182	0.8674698795180724	78
18	natural killer cell	0.961218836565097	0.9083769633507853	0.9340511440107672	361
19	plasmacytoid dendritic cell	1.0	0.5263157894736842	0.6896551724137931	10
20	regulatory T cell	0.8364145658263306	0.8940119760479042	0.8642547033285094	1785
0	B cell	0.9157894736842105	0.9288256227758007	0.9222614840989399	285
1	CD4-positive, alpha-beta T cell	0.795751633986928	0.6328784925276153	0.7050307636626855	1224
2	CD8-positive, alpha-beta T cell	0.8942766295707473	0.962360992301112	0.927070457354759	2516
3	IgA plasma cell	0.9858240990316463	0.9964682139253279	0.9911175791639484	10017
4	T follicular helper cell	0.8851540616246498	0.8376408217362492	0.8607422540006809	1428
5	T-helper 1 cell	0.7881729920564872	0.7724913494809689	0.7802533857579729	2266
6	T-helper 17 cell	0.8520947176684882	0.8502362777171938	0.8511644832605532	2745
7	colon macrophage	0.8084112149532711	0.8693467336683417	0.8377723970944311	214
8	conventional dendritic cell	0.9396551724137931	0.8014705882352942	0.8650793650793651	116
9	dendritic cell	0.4666666666666667	0.7	0.56	45
10	follicular B cell	0.9786924939467312	0.93521517815826	0.9564600094652153	2065
11	gamma-delta T cell	0.9213973799126638	0.8423153692614771	0.8800834202294057	458
12	innate lymphoid cell	0.8962406015037594	0.946031746031746	0.9204633204633205	665
13	macrophage	0.8055555555555556	0.8169014084507042	0.8111888111888113	72
14	mast cell	1.0	0.9935205183585313	0.9967497291440953	920
15	memory B cell	0.9575707154742097	0.9762510602205259	0.9668206635867282	3606
16	memory T cell	0.8713522400328813	0.8818635607321131	0.8765763903245815	2433
17	monocyte	0.8974358974358975	0.8333333333333334	0.8641975308641975	78
18	natural killer cell	0.9501385041551247	0.9449035812672176	0.9475138121546962	361
19	plasmacytoid dendritic cell	0.9	0.6428571428571429	0.75	10
20	regulatory T cell	0.8112044817927171	0.8977061376317421	0.8522660388463802	1785
0	B cell	0.9228070175438596	0.8915254237288136	0.9068965517241379	285
1	CD4-positive, alpha-beta T cell	0.7589869281045751	0.6478382147838215	0.6990218209179835	1224
2	CD8-positive, alpha-beta T cell	0.9030206677265501	0.9618966977138018	0.9315293152931529	2516
3	IgA plasma cell	0.9856244384546271	0.9966686856450636	0.9911157958138834	10017
4	T follicular helper cell	0.9047619047619048	0.8095238095238095	0.8544973544973544	1428
5	T-helper 1 cell	0.7687555163283318	0.7846846846846847	0.7766384306732055	2266
6	T-helper 17 cell	0.838615664845173	0.8599178184534927	0.8491331611951308	2745
7	colon macrophage	0.8364485981308412	0.7850877192982456	0.8099547511312217	214
8	conventional dendritic cell	0.9051724137931034	0.8536585365853658	0.8786610878661086	116
9	dendritic cell	0.37777777777777777	0.7083333333333334	0.49275362318840576	45
10	follicular B cell	0.97772397094431	0.9390697674418604	0.9580071174377225	2065
11	gamma-delta T cell	0.8820960698689956	0.8782608695652174	0.8801742919389979	458
12	innate lymphoid cell	0.912781954887218	0.9281345565749235	0.9203942380591357	665
13	macrophage	0.7361111111111112	0.7571428571428571	0.7464788732394366	72
14	mast cell	0.9989130434782608	0.9967462039045553	0.997828447339848	920
15	memory B cell	0.9628397115917915	0.9755549311604383	0.969155617585485	3606
16	memory T cell	0.8701191944101931	0.900467886005955	0.8850334448160535	2433
17	monocyte	0.8461538461538461	0.8461538461538461	0.8461538461538461	78
18	natural killer cell	0.9695290858725761	0.9308510638297872	0.9497964721845319	361
19	plasmacytoid dendritic cell	1.0	0.7692307692307693	0.8695652173913044	10
20	regulatory T cell	0.8728291316526611	0.8602981778023192	0.8665183537263625	1785
