# Supplementary material for: Interpretable deep generative ensemble learning for single-cell omics with Hydra
Source: Mol Syst Biol. 2026 Apr 11;22(7):1161–79. doi: 10.1038/s44320-026-00208-7 (PMC13328726; doi:10.1038/s44320-026-00208-7)
Supplement: Supplementary file 4 — Source data Fig. 3 [file 44320_2026_208_MOESM4_ESM.zip › SD figure 3/3C/all_cell_type_results_SCN.csv]

cell_type_id	cell_type	recall	precision	f1_score	number
0	IgA plasma cell	0.9908156134571229	0.9658427403659011	0.9781698122505297	10017
1	CD8-positive, alpha-beta T cell	0.9205087440381559	0.8262575811630396	0.8708403835307389	2516
2	gamma-delta T cell	0.537117903930131	0.9318181818181818	0.6814404432132964	458
3	mast cell	0.967391304347826	0.9899888765294772	0.9785596481583287	920
4	innate lymphoid cell	0.825563909774436	0.9786096256684492	0.8955954323001631	665
5	memory B cell	0.9694952856350527	0.939279957012359	0.9541484716157205	3606
6	colon macrophage	0.9112149532710281	0.6310679611650486	0.7456978967495219	214
7	natural killer cell	0.8836565096952909	0.9354838709677419	0.9088319088319089	361
8	follicular B cell	0.9351089588377723	0.9526393685249137	0.9437927663734115	2065
9	B cell	0.0	0.0	0.0	285
10	memory T cell	0.8927250308261405	0.7707594038325053	0.8272709960007617	2433
11	regulatory T cell	0.6296918767507003	0.829520295202952	0.715923566878981	1785
12	macrophage	0.4305555555555556	0.775	0.5535714285714286	72
13	T-helper 1 cell	0.7343336275375111	0.66268418956591	0.6966715511827507	2266
14	conventional dendritic cell	0.7413793103448276	0.9347826086956522	0.826923076923077	116
15	T-helper 17 cell	0.8615664845173042	0.7250153280196199	0.787414682869985	2745
16	monocyte	0.5	0.9512195121951219	0.6554621848739496	78
17	CD4-positive, alpha-beta T cell	0.34395424836601307	0.7571942446043165	0.47303370786516846	1224
18	plasmacytoid dendritic cell	0.0	0.0	0.0	10
19	T follicular helper cell	0.7801120448179272	0.7806587245970568	0.780385288966725	1428
20	dendritic cell	0.022222222222222223	1.0	0.04347826086956522	45
0	IgA plasma cell	0.9905161225915943	0.9630204794719984	0.9765748031496063	10017
1	CD8-positive, alpha-beta T cell	0.8950715421303657	0.8279411764705882	0.8601986249045072	2516
2	mast cell	0.9467391304347826	0.9908987485779295	0.9683157309616455	920
3	gamma-delta T cell	0.43231441048034935	0.9166666666666666	0.5875370919881305	458
4	innate lymphoid cell	0.7684210526315789	0.9462962962962963	0.8481327800829874	665
5	memory B cell	0.9636716583471991	0.920773714891362	0.9417344173441735	3606
6	colon macrophage	0.9252336448598131	0.5875370919881305	0.7186932849364791	214
7	natural killer cell	0.8614958448753463	0.9120234604105572	0.8860398860398859	361
8	follicular B cell	0.9113801452784503	0.9419419419419419	0.9264090573467881	2065
9	B cell	0.0	0.0	0.0	285
10	memory T cell	0.9021783806000822	0.7666783094655956	0.8289274924471298	2433
11	regulatory T cell	0.6862745098039216	0.8310719131614654	0.7517643448910708	1785
12	macrophage	0.09722222222222222	0.7777777777777778	0.17283950617283952	72
13	T-helper 1 cell	0.7030008826125331	0.6825192802056556	0.6926086956521739	2266
14	T-helper 17 cell	0.8859744990892532	0.6968481375358166	0.780112269446672	2745
15	conventional dendritic cell	0.6637931034482759	0.8953488372093024	0.7623762376237624	116
16	CD4-positive, alpha-beta T cell	0.3415032679738562	0.7669724770642202	0.47258338044092707	1224
17	monocyte	0.6282051282051282	0.9423076923076923	0.7538461538461538	78
18	plasmacytoid dendritic cell	0.0	0.0	0.0	10
19	T follicular helper cell	0.7401960784313726	0.7858736059479554	0.7623512441399206	1428
20	dendritic cell	0.0	0.0	0.0	45
0	IgA plasma cell	0.9903164620145752	0.9649805447470817	0.9774843572941814	10017
1	memory B cell	0.9650582362728786	0.9282475326753801	0.946295037389531	3606
2	CD8-positive, alpha-beta T cell	0.8950715421303657	0.8183139534883721	0.8549734244495065	2516
3	gamma-delta T cell	0.5764192139737991	0.9295774647887324	0.7115902964959567	458
4	mast cell	0.9695652173913043	0.9878183831672204	0.9786066922654963	920
5	innate lymphoid cell	0.8045112781954887	0.9744990892531876	0.8813838550247117	665
6	natural killer cell	0.8808864265927978	0.9408284023668639	0.9098712446351931	361
7	follicular B cell	0.9171912832929782	0.9399503722084367	0.9284313725490195	2065
8	memory T cell	0.8766954377311961	0.7750726744186046	0.8227579556412729	2433
9	B cell	0.0	0.0	0.0	285
10	regulatory T cell	0.7243697478991596	0.8478688524590164	0.7812688821752266	1785
11	colon macrophage	0.8785046728971962	0.618421052631579	0.7258687258687259	214
12	T-helper 1 cell	0.7330097087378641	0.659650516282764	0.6943979933110368	2266
13	T-helper 17 cell	0.8622950819672132	0.7192342752962625	0.7842942345924453	2745
14	conventional dendritic cell	0.7155172413793104	0.8924731182795699	0.7942583732057416	116
15	macrophage	0.125	0.8181818181818182	0.21686746987951808	72
16	monocyte	0.7307692307692307	0.8769230769230769	0.7972027972027972	78
17	CD4-positive, alpha-beta T cell	0.2769607843137255	0.7600896860986547	0.4059880239520958	1224
18	plasmacytoid dendritic cell	0.0	0.0	0.0	10
19	T follicular helper cell	0.7605042016806722	0.7631763879128601	0.7618379515959312	1428
20	dendritic cell	0.08888888888888889	1.0	0.163265306122449	45
0	IgA plasma cell	0.9904162923030848	0.9647024504084014	0.9773902763410669	10017
1	memory B cell	0.968940654464781	0.9342245989304813	0.9512659950993739	3606
2	gamma-delta T cell	0.47161572052401746	0.9230769230769231	0.6242774566473989	458
3	mast cell	0.9641304347826087	0.987750556792873	0.9757975797579759	920
4	innate lymphoid cell	0.8195488721804511	0.9461805555555556	0.8783239323126512	665
5	CD8-positive, alpha-beta T cell	0.9348171701112877	0.8346344925479063	0.8818897637795275	2516
6	natural killer cell	0.8698060941828255	0.9429429429429429	0.9048991354466859	361
7	follicular B cell	0.9322033898305084	0.9534422981674097	0.9427032321253673	2065
8	memory T cell	0.9042334566378956	0.7746478873239436	0.8344395979518302	2433
9	B cell	0.007017543859649123	1.0	0.013937282229965157	285
10	colon macrophage	0.8878504672897196	0.5621301775147929	0.6884057971014492	214
11	macrophage	0.25	0.8571428571428571	0.3870967741935483	72
12	regulatory T cell	0.6717086834733893	0.8443661971830986	0.7482059282371295	1785
13	T-helper 1 cell	0.7246248896734334	0.6604987932421561	0.6910774410774412	2266
14	conventional dendritic cell	0.5775862068965517	0.9710144927536232	0.7243243243243243	116
15	T-helper 17 cell	0.8724954462659381	0.7136471990464839	0.7851171939026389	2745
16	monocyte	0.5256410256410257	0.8913043478260869	0.6612903225806452	78
17	CD4-positive, alpha-beta T cell	0.30392156862745096	0.7576374745417516	0.4338192419825072	1224
18	plasmacytoid dendritic cell	0.0	0.0	0.0	10
19	T follicular helper cell	0.7675070028011205	0.8215892053973014	0.7936278059377263	1428
20	dendritic cell	0.0	0.0	0.0	45
0	IgA plasma cell	0.9899171408605371	0.9650608272506083	0.9773309678691109	10017
1	memory B cell	0.9672767609539656	0.9150052465897167	0.9404152062550554	3606
2	CD8-positive, alpha-beta T cell	0.9328298887122417	0.8337477797513322	0.8805102232226599	2516
3	gamma-delta T cell	0.5305676855895196	0.9169811320754717	0.6721991701244813	458
4	mast cell	0.966304347826087	0.9966367713004485	0.9812362030905076	920
5	innate lymphoid cell	0.8030075187969925	0.969147005444646	0.8782894736842105	665
6	colon macrophage	0.9158878504672897	0.6144200626959248	0.7354596622889307	214
7	follicular B cell	0.9026634382566586	0.948118006103764	0.9248325477548995	2065
8	B cell	0.0	0.0	0.0	285
9	memory T cell	0.8865598027127004	0.7994810971089696	0.8407717793802377	2433
10	natural killer cell	0.8476454293628809	0.9244712990936556	0.8843930635838151	361
11	regulatory T cell	0.7025210084033613	0.8642315644383184	0.7750309023485785	1785
12	macrophage	0.20833333333333334	0.8823529411764706	0.3370786516853933	72
13	T-helper 17 cell	0.858287795992714	0.7075075075075075	0.7756378600823044	2745
14	T-helper 1 cell	0.6981465136804943	0.6622017580577647	0.6796992481203007	2266
15	conventional dendritic cell	0.6724137931034483	0.9397590361445783	0.7839195979899497	116
16	monocyte	0.7307692307692307	0.890625	0.8028169014084506	78
17	CD4-positive, alpha-beta T cell	0.35947712418300654	0.7760141093474426	0.4913456169737576	1224
18	plasmacytoid dendritic cell	0.0	0.0	0.0	10
19	T follicular helper cell	0.7962184873949579	0.7703252032520326	0.7830578512396694	1428
20	dendritic cell	0.022222222222222223	1.0	0.04347826086956522	45
