# Supplementary material for: Interpretable deep generative ensemble learning for single-cell omics with Hydra
Source: Mol Syst Biol. 2026 Apr 11;22(7):1161–79. doi: 10.1038/s44320-026-00208-7 (PMC13328726; doi:10.1038/s44320-026-00208-7)
Supplement: Supplementary file 4 — Source data Fig. 3 [file 44320_2026_208_MOESM4_ESM.zip › SD figure 3/3C/all_cell_type_results_scSorterDL.csv]

cell_type_id	cell_type	recall	precision	f1_score	number
0	IgA plasma cell	0.988020365378856	0.9727737369766071	0.9803377742558566	10017
1	CD8-positive, alpha-beta T cell	0.8918918918918919	0.8852071005917159	0.8885369233815086	2516
2	gamma-delta T cell	0.75764192139738	0.896640826873385	0.821301775147929	458
3	mast cell	0.9967391304347826	0.9913513513513513	0.9940379403794039	920
4	innate lymphoid cell	0.9007518796992481	0.8967065868263473	0.8987246811702926	665
5	memory B cell	0.8699389905712701	0.9877204030226701	0.9250958419345326	3606
6	colon macrophage	0.6915887850467289	0.7872340425531915	0.7363184079601991	214
7	natural killer cell	0.8227146814404432	0.9519230769230769	0.8826151560178305	361
8	follicular B cell	0.988861985472155	0.8693060876968923	0.9252378794743997	2065
9	B cell	0.7719298245614035	0.9565217391304348	0.8543689320388349	285
10	memory T cell	0.7833949856144677	0.8608852755194218	0.820314181192167	2433
11	regulatory T cell	0.8106442577030812	0.8287514318442154	0.8195978476352309	1785
12	macrophage	0.7638888888888888	0.632183908045977	0.6918238993710691	72
13	T-helper 1 cell	0.9443954104148279	0.47126183659986787	0.6287645071250183	2266
14	conventional dendritic cell	0.8706896551724138	0.8015873015873016	0.8347107438016528	116
15	T-helper 17 cell	0.5056466302367941	0.9024707412223667	0.648143824422134	2745
16	monocyte	0.8205128205128205	0.8205128205128205	0.8205128205128205	78
17	CD4-positive, alpha-beta T cell	0.23774509803921567	0.782258064516129	0.36466165413533835	1224
18	plasmacytoid dendritic cell	0.6	1.0	0.7499999999999999	10
19	T follicular helper cell	0.8543417366946778	0.7498463429625076	0.7986906710310965	1428
20	dendritic cell	0.35555555555555557	0.5333333333333333	0.42666666666666675	45
0	IgA plasma cell	0.9834281721074174	0.992544080604534	0.9879650987864808	10017
1	CD8-positive, alpha-beta T cell	0.9415739268680445	0.885607476635514	0.9127335773454055	2516
2	mast cell	0.9956521739130435	0.9978213507625272	0.9967355821545157	920
3	gamma-delta T cell	0.8144104803493449	0.8817966903073287	0.8467650397275824	458
4	innate lymphoid cell	0.8195488721804511	0.9445407279029463	0.8776167471819646	665
5	memory B cell	0.9523017193566279	0.9613661814109743	0.9568124825856786	3606
6	colon macrophage	0.6448598130841121	0.7666666666666667	0.7005076142131978	214
7	natural killer cell	0.9529085872576177	0.9124668435013262	0.9322493224932249	361
8	follicular B cell	0.9506053268765133	0.9352072415435921	0.9428434197886647	2065
9	B cell	0.9298245614035088	0.8307210031347962	0.8774834437086092	285
10	memory T cell	0.6452938758734074	0.9389952153110048	0.7649208282582218	2433
11	regulatory T cell	0.8829131652661064	0.7259327498848457	0.7967644084934278	1785
12	macrophage	0.8055555555555556	0.6744186046511628	0.7341772151898734	72
13	T-helper 1 cell	0.06972639011473963	0.8777777777777778	0.12919051512673754	2266
14	T-helper 17 cell	0.9774134790528233	0.5477746018783177	0.7020803349470104	2745
15	conventional dendritic cell	0.9224137931034483	0.7753623188405797	0.8425196850393701	116
16	CD4-positive, alpha-beta T cell	0.6021241830065359	0.4652777777777778	0.524928774928775	1224
17	monocyte	0.9102564102564102	0.7717391304347826	0.8352941176470589	78
18	plasmacytoid dendritic cell	0.4	0.4444444444444444	0.4210526315789474	10
19	T follicular helper cell	0.7661064425770309	0.7853553481694185	0.7756114852889047	1428
20	dendritic cell	0.17777777777777778	0.38095238095238093	0.24242424242424243	45
0	IgA plasma cell	0.9776380153738644	0.9930034475765565	0.9852608280094572	10017
1	memory B cell	0.9625623960066556	0.9559350041310933	0.959237253005389	3606
2	CD8-positive, alpha-beta T cell	0.8406200317965024	0.9539918809201624	0.893724910204944	2516
3	gamma-delta T cell	0.8908296943231441	0.85	0.8699360341151385	458
4	mast cell	0.9989130434782608	0.9924406047516199	0.9956663055254605	920
5	innate lymphoid cell	0.9203007518796993	0.9300911854103343	0.9251700680272109	665
6	natural killer cell	0.9085872576177285	0.9590643274853801	0.9331436699857751	361
7	follicular B cell	0.9535108958837772	0.9340607210626186	0.9436855978912054	2065
8	memory T cell	0.8101109741060419	0.8481067125645438	0.8286735337397519	2433
9	B cell	0.9298245614035088	0.7528409090909091	0.8320251177394036	285
10	regulatory T cell	0.8952380952380953	0.7347126436781609	0.807070707070707	1785
11	colon macrophage	0.8457943925233645	0.6779026217228464	0.7525987525987526	214
12	T-helper 1 cell	0.7316857899382171	0.6748066748066748	0.702096125344061	2266
13	T-helper 17 cell	0.8655737704918033	0.7538071065989848	0.8058334746481262	2745
14	conventional dendritic cell	0.7586206896551724	0.9072164948453608	0.8262910798122065	116
15	macrophage	0.4861111111111111	0.7777777777777778	0.5982905982905984	72
16	monocyte	0.8846153846153846	0.75	0.8117647058823529	78
17	CD4-positive, alpha-beta T cell	0.3880718954248366	0.753968253968254	0.5124056094929881	1224
18	plasmacytoid dendritic cell	0.5	0.4166666666666667	0.45454545454545453	10
19	T follicular helper cell	0.8053221288515406	0.7796610169491526	0.7922838442990011	1428
20	dendritic cell	0.1111111111111111	0.7142857142857143	0.19230769230769232	45
0	IgA plasma cell	0.9870220624937606	0.9872191712431353	0.987120607028754	10017
1	memory B cell	0.9653355518580145	0.9485013623978201	0.9568444200109951	3606
2	gamma-delta T cell	0.8296943231441049	0.8941176470588236	0.8607021517553795	458
3	mast cell	0.9978260869565218	0.9924324324324324	0.9951219512195122	920
4	innate lymphoid cell	0.8977443609022556	0.9536741214057508	0.9248644461657629	665
5	CD8-positive, alpha-beta T cell	0.9395866454689984	0.8397868561278863	0.886888013505909	2516
6	natural killer cell	0.9307479224376731	0.9256198347107438	0.9281767955801105	361
7	follicular B cell	0.9360774818401937	0.952216748768473	0.9440781440781442	2065
8	memory T cell	0.8462803123715578	0.8115884903429247	0.8285714285714285	2433
9	B cell	0.7263157894736842	0.971830985915493	0.8313253012048194	285
10	colon macrophage	0.8271028037383178	0.7344398340248963	0.7780219780219781	214
11	macrophage	0.6805555555555556	0.7101449275362319	0.6950354609929078	72
12	regulatory T cell	0.9058823529411765	0.7058053251855085	0.79342492639843	1785
13	T-helper 1 cell	0.6540158870255958	0.727540500736377	0.6888217522658611	2266
14	conventional dendritic cell	0.853448275862069	0.8389830508474576	0.8461538461538461	116
15	T-helper 17 cell	0.7839708561020037	0.822944550669216	0.8029850746268656	2745
16	monocyte	0.7051282051282052	0.873015873015873	0.7801418439716312	78
17	CD4-positive, alpha-beta T cell	0.37173202614379086	0.6444759206798867	0.47150259067357514	1224
18	plasmacytoid dendritic cell	0.5	0.5555555555555556	0.5263157894736842	10
19	T follicular helper cell	0.8179271708683473	0.7664041994750657	0.7913279132791328	1428
20	dendritic cell	0.24444444444444444	0.6470588235294118	0.3548387096774193	45
0	IgA plasma cell	0.9875212139363083	0.9907852564102564	0.9891505424728764	10017
1	memory B cell	0.9764281752634498	0.9309888947646747	0.9531672983216025	3606
2	CD8-positive, alpha-beta T cell	0.9717806041335453	0.7849117174959872	0.8684070324986681	2516
3	gamma-delta T cell	0.7379912663755459	0.9110512129380054	0.8154402895054284	458
4	mast cell	0.9945652173913043	0.9978189749182116	0.9961894393032119	920
5	innate lymphoid cell	0.9112781954887218	0.9280245022970903	0.9195751138088011	665
6	colon macrophage	0.7850467289719626	0.7368421052631579	0.7601809954751131	214
7	follicular B cell	0.9012106537530267	0.9637493526670119	0.9314314314314314	2065
8	B cell	0.7859649122807018	0.9451476793248945	0.8582375478927203	285
9	memory T cell	0.8031237155774764	0.879783881134624	0.8397077782552644	2433
10	natural killer cell	0.8254847645429363	0.93125	0.8751835535976505	361
11	regulatory T cell	0.6873949579831933	0.9191011235955057	0.7865384615384615	1785
12	macrophage	0.5694444444444444	0.6833333333333333	0.6212121212121212	72
13	T-helper 17 cell	0.9198542805100182	0.6789459532132294	0.78125	2745
14	T-helper 1 cell	0.1676963812886143	0.8941176470588236	0.28242289111854335	2266
15	conventional dendritic cell	0.8189655172413793	0.8962264150943396	0.8558558558558559	116
16	monocyte	0.8974358974358975	0.7777777777777778	0.8333333333333333	78
17	CD4-positive, alpha-beta T cell	0.738562091503268	0.42105263157894735	0.536339365173539	1224
18	plasmacytoid dendritic cell	0.4	1.0	0.5714285714285715	10
19	T follicular helper cell	0.8648459383753502	0.7548899755501223	0.806135770234987	1428
20	dendritic cell	0.3333333333333333	0.5357142857142857	0.41095890410958896	45
