# Supplementary material for: Interpretable deep generative ensemble learning for single-cell omics with Hydra
Source: Mol Syst Biol. 2026 Apr 11;22(7):1161–79. doi: 10.1038/s44320-026-00208-7 (PMC13328726; doi:10.1038/s44320-026-00208-7)
Supplement: Supplementary file 4 — Source data Fig. 3 [file 44320_2026_208_MOESM4_ESM.zip › SD figure 3/3C/all_cell_type_results_scClassify.csv]

cell_type_id	cell_type	recall	precision	f1_score	number
0	IgA plasma cell	0.988419686532894	0.987040175456086	0.987729449321628	10017
1	CD8-positive, alpha-beta T cell	0.677265500794913	0.96054114994363	0.794405594405594	2516
2	gamma-delta T cell	0.665938864628821	0.962145110410095	0.787096774193548	458
3	mast cell	0.906521739130435	1	0.95096921322691	920
4	innate lymphoid cell	0.789473684210526	0.992438563327032	0.879396984924623	665
5	memory B cell	0.945923460898503	0.970412517780939	0.958011515236624	3606
6	colon macrophage	0.724299065420561	0.875706214689266	0.792838874680307	214
7	natural killer cell	0.872576177285319	0.969230769230769	0.918367346938776	361
8	follicular B cell	0.878450363196126	0.967982924226254	0.921045950748921	2065
9	B cell	0.743859649122807	0.959276018099548	0.837944664031621	285
10	memory T cell	0.765721331689272	0.807892454466609	0.786241823169445	2433
11	regulatory T cell	0.263305322128852	0.94758064516129	0.412099956159579	1785
12	macrophage	0.583333333333333	0.857142857142857	0.694214876033058	72
13	T-helper 1 cell	0.600617828773169	0.733692722371968	0.660519291434118	2266
14	conventional dendritic cell	0.818965517241379	0.95959595959596	0.883720930232558	116
15	T-helper 17 cell	0.674681238615665	0.809440559440559	0.735942777667395	2745
16	monocyte	0.743589743589744	0.935483870967742	0.828571428571429	78
17	CD4-positive, alpha-beta T cell	0.32843137254902	0.744444444444444	0.45578231292517	1224
18	plasmacytoid dendritic cell	0.9	1	0.947368421052632	10
19	T follicular helper cell	0.663165266106443	0.888367729831144	0.759422614274258	1428
20	dendritic cell	0.488888888888889	1	0.656716417910448	45
0	IgA plasma cell	0.96565838075272	0.988452891886368	0.976922688481543	10017
1	CD8-positive, alpha-beta T cell	0.678855325914149	0.959550561797753	0.795158286778398	2516
2	mast cell	0.909782608695652	0.998806682577566	0.95221843003413	920
3	gamma-delta T cell	0.668122270742358	0.965299684542587	0.789677419354839	458
4	innate lymphoid cell	0.736842105263158	0.985915492957746	0.843373493975904	665
5	memory B cell	0.946478092068774	0.96850170261067	0.957363253856942	3606
6	colon macrophage	0.457943925233645	0.844827586206897	0.593939393939394	214
7	natural killer cell	0.880886426592798	0.957831325301205	0.917748917748918	361
8	follicular B cell	0.883777239709443	0.964587737843552	0.922415971695729	2065
9	B cell	0.789473684210526	0.78397212543554	0.786713286713287	285
10	memory T cell	0.773119605425401	0.817826086956522	0.794844707373759	2433
11	regulatory T cell	0.264985994397759	0.977272727272727	0.416923754958131	1785
12	macrophage	0.305555555555556	0.733333333333333	0.431372549019608	72
13	T-helper 1 cell	0.53927625772286	0.752926678989526	0.628439187451787	2266
14	T-helper 17 cell	0.725318761384335	0.835151006711409	0.776369662702281	2745
15	conventional dendritic cell	0.75	0.90625	0.820754716981132	116
16	CD4-positive, alpha-beta T cell	0.377450980392157	0.743961352657005	0.500813008130081	1224
17	monocyte	0.833333333333333	0.855263157894737	0.844155844155844	78
18	plasmacytoid dendritic cell	1	1	1	10
19	T follicular helper cell	0.667366946778711	0.891487371375117	0.76331597917501	1428
20	dendritic cell	0.288888888888889	1	0.448275862068966	45
0	IgA plasma cell	0.977238694219826	0.988188976377953	0.982683330823671	10017
1	memory B cell	0.942872989462008	0.965360590573538	0.953984287317621	3606
2	CD8-positive, alpha-beta T cell	0.652623211446741	0.961921499707089	0.777646223064172	2516
3	gamma-delta T cell	0.718340611353712	0.911357340720222	0.803418803418803	458
4	mast cell	0.910869565217391	1	0.953356086461889	920
5	innate lymphoid cell	0.774436090225564	0.986590038314176	0.867733782645324	665
6	natural killer cell	0.853185595567867	0.96551724137931	0.905882352941176	361
7	follicular B cell	0.879418886198547	0.968017057569296	0.921593504186755	2065
8	memory T cell	0.775585696670777	0.837549933422104	0.805377720870678	2433
9	B cell	0.764912280701754	0.882591093117409	0.819548872180451	285
10	regulatory T cell	0.29859943977591	0.969090909090909	0.456531049250535	1785
11	colon macrophage	0.411214953271028	0.758620689655172	0.533333333333333	214
12	T-helper 1 cell	0.549867608120035	0.755151515151515	0.636363636363636	2266
13	T-helper 17 cell	0.699453551912568	0.821214713430282	0.755459374385206	2745
14	conventional dendritic cell	0.706896551724138	0.931818181818182	0.803921568627451	116
15	macrophage	0.305555555555556	0.758620689655172	0.435643564356436	72
16	monocyte	0.871794871794872	0.764044943820225	0.81437125748503	78
17	CD4-positive, alpha-beta T cell	0.258986928104575	0.760191846522782	0.386349786715417	1224
18	plasmacytoid dendritic cell	1	1	1	10
19	T follicular helper cell	0.672268907563025	0.890538033395176	0.766161213088587	1428
20	dendritic cell	0.4	1	0.571428571428572	45
0	IgA plasma cell	0.981331736048717	0.98774115755627	0.984526015323752	10017
1	memory B cell	0.947032723239046	0.963600451467269	0.955244755244755	3606
2	gamma-delta T cell	0.668122270742358	0.935779816513762	0.779617834394905	458
3	mast cell	0.902173913043478	1	0.948571428571429	920
4	innate lymphoid cell	0.730827067669173	0.989816700610998	0.84083044982699	665
5	CD8-positive, alpha-beta T cell	0.655007949125596	0.966568914956012	0.780857616678512	2516
6	natural killer cell	0.875346260387812	0.981366459627329	0.925329428989751	361
7	follicular B cell	0.889588377723971	0.960271824359645	0.923579688285571	2065
8	memory T cell	0.794081381011097	0.847368421052632	0.819859961807766	2433
9	B cell	0.828070175438597	0.883895131086142	0.855072463768116	285
10	colon macrophage	0.789719626168224	0.849246231155779	0.818401937046005	214
11	macrophage	0.222222222222222	0.842105263157895	0.351648351648352	72
12	regulatory T cell	0.389355742296919	0.934139784946237	0.549624357453539	1785
13	T-helper 1 cell	0.654015887025596	0.725048923679061	0.687703016241299	2266
14	conventional dendritic cell	0.78448275862069	0.928571428571429	0.850467289719626	116
15	T-helper 17 cell	0.729690346083789	0.813566206336312	0.769348953332053	2745
16	monocyte	0.705128205128205	0.901639344262295	0.79136690647482	78
17	CD4-positive, alpha-beta T cell	0.294934640522876	0.750519750519751	0.423460410557185	1224
18	plasmacytoid dendritic cell	1	1	1	10
19	T follicular helper cell	0.541316526610644	0.925748502994012	0.683163941670349	1428
20	dendritic cell	0.466666666666667	0.954545454545455	0.626865671641791	45
0	IgA plasma cell	0.983528002395927	0.989156626506024	0.986334284427091	10017
1	memory B cell	0.942318358291736	0.965340909090909	0.953690710075779	3606
2	CD8-positive, alpha-beta T cell	0.66335453100159	0.963625866050808	0.785781544256121	2516
3	gamma-delta T cell	0.661572052401747	0.952830188679245	0.780927835051546	458
4	mast cell	0.91304347826087	1	0.954545454545454	920
5	innate lymphoid cell	0.756390977443609	0.980506822612086	0.853989813242784	665
6	colon macrophage	0.598130841121495	0.842105263157895	0.699453551912568	214
7	follicular B cell	0.880387409200968	0.957345971563981	0.917255297679112	2065
8	B cell	0.8	0.91566265060241	0.853932584269663	285
9	memory T cell	0.760378133990958	0.849793293523197	0.802603036876356	2433
10	natural killer cell	0.853185595567867	0.968553459119497	0.907216494845361	361
11	regulatory T cell	0.30812324929972	0.958188153310105	0.466299279355659	1785
12	macrophage	0.430555555555556	0.720930232558139	0.539130434782609	72
13	T-helper 17 cell	0.745719489981785	0.823080016083635	0.782492354740061	2745
14	T-helper 1 cell	0.556928508384819	0.758869512928443	0.642402646983965	2266
15	conventional dendritic cell	0.732758620689655	0.955056179775281	0.829268292682927	116
16	monocyte	0.82051282051282	0.82051282051282	0.82051282051282	78
17	CD4-positive, alpha-beta T cell	0.354575163398693	0.745704467353952	0.48062015503876	1224
18	plasmacytoid dendritic cell	1	1	1	10
19	T follicular helper cell	0.680672268907563	0.895027624309392	0.77326968973747	1428
20	dendritic cell	0.444444444444444	1	0.615384615384615	45
