# Supplementary material for: Interpretable deep generative ensemble learning for single-cell omics with Hydra
Source: Mol Syst Biol. 2026 Apr 11;22(7):1161–79. doi: 10.1038/s44320-026-00208-7 (PMC13328726; doi:10.1038/s44320-026-00208-7)
Supplement: Supplementary file 4 — Source data Fig. 3 [file 44320_2026_208_MOESM4_ESM.zip › SD figure 3/3C/all_cell_type_results_scpred.csv]

cell_type_id	cell_type	recall	precision	f1_score	number
0	IgA plasma cell	0.989018668263951	0.991989586462401	0.990501899620076	10017
1	CD8-positive, alpha-beta T cell	0.912559618441971	0.946023897816234	0.928990491604289	2516
2	gamma-delta T cell	0.818777292576419	0.944584382871537	0.87719298245614	458
3	mast cell	0.993478260869565	1	0.996728462377317	920
4	innate lymphoid cell	0.894736842105263	0.985099337748344	0.937746256895193	665
5	memory B cell	0.944536882972823	0.9681637293917	0.956204379562044	3606
6	colon macrophage	0.785046728971963	0.918032786885246	0.846347607052897	214
7	natural killer cell	0.950138504155125	0.958100558659218	0.954102920723227	361
8	follicular B cell	0.944794188861986	0.948929961089494	0.94685755884494	2065
9	B cell	0.796491228070175	0.98695652173913	0.881553398058252	285
10	memory T cell	0.826962597616112	0.913714804722979	0.868176914778857	2433
11	regulatory T cell	0.812885154061625	0.93733850129199	0.870687068706871	1785
12	macrophage	0.791666666666667	0.850746268656716	0.820143884892086	72
13	T-helper 1 cell	0.684024713150927	0.807291666666667	0.740563784042045	2266
14	conventional dendritic cell	0.879310344827586	0.935779816513762	0.906666666666667	116
15	T-helper 17 cell	0.80327868852459	0.889112903225806	0.844019138755981	2745
16	monocyte	0.858974358974359	0.827160493827161	0.842767295597484	78
17	CD4-positive, alpha-beta T cell	0.483660130718954	0.790387182910547	0.600101368474405	1224
18	plasmacytoid dendritic cell	0.9	1	0.947368421052632	10
19	T follicular helper cell	0.810224089635854	0.889315910837817	0.847929644558446	1428
20	dendritic cell	0.8	0.75	0.774193548387097	45
0	IgA plasma cell	0.987820704801837	0.990986479719579	0.989401059894011	10017
1	CD8-positive, alpha-beta T cell	0.900238473767886	0.958527295810411	0.928468948555032	2516
2	mast cell	0.983695652173913	1	0.991780821917808	920
3	gamma-delta T cell	0.836244541484716	0.934146341463415	0.882488479262673	458
4	innate lymphoid cell	0.870676691729323	0.986371379897785	0.924920127795527	665
5	memory B cell	0.940931780366057	0.971927814379834	0.956178667042412	3606
6	colon macrophage	0.789719626168224	0.903743315508021	0.8428927680798	214
7	natural killer cell	0.961218836565097	0.942934782608696	0.9519890260631	361
8	follicular B cell	0.942372881355932	0.949268292682927	0.945808019441069	2065
9	B cell	0.845614035087719	0.964	0.900934579439252	285
10	memory T cell	0.826962597616112	0.912058023572076	0.867428325070058	2433
11	regulatory T cell	0.836974789915966	0.92336217552534	0.878048780487805	1785
12	macrophage	0.861111111111111	0.815789473684211	0.837837837837838	72
13	T-helper 1 cell	0.659752868490733	0.832869080779944	0.736271854223098	2266
14	T-helper 17 cell	0.821129326047359	0.882537196554424	0.850726552179657	2745
15	conventional dendritic cell	0.922413793103448	0.877049180327869	0.899159663865546	116
16	CD4-positive, alpha-beta T cell	0.47140522875817	0.79041095890411	0.590583418628454	1224
17	monocyte	0.923076923076923	0.827586206896552	0.872727272727273	78
18	plasmacytoid dendritic cell	1	0.909090909090909	0.952380952380952	10
19	T follicular helper cell	0.773809523809524	0.899104963384866	0.831765148663907	1428
20	dendritic cell	0.711111111111111	0.888888888888889	0.790123456790123	45
0	IgA plasma cell	0.989417989417989	0.991000899910009	0.990208812069138	10017
1	memory B cell	0.943704936217415	0.972007997714939	0.957647389897284	3606
2	CD8-positive, alpha-beta T cell	0.903418124006359	0.952640402347024	0.927376580987352	2516
3	gamma-delta T cell	0.85589519650655	0.918032786885246	0.885875706214689	458
4	mast cell	0.991304347826087	1	0.995633187772926	920
5	innate lymphoid cell	0.887218045112782	0.988274706867672	0.935023771790808	665
6	natural killer cell	0.944598337950138	0.939393939393939	0.941988950276243	361
7	follicular B cell	0.934140435835351	0.960179193628671	0.946980854197349	2065
8	memory T cell	0.827373612823674	0.920438957475994	0.871428571428571	2433
9	B cell	0.8	0.987012987012987	0.883720930232558	285
10	regulatory T cell	0.83249299719888	0.932245922208281	0.87955016277005	1785
11	colon macrophage	0.766355140186916	0.891304347826087	0.824120603015075	214
12	T-helper 1 cell	0.685789938217123	0.841820151679307	0.755836575875486	2266
13	T-helper 17 cell	0.821129326047359	0.890557092058475	0.854435178165277	2745
14	conventional dendritic cell	0.939655172413793	0.83206106870229	0.882591093117409	116
15	macrophage	0.736111111111111	0.868852459016393	0.796992481203008	72
16	monocyte	0.897435897435897	0.736842105263158	0.809248554913295	78
17	CD4-positive, alpha-beta T cell	0.434640522875817	0.798798798798799	0.562962962962963	1224
18	plasmacytoid dendritic cell	0.9	0.9	0.9	10
19	T follicular helper cell	0.773109243697479	0.8832	0.824495892457058	1428
20	dendritic cell	0.555555555555556	0.961538461538462	0.704225352112676	45
0	IgA plasma cell	0.988918837975442	0.990699069906991	0.989808153477218	10017
1	memory B cell	0.940654464780921	0.97025171624714	0.955223880597015	3606
2	gamma-delta T cell	0.858078602620087	0.933491686460808	0.89419795221843	458
3	mast cell	0.990217391304348	1	0.995084653194975	920
4	innate lymphoid cell	0.887218045112782	0.986622073578595	0.934283452098179	665
5	CD8-positive, alpha-beta T cell	0.895866454689984	0.959148936170213	0.92642827784628	2516
6	natural killer cell	0.947368421052632	0.971590909090909	0.959326788218794	361
7	follicular B cell	0.938014527845036	0.949044585987261	0.943497320993668	2065
8	memory T cell	0.848335388409371	0.905660377358491	0.876061120543294	2433
9	B cell	0.754385964912281	0.981735159817352	0.853174603174603	285
10	colon macrophage	0.799065420560748	0.876923076923077	0.836185819070905	214
11	macrophage	0.805555555555556	0.773333333333333	0.789115646258503	72
12	regulatory T cell	0.830812324929972	0.919975186104218	0.873123344127171	1785
13	T-helper 1 cell	0.653574580759047	0.830156950672646	0.731358024691358	2266
14	conventional dendritic cell	0.905172413793103	0.945945945945946	0.92511013215859	116
15	T-helper 17 cell	0.816029143897996	0.885375494071146	0.849289099526066	2745
16	monocyte	0.884615384615385	0.873417721518987	0.878980891719745	78
17	CD4-positive, alpha-beta T cell	0.472222222222222	0.780026990553306	0.588295165394402	1224
18	plasmacytoid dendritic cell	1	1	1	10
19	T follicular helper cell	0.784313725490196	0.912052117263844	0.843373493975904	1428
20	dendritic cell	0.577777777777778	1	0.732394366197183	45
0	IgA plasma cell	0.987521213936308	0.991579791499599	0.989546341219427	10017
1	memory B cell	0.93732667775929	0.972102387115329	0.95439785401666	3606
2	CD8-positive, alpha-beta T cell	0.90302066772655	0.959864807773553	0.930575465902109	2516
3	gamma-delta T cell	0.849344978165939	0.937349397590361	0.891179839633448	458
4	mast cell	0.98804347826087	1	0.993985784581739	920
5	innate lymphoid cell	0.893233082706767	0.98671096345515	0.937647987371744	665
6	colon macrophage	0.822429906542056	0.902564102564103	0.860635696821516	214
7	follicular B cell	0.950121065375303	0.939655172413793	0.94485913797255	2065
8	B cell	0.817543859649123	0.983122362869198	0.89272030651341	285
9	memory T cell	0.835182901767365	0.915727805317711	0.873602751504729	2433
10	natural killer cell	0.952908587257618	0.963585434173669	0.958217270194986	361
11	regulatory T cell	0.831372549019608	0.923459863098942	0.875	1785
12	macrophage	0.861111111111111	0.794871794871795	0.826666666666667	72
13	T-helper 17 cell	0.814936247723133	0.88875645609853	0.850247054351958	2745
14	T-helper 1 cell	0.672550750220653	0.83461117196057	0.744868035190616	2266
15	conventional dendritic cell	0.922413793103448	0.906779661016949	0.914529914529915	116
16	monocyte	0.871794871794872	0.839506172839506	0.855345911949686	78
17	CD4-positive, alpha-beta T cell	0.486928104575163	0.786279683377309	0.601412714429869	1224
18	plasmacytoid dendritic cell	0.8	1	0.888888888888889	10
19	T follicular helper cell	0.797619047619048	0.883630721489527	0.838424733161575	1428
20	dendritic cell	0.733333333333333	0.942857142857143	0.825	45
