# Supplementary material for: Interpretable deep generative ensemble learning for single-cell omics with Hydra
Source: Mol Syst Biol. 2026 Apr 11;22(7):1161–79. doi: 10.1038/s44320-026-00208-7 (PMC13328726; doi:10.1038/s44320-026-00208-7)
Supplement: Supplementary file 4 — Source data Fig. 3 [file 44320_2026_208_MOESM4_ESM.zip › SD figure 3/3C/all_cell_type_results_scANVI.csv]

cell_type_id	cell_type	recall	precision	f1_score	number
0	IgA plasma cell	0.9901168014375562	0.9782029785974948	0.9841238340940665	10017
1	CD8-positive, alpha-beta T cell	0.8906995230524642	0.9210850801479655	0.9056375025257628	2516
2	gamma-delta T cell	0.7969432314410481	0.9034653465346535	0.8468677494199537	458
3	mast cell	0.9369565217391305	0.9988412514484357	0.9669097027481773	920
4	innate lymphoid cell	0.8751879699248121	0.9588138385502472	0.9150943396226416	665
5	memory B cell	0.9584026622296173	0.9677961355362643	0.9630764943569736	3606
6	colon macrophage	0.8598130841121495	0.6388888888888888	0.7330677290836652	214
7	natural killer cell	0.9196675900277008	0.9120879120879121	0.9158620689655173	361
8	follicular B cell	0.9651331719128329	0.9352416705771938	0.9499523355576739	2065
9	B cell	0.6070175438596491	0.9453551912568307	0.7393162393162394	285
10	memory T cell	0.8902589395807645	0.8500784929356358	0.8697048785384461	2433
11	regulatory T cell	0.7893557422969187	0.9179153094462541	0.8487951807228915	1785
12	macrophage	0.4027777777777778	0.5370370370370371	0.46031746031746035	72
13	T-helper 1 cell	0.7903795233892321	0.7352216748768473	0.7618034878774989	2266
14	conventional dendritic cell	0.7672413793103449	0.8018018018018018	0.7841409691629956	116
15	T-helper 17 cell	0.8593806921675774	0.8312191684284708	0.845065377037435	2745
16	monocyte	0.47435897435897434	0.9487179487179487	0.6324786324786326	78
17	CD4-positive, alpha-beta T cell	0.6584967320261438	0.6694352159468439	0.6639209225700164	1224
18	plasmacytoid dendritic cell	0.3	1.0	0.4615384615384615	10
19	T follicular helper cell	0.8802521008403361	0.8083601286173634	0.8427757291317466	1428
20	dendritic cell	0.022222222222222223	0.3333333333333333	0.04166666666666667	45
0	IgA plasma cell	0.9907157831686133	0.9764833218537833	0.9835480673934589	10017
1	CD8-positive, alpha-beta T cell	0.9006359300476947	0.9118712273641851	0.9062187562487503	2516
2	mast cell	0.9260869565217391	0.9988276670574443	0.961082910321489	920
3	gamma-delta T cell	0.8253275109170306	0.8790697674418605	0.8513513513513513	458
4	innate lymphoid cell	0.8646616541353384	0.979557069846678	0.9185303514376998	665
5	memory B cell	0.963948973932335	0.9510259917920657	0.957443878253684	3606
6	colon macrophage	0.7102803738317757	0.6359832635983264	0.6710816777041942	214
7	natural killer cell	0.8781163434903048	0.9296187683284457	0.9031339031339032	361
8	follicular B cell	0.9351089588377723	0.9437927663734116	0.9394307954269034	2065
9	B cell	0.6491228070175439	0.9585492227979274	0.7740585774058577	285
10	memory T cell	0.8886148787505138	0.8542078229948636	0.871071716357776	2433
11	regulatory T cell	0.865546218487395	0.8526490066225165	0.8590492076730609	1785
12	macrophage	0.3333333333333333	0.5106382978723404	0.403361344537815	72
13	T-helper 1 cell	0.7714033539276258	0.7416207042851082	0.7562189054726368	2266
14	T-helper 17 cell	0.8382513661202186	0.8367272727272728	0.837488626023658	2745
15	conventional dendritic cell	0.8706896551724138	0.7112676056338029	0.7829457364341085	116
16	CD4-positive, alpha-beta T cell	0.673202614379085	0.6883876357560568	0.6807104502271788	1224
17	monocyte	0.6794871794871795	0.8548387096774194	0.7571428571428572	78
18	plasmacytoid dendritic cell	0.0	0.0	0.0	10
19	T follicular helper cell	0.8473389355742297	0.8581560283687943	0.8527131782945737	1428
20	dendritic cell	0.2	1.0	0.33333333333333337	45
0	IgA plasma cell	0.9900169711490466	0.9766594445538704	0.9832928461652868	10017
1	memory B cell	0.968940654464781	0.9412715517241379	0.9549057119431538	3606
2	CD8-positive, alpha-beta T cell	0.8807631160572337	0.9244889445139758	0.9020964787299003	2516
3	gamma-delta T cell	0.8187772925764192	0.8660508083140878	0.8417508417508417	458
4	mast cell	0.9467391304347826	0.9954285714285714	0.9704735376044569	920
5	innate lymphoid cell	0.8751879699248121	0.97	0.9201581027667983	665
6	natural killer cell	0.889196675900277	0.9067796610169492	0.897902097902098	361
7	follicular B cell	0.9249394673123487	0.955955955955956	0.9401919763721388	2065
8	memory T cell	0.8758734073160707	0.8544506816359262	0.865029429673229	2433
9	B cell	0.6210526315789474	0.9414893617021277	0.7484143763213531	285
10	regulatory T cell	0.8196078431372549	0.8964460784313726	0.8563067017851916	1785
11	colon macrophage	0.794392523364486	0.5862068965517241	0.6746031746031746	214
12	T-helper 1 cell	0.8415710503089144	0.7460876369327074	0.7909581086686023	2266
13	T-helper 17 cell	0.8612021857923498	0.8409818569903948	0.8509719222462203	2745
14	conventional dendritic cell	0.7413793103448276	0.8113207547169812	0.7747747747747747	116
15	macrophage	0.06944444444444445	0.7142857142857143	0.12658227848101267	72
16	monocyte	0.7692307692307693	0.7692307692307693	0.7692307692307693	78
17	CD4-positive, alpha-beta T cell	0.6331699346405228	0.7209302325581395	0.674206176598521	1224
18	plasmacytoid dendritic cell	0.0	0.0	0.0	10
19	T follicular helper cell	0.8697478991596639	0.8070175438596491	0.8372093023255814	1428
20	dendritic cell	0.2222222222222222	1.0	0.3636363636363636	45
0	IgA plasma cell	0.9909154437456325	0.9713279185830316	0.9810239177703104	10017
1	memory B cell	0.9586799778147532	0.9578830701025215	0.9582813582813584	3606
2	gamma-delta T cell	0.8384279475982532	0.8930232558139535	0.8648648648648648	458
3	mast cell	0.9456521739130435	0.9908883826879271	0.967741935483871	920
4	innate lymphoid cell	0.8721804511278195	0.9780775716694773	0.9220985691573927	665
5	CD8-positive, alpha-beta T cell	0.8954689984101749	0.9275421984355702	0.9112234580384225	2516
6	natural killer cell	0.925207756232687	0.915068493150685	0.9201101928374655	361
7	follicular B cell	0.9491525423728814	0.937799043062201	0.9434416365824307	2065
8	memory T cell	0.8787505137690095	0.8545163868904876	0.8664640324214792	2433
9	B cell	0.4105263157894737	0.975	0.5777777777777777	285
10	colon macrophage	0.8271028037383178	0.6188811188811189	0.708	214
11	macrophage	0.041666666666666664	0.25	0.07142857142857142	72
12	regulatory T cell	0.8106442577030812	0.8888206388206388	0.8479343685906827	1785
13	T-helper 1 cell	0.8089143865842895	0.7320287539936102	0.7685534591194969	2266
14	conventional dendritic cell	0.8362068965517241	0.9065420560747663	0.8699551569506727	116
15	T-helper 17 cell	0.8506375227686703	0.8216045038705138	0.8358689815643459	2745
16	monocyte	0.8461538461538461	0.8148148148148148	0.830188679245283	78
17	CD4-positive, alpha-beta T cell	0.6666666666666666	0.6962457337883959	0.6811352253756261	1224
18	plasmacytoid dendritic cell	0.1	1.0	0.18181818181818182	10
19	T follicular helper cell	0.8543417366946778	0.8495821727019499	0.8519553072625697	1428
20	dendritic cell	0.08888888888888889	0.8	0.15999999999999998	45
0	IgA plasma cell	0.9901168014375562	0.9790720631786772	0.9845634585794412	10017
1	memory B cell	0.9645036051026068	0.9605081469207402	0.9625017296250173	3606
2	CD8-positive, alpha-beta T cell	0.9042130365659777	0.9289505920783994	0.9164149043303123	2516
3	gamma-delta T cell	0.8646288209606987	0.8878923766816144	0.8761061946902656	458
4	mast cell	0.9391304347826087	0.9976905311778291	0.967525195968645	920
5	innate lymphoid cell	0.8857142857142857	0.9592833876221498	0.9210320562939797	665
6	colon macrophage	0.8271028037383178	0.7224489795918367	0.7712418300653595	214
7	follicular B cell	0.9535108958837772	0.9461797212878423	0.9498311625663289	2065
8	B cell	0.6105263157894737	0.9456521739130435	0.742004264392324	285
9	memory T cell	0.885737772297575	0.8658095620731218	0.875660300690776	2433
10	natural killer cell	0.9058171745152355	0.9211267605633803	0.9134078212290503	361
11	regulatory T cell	0.8201680672268907	0.8937728937728938	0.8553900087642419	1785
12	macrophage	0.5277777777777778	0.8260869565217391	0.6440677966101694	72
13	T-helper 17 cell	0.8684881602914389	0.8164383561643835	0.8416593115622241	2745
14	T-helper 1 cell	0.7789055604589585	0.7472480948348857	0.7627484874675885	2266
15	conventional dendritic cell	0.8103448275862069	0.7642276422764228	0.7866108786610879	116
16	monocyte	0.8589743589743589	0.8072289156626506	0.8322981366459627	78
17	CD4-positive, alpha-beta T cell	0.6593137254901961	0.6927038626609442	0.6755964838844705	1224
18	plasmacytoid dendritic cell	0.0	0.0	0.0	10
19	T follicular helper cell	0.8508403361344538	0.8242876526458616	0.8373535492763611	1428
20	dendritic cell	0.35555555555555557	0.8888888888888888	0.5079365079365079	45
