# Supplementary material for: Interpretable deep generative ensemble learning for single-cell omics with Hydra
Source: Mol Syst Biol. 2026 Apr 11;22(7):1161–79. doi: 10.1038/s44320-026-00208-7 (PMC13328726; doi:10.1038/s44320-026-00208-7)
Supplement: Supplementary file 4 — Source data Fig. 3 [file 44320_2026_208_MOESM4_ESM.zip › SD figure 3/3C/all_cell_type_results_CellTypist.csv]

cell_type_id	cell_type	recall	precision	f1_score	number
0	IgA plasma cell	0.9893181591294798	0.986265923566879	0.9877896835285324	10017
1	CD8-positive, alpha-beta T cell	0.8624801271860095	0.9305317324185248	0.8952145214521452	2516
2	gamma-delta T cell	0.8056768558951966	0.827354260089686	0.8163716814159293	458
3	mast cell	1.0	0.9913793103448276	0.9956709956709957	920
4	innate lymphoid cell	0.8932330827067669	0.9883527454242929	0.938388625592417	665
5	memory B cell	0.9570160843039379	0.9533149171270718	0.95516191530584	3606
6	colon macrophage	0.6728971962616822	0.5647058823529412	0.6140724946695096	214
7	natural killer cell	0.9750692520775623	0.8282352941176471	0.8956743002544529	361
8	follicular B cell	0.9535108958837772	0.9305293005671077	0.9418799330303754	2065
9	B cell	0.6631578947368421	0.9895287958115183	0.7941176470588236	285
10	memory T cell	0.8808055898068229	0.840062720501764	0.8599518459069021	2433
11	regulatory T cell	0.8280112044817927	0.8211111111111111	0.8245467224546722	1785
12	macrophage	0.0	0.0	0.0	72
13	T-helper 1 cell	0.7797881729920565	0.6434814275309542	0.7051077414205905	2266
14	conventional dendritic cell	0.8362068965517241	0.708029197080292	0.766798418972332	116
15	T-helper 17 cell	0.7978142076502732	0.8349218452154022	0.815946348733234	2745
16	monocyte	1.0	0.5652173913043478	0.7222222222222222	78
17	CD4-positive, alpha-beta T cell	0.5049019607843137	0.6959459459459459	0.5852272727272727	1224
18	plasmacytoid dendritic cell	0.0	0.0	0.0	10
19	T follicular helper cell	0.8396358543417367	0.8189890710382514	0.8291839557399723	1428
20	dendritic cell	0.0	0.0	0.0	45
0	IgA plasma cell	0.9894179894179894	0.9860710377076908	0.9877416782938011	10017
1	CD8-positive, alpha-beta T cell	0.8533386327503975	0.9190924657534246	0.8849958779884584	2516
2	mast cell	1.0	0.9945945945945946	0.997289972899729	920
3	gamma-delta T cell	0.777292576419214	0.8183908045977012	0.7973124300111983	458
4	innate lymphoid cell	0.8751879699248121	0.9897959183673469	0.9289704708699121	665
5	memory B cell	0.9450915141430949	0.9737142857142858	0.9591894173937517	3606
6	colon macrophage	0.6261682242990654	0.6836734693877551	0.6536585365853659	214
7	natural killer cell	0.9778393351800554	0.7431578947368421	0.8444976076555024	361
8	follicular B cell	0.9772397094430992	0.9110609480812641	0.9429906542056075	2065
9	B cell	0.6842105263157895	0.9898477157360406	0.8091286307053941	285
10	memory T cell	0.8557336621454994	0.8456539398862714	0.8506639427987743	2433
11	regulatory T cell	0.8257703081232493	0.8239239798770263	0.8248461108002239	1785
12	macrophage	0.625	0.6716417910447762	0.6474820143884893	72
13	T-helper 1 cell	0.7903795233892321	0.6139869729173809	0.6911055373335905	2266
14	T-helper 17 cell	0.8109289617486338	0.8299776286353467	0.820342730790492	2745
15	conventional dendritic cell	0.8103448275862069	0.7230769230769231	0.7642276422764227	116
16	CD4-positive, alpha-beta T cell	0.40441176470588236	0.7163531114327062	0.5169712793733681	1224
17	monocyte	0.9871794871794872	0.5620437956204379	0.7162790697674418	78
18	plasmacytoid dendritic cell	0.0	0.0	0.0	10
19	T follicular helper cell	0.853641456582633	0.804089709762533	0.8281249999999999	1428
20	dendritic cell	0.0	0.0	0.0	45
0	IgA plasma cell	0.9902166317260657	0.9854942871336314	0.9878498157554029	10017
1	memory B cell	0.9514697726012202	0.9519977802441731	0.9517337031900139	3606
2	CD8-positive, alpha-beta T cell	0.8537360890302067	0.9270608545533017	0.888888888888889	2516
3	gamma-delta T cell	0.8930131004366813	0.7588126159554731	0.8204613841524574	458
4	mast cell	1.0	0.9913793103448276	0.9956709956709957	920
5	innate lymphoid cell	0.8872180451127819	0.9882747068676717	0.9350237717908082	665
6	natural killer cell	0.8919667590027701	0.8870523415977961	0.8895027624309392	361
7	follicular B cell	0.9447941888619855	0.9207173194903256	0.9326003824091779	2065
8	memory T cell	0.8709412248253185	0.8422098569157392	0.856334613053142	2433
9	B cell	0.6596491228070176	1.0	0.7949260042283298	285
10	regulatory T cell	0.8420168067226891	0.8128718226068145	0.8271876719867914	1785
11	colon macrophage	0.6308411214953271	0.5869565217391305	0.6081081081081081	214
12	T-helper 1 cell	0.7608120035304501	0.6721247563352827	0.7137238666942661	2266
13	T-helper 17 cell	0.848816029143898	0.8037254225595033	0.8256555634301914	2745
14	conventional dendritic cell	0.9655172413793104	0.6829268292682927	0.8000000000000002	116
15	macrophage	0.1111111111111111	0.42105263157894735	0.1758241758241758	72
16	monocyte	0.8589743589743589	0.5677966101694916	0.6836734693877552	78
17	CD4-positive, alpha-beta T cell	0.4803921568627451	0.704191616766467	0.5711510441962118	1224
18	plasmacytoid dendritic cell	0.0	0.0	0.0	10
19	T follicular helper cell	0.8186274509803921	0.8385939741750359	0.8284904323175053	1428
20	dendritic cell	0.0	0.0	0.0	45
0	IgA plasma cell	0.9896176499950085	0.9850939083772234	0.9873505976095617	10017
1	memory B cell	0.9586799778147532	0.9568225851093274	0.9577503809391882	3606
2	gamma-delta T cell	0.7729257641921398	0.7990970654627539	0.7857935627081021	458
3	mast cell	1.0	0.9913793103448276	0.9956709956709957	920
4	innate lymphoid cell	0.881203007518797	0.981574539363484	0.9286846275752773	665
5	CD8-positive, alpha-beta T cell	0.8501589825119237	0.9291920069504779	0.887920298879203	2516
6	natural killer cell	0.9584487534626038	0.7881548974943052	0.8649999999999999	361
7	follicular B cell	0.9476997578692494	0.9336832061068703	0.9406392694063926	2065
8	memory T cell	0.8709412248253185	0.8435509554140127	0.8570273003033366	2433
9	B cell	0.6456140350877193	0.989247311827957	0.7813163481953291	285
10	colon macrophage	0.5654205607476636	0.711764705882353	0.6302083333333333	214
11	macrophage	0.8472222222222222	0.580952380952381	0.6892655367231639	72
12	regulatory T cell	0.8689075630252101	0.7857142857142857	0.8252194732641661	1785
13	T-helper 1 cell	0.6937334510150044	0.672945205479452	0.6831812255541069	2266
14	conventional dendritic cell	0.8620689655172413	0.8403361344537815	0.851063829787234	116
15	T-helper 17 cell	0.8531876138433515	0.7938983050847458	0.8224758560140474	2745
16	monocyte	0.8846153846153846	0.5564516129032258	0.6831683168316831	78
17	CD4-positive, alpha-beta T cell	0.5285947712418301	0.6608784473953013	0.5873808443032229	1224
18	plasmacytoid dendritic cell	1.0	0.9090909090909091	0.9523809523809523	10
19	T follicular helper cell	0.7983193277310925	0.8370044052863436	0.8172043010752688	1428
20	dendritic cell	0.0	0.0	0.0	45
0	IgA plasma cell	0.9886193471099132	0.9856673633920573	0.9871411483253589	10017
1	memory B cell	0.9489739323349973	0.9727117680500285	0.9606962380685009	3606
2	CD8-positive, alpha-beta T cell	0.8696343402225755	0.9208754208754208	0.8945216680294358	2516
3	gamma-delta T cell	0.75764192139738	0.7977011494252874	0.7771556550951848	458
4	mast cell	1.0	0.9945945945945946	0.997289972899729	920
5	innate lymphoid cell	0.8902255639097745	0.9899665551839465	0.9374505146476643	665
6	colon macrophage	0.6495327102803738	0.5537848605577689	0.5978494623655914	214
7	follicular B cell	0.976271186440678	0.9130434782608695	0.9435993447226773	2065
8	B cell	0.6666666666666666	0.9895833333333334	0.7966457023060797	285
9	memory T cell	0.8364159473900534	0.8813339107838891	0.858287642345002	2433
10	natural killer cell	0.9722991689750693	0.823943661971831	0.8919949174078781	361
11	regulatory T cell	0.8644257703081233	0.8381314502987507	0.8510755653612796	1785
12	macrophage	0.0	0.0	0.0	72
13	T-helper 17 cell	0.8546448087431694	0.7775936360623136	0.8143005900728915	2745
14	T-helper 1 cell	0.7506619593998235	0.661095996890789	0.7030378177309362	2266
15	conventional dendritic cell	0.9568965517241379	0.8102189781021898	0.8774703557312253	116
16	monocyte	0.8717948717948718	0.5037037037037037	0.6384976525821596	78
17	CD4-positive, alpha-beta T cell	0.5245098039215687	0.6407185628742516	0.5768194070080862	1224
18	plasmacytoid dendritic cell	1.0	1.0	1.0	10
19	T follicular helper cell	0.7871148459383753	0.8586707410236822	0.8213372305443916	1428
20	dendritic cell	0.0	0.0	0.0	45
