# Supplementary material for: Interpretable deep generative ensemble learning for single-cell omics with Hydra
Source: Mol Syst Biol. 2026 Apr 11;22(7):1161–79. doi: 10.1038/s44320-026-00208-7 (PMC13328726; doi:10.1038/s44320-026-00208-7)
Supplement: Supplementary file 4 — Source data Fig. 3 [file 44320_2026_208_MOESM4_ESM.zip › SD figure 3/3A/cell_type_predicted_Hydra-Ensemble-25_FS100.csv]

	x
1	luminal cell of prostate epithelium
2	luminal cell of prostate epithelium
3	natural killer cell
4	basal cell of prostate epithelium
5	luminal cell of prostate epithelium
6	luminal cell of prostate epithelium
7	luminal cell of prostate epithelium
8	luminal cell of prostate epithelium
9	luminal cell of prostate epithelium
10	seminal vesicle glandular cell
11	fibroblast
12	luminal cell of prostate epithelium
13	tissue-resident macrophage
14	luminal cell of prostate epithelium
15	luminal cell of prostate epithelium
16	basal cell of prostate epithelium
17	mature NK T cell
18	basal cell of prostate epithelium
19	luminal cell of prostate epithelium
20	seminal vesicle glandular cell
21	luminal cell of prostate epithelium
22	luminal cell of prostate epithelium
23	basal cell of prostate epithelium
24	basal cell of prostate epithelium
25	plasmacytoid dendritic cell
26	prostate gland microvascular endothelial cell
27	luminal cell of prostate epithelium
28	lymphocyte
29	luminal cell of prostate epithelium
30	urethra urothelial cell
31	basal cell of prostate epithelium
32	basal cell of prostate epithelium
33	basal cell of prostate epithelium
34	luminal cell of prostate epithelium
35	luminal cell of prostate epithelium
36	basal cell of prostate epithelium
37	luminal cell of prostate epithelium
38	luminal cell of prostate epithelium
39	tissue-resident macrophage
40	basal cell of prostate epithelium
41	luminal cell of prostate epithelium
42	tissue-resident macrophage
43	luminal cell of prostate epithelium
44	basal cell of prostate epithelium
45	tissue-resident macrophage
46	basal cell of prostate epithelium
47	basal cell of prostate epithelium
48	luminal cell of prostate epithelium
49	luminal cell of prostate epithelium
50	tissue-resident macrophage
51	fibroblast of connective tissue of prostate
52	luminal cell of prostate epithelium
53	luminal cell of prostate epithelium
54	fibroblast of connective tissue of prostate
55	luminal cell of prostate epithelium
56	luminal cell of prostate epithelium
57	basal cell of prostate epithelium
58	tissue-resident macrophage
59	luminal cell of prostate epithelium
60	luminal cell of prostate epithelium
61	prostate gland microvascular endothelial cell
62	luminal cell of prostate epithelium
63	basal cell of prostate epithelium
64	luminal cell of prostate epithelium
65	basal cell of prostate epithelium
66	basal cell of prostate epithelium
67	basal cell of prostate epithelium
68	basal cell of prostate epithelium
69	luminal cell of prostate epithelium
70	prostate gland microvascular endothelial cell
71	fibroblast of connective tissue of prostate
72	basal cell of prostate epithelium
73	luminal cell of prostate epithelium
74	luminal cell of prostate epithelium
75	luminal cell of prostate epithelium
76	basal cell of prostate epithelium
77	prostate gland microvascular endothelial cell
78	tissue-resident macrophage
79	urethra urothelial cell
80	seminal vesicle glandular cell
81	tissue-resident macrophage
82	luminal cell of prostate epithelium
83	luminal cell of prostate epithelium
84	luminal cell of prostate epithelium
85	basal cell of prostate epithelium
86	luminal cell of prostate epithelium
87	basal cell of prostate epithelium
88	luminal cell of prostate epithelium
89	fibroblast
90	luminal cell of prostate epithelium
91	luminal cell of prostate epithelium
92	luminal cell of prostate epithelium
93	luminal cell of prostate epithelium
94	luminal cell of prostate epithelium
95	seminal vesicle glandular cell
96	B cell
97	luminal cell of prostate epithelium
98	luminal cell of prostate epithelium
99	basal cell of prostate epithelium
100	B cell
101	luminal cell of prostate epithelium
102	basal cell of prostate epithelium
103	luminal cell of prostate epithelium
104	luminal cell of prostate epithelium
105	luminal cell of prostate epithelium
106	luminal cell of prostate epithelium
107	basal cell of prostate epithelium
108	luminal cell of prostate epithelium
109	luminal cell of prostate epithelium
110	basal cell of prostate epithelium
111	luminal cell of prostate epithelium
112	basal cell of prostate epithelium
113	tissue-resident macrophage
114	basal cell of prostate epithelium
115	luminal cell of prostate epithelium
116	luminal cell of prostate epithelium
117	basal cell of prostate epithelium
118	luminal cell of prostate epithelium
119	luminal cell of prostate epithelium
120	basal cell of prostate epithelium
121	luminal cell of prostate epithelium
122	lymphocyte
123	luminal cell of prostate epithelium
124	luminal cell of prostate epithelium
125	basal cell of prostate epithelium
126	luminal cell of prostate epithelium
127	luminal cell of prostate epithelium
128	luminal cell of prostate epithelium
129	basal cell of prostate epithelium
130	basal cell of prostate epithelium
131	basal cell of prostate epithelium
132	luminal cell of prostate epithelium
133	luminal cell of prostate epithelium
134	luminal cell of prostate epithelium
135	luminal cell of prostate epithelium
136	basal cell of prostate epithelium
137	luminal cell of prostate epithelium
138	luminal cell of prostate epithelium
139	basal cell of prostate epithelium
140	basal cell of prostate epithelium
141	luminal cell of prostate epithelium
142	basal cell of prostate epithelium
143	basal cell of prostate epithelium
144	luminal cell of prostate epithelium
145	tissue-resident macrophage
146	luminal cell of prostate epithelium
147	luminal cell of prostate epithelium
148	basal cell of prostate epithelium
149	CD141-positive myeloid dendritic cell
150	effector CD4-positive, alpha-beta T cell
151	luminal cell of prostate epithelium
152	luminal cell of prostate epithelium
153	CD141-positive myeloid dendritic cell
154	urethra urothelial cell
155	luminal cell of prostate epithelium
156	luminal cell of prostate epithelium
157	tissue-resident macrophage
158	luminal cell of prostate epithelium
159	fibroblast of connective tissue of prostate
160	basal cell of prostate epithelium
161	tissue-resident macrophage
162	basal cell of prostate epithelium
163	luminal cell of prostate epithelium
164	luminal cell of prostate epithelium
165	luminal cell of prostate epithelium
166	luminal cell of prostate epithelium
167	basal cell of prostate epithelium
168	basal cell of prostate epithelium
169	urethra urothelial cell
170	tissue-resident macrophage
171	basal cell of prostate epithelium
172	luminal cell of prostate epithelium
173	CD141-positive myeloid dendritic cell
174	luminal cell of prostate epithelium
175	seminal vesicle glandular cell
176	basal cell of prostate epithelium
177	seminal vesicle glandular cell
178	luminal cell of prostate epithelium
179	urethra urothelial cell
180	CD141-positive myeloid dendritic cell
181	basal cell of prostate epithelium
182	urethra urothelial cell
183	basal cell of prostate epithelium
184	luminal cell of prostate epithelium
185	luminal cell of prostate epithelium
186	luminal cell of prostate epithelium
187	luminal cell of prostate epithelium
188	basal cell of prostate epithelium
189	basal cell of prostate epithelium
190	luminal cell of prostate epithelium
191	fibroblast
192	luminal cell of prostate epithelium
193	basal cell of prostate epithelium
194	luminal cell of prostate epithelium
195	B cell
196	luminal cell of prostate epithelium
197	luminal cell of prostate epithelium
198	basal cell of prostate epithelium
199	luminal cell of prostate epithelium
200	luminal cell of prostate epithelium
201	luminal cell of prostate epithelium
202	luminal cell of prostate epithelium
203	luminal cell of prostate epithelium
204	CD141-positive myeloid dendritic cell
205	luminal cell of prostate epithelium
206	luminal cell of prostate epithelium
207	basal cell of prostate epithelium
208	luminal cell of prostate epithelium
209	luminal cell of prostate epithelium
210	basal cell of prostate epithelium
211	CD141-positive myeloid dendritic cell
212	basal cell of prostate epithelium
213	luminal cell of prostate epithelium
214	fibroblast
215	basal cell of prostate epithelium
216	luminal cell of prostate epithelium
217	luminal cell of prostate epithelium
218	basal cell of prostate epithelium
219	luminal cell of prostate epithelium
220	basal cell of prostate epithelium
221	basal cell of prostate epithelium
222	basal cell of prostate epithelium
223	luminal cell of prostate epithelium
224	luminal cell of prostate epithelium
225	luminal cell of prostate epithelium
226	luminal cell of prostate epithelium
227	seminal vesicle glandular cell
228	tissue-resident macrophage
229	basal cell of prostate epithelium
230	luminal cell of prostate epithelium
231	basal cell of prostate epithelium
232	luminal cell of prostate epithelium
233	luminal cell of prostate epithelium
234	luminal cell of prostate epithelium
235	basal cell of prostate epithelium
236	basal cell of prostate epithelium
237	luminal cell of prostate epithelium
238	luminal cell of prostate epithelium
239	luminal cell of prostate epithelium
240	luminal cell of prostate epithelium
241	basal cell of prostate epithelium
242	fibroblast of connective tissue of prostate
243	CD141-positive myeloid dendritic cell
244	luminal cell of prostate epithelium
245	seminal vesicle glandular cell
246	basal cell of prostate epithelium
247	luminal cell of prostate epithelium
248	basal cell of prostate epithelium
249	basal cell of prostate epithelium
250	basal cell of prostate epithelium
251	basal cell of prostate epithelium
252	basal cell of prostate epithelium
253	luminal cell of prostate epithelium
254	luminal cell of prostate epithelium
255	fibroblast of connective tissue of prostate
256	fibroblast of connective tissue of prostate
257	basal cell of prostate epithelium
258	basal cell of prostate epithelium
259	fibroblast
260	basal cell of prostate epithelium
261	luminal cell of prostate epithelium
262	basal cell of prostate epithelium
263	luminal cell of prostate epithelium
264	fibroblast of connective tissue of prostate
265	luminal cell of prostate epithelium
266	luminal cell of prostate epithelium
267	luminal cell of prostate epithelium
268	basal cell of prostate epithelium
269	B cell
270	tissue-resident macrophage
271	B cell
272	luminal cell of prostate epithelium
273	luminal cell of prostate epithelium
274	luminal cell of prostate epithelium
275	luminal cell of prostate epithelium
276	luminal cell of prostate epithelium
277	luminal cell of prostate epithelium
278	tissue-resident macrophage
279	urethra urothelial cell
280	luminal cell of prostate epithelium
281	luminal cell of prostate epithelium
282	tissue-resident macrophage
283	tissue-resident macrophage
284	seminal vesicle glandular cell
285	basal cell of prostate epithelium
286	luminal cell of prostate epithelium
287	luminal cell of prostate epithelium
288	luminal cell of prostate epithelium
289	tissue-resident macrophage
290	fibroblast of connective tissue of prostate
291	CD141-positive myeloid dendritic cell
292	luminal cell of prostate epithelium
293	seminal vesicle glandular cell
294	luminal cell of prostate epithelium
295	luminal cell of prostate epithelium
296	basal cell of prostate epithelium
297	luminal cell of prostate epithelium
298	basal cell of prostate epithelium
299	luminal cell of prostate epithelium
300	tissue-resident macrophage
301	basal cell of prostate epithelium
302	luminal cell of prostate epithelium
303	luminal cell of prostate epithelium
304	luminal cell of prostate epithelium
305	luminal cell of prostate epithelium
306	basal cell of prostate epithelium
307	luminal cell of prostate epithelium
308	luminal cell of prostate epithelium
309	fibroblast
310	tissue-resident macrophage
311	luminal cell of prostate epithelium
312	seminal vesicle glandular cell
313	luminal cell of prostate epithelium
314	fibroblast
315	plasma cell
316	luminal cell of prostate epithelium
317	basal cell of prostate epithelium
318	luminal cell of prostate epithelium
319	luminal cell of prostate epithelium
320	luminal cell of prostate epithelium
321	fibroblast
322	luminal cell of prostate epithelium
323	luminal cell of prostate epithelium
324	basal cell of prostate epithelium
325	luminal cell of prostate epithelium
326	basal cell of prostate epithelium
327	fibroblast of connective tissue of prostate
328	luminal cell of prostate epithelium
329	seminal vesicle glandular cell
330	basal cell of prostate epithelium
331	classical monocyte
332	basal cell of prostate epithelium
333	luminal cell of prostate epithelium
334	basal cell of prostate epithelium
335	seminal vesicle glandular cell
336	prostate gland microvascular endothelial cell
337	basal cell of prostate epithelium
338	basal cell of prostate epithelium
339	luminal cell of prostate epithelium
340	urethra urothelial cell
341	luminal cell of prostate epithelium
342	luminal cell of prostate epithelium
343	basal cell of prostate epithelium
344	luminal cell of prostate epithelium
345	basal cell of prostate epithelium
346	fibroblast
347	luminal cell of prostate epithelium
348	fibroblast of connective tissue of prostate
349	CD1c-positive myeloid dendritic cell
350	prostate gland microvascular endothelial cell
351	tissue-resident macrophage
352	basal cell of prostate epithelium
353	luminal cell of prostate epithelium
354	tissue-resident macrophage
355	basal cell of prostate epithelium
356	seminal vesicle glandular cell
357	luminal cell of prostate epithelium
358	luminal cell of prostate epithelium
359	luminal cell of prostate epithelium
360	basal cell of prostate epithelium
361	luminal cell of prostate epithelium
362	CD141-positive myeloid dendritic cell
363	luminal cell of prostate epithelium
364	luminal cell of prostate epithelium
365	tissue-resident macrophage
366	luminal cell of prostate epithelium
367	luminal cell of prostate epithelium
368	luminal cell of prostate epithelium
369	basal cell of prostate epithelium
370	plasma cell
371	basal cell of prostate epithelium
372	fibroblast
373	basal cell of prostate epithelium
374	luminal cell of prostate epithelium
375	luminal cell of prostate epithelium
376	luminal cell of prostate epithelium
377	fibroblast of connective tissue of prostate
378	luminal cell of prostate epithelium
379	luminal cell of prostate epithelium
380	luminal cell of prostate epithelium
381	fibroblast of connective tissue of prostate
382	luminal cell of prostate epithelium
383	basal cell of prostate epithelium
384	luminal cell of prostate epithelium
385	luminal cell of prostate epithelium
386	luminal cell of prostate epithelium
387	luminal cell of prostate epithelium
388	tissue-resident macrophage
389	luminal cell of prostate epithelium
390	luminal cell of prostate epithelium
391	basal cell of prostate epithelium
392	luminal cell of prostate epithelium
393	seminal vesicle glandular cell
394	classical monocyte
395	fibroblast of connective tissue of prostate
396	basal cell of prostate epithelium
397	luminal cell of prostate epithelium
398	luminal cell of prostate epithelium
399	tissue-resident macrophage
400	urethra urothelial cell
401	luminal cell of prostate epithelium
402	luminal cell of prostate epithelium
403	luminal cell of prostate epithelium
404	fibroblast of connective tissue of prostate
405	luminal cell of prostate epithelium
406	basal cell of prostate epithelium
407	basal cell of prostate epithelium
408	luminal cell of prostate epithelium
409	luminal cell of prostate epithelium
410	seminal vesicle glandular cell
411	basal cell of prostate epithelium
412	luminal cell of prostate epithelium
413	basal cell of prostate epithelium
414	fibroblast of connective tissue of prostate
415	luminal cell of prostate epithelium
416	tissue-resident macrophage
417	luminal cell of prostate epithelium
418	basal cell of prostate epithelium
419	seminal vesicle glandular cell
420	luminal cell of prostate epithelium
421	luminal cell of prostate epithelium
422	CD141-positive myeloid dendritic cell
423	luminal cell of prostate epithelium
424	seminal vesicle glandular cell
425	luminal cell of prostate epithelium
426	luminal cell of prostate epithelium
427	basal cell of prostate epithelium
428	luminal cell of prostate epithelium
429	luminal cell of prostate epithelium
430	seminal vesicle glandular cell
431	fibroblast of connective tissue of prostate
432	basal cell of prostate epithelium
433	luminal cell of prostate epithelium
434	luminal cell of prostate epithelium
435	CD141-positive myeloid dendritic cell
436	luminal cell of prostate epithelium
437	basal cell of prostate epithelium
438	tissue-resident macrophage
439	basal cell of prostate epithelium
440	fibroblast of connective tissue of prostate
441	basal cell of prostate epithelium
442	luminal cell of prostate epithelium
443	luminal cell of prostate epithelium
444	basal cell of prostate epithelium
445	fibroblast
446	basal cell of prostate epithelium
447	fibroblast of connective tissue of prostate
448	basal cell of prostate epithelium
449	basal cell of prostate epithelium
450	fibroblast of connective tissue of prostate
451	B cell
452	tissue-resident macrophage
453	B cell
454	luminal cell of prostate epithelium
455	luminal cell of prostate epithelium
456	luminal cell of prostate epithelium
457	basal cell of prostate epithelium
458	luminal cell of prostate epithelium
459	fibroblast of connective tissue of prostate
460	basal cell of prostate epithelium
461	basal cell of prostate epithelium
462	fibroblast of connective tissue of prostate
463	prostate gland microvascular endothelial cell
464	fibroblast
465	tissue-resident macrophage
466	CD141-positive myeloid dendritic cell
467	luminal cell of prostate epithelium
468	luminal cell of prostate epithelium
469	basal cell of prostate epithelium
470	basal cell of prostate epithelium
471	natural killer cell
472	seminal vesicle glandular cell
473	basal cell of prostate epithelium
474	seminal vesicle glandular cell
475	luminal cell of prostate epithelium
476	natural killer cell
477	tissue-resident macrophage
478	basal cell of prostate epithelium
479	prostate gland microvascular endothelial cell
480	basal cell of prostate epithelium
481	luminal cell of prostate epithelium
482	basal cell of prostate epithelium
483	tissue-resident macrophage
484	luminal cell of prostate epithelium
485	luminal cell of prostate epithelium
486	luminal cell of prostate epithelium
487	luminal cell of prostate epithelium
488	luminal cell of prostate epithelium
489	basal cell of prostate epithelium
490	luminal cell of prostate epithelium
491	fibroblast of connective tissue of prostate
492	luminal cell of prostate epithelium
493	basal cell of prostate epithelium
494	luminal cell of prostate epithelium
495	basal cell of prostate epithelium
496	luminal cell of prostate epithelium
497	luminal cell of prostate epithelium
498	luminal cell of prostate epithelium
499	CD141-positive myeloid dendritic cell
500	fibroblast of connective tissue of prostate
501	basal cell of prostate epithelium
502	fibroblast
503	luminal cell of prostate epithelium
504	luminal cell of prostate epithelium
505	basal cell of prostate epithelium
506	fibroblast of connective tissue of prostate
507	luminal cell of prostate epithelium
508	basal cell of prostate epithelium
509	fibroblast of connective tissue of prostate
510	basal cell of prostate epithelium
511	fibroblast of connective tissue of prostate
512	luminal cell of prostate epithelium
513	luminal cell of prostate epithelium
514	luminal cell of prostate epithelium
515	basal cell of prostate epithelium
516	fibroblast
517	luminal cell of prostate epithelium
518	basal cell of prostate epithelium
519	luminal cell of prostate epithelium
520	basal cell of prostate epithelium
521	CD141-positive myeloid dendritic cell
522	basal cell of prostate epithelium
523	luminal cell of prostate epithelium
524	basal cell of prostate epithelium
525	luminal cell of prostate epithelium
526	CD1c-positive myeloid dendritic cell
527	tissue-resident macrophage
528	basal cell of prostate epithelium
529	luminal cell of prostate epithelium
530	luminal cell of prostate epithelium
531	luminal cell of prostate epithelium
532	basal cell of prostate epithelium
533	luminal cell of prostate epithelium
534	basal cell of prostate epithelium
535	luminal cell of prostate epithelium
536	luminal cell of prostate epithelium
537	basal cell of prostate epithelium
538	B cell
539	basal cell of prostate epithelium
540	effector CD4-positive, alpha-beta T cell
541	tissue-resident macrophage
542	B cell
543	luminal cell of prostate epithelium
544	luminal cell of prostate epithelium
545	luminal cell of prostate epithelium
546	luminal cell of prostate epithelium
547	prostate gland microvascular endothelial cell
548	luminal cell of prostate epithelium
549	luminal cell of prostate epithelium
550	luminal cell of prostate epithelium
551	seminal vesicle glandular cell
552	luminal cell of prostate epithelium
553	luminal cell of prostate epithelium
554	basal cell of prostate epithelium
555	luminal cell of prostate epithelium
556	basal cell of prostate epithelium
557	basal cell of prostate epithelium
558	B cell
559	luminal cell of prostate epithelium
560	luminal cell of prostate epithelium
561	basal cell of prostate epithelium
562	luminal cell of prostate epithelium
563	basal cell of prostate epithelium
564	luminal cell of prostate epithelium
565	luminal cell of prostate epithelium
566	basal cell of prostate epithelium
567	luminal cell of prostate epithelium
568	tissue-resident macrophage
569	luminal cell of prostate epithelium
570	basal cell of prostate epithelium
571	basal cell of prostate epithelium
572	fibroblast of connective tissue of prostate
573	basal cell of prostate epithelium
574	luminal cell of prostate epithelium
575	luminal cell of prostate epithelium
576	luminal cell of prostate epithelium
577	luminal cell of prostate epithelium
578	luminal cell of prostate epithelium
579	effector CD4-positive, alpha-beta T cell
580	luminal cell of prostate epithelium
581	basal cell of prostate epithelium
582	basal cell of prostate epithelium
583	basal cell of prostate epithelium
584	basal cell of prostate epithelium
585	luminal cell of prostate epithelium
586	luminal cell of prostate epithelium
587	basal cell of prostate epithelium
588	fibroblast
589	basal cell of prostate epithelium
590	basal cell of prostate epithelium
591	luminal cell of prostate epithelium
592	luminal cell of prostate epithelium
593	basal cell of prostate epithelium
594	basal cell of prostate epithelium
595	basal cell of prostate epithelium
596	tissue-resident macrophage
597	classical monocyte
598	basal cell of prostate epithelium
599	basal cell of prostate epithelium
600	basal cell of prostate epithelium
601	basal cell of prostate epithelium
602	luminal cell of prostate epithelium
603	luminal cell of prostate epithelium
604	luminal cell of prostate epithelium
605	basal cell of prostate epithelium
606	luminal cell of prostate epithelium
607	tissue-resident macrophage
608	luminal cell of prostate epithelium
609	CD141-positive myeloid dendritic cell
610	luminal cell of prostate epithelium
611	basal cell of prostate epithelium
612	fibroblast of connective tissue of prostate
613	basal cell of prostate epithelium
614	basal cell of prostate epithelium
615	lymphocyte
616	luminal cell of prostate epithelium
617	luminal cell of prostate epithelium
618	luminal cell of prostate epithelium
619	tissue-resident macrophage
620	basal cell of prostate epithelium
621	tissue-resident macrophage
622	luminal cell of prostate epithelium
623	luminal cell of prostate epithelium
624	effector CD4-positive, alpha-beta T cell
625	luminal cell of prostate epithelium
626	fibroblast of connective tissue of prostate
627	basal cell of prostate epithelium
628	luminal cell of prostate epithelium
629	basal cell of prostate epithelium
630	basal cell of prostate epithelium
631	luminal cell of prostate epithelium
632	basal cell of prostate epithelium
633	luminal cell of prostate epithelium
634	fibroblast of connective tissue of prostate
635	basal cell of prostate epithelium
636	luminal cell of prostate epithelium
637	basal cell of prostate epithelium
638	basal cell of prostate epithelium
639	luminal cell of prostate epithelium
640	luminal cell of prostate epithelium
641	luminal cell of prostate epithelium
642	basal cell of prostate epithelium
643	luminal cell of prostate epithelium
644	seminal vesicle glandular cell
645	luminal cell of prostate epithelium
646	luminal cell of prostate epithelium
647	basal cell of prostate epithelium
648	luminal cell of prostate epithelium
649	basal cell of prostate epithelium
650	basal cell of prostate epithelium
651	luminal cell of prostate epithelium
652	natural killer cell
653	seminal vesicle glandular cell
654	luminal cell of prostate epithelium
655	fibroblast
656	basal cell of prostate epithelium
657	luminal cell of prostate epithelium
658	basal cell of prostate epithelium
659	luminal cell of prostate epithelium
660	basal cell of prostate epithelium
661	luminal cell of prostate epithelium
662	luminal cell of prostate epithelium
663	basal cell of prostate epithelium
664	luminal cell of prostate epithelium
665	luminal cell of prostate epithelium
666	basal cell of prostate epithelium
667	luminal cell of prostate epithelium
668	basal cell of prostate epithelium
669	basal cell of prostate epithelium
670	luminal cell of prostate epithelium
671	basal cell of prostate epithelium
672	lymphocyte
673	luminal cell of prostate epithelium
674	luminal cell of prostate epithelium
675	basal cell of prostate epithelium
676	luminal cell of prostate epithelium
677	prostate gland microvascular endothelial cell
678	luminal cell of prostate epithelium
679	tissue-resident macrophage
680	mature NK T cell
681	luminal cell of prostate epithelium
682	luminal cell of prostate epithelium
683	basal cell of prostate epithelium
684	tissue-resident macrophage
685	basal cell of prostate epithelium
686	tissue-resident macrophage
687	fibroblast
688	luminal cell of prostate epithelium
689	luminal cell of prostate epithelium
690	luminal cell of prostate epithelium
691	fibroblast
692	basal cell of prostate epithelium
693	prostate gland microvascular endothelial cell
694	basal cell of prostate epithelium
695	luminal cell of prostate epithelium
696	luminal cell of prostate epithelium
697	basal cell of prostate epithelium
698	basal cell of prostate epithelium
699	tissue-resident macrophage
700	luminal cell of prostate epithelium
701	luminal cell of prostate epithelium
702	CD1c-positive myeloid dendritic cell
703	luminal cell of prostate epithelium
704	basal cell of prostate epithelium
705	luminal cell of prostate epithelium
706	seminal vesicle glandular cell
707	seminal vesicle glandular cell
708	luminal cell of prostate epithelium
709	tissue-resident macrophage
710	luminal cell of prostate epithelium
711	luminal cell of prostate epithelium
712	basal cell of prostate epithelium
713	basal cell of prostate epithelium
714	luminal cell of prostate epithelium
715	luminal cell of prostate epithelium
716	fibroblast of connective tissue of prostate
717	luminal cell of prostate epithelium
718	basal cell of prostate epithelium
719	effector CD4-positive, alpha-beta T cell
720	luminal cell of prostate epithelium
721	effector CD4-positive, alpha-beta T cell
722	basal cell of prostate epithelium
723	luminal cell of prostate epithelium
724	luminal cell of prostate epithelium
725	tissue-resident macrophage
726	luminal cell of prostate epithelium
727	plasma cell
728	basal cell of prostate epithelium
729	luminal cell of prostate epithelium
730	luminal cell of prostate epithelium
731	seminal vesicle glandular cell
732	luminal cell of prostate epithelium
733	luminal cell of prostate epithelium
734	CD141-positive myeloid dendritic cell
735	luminal cell of prostate epithelium
736	basal cell of prostate epithelium
737	luminal cell of prostate epithelium
738	luminal cell of prostate epithelium
739	basal cell of prostate epithelium
740	luminal cell of prostate epithelium
741	seminal vesicle glandular cell
742	luminal cell of prostate epithelium
743	luminal cell of prostate epithelium
744	luminal cell of prostate epithelium
745	seminal vesicle glandular cell
746	fibroblast of connective tissue of prostate
747	luminal cell of prostate epithelium
748	basal cell of prostate epithelium
749	luminal cell of prostate epithelium
750	basal cell of prostate epithelium
751	luminal cell of prostate epithelium
752	fibroblast of connective tissue of prostate
753	luminal cell of prostate epithelium
754	basal cell of prostate epithelium
755	luminal cell of prostate epithelium
756	luminal cell of prostate epithelium
757	luminal cell of prostate epithelium
758	seminal vesicle glandular cell
759	basal cell of prostate epithelium
760	luminal cell of prostate epithelium
761	non-classical monocyte
762	basal cell of prostate epithelium
763	seminal vesicle glandular cell
764	luminal cell of prostate epithelium
765	basal cell of prostate epithelium
766	luminal cell of prostate epithelium
767	luminal cell of prostate epithelium
768	luminal cell of prostate epithelium
769	luminal cell of prostate epithelium
770	basal cell of prostate epithelium
771	basal cell of prostate epithelium
772	tissue-resident macrophage
773	luminal cell of prostate epithelium
774	luminal cell of prostate epithelium
775	luminal cell of prostate epithelium
776	fibroblast of connective tissue of prostate
777	luminal cell of prostate epithelium
778	seminal vesicle glandular cell
779	fibroblast of connective tissue of prostate
780	urethra urothelial cell
781	seminal vesicle glandular cell
782	basal cell of prostate epithelium
783	luminal cell of prostate epithelium
784	luminal cell of prostate epithelium
785	basal cell of prostate epithelium
786	seminal vesicle glandular cell
787	basal cell of prostate epithelium
788	basal cell of prostate epithelium
789	basal cell of prostate epithelium
790	luminal cell of prostate epithelium
791	tissue-resident macrophage
792	luminal cell of prostate epithelium
793	luminal cell of prostate epithelium
794	luminal cell of prostate epithelium
795	luminal cell of prostate epithelium
796	basal cell of prostate epithelium
797	luminal cell of prostate epithelium
798	basal cell of prostate epithelium
799	basal cell of prostate epithelium
800	luminal cell of prostate epithelium
801	luminal cell of prostate epithelium
802	basal cell of prostate epithelium
803	basal cell of prostate epithelium
804	fibroblast of connective tissue of prostate
805	luminal cell of prostate epithelium
806	fibroblast
807	luminal cell of prostate epithelium
808	luminal cell of prostate epithelium
809	luminal cell of prostate epithelium
810	basal cell of prostate epithelium
811	fibroblast
812	classical monocyte
813	seminal vesicle glandular cell
814	mature NK T cell
815	luminal cell of prostate epithelium
816	fibroblast of connective tissue of prostate
817	fibroblast of connective tissue of prostate
818	CD141-positive myeloid dendritic cell
819	basal cell of prostate epithelium
820	fibroblast of connective tissue of prostate
821	basal cell of prostate epithelium
822	basal cell of prostate epithelium
823	luminal cell of prostate epithelium
824	basal cell of prostate epithelium
825	basal cell of prostate epithelium
826	luminal cell of prostate epithelium
827	tissue-resident macrophage
828	luminal cell of prostate epithelium
829	dendritic cell
830	luminal cell of prostate epithelium
831	basal cell of prostate epithelium
832	basal cell of prostate epithelium
833	basal cell of prostate epithelium
834	CD141-positive myeloid dendritic cell
835	luminal cell of prostate epithelium
836	luminal cell of prostate epithelium
837	luminal cell of prostate epithelium
838	luminal cell of prostate epithelium
839	tissue-resident macrophage
840	luminal cell of prostate epithelium
841	seminal vesicle glandular cell
842	luminal cell of prostate epithelium
843	basal cell of prostate epithelium
844	luminal cell of prostate epithelium
845	CD141-positive myeloid dendritic cell
846	basal cell of prostate epithelium
847	luminal cell of prostate epithelium
848	luminal cell of prostate epithelium
849	luminal cell of prostate epithelium
850	luminal cell of prostate epithelium
851	luminal cell of prostate epithelium
852	luminal cell of prostate epithelium
853	luminal cell of prostate epithelium
854	luminal cell of prostate epithelium
855	basal cell of prostate epithelium
856	luminal cell of prostate epithelium
857	basal cell of prostate epithelium
858	luminal cell of prostate epithelium
859	luminal cell of prostate epithelium
860	luminal cell of prostate epithelium
861	basal cell of prostate epithelium
862	tissue-resident macrophage
863	natural killer cell
864	luminal cell of prostate epithelium
865	luminal cell of prostate epithelium
866	basal cell of prostate epithelium
867	tissue-resident macrophage
868	tissue-resident macrophage
869	B cell
870	fibroblast of connective tissue of prostate
871	luminal cell of prostate epithelium
872	effector CD4-positive, alpha-beta T cell
873	luminal cell of prostate epithelium
874	fibroblast of connective tissue of prostate
875	luminal cell of prostate epithelium
876	tissue-resident macrophage
877	fibroblast of connective tissue of prostate
878	luminal cell of prostate epithelium
879	basal cell of prostate epithelium
880	luminal cell of prostate epithelium
881	plasma cell
882	luminal cell of prostate epithelium
883	basal cell of prostate epithelium
884	basal cell of prostate epithelium
885	basal cell of prostate epithelium
886	basal cell of prostate epithelium
887	natural killer cell
888	luminal cell of prostate epithelium
889	fibroblast of connective tissue of prostate
890	B cell
891	luminal cell of prostate epithelium
892	luminal cell of prostate epithelium
893	basal cell of prostate epithelium
894	luminal cell of prostate epithelium
895	basal cell of prostate epithelium
896	basal cell of prostate epithelium
897	basal cell of prostate epithelium
898	luminal cell of prostate epithelium
899	seminal vesicle glandular cell
900	luminal cell of prostate epithelium
901	fibroblast of connective tissue of prostate
902	basal cell of prostate epithelium
903	urethra urothelial cell
904	luminal cell of prostate epithelium
905	basal cell of prostate epithelium
906	luminal cell of prostate epithelium
907	B cell
908	luminal cell of prostate epithelium
909	fibroblast of connective tissue of prostate
910	prostate gland microvascular endothelial cell
911	seminal vesicle glandular cell
912	basal cell of prostate epithelium
913	tissue-resident macrophage
914	basal cell of prostate epithelium
915	basal cell of prostate epithelium
916	luminal cell of prostate epithelium
917	luminal cell of prostate epithelium
918	tissue-resident macrophage
919	luminal cell of prostate epithelium
920	luminal cell of prostate epithelium
921	basal cell of prostate epithelium
922	luminal cell of prostate epithelium
923	effector CD4-positive, alpha-beta T cell
924	luminal cell of prostate epithelium
925	effector CD4-positive, alpha-beta T cell
926	basal cell of prostate epithelium
927	basal cell of prostate epithelium
928	luminal cell of prostate epithelium
929	basal cell of prostate epithelium
930	luminal cell of prostate epithelium
931	luminal cell of prostate epithelium
932	luminal cell of prostate epithelium
933	luminal cell of prostate epithelium
934	plasma cell
935	luminal cell of prostate epithelium
936	tissue-resident macrophage
937	luminal cell of prostate epithelium
938	luminal cell of prostate epithelium
939	luminal cell of prostate epithelium
940	luminal cell of prostate epithelium
941	luminal cell of prostate epithelium
942	fibroblast
943	luminal cell of prostate epithelium
944	luminal cell of prostate epithelium
945	CD141-positive myeloid dendritic cell
946	basal cell of prostate epithelium
947	luminal cell of prostate epithelium
948	B cell
949	prostate gland microvascular endothelial cell
950	luminal cell of prostate epithelium
951	fibroblast of connective tissue of prostate
952	luminal cell of prostate epithelium
953	luminal cell of prostate epithelium
954	luminal cell of prostate epithelium
955	natural killer cell
956	basal cell of prostate epithelium
957	basal cell of prostate epithelium
958	luminal cell of prostate epithelium
959	classical monocyte
960	luminal cell of prostate epithelium
961	basal cell of prostate epithelium
962	luminal cell of prostate epithelium
963	luminal cell of prostate epithelium
964	luminal cell of prostate epithelium
965	luminal cell of prostate epithelium
966	seminal vesicle glandular cell
967	basal cell of prostate epithelium
968	basal cell of prostate epithelium
969	luminal cell of prostate epithelium
970	luminal cell of prostate epithelium
971	basal cell of prostate epithelium
972	seminal vesicle glandular cell
973	luminal cell of prostate epithelium
974	luminal cell of prostate epithelium
975	luminal cell of prostate epithelium
976	basal cell of prostate epithelium
977	basal cell of prostate epithelium
978	basal cell of prostate epithelium
979	basal cell of prostate epithelium
980	basal cell of prostate epithelium
981	luminal cell of prostate epithelium
982	basal cell of prostate epithelium
983	luminal cell of prostate epithelium
984	luminal cell of prostate epithelium
985	CD1c-positive myeloid dendritic cell
986	CD141-positive myeloid dendritic cell
987	CD141-positive myeloid dendritic cell
988	urethra urothelial cell
989	luminal cell of prostate epithelium
990	basal cell of prostate epithelium
991	tissue-resident macrophage
992	luminal cell of prostate epithelium
993	luminal cell of prostate epithelium
994	luminal cell of prostate epithelium
995	classical monocyte
996	fibroblast of connective tissue of prostate
997	basal cell of prostate epithelium
998	luminal cell of prostate epithelium
999	basal cell of prostate epithelium
1000	prostate gland microvascular endothelial cell
1001	tissue-resident macrophage
1002	luminal cell of prostate epithelium
1003	basal cell of prostate epithelium
1004	luminal cell of prostate epithelium
1005	luminal cell of prostate epithelium
1006	tissue-resident macrophage
1007	luminal cell of prostate epithelium
1008	luminal cell of prostate epithelium
1009	fibroblast
1010	tissue-resident macrophage
1011	tissue-resident macrophage
1012	luminal cell of prostate epithelium
1013	luminal cell of prostate epithelium
1014	basal cell of prostate epithelium
1015	natural killer cell
1016	luminal cell of prostate epithelium
1017	basal cell of prostate epithelium
1018	prostate gland microvascular endothelial cell
1019	fibroblast of connective tissue of prostate
1020	fibroblast of connective tissue of prostate
1021	basal cell of prostate epithelium
1022	basal cell of prostate epithelium
1023	luminal cell of prostate epithelium
1024	luminal cell of prostate epithelium
1025	basal cell of prostate epithelium
1026	luminal cell of prostate epithelium
1027	basal cell of prostate epithelium
1028	basal cell of prostate epithelium
1029	luminal cell of prostate epithelium
1030	tissue-resident macrophage
1031	luminal cell of prostate epithelium
1032	basal cell of prostate epithelium
1033	fibroblast of connective tissue of prostate
1034	basal cell of prostate epithelium
1035	tissue-resident macrophage
1036	basal cell of prostate epithelium
1037	fibroblast of connective tissue of prostate
1038	fibroblast
1039	B cell
1040	dendritic cell
1041	B cell
1042	basal cell of prostate epithelium
1043	basal cell of prostate epithelium
1044	tissue-resident macrophage
1045	luminal cell of prostate epithelium
1046	luminal cell of prostate epithelium
1047	tissue-resident macrophage
1048	basal cell of prostate epithelium
1049	effector CD4-positive, alpha-beta T cell
1050	fibroblast of connective tissue of prostate
1051	luminal cell of prostate epithelium
1052	fibroblast
1053	luminal cell of prostate epithelium
1054	luminal cell of prostate epithelium
1055	tissue-resident macrophage
1056	luminal cell of prostate epithelium
1057	seminal vesicle glandular cell
1058	luminal cell of prostate epithelium
1059	luminal cell of prostate epithelium
1060	luminal cell of prostate epithelium
1061	CD141-positive myeloid dendritic cell
1062	basal cell of prostate epithelium
1063	basal cell of prostate epithelium
1064	luminal cell of prostate epithelium
1065	luminal cell of prostate epithelium
1066	basal cell of prostate epithelium
1067	basal cell of prostate epithelium
1068	luminal cell of prostate epithelium
1069	luminal cell of prostate epithelium
1070	basal cell of prostate epithelium
1071	seminal vesicle glandular cell
1072	luminal cell of prostate epithelium
1073	B cell
1074	basal cell of prostate epithelium
1075	basal cell of prostate epithelium
1076	luminal cell of prostate epithelium
1077	seminal vesicle glandular cell
1078	basal cell of prostate epithelium
1079	urethra urothelial cell
1080	basal cell of prostate epithelium
1081	luminal cell of prostate epithelium
1082	luminal cell of prostate epithelium
1083	effector CD4-positive, alpha-beta T cell
1084	seminal vesicle glandular cell
1085	fibroblast of connective tissue of prostate
1086	luminal cell of prostate epithelium
1087	luminal cell of prostate epithelium
1088	basal cell of prostate epithelium
1089	luminal cell of prostate epithelium
1090	luminal cell of prostate epithelium
1091	luminal cell of prostate epithelium
1092	basal cell of prostate epithelium
1093	luminal cell of prostate epithelium
1094	basal cell of prostate epithelium
1095	luminal cell of prostate epithelium
1096	luminal cell of prostate epithelium
1097	seminal vesicle glandular cell
1098	basal cell of prostate epithelium
1099	luminal cell of prostate epithelium
1100	seminal vesicle glandular cell
1101	tissue-resident macrophage
1102	luminal cell of prostate epithelium
1103	basal cell of prostate epithelium
1104	basal cell of prostate epithelium
1105	luminal cell of prostate epithelium
1106	luminal cell of prostate epithelium
1107	fibroblast of connective tissue of prostate
1108	luminal cell of prostate epithelium
1109	luminal cell of prostate epithelium
1110	basal cell of prostate epithelium
1111	luminal cell of prostate epithelium
1112	basal cell of prostate epithelium
1113	luminal cell of prostate epithelium
1114	luminal cell of prostate epithelium
1115	luminal cell of prostate epithelium
1116	luminal cell of prostate epithelium
1117	luminal cell of prostate epithelium
1118	luminal cell of prostate epithelium
1119	basal cell of prostate epithelium
1120	luminal cell of prostate epithelium
1121	luminal cell of prostate epithelium
1122	luminal cell of prostate epithelium
1123	luminal cell of prostate epithelium
1124	basal cell of prostate epithelium
1125	luminal cell of prostate epithelium
1126	basal cell of prostate epithelium
1127	basal cell of prostate epithelium
1128	tissue-resident macrophage
1129	luminal cell of prostate epithelium
1130	basal cell of prostate epithelium
1131	luminal cell of prostate epithelium
1132	seminal vesicle glandular cell
1133	luminal cell of prostate epithelium
1134	luminal cell of prostate epithelium
1135	luminal cell of prostate epithelium
1136	tissue-resident macrophage
1137	basal cell of prostate epithelium
1138	luminal cell of prostate epithelium
1139	luminal cell of prostate epithelium
1140	seminal vesicle glandular cell
1141	luminal cell of prostate epithelium
1142	luminal cell of prostate epithelium
1143	prostate gland microvascular endothelial cell
1144	luminal cell of prostate epithelium
1145	luminal cell of prostate epithelium
1146	luminal cell of prostate epithelium
1147	luminal cell of prostate epithelium
1148	luminal cell of prostate epithelium
1149	CD141-positive myeloid dendritic cell
1150	basal cell of prostate epithelium
1151	natural killer cell
1152	basal cell of prostate epithelium
1153	basal cell of prostate epithelium
1154	CD141-positive myeloid dendritic cell
1155	luminal cell of prostate epithelium
1156	seminal vesicle glandular cell
1157	luminal cell of prostate epithelium
1158	luminal cell of prostate epithelium
1159	luminal cell of prostate epithelium
1160	prostate gland microvascular endothelial cell
1161	luminal cell of prostate epithelium
1162	basal cell of prostate epithelium
1163	luminal cell of prostate epithelium
1164	luminal cell of prostate epithelium
1165	tissue-resident macrophage
1166	fibroblast of connective tissue of prostate
1167	luminal cell of prostate epithelium
1168	basal cell of prostate epithelium
1169	basal cell of prostate epithelium
1170	luminal cell of prostate epithelium
1171	basal cell of prostate epithelium
1172	basal cell of prostate epithelium
1173	natural killer cell
1174	luminal cell of prostate epithelium
1175	luminal cell of prostate epithelium
1176	luminal cell of prostate epithelium
1177	luminal cell of prostate epithelium
1178	fibroblast of connective tissue of prostate
1179	basal cell of prostate epithelium
1180	luminal cell of prostate epithelium
1181	basal cell of prostate epithelium
1182	luminal cell of prostate epithelium
1183	basal cell of prostate epithelium
1184	luminal cell of prostate epithelium
1185	luminal cell of prostate epithelium
1186	basal cell of prostate epithelium
1187	luminal cell of prostate epithelium
1188	luminal cell of prostate epithelium
1189	basal cell of prostate epithelium
1190	basal cell of prostate epithelium
1191	basal cell of prostate epithelium
1192	basal cell of prostate epithelium
1193	basal cell of prostate epithelium
1194	basal cell of prostate epithelium
1195	basal cell of prostate epithelium
1196	tissue-resident macrophage
1197	luminal cell of prostate epithelium
1198	luminal cell of prostate epithelium
1199	urethra urothelial cell
1200	basal cell of prostate epithelium
1201	luminal cell of prostate epithelium
1202	basal cell of prostate epithelium
1203	luminal cell of prostate epithelium
1204	basal cell of prostate epithelium
1205	basal cell of prostate epithelium
1206	urethra urothelial cell
1207	effector CD4-positive, alpha-beta T cell
1208	prostate gland microvascular endothelial cell
1209	luminal cell of prostate epithelium
1210	luminal cell of prostate epithelium
1211	plasma cell
1212	basal cell of prostate epithelium
1213	basal cell of prostate epithelium
1214	effector CD4-positive, alpha-beta T cell
1215	luminal cell of prostate epithelium
1216	basal cell of prostate epithelium
1217	luminal cell of prostate epithelium
1218	tissue-resident macrophage
1219	basal cell of prostate epithelium
1220	urethra urothelial cell
1221	fibroblast of connective tissue of prostate
1222	luminal cell of prostate epithelium
1223	luminal cell of prostate epithelium
1224	effector CD8-positive, alpha-beta T cell
1225	effector CD4-positive, alpha-beta T cell
1226	tissue-resident macrophage
1227	basal cell of prostate epithelium
1228	effector CD4-positive, alpha-beta T cell
1229	fibroblast of connective tissue of prostate
1230	luminal cell of prostate epithelium
1231	basal cell of prostate epithelium
1232	lymphocyte
1233	luminal cell of prostate epithelium
1234	fibroblast
1235	luminal cell of prostate epithelium
1236	luminal cell of prostate epithelium
1237	luminal cell of prostate epithelium
1238	luminal cell of prostate epithelium
1239	CD141-positive myeloid dendritic cell
1240	luminal cell of prostate epithelium
1241	basal cell of prostate epithelium
1242	B cell
1243	fibroblast of connective tissue of prostate
1244	luminal cell of prostate epithelium
1245	luminal cell of prostate epithelium
1246	effector CD4-positive, alpha-beta T cell
1247	luminal cell of prostate epithelium
1248	luminal cell of prostate epithelium
1249	luminal cell of prostate epithelium
1250	luminal cell of prostate epithelium
1251	plasma cell
1252	luminal cell of prostate epithelium
1253	basal cell of prostate epithelium
1254	basal cell of prostate epithelium
1255	luminal cell of prostate epithelium
1256	luminal cell of prostate epithelium
1257	luminal cell of prostate epithelium
1258	luminal cell of prostate epithelium
1259	luminal cell of prostate epithelium
1260	luminal cell of prostate epithelium
1261	luminal cell of prostate epithelium
1262	fibroblast
1263	seminal vesicle glandular cell
1264	luminal cell of prostate epithelium
1265	luminal cell of prostate epithelium
1266	luminal cell of prostate epithelium
1267	luminal cell of prostate epithelium
1268	basal cell of prostate epithelium
1269	basal cell of prostate epithelium
1270	seminal vesicle glandular cell
1271	seminal vesicle glandular cell
1272	luminal cell of prostate epithelium
1273	fibroblast of connective tissue of prostate
1274	seminal vesicle glandular cell
1275	basal cell of prostate epithelium
1276	basal cell of prostate epithelium
1277	plasma cell
1278	fibroblast of connective tissue of prostate
1279	basal cell of prostate epithelium
1280	luminal cell of prostate epithelium
1281	fibroblast of connective tissue of prostate
1282	luminal cell of prostate epithelium
1283	basal cell of prostate epithelium
1284	fibroblast of connective tissue of prostate
1285	luminal cell of prostate epithelium
1286	basal cell of prostate epithelium
1287	luminal cell of prostate epithelium
1288	basal cell of prostate epithelium
1289	basal cell of prostate epithelium
1290	luminal cell of prostate epithelium
1291	basal cell of prostate epithelium
1292	luminal cell of prostate epithelium
1293	luminal cell of prostate epithelium
1294	basal cell of prostate epithelium
1295	T cell
1296	fibroblast of connective tissue of prostate
1297	luminal cell of prostate epithelium
1298	prostate gland microvascular endothelial cell
1299	basal cell of prostate epithelium
1300	basal cell of prostate epithelium
1301	basal cell of prostate epithelium
1302	luminal cell of prostate epithelium
1303	basal cell of prostate epithelium
1304	basal cell of prostate epithelium
1305	luminal cell of prostate epithelium
1306	fibroblast of connective tissue of prostate
1307	basal cell of prostate epithelium
1308	seminal vesicle glandular cell
1309	B cell
1310	fibroblast of connective tissue of prostate
1311	basal cell of prostate epithelium
1312	CD1c-positive myeloid dendritic cell
1313	effector CD4-positive, alpha-beta T cell
1314	seminal vesicle glandular cell
1315	luminal cell of prostate epithelium
1316	basal cell of prostate epithelium
1317	natural killer cell
1318	luminal cell of prostate epithelium
1319	luminal cell of prostate epithelium
1320	basal cell of prostate epithelium
1321	CD141-positive myeloid dendritic cell
1322	luminal cell of prostate epithelium
1323	luminal cell of prostate epithelium
1324	luminal cell of prostate epithelium
1325	luminal cell of prostate epithelium
1326	CD141-positive myeloid dendritic cell
1327	basal cell of prostate epithelium
1328	basal cell of prostate epithelium
1329	fibroblast of connective tissue of prostate
1330	CD141-positive myeloid dendritic cell
1331	prostate gland microvascular endothelial cell
1332	seminal vesicle glandular cell
1333	B cell
1334	luminal cell of prostate epithelium
1335	luminal cell of prostate epithelium
1336	CD141-positive myeloid dendritic cell
1337	basal cell of prostate epithelium
1338	tissue-resident macrophage
1339	luminal cell of prostate epithelium
1340	basal cell of prostate epithelium
1341	luminal cell of prostate epithelium
1342	luminal cell of prostate epithelium
1343	luminal cell of prostate epithelium
1344	luminal cell of prostate epithelium
1345	luminal cell of prostate epithelium
1346	basal cell of prostate epithelium
1347	luminal cell of prostate epithelium
1348	luminal cell of prostate epithelium
1349	basal cell of prostate epithelium
1350	basal cell of prostate epithelium
1351	luminal cell of prostate epithelium
1352	effector CD4-positive, alpha-beta T cell
1353	luminal cell of prostate epithelium
1354	luminal cell of prostate epithelium
1355	luminal cell of prostate epithelium
1356	luminal cell of prostate epithelium
1357	luminal cell of prostate epithelium
1358	luminal cell of prostate epithelium
1359	luminal cell of prostate epithelium
1360	mature NK T cell
1361	basal cell of prostate epithelium
1362	luminal cell of prostate epithelium
1363	basal cell of prostate epithelium
1364	basal cell of prostate epithelium
1365	luminal cell of prostate epithelium
1366	luminal cell of prostate epithelium
1367	seminal vesicle glandular cell
1368	luminal cell of prostate epithelium
1369	seminal vesicle glandular cell
1370	CD141-positive myeloid dendritic cell
1371	luminal cell of prostate epithelium
1372	basal cell of prostate epithelium
1373	luminal cell of prostate epithelium
1374	luminal cell of prostate epithelium
1375	fibroblast
1376	luminal cell of prostate epithelium
1377	urethra urothelial cell
1378	luminal cell of prostate epithelium
1379	luminal cell of prostate epithelium
1380	luminal cell of prostate epithelium
1381	basal cell of prostate epithelium
1382	basal cell of prostate epithelium
1383	luminal cell of prostate epithelium
1384	luminal cell of prostate epithelium
1385	basal cell of prostate epithelium
1386	tissue-resident macrophage
1387	luminal cell of prostate epithelium
1388	luminal cell of prostate epithelium
1389	basal cell of prostate epithelium
1390	basal cell of prostate epithelium
1391	effector CD4-positive, alpha-beta T cell
1392	urethra urothelial cell
1393	luminal cell of prostate epithelium
1394	luminal cell of prostate epithelium
1395	tissue-resident macrophage
1396	basal cell of prostate epithelium
1397	luminal cell of prostate epithelium
1398	fibroblast of connective tissue of prostate
1399	basal cell of prostate epithelium
1400	basal cell of prostate epithelium
1401	basal cell of prostate epithelium
1402	B cell
1403	luminal cell of prostate epithelium
1404	luminal cell of prostate epithelium
1405	basal cell of prostate epithelium
1406	basal cell of prostate epithelium
1407	basal cell of prostate epithelium
1408	luminal cell of prostate epithelium
1409	luminal cell of prostate epithelium
1410	luminal cell of prostate epithelium
1411	basal cell of prostate epithelium
1412	luminal cell of prostate epithelium
1413	basal cell of prostate epithelium
1414	luminal cell of prostate epithelium
1415	fibroblast of connective tissue of prostate
1416	basal cell of prostate epithelium
1417	basal cell of prostate epithelium
1418	prostate gland microvascular endothelial cell
1419	luminal cell of prostate epithelium
1420	luminal cell of prostate epithelium
1421	luminal cell of prostate epithelium
1422	luminal cell of prostate epithelium
1423	basal cell of prostate epithelium
1424	basal cell of prostate epithelium
1425	luminal cell of prostate epithelium
1426	luminal cell of prostate epithelium
1427	luminal cell of prostate epithelium
1428	basal cell of prostate epithelium
1429	luminal cell of prostate epithelium
1430	basal cell of prostate epithelium
1431	luminal cell of prostate epithelium
1432	luminal cell of prostate epithelium
1433	basal cell of prostate epithelium
1434	luminal cell of prostate epithelium
1435	luminal cell of prostate epithelium
1436	tissue-resident macrophage
1437	luminal cell of prostate epithelium
1438	basal cell of prostate epithelium
1439	basal cell of prostate epithelium
1440	luminal cell of prostate epithelium
1441	basal cell of prostate epithelium
1442	basal cell of prostate epithelium
1443	tissue-resident macrophage
1444	luminal cell of prostate epithelium
1445	basal cell of prostate epithelium
1446	luminal cell of prostate epithelium
1447	luminal cell of prostate epithelium
1448	luminal cell of prostate epithelium
1449	basal cell of prostate epithelium
1450	luminal cell of prostate epithelium
1451	CD141-positive myeloid dendritic cell
1452	fibroblast of connective tissue of prostate
1453	tissue-resident macrophage
1454	luminal cell of prostate epithelium
1455	CD141-positive myeloid dendritic cell
1456	luminal cell of prostate epithelium
1457	tissue-resident macrophage
1458	luminal cell of prostate epithelium
1459	luminal cell of prostate epithelium
1460	seminal vesicle glandular cell
1461	seminal vesicle glandular cell
1462	basal cell of prostate epithelium
1463	basal cell of prostate epithelium
1464	basal cell of prostate epithelium
1465	luminal cell of prostate epithelium
1466	luminal cell of prostate epithelium
1467	tissue-resident macrophage
1468	luminal cell of prostate epithelium
1469	luminal cell of prostate epithelium
1470	luminal cell of prostate epithelium
1471	basal cell of prostate epithelium
1472	tissue-resident macrophage
1473	luminal cell of prostate epithelium
1474	effector CD4-positive, alpha-beta T cell
1475	T cell
1476	luminal cell of prostate epithelium
1477	fibroblast of connective tissue of prostate
1478	luminal cell of prostate epithelium
1479	luminal cell of prostate epithelium
1480	luminal cell of prostate epithelium
1481	luminal cell of prostate epithelium
1482	basal cell of prostate epithelium
1483	luminal cell of prostate epithelium
1484	luminal cell of prostate epithelium
1485	luminal cell of prostate epithelium
1486	luminal cell of prostate epithelium
1487	basal cell of prostate epithelium
1488	luminal cell of prostate epithelium
1489	luminal cell of prostate epithelium
1490	luminal cell of prostate epithelium
1491	tissue-resident macrophage
1492	luminal cell of prostate epithelium
1493	luminal cell of prostate epithelium
1494	luminal cell of prostate epithelium
1495	luminal cell of prostate epithelium
1496	luminal cell of prostate epithelium
1497	luminal cell of prostate epithelium
1498	luminal cell of prostate epithelium
1499	basal cell of prostate epithelium
1500	luminal cell of prostate epithelium
1501	luminal cell of prostate epithelium
1502	luminal cell of prostate epithelium
1503	CD141-positive myeloid dendritic cell
1504	basal cell of prostate epithelium
1505	basal cell of prostate epithelium
1506	seminal vesicle glandular cell
1507	basal cell of prostate epithelium
1508	luminal cell of prostate epithelium
1509	tissue-resident macrophage
1510	urethra urothelial cell
1511	luminal cell of prostate epithelium
1512	mature NK T cell
1513	luminal cell of prostate epithelium
1514	basal cell of prostate epithelium
1515	luminal cell of prostate epithelium
1516	seminal vesicle glandular cell
1517	fibroblast of connective tissue of prostate
1518	luminal cell of prostate epithelium
1519	effector CD4-positive, alpha-beta T cell
1520	prostate gland microvascular endothelial cell
1521	luminal cell of prostate epithelium
1522	basal cell of prostate epithelium
1523	luminal cell of prostate epithelium
1524	fibroblast of connective tissue of prostate
1525	luminal cell of prostate epithelium
1526	luminal cell of prostate epithelium
1527	basal cell of prostate epithelium
1528	basal cell of prostate epithelium
1529	basal cell of prostate epithelium
1530	mature NK T cell
1531	basal cell of prostate epithelium
1532	luminal cell of prostate epithelium
1533	tissue-resident macrophage
1534	prostate gland microvascular endothelial cell
1535	luminal cell of prostate epithelium
1536	luminal cell of prostate epithelium
1537	luminal cell of prostate epithelium
1538	luminal cell of prostate epithelium
1539	luminal cell of prostate epithelium
1540	basal cell of prostate epithelium
1541	luminal cell of prostate epithelium
1542	fibroblast of connective tissue of prostate
1543	luminal cell of prostate epithelium
1544	fibroblast of connective tissue of prostate
1545	basal cell of prostate epithelium
1546	luminal cell of prostate epithelium
1547	luminal cell of prostate epithelium
1548	tissue-resident macrophage
1549	plasma cell
1550	basal cell of prostate epithelium
1551	effector CD4-positive, alpha-beta T cell
1552	basal cell of prostate epithelium
1553	luminal cell of prostate epithelium
1554	luminal cell of prostate epithelium
1555	luminal cell of prostate epithelium
1556	luminal cell of prostate epithelium
1557	basal cell of prostate epithelium
1558	luminal cell of prostate epithelium
1559	urethra urothelial cell
1560	luminal cell of prostate epithelium
1561	luminal cell of prostate epithelium
1562	luminal cell of prostate epithelium
1563	tissue-resident macrophage
1564	basal cell of prostate epithelium
1565	CD141-positive myeloid dendritic cell
1566	luminal cell of prostate epithelium
1567	luminal cell of prostate epithelium
1568	fibroblast of connective tissue of prostate
1569	basal cell of prostate epithelium
1570	basal cell of prostate epithelium
1571	plasma cell
1572	basal cell of prostate epithelium
1573	luminal cell of prostate epithelium
1574	prostate gland microvascular endothelial cell
1575	luminal cell of prostate epithelium
1576	effector CD4-positive, alpha-beta T cell
1577	basal cell of prostate epithelium
1578	CD141-positive myeloid dendritic cell
1579	basal cell of prostate epithelium
1580	fibroblast
1581	seminal vesicle glandular cell
1582	CD141-positive myeloid dendritic cell
1583	luminal cell of prostate epithelium
1584	basal cell of prostate epithelium
1585	luminal cell of prostate epithelium
1586	luminal cell of prostate epithelium
1587	fibroblast of connective tissue of prostate
1588	luminal cell of prostate epithelium
1589	luminal cell of prostate epithelium
1590	natural killer cell
1591	luminal cell of prostate epithelium
1592	prostate gland microvascular endothelial cell
1593	basal cell of prostate epithelium
1594	prostate gland microvascular endothelial cell
1595	luminal cell of prostate epithelium
1596	luminal cell of prostate epithelium
1597	basal cell of prostate epithelium
1598	CD141-positive myeloid dendritic cell
1599	basal cell of prostate epithelium
1600	luminal cell of prostate epithelium
1601	tissue-resident macrophage
1602	seminal vesicle glandular cell
1603	luminal cell of prostate epithelium
1604	CD141-positive myeloid dendritic cell
1605	tissue-resident macrophage
1606	luminal cell of prostate epithelium
1607	luminal cell of prostate epithelium
1608	B cell
1609	basal cell of prostate epithelium
1610	luminal cell of prostate epithelium
1611	basal cell of prostate epithelium
1612	luminal cell of prostate epithelium
1613	fibroblast of connective tissue of prostate
1614	luminal cell of prostate epithelium
1615	luminal cell of prostate epithelium
1616	luminal cell of prostate epithelium
1617	luminal cell of prostate epithelium
1618	luminal cell of prostate epithelium
1619	basal cell of prostate epithelium
1620	luminal cell of prostate epithelium
1621	basal cell of prostate epithelium
1622	luminal cell of prostate epithelium
1623	seminal vesicle glandular cell
1624	luminal cell of prostate epithelium
1625	basal cell of prostate epithelium
1626	luminal cell of prostate epithelium
1627	luminal cell of prostate epithelium
1628	effector CD4-positive, alpha-beta T cell
1629	seminal vesicle glandular cell
1630	luminal cell of prostate epithelium
1631	luminal cell of prostate epithelium
1632	basal cell of prostate epithelium
1633	luminal cell of prostate epithelium
1634	fibroblast of connective tissue of prostate
1635	luminal cell of prostate epithelium
1636	plasmacytoid dendritic cell
1637	luminal cell of prostate epithelium
1638	fibroblast
1639	basal cell of prostate epithelium
1640	fibroblast of connective tissue of prostate
1641	basal cell of prostate epithelium
1642	seminal vesicle glandular cell
1643	luminal cell of prostate epithelium
1644	tissue-resident macrophage
1645	luminal cell of prostate epithelium
1646	luminal cell of prostate epithelium
1647	basal cell of prostate epithelium
1648	luminal cell of prostate epithelium
1649	luminal cell of prostate epithelium
1650	basal cell of prostate epithelium
1651	basal cell of prostate epithelium
1652	luminal cell of prostate epithelium
1653	luminal cell of prostate epithelium
1654	basal cell of prostate epithelium
1655	luminal cell of prostate epithelium
1656	luminal cell of prostate epithelium
1657	basal cell of prostate epithelium
1658	luminal cell of prostate epithelium
1659	B cell
1660	luminal cell of prostate epithelium
1661	fibroblast of connective tissue of prostate
1662	luminal cell of prostate epithelium
1663	basal cell of prostate epithelium
1664	basal cell of prostate epithelium
1665	luminal cell of prostate epithelium
1666	luminal cell of prostate epithelium
1667	fibroblast of connective tissue of prostate
1668	luminal cell of prostate epithelium
1669	tissue-resident macrophage
1670	luminal cell of prostate epithelium
1671	luminal cell of prostate epithelium
1672	luminal cell of prostate epithelium
1673	CD141-positive myeloid dendritic cell
1674	fibroblast
1675	luminal cell of prostate epithelium
1676	luminal cell of prostate epithelium
1677	luminal cell of prostate epithelium
1678	basal cell of prostate epithelium
1679	luminal cell of prostate epithelium
1680	luminal cell of prostate epithelium
1681	luminal cell of prostate epithelium
1682	basal cell of prostate epithelium
1683	fibroblast of connective tissue of prostate
1684	basal cell of prostate epithelium
1685	fibroblast
1686	seminal vesicle glandular cell
1687	luminal cell of prostate epithelium
1688	luminal cell of prostate epithelium
1689	luminal cell of prostate epithelium
1690	basal cell of prostate epithelium
1691	luminal cell of prostate epithelium
1692	luminal cell of prostate epithelium
1693	luminal cell of prostate epithelium
1694	CD141-positive myeloid dendritic cell
1695	prostate gland microvascular endothelial cell
1696	prostate gland microvascular endothelial cell
1697	tissue-resident macrophage
1698	basal cell of prostate epithelium
1699	luminal cell of prostate epithelium
1700	basal cell of prostate epithelium
1701	basal cell of prostate epithelium
1702	luminal cell of prostate epithelium
1703	tissue-resident macrophage
1704	basal cell of prostate epithelium
1705	luminal cell of prostate epithelium
1706	urethra urothelial cell
1707	luminal cell of prostate epithelium
1708	tissue-resident macrophage
1709	luminal cell of prostate epithelium
1710	basal cell of prostate epithelium
1711	tissue-resident macrophage
1712	classical monocyte
1713	luminal cell of prostate epithelium
1714	luminal cell of prostate epithelium
1715	luminal cell of prostate epithelium
1716	basal cell of prostate epithelium
1717	luminal cell of prostate epithelium
1718	luminal cell of prostate epithelium
1719	luminal cell of prostate epithelium
1720	luminal cell of prostate epithelium
1721	luminal cell of prostate epithelium
1722	luminal cell of prostate epithelium
1723	basal cell of prostate epithelium
1724	luminal cell of prostate epithelium
1725	luminal cell of prostate epithelium
1726	tissue-resident macrophage
1727	basal cell of prostate epithelium
1728	basal cell of prostate epithelium
1729	luminal cell of prostate epithelium
1730	basal cell of prostate epithelium
1731	luminal cell of prostate epithelium
1732	fibroblast
1733	basal cell of prostate epithelium
1734	luminal cell of prostate epithelium
1735	fibroblast of connective tissue of prostate
1736	luminal cell of prostate epithelium
1737	basal cell of prostate epithelium
1738	basal cell of prostate epithelium
1739	tissue-resident macrophage
1740	seminal vesicle glandular cell
1741	dendritic cell
1742	basal cell of prostate epithelium
1743	tissue-resident macrophage
1744	prostate gland microvascular endothelial cell
1745	seminal vesicle glandular cell
1746	basal cell of prostate epithelium
1747	basal cell of prostate epithelium
1748	seminal vesicle glandular cell
1749	fibroblast of connective tissue of prostate
1750	luminal cell of prostate epithelium
1751	luminal cell of prostate epithelium
1752	basal cell of prostate epithelium
1753	luminal cell of prostate epithelium
1754	luminal cell of prostate epithelium
1755	basal cell of prostate epithelium
1756	basal cell of prostate epithelium
1757	luminal cell of prostate epithelium
1758	luminal cell of prostate epithelium
1759	luminal cell of prostate epithelium
1760	seminal vesicle glandular cell
1761	basal cell of prostate epithelium
1762	luminal cell of prostate epithelium
1763	effector CD4-positive, alpha-beta T cell
1764	CD141-positive myeloid dendritic cell
1765	natural killer cell
1766	luminal cell of prostate epithelium
1767	luminal cell of prostate epithelium
1768	CD141-positive myeloid dendritic cell
1769	basal cell of prostate epithelium
1770	luminal cell of prostate epithelium
1771	luminal cell of prostate epithelium
1772	basal cell of prostate epithelium
1773	basal cell of prostate epithelium
1774	basal cell of prostate epithelium
1775	luminal cell of prostate epithelium
1776	basal cell of prostate epithelium
1777	luminal cell of prostate epithelium
1778	basal cell of prostate epithelium
1779	luminal cell of prostate epithelium
1780	luminal cell of prostate epithelium
1781	luminal cell of prostate epithelium
1782	seminal vesicle glandular cell
1783	seminal vesicle glandular cell
1784	luminal cell of prostate epithelium
1785	seminal vesicle glandular cell
1786	fibroblast of connective tissue of prostate
1787	luminal cell of prostate epithelium
1788	basal cell of prostate epithelium
1789	luminal cell of prostate epithelium
1790	luminal cell of prostate epithelium
1791	luminal cell of prostate epithelium
1792	seminal vesicle glandular cell
1793	basal cell of prostate epithelium
1794	basal cell of prostate epithelium
1795	luminal cell of prostate epithelium
1796	fibroblast of connective tissue of prostate
1797	basal cell of prostate epithelium
1798	luminal cell of prostate epithelium
1799	plasma cell
1800	luminal cell of prostate epithelium
1801	luminal cell of prostate epithelium
1802	lymphocyte
1803	luminal cell of prostate epithelium
1804	basal cell of prostate epithelium
1805	basal cell of prostate epithelium
1806	luminal cell of prostate epithelium
1807	luminal cell of prostate epithelium
1808	luminal cell of prostate epithelium
1809	luminal cell of prostate epithelium
1810	fibroblast of connective tissue of prostate
1811	CD141-positive myeloid dendritic cell
1812	seminal vesicle glandular cell
1813	luminal cell of prostate epithelium
1814	basal cell of prostate epithelium
1815	basal cell of prostate epithelium
1816	tissue-resident macrophage
1817	basal cell of prostate epithelium
1818	CD141-positive myeloid dendritic cell
1819	luminal cell of prostate epithelium
1820	luminal cell of prostate epithelium
1821	basal cell of prostate epithelium
1822	basal cell of prostate epithelium
1823	luminal cell of prostate epithelium
1824	basal cell of prostate epithelium
1825	luminal cell of prostate epithelium
1826	urethra urothelial cell
1827	basal cell of prostate epithelium
1828	luminal cell of prostate epithelium
1829	luminal cell of prostate epithelium
1830	basal cell of prostate epithelium
1831	basal cell of prostate epithelium
1832	basal cell of prostate epithelium
1833	seminal vesicle glandular cell
1834	tissue-resident macrophage
1835	luminal cell of prostate epithelium
1836	luminal cell of prostate epithelium
1837	luminal cell of prostate epithelium
1838	basal cell of prostate epithelium
1839	luminal cell of prostate epithelium
1840	basal cell of prostate epithelium
1841	luminal cell of prostate epithelium
1842	basal cell of prostate epithelium
1843	basal cell of prostate epithelium
1844	luminal cell of prostate epithelium
1845	luminal cell of prostate epithelium
1846	luminal cell of prostate epithelium
1847	luminal cell of prostate epithelium
1848	luminal cell of prostate epithelium
1849	luminal cell of prostate epithelium
1850	luminal cell of prostate epithelium
1851	fibroblast of connective tissue of prostate
1852	luminal cell of prostate epithelium
1853	luminal cell of prostate epithelium
1854	basal cell of prostate epithelium
1855	luminal cell of prostate epithelium
1856	basal cell of prostate epithelium
1857	luminal cell of prostate epithelium
1858	luminal cell of prostate epithelium
1859	luminal cell of prostate epithelium
1860	luminal cell of prostate epithelium
1861	fibroblast of connective tissue of prostate
1862	luminal cell of prostate epithelium
1863	basal cell of prostate epithelium
1864	basal cell of prostate epithelium
1865	effector CD4-positive, alpha-beta T cell
1866	basal cell of prostate epithelium
1867	luminal cell of prostate epithelium
1868	fibroblast of connective tissue of prostate
1869	luminal cell of prostate epithelium
1870	tissue-resident macrophage
1871	seminal vesicle glandular cell
1872	basal cell of prostate epithelium
1873	luminal cell of prostate epithelium
1874	luminal cell of prostate epithelium
1875	luminal cell of prostate epithelium
1876	luminal cell of prostate epithelium
1877	luminal cell of prostate epithelium
1878	luminal cell of prostate epithelium
1879	basal cell of prostate epithelium
1880	luminal cell of prostate epithelium
1881	luminal cell of prostate epithelium
1882	luminal cell of prostate epithelium
1883	luminal cell of prostate epithelium
1884	basal cell of prostate epithelium
1885	luminal cell of prostate epithelium
1886	basal cell of prostate epithelium
1887	basal cell of prostate epithelium
1888	effector CD4-positive, alpha-beta T cell
1889	fibroblast of connective tissue of prostate
1890	luminal cell of prostate epithelium
1891	tissue-resident macrophage
1892	basal cell of prostate epithelium
1893	fibroblast
1894	basal cell of prostate epithelium
1895	mature NK T cell
1896	seminal vesicle glandular cell
1897	tissue-resident macrophage
1898	luminal cell of prostate epithelium
1899	tissue-resident macrophage
1900	luminal cell of prostate epithelium
1901	luminal cell of prostate epithelium
1902	luminal cell of prostate epithelium
1903	luminal cell of prostate epithelium
1904	basal cell of prostate epithelium
1905	luminal cell of prostate epithelium
1906	luminal cell of prostate epithelium
1907	tissue-resident macrophage
1908	plasma cell
1909	luminal cell of prostate epithelium
1910	basal cell of prostate epithelium
1911	luminal cell of prostate epithelium
1912	luminal cell of prostate epithelium
1913	basal cell of prostate epithelium
1914	seminal vesicle glandular cell
1915	tissue-resident macrophage
1916	luminal cell of prostate epithelium
1917	luminal cell of prostate epithelium
1918	luminal cell of prostate epithelium
1919	tissue-resident macrophage
1920	B cell
1921	fibroblast
1922	luminal cell of prostate epithelium
1923	luminal cell of prostate epithelium
1924	basal cell of prostate epithelium
1925	luminal cell of prostate epithelium
1926	basal cell of prostate epithelium
1927	natural killer cell
1928	basal cell of prostate epithelium
1929	basal cell of prostate epithelium
1930	basal cell of prostate epithelium
1931	basal cell of prostate epithelium
1932	luminal cell of prostate epithelium
1933	luminal cell of prostate epithelium
1934	dendritic cell
1935	fibroblast of connective tissue of prostate
1936	luminal cell of prostate epithelium
1937	basal cell of prostate epithelium
1938	luminal cell of prostate epithelium
1939	luminal cell of prostate epithelium
1940	basal cell of prostate epithelium
1941	luminal cell of prostate epithelium
1942	luminal cell of prostate epithelium
1943	luminal cell of prostate epithelium
1944	luminal cell of prostate epithelium
1945	basal cell of prostate epithelium
1946	basal cell of prostate epithelium
1947	luminal cell of prostate epithelium
1948	luminal cell of prostate epithelium
1949	basal cell of prostate epithelium
1950	luminal cell of prostate epithelium
1951	basal cell of prostate epithelium
1952	luminal cell of prostate epithelium
1953	luminal cell of prostate epithelium
1954	luminal cell of prostate epithelium
1955	luminal cell of prostate epithelium
1956	luminal cell of prostate epithelium
1957	luminal cell of prostate epithelium
1958	plasma cell
1959	fibroblast of connective tissue of prostate
1960	luminal cell of prostate epithelium
1961	basal cell of prostate epithelium
1962	luminal cell of prostate epithelium
1963	luminal cell of prostate epithelium
1964	basal cell of prostate epithelium
1965	seminal vesicle glandular cell
1966	luminal cell of prostate epithelium
1967	luminal cell of prostate epithelium
1968	tissue-resident macrophage
1969	luminal cell of prostate epithelium
1970	tissue-resident macrophage
1971	luminal cell of prostate epithelium
1972	basal cell of prostate epithelium
1973	basal cell of prostate epithelium
1974	tissue-resident macrophage
1975	luminal cell of prostate epithelium
1976	luminal cell of prostate epithelium
1977	luminal cell of prostate epithelium
1978	basal cell of prostate epithelium
1979	seminal vesicle glandular cell
1980	dendritic cell
1981	luminal cell of prostate epithelium
1982	basal cell of prostate epithelium
1983	luminal cell of prostate epithelium
1984	fibroblast
1985	luminal cell of prostate epithelium
1986	seminal vesicle glandular cell
1987	prostate gland microvascular endothelial cell
1988	luminal cell of prostate epithelium
1989	luminal cell of prostate epithelium
1990	luminal cell of prostate epithelium
1991	basal cell of prostate epithelium
1992	luminal cell of prostate epithelium
1993	luminal cell of prostate epithelium
1994	natural killer cell
1995	natural killer cell
1996	basal cell of prostate epithelium
1997	effector CD4-positive, alpha-beta T cell
1998	T cell
1999	luminal cell of prostate epithelium
[truncated: 47,911 more rows]
