# Supplementary material for: Interpretable deep generative ensemble learning for single-cell omics with Hydra
Source: Mol Syst Biol. 2026 Apr 11;22(7):1161–79. doi: 10.1038/s44320-026-00208-7 (PMC13328726; doi:10.1038/s44320-026-00208-7)
Supplement: Supplementary file 4 — Source data Fig. 3 [file 44320_2026_208_MOESM4_ESM.zip › SD figure 3/3D/Retina/Menon_Lukowski/all_cell_type_results_Hydra-Ensemble-25_FS100.csv]

cell_type_id	cell_type	recall	precision	f1_score	number
0	amacrine cell	0.8613445378151261	0.9669811320754716	0.9111111111111112	238
1	microglial cell	0.946969696969697	0.3472222222222222	0.508130081300813	132
2	retinal cone cell	0.9072978303747534	0.9504132231404959	0.9283551967709385	507
3	retinal ganglion cell	0.8947368421052632	0.03875379939209726	0.0742898761835397	57
4	retinal rod cell	0.8699383212657549	0.9982562314083496	0.9296904852884983	11187
