# Supplementary material for: Interpretable deep generative ensemble learning for single-cell omics with Hydra
Source: Mol Syst Biol. 2026 Apr 11;22(7):1161–79. doi: 10.1038/s44320-026-00208-7 (PMC13328726; doi:10.1038/s44320-026-00208-7)
Supplement: Supplementary file 4 — Source data Fig. 3 [file 44320_2026_208_MOESM4_ESM.zip › SD figure 3/3D/Retina/Menon_Lukowski/all_cell_type_results_SCN.csv]

cell_type_id	cell_type	recall	precision	f1_score	number
0	retinal rod cell	0.9884687583802628	0.9908602150537634	0.989663042019063	11187
1	retinal cone cell	0.8323471400394478	0.9634703196347032	0.8931216931216931	507
2	amacrine cell	0.8487394957983193	0.9711538461538461	0.905829596412556	238
3	retinal ganglion cell	0.9649122807017544	0.2736318407960199	0.4263565891472868	57
4	microglial cell	0.8636363636363636	1.0	0.9268292682926829	132
