# Supplementary material for: Interpretable deep generative ensemble learning for single-cell omics with Hydra
Source: Mol Syst Biol. 2026 Apr 11;22(7):1161–79. doi: 10.1038/s44320-026-00208-7 (PMC13328726; doi:10.1038/s44320-026-00208-7)
Supplement: Supplementary file 4 — Source data Fig. 3 [file 44320_2026_208_MOESM4_ESM.zip › SD figure 3/3D/Retina/Menon_Lukowski/all_cell_type_results_scSorterDL.csv]

cell_type_id	cell_type	recall	precision	f1_score	number
0	retinal rod cell	0.9056047197640118	0.9971456692913386	0.9491731859277651	11187
1	retinal cone cell	0.903353057199211	0.9642105263157895	0.9327902240325866	507
2	amacrine cell	0.9285714285714286	0.9364406779661016	0.9324894514767933	238
3	retinal ganglion cell	0.9473684210526315	0.04851752021563342	0.0923076923076923	57
4	microglial cell	0.8787878787878788	0.8467153284671532	0.862453531598513	132
