# Supplementary material for: Interpretable deep generative ensemble learning for single-cell omics with Hydra
Source: Mol Syst Biol. 2026 Apr 11;22(7):1161–79. doi: 10.1038/s44320-026-00208-7 (PMC13328726; doi:10.1038/s44320-026-00208-7)
Supplement: Supplementary file 4 — Source data Fig. 3 [file 44320_2026_208_MOESM4_ESM.zip › SD figure 3/3D/Retina/Menon_Lukowski/all_cell_type_results_scClassify.csv]

cell_type_id	cell_type	recall	precision	f1_score	number
0	retinal rod cell	0.975328506301958	0.978916203122196	0.977119061478529	11187
1	retinal cone cell	0.177514792899408	0.927835051546392	0.298013245033113	507
2	amacrine cell	0.865546218487395	0.953703703703704	0.907488986784141	238
3	retinal ganglion cell	0.421052631578947	0.282352941176471	0.338028169014085	57
4	microglial cell	0.916666666666667	0.930769230769231	0.923664122137404	132
