# Supplementary material for: Interpretable deep generative ensemble learning for single-cell omics with Hydra
Source: Mol Syst Biol. 2026 Apr 11;22(7):1161–79. doi: 10.1038/s44320-026-00208-7 (PMC13328726; doi:10.1038/s44320-026-00208-7)
Supplement: Supplementary file 4 — Source data Fig. 3 [file 44320_2026_208_MOESM4_ESM.zip › SD figure 3/3D/Retina/Menon_Lukowski/all_cell_type_results_scpred.csv]

cell_type_id	cell_type	recall	precision	f1_score	number
0	retinal rod cell	0.951997854652722	0.996724379971923	0.973847841989758	11187
1	retinal cone cell	0.970414201183432	0.935361216730038	0.952565343659245	507
2	amacrine cell	0.739495798319328	0.983240223463687	0.844124700239808	238
3	retinal ganglion cell	0.87719298245614	0.106382978723404	0.189753320683112	57
4	microglial cell	0.939393939393939	0.905109489051095	0.921933085501859	132
