# Supplementary material for: Interpretable deep generative ensemble learning for single-cell omics with Hydra
Source: Mol Syst Biol. 2026 Apr 11;22(7):1161–79. doi: 10.1038/s44320-026-00208-7 (PMC13328726; doi:10.1038/s44320-026-00208-7)
Supplement: Supplementary file 4 — Source data Fig. 3 [file 44320_2026_208_MOESM4_ESM.zip › SD figure 3/3D/Retina/Menon_Lukowski/all_cell_type_results_scANVI.csv]

cell_type_id	cell_type	recall	precision	f1_score	number
0	retinal rod cell	0.9388576025744167	0.9797574626865672	0.9588715935545715	11187
1	retinal cone cell	0.5700197238658777	0.9506578947368421	0.7127003699136869	507
2	amacrine cell	0.865546218487395	0.9363636363636364	0.8995633187772926	238
3	retinal ganglion cell	1.0	0.07431551499348109	0.1383495145631068	57
4	microglial cell	0.7803030303030303	0.9363636363636364	0.8512396694214875	132
