# Supplementary material for: Interpretable deep generative ensemble learning for single-cell omics with Hydra
Source: Mol Syst Biol. 2026 Apr 11;22(7):1161–79. doi: 10.1038/s44320-026-00208-7 (PMC13328726; doi:10.1038/s44320-026-00208-7)
Supplement: Supplementary file 4 — Source data Fig. 3 [file 44320_2026_208_MOESM4_ESM.zip › SD figure 3/3D/Retina/Menon_Lukowski/all_cell_type_results_CellTypist.csv]

cell_type_id	cell_type	recall	precision	f1_score	number
0	retinal rod cell	0.9798873692679002	0.997815401419989	0.9887701258287105	11187
1	retinal cone cell	0.8895463510848126	0.9636752136752137	0.9251282051282051	507
2	amacrine cell	0.9411764705882353	0.9739130434782609	0.9572649572649573	238
3	retinal ganglion cell	1.0	0.1832797427652733	0.30978260869565216	57
4	microglial cell	0.946969696969697	0.9920634920634921	0.9689922480620156	132
