# Supplementary material for: Interpretable deep generative ensemble learning for single-cell omics with Hydra
Source: Mol Syst Biol. 2026 Apr 11;22(7):1161–79. doi: 10.1038/s44320-026-00208-7 (PMC13328726; doi:10.1038/s44320-026-00208-7)
Supplement: Supplementary file 4 — Source data Fig. 3 [file 44320_2026_208_MOESM4_ESM.zip › SD figure 3/3D/Retina/Lukowski_Menon/all_cell_type_results_Hydra-Ensemble-25_FS100.csv]

cell_type_id	cell_type	recall	precision	f1_score	number
0	amacrine cell	0.9778672032193159	0.6962750716332379	0.8133891213389121	497
1	microglial cell	0.9516129032258065	0.03610771113831089	0.0695754716981132	62
2	retinal cone cell	0.933649289099526	0.9656862745098039	0.9493975903614457	211
3	retinal ganglion cell	0.4663143989431968	0.9929676511954993	0.6346067415730337	1514
4	retinal rod cell	0.8844177145981411	0.9885113664140797	0.9335718820338201	9145
