# Supplementary material for: Interpretable deep generative ensemble learning for single-cell omics with Hydra
Source: Mol Syst Biol. 2026 Apr 11;22(7):1161–79. doi: 10.1038/s44320-026-00208-7 (PMC13328726; doi:10.1038/s44320-026-00208-7)
Supplement: Supplementary file 4 — Source data Fig. 3 [file 44320_2026_208_MOESM4_ESM.zip › SD figure 3/3D/Retina/Lukowski_Menon/all_cell_type_results_SCN.csv]

cell_type_id	cell_type	recall	precision	f1_score	number
0	retinal rod cell	1.0	0.8212104885057471	0.901829298358069	9145
1	amacrine cell	0.48490945674044267	0.9958677685950413	0.652232746955345	497
2	retinal cone cell	0.014218009478672985	1.0	0.02803738317757009	211
3	retinal ganglion cell	0.0	0.0	0.0	1514
4	microglial cell	0.7419354838709677	1.0	0.8518518518518519	62
