# Supplementary material for: Interpretable deep generative ensemble learning for single-cell omics with Hydra
Source: Mol Syst Biol. 2026 Apr 11;22(7):1161–79. doi: 10.1038/s44320-026-00208-7 (PMC13328726; doi:10.1038/s44320-026-00208-7)
Supplement: Supplementary file 4 — Source data Fig. 3 [file 44320_2026_208_MOESM4_ESM.zip › SD figure 3/3D/Retina/Lukowski_Menon/all_cell_type_results_scSorterDL.csv]

cell_type_id	cell_type	recall	precision	f1_score	number
0	retinal rod cell	0.9995626025150356	0.8399338417715704	0.9128220491312163	9145
1	amacrine cell	0.7243460764587525	0.989010989010989	0.8362369337979095	497
2	retinal cone cell	0.1848341232227488	0.975	0.3107569721115538	211
3	retinal ganglion cell	0.05416116248348745	0.9761904761904762	0.10262828535669587	1514
4	microglial cell	0.8548387096774194	0.9137931034482759	0.8833333333333333	62
