# Supplementary material for: Interpretable deep generative ensemble learning for single-cell omics with Hydra
Source: Mol Syst Biol. 2026 Apr 11;22(7):1161–79. doi: 10.1038/s44320-026-00208-7 (PMC13328726; doi:10.1038/s44320-026-00208-7)
Supplement: Supplementary file 4 — Source data Fig. 3 [file 44320_2026_208_MOESM4_ESM.zip › SD figure 3/3D/Retina/Lukowski_Menon/all_cell_type_results_scClassify.csv]

cell_type_id	cell_type	recall	precision	f1_score	number
0	retinal rod cell	0.999781301257518	0.848774600816933	0.918110157152182	9145
1	amacrine cell	0.734406438631791	1	0.846867749419954	497
2	retinal cone cell	0.507109004739337	1	0.672955974842767	211
3	retinal ganglion cell	0	0	0	1514
4	microglial cell	0.854838709677419	1	0.921739130434783	62
