# Supplementary material for: Interpretable deep generative ensemble learning for single-cell omics with Hydra
Source: Mol Syst Biol. 2026 Apr 11;22(7):1161–79. doi: 10.1038/s44320-026-00208-7 (PMC13328726; doi:10.1038/s44320-026-00208-7)
Supplement: Supplementary file 4 — Source data Fig. 3 [file 44320_2026_208_MOESM4_ESM.zip › SD figure 3/3D/Retina/Lukowski_Menon/all_cell_type_results_scpred.csv]

cell_type_id	cell_type	recall	precision	f1_score	number
0	retinal rod cell	0.937998906506288	0.985071198897565	0.960958942474654	9145
1	amacrine cell	0.993963782696177	0.570438799076212	0.724871606749817	497
2	retinal cone cell	0.559241706161137	1	0.717325227963526	211
3	retinal ganglion cell	0.706737120211361	0.880658436213992	0.784170025650421	1514
4	microglial cell	0.693548387096774	1	0.819047619047619	62
