# Supplementary material for: Interpretable deep generative ensemble learning for single-cell omics with Hydra
Source: Mol Syst Biol. 2026 Apr 11;22(7):1161–79. doi: 10.1038/s44320-026-00208-7 (PMC13328726; doi:10.1038/s44320-026-00208-7)
Supplement: Supplementary file 4 — Source data Fig. 3 [file 44320_2026_208_MOESM4_ESM.zip › SD figure 3/3D/Retina/Lukowski_Menon/all_cell_type_results_scANVI.csv]

cell_type_id	cell_type	recall	precision	f1_score	number
0	retinal rod cell	0.9781301257517769	0.8942317304808557	0.9343012325047003	9145
1	amacrine cell	0.903420523138833	0.4428007889546351	0.5943084050297817	497
2	retinal cone cell	0.0947867298578199	0.3448275862068966	0.14869888475836432	211
3	retinal ganglion cell	0.1618229854689564	0.9959349593495935	0.2784090909090909	1514
4	microglial cell	0.7741935483870968	0.4444444444444444	0.5647058823529412	62
