# Supplementary material for: Interpretable deep generative ensemble learning for single-cell omics with Hydra
Source: Mol Syst Biol. 2026 Apr 11;22(7):1161–79. doi: 10.1038/s44320-026-00208-7 (PMC13328726; doi:10.1038/s44320-026-00208-7)
Supplement: Supplementary file 4 — Source data Fig. 3 [file 44320_2026_208_MOESM4_ESM.zip › SD figure 3/3D/Lung/Madissoon_Melms /all_cell_type_results_Hydra-Ensemble-25_FS100.csv]

cell_type_id	cell_type	recall	precision	f1_score	number
0	B cell	0.8731884057971014	0.7947238252267106	0.8321104876996115	1104
1	CD4-positive, alpha-beta T cell	0.8118775359645887	0.7440838404327248	0.7765037925560063	2711
2	dendritic cell	0.37545787545787546	0.6721311475409836	0.48178613396004694	546
3	fibroblast	0.7865040030499428	0.9975822050290135	0.8795565977403539	2623
4	lung ciliated cell	0.9452173913043478	0.9846014492753623	0.9645075421472936	1150
5	mast cell	0.9963963963963964	0.8266068759342302	0.9035947712418301	555
6	monocyte	0.5820271682340648	0.7397078353253652	0.6514619883040935	957
7	natural killer cell	0.5374449339207048	0.6235093696763203	0.5772870662460567	1362
8	plasma cell	0.9102272727272728	0.9133409350057012	0.9117814456459875	880
9	regulatory T cell	0.8842592592592593	0.1943031536113937	0.3185988323603003	216
