# Supplementary material for: Interpretable deep generative ensemble learning for single-cell omics with Hydra
Source: Mol Syst Biol. 2026 Apr 11;22(7):1161–79. doi: 10.1038/s44320-026-00208-7 (PMC13328726; doi:10.1038/s44320-026-00208-7)
Supplement: Supplementary file 4 — Source data Fig. 3 [file 44320_2026_208_MOESM4_ESM.zip › SD figure 3/3D/Lung/Madissoon_Melms /all_cell_type_results_SCN.csv]

cell_type_id	cell_type	recall	precision	f1_score	number
0	lung ciliated cell	0.8973913043478261	0.9837940896091516	0.9386084583901775	1150
1	dendritic cell	0.0018315018315018315	1.0	0.003656307129798903	546
2	natural killer cell	0.38839941262848754	0.7779411764705882	0.5181194906953968	1362
3	fibroblast	0.894395730080061	0.9944891903348877	0.941790445604175	2623
4	mast cell	0.9945945945945946	0.5525525525525525	0.7104247104247104	555
5	plasma cell	0.03068181818181818	1.0	0.05953693495038588	880
6	monocyte	0.12225705329153605	0.7647058823529411	0.2108108108108108	957
7	CD4-positive, alpha-beta T cell	0.9645887126521578	0.41051805337519626	0.5759277612597732	2711
8	B cell	0.12047101449275362	0.4602076124567474	0.19095477386934673	1104
9	regulatory T cell	0.0	0.0	0.0	216
