# Supplementary material for: Interpretable deep generative ensemble learning for single-cell omics with Hydra
Source: Mol Syst Biol. 2026 Apr 11;22(7):1161–79. doi: 10.1038/s44320-026-00208-7 (PMC13328726; doi:10.1038/s44320-026-00208-7)
Supplement: Supplementary file 4 — Source data Fig. 3 [file 44320_2026_208_MOESM4_ESM.zip › SD figure 3/3D/Lung/Madissoon_Melms /all_cell_type_results_scSorterDL.csv]

cell_type_id	cell_type	recall	precision	f1_score	number
0	lung ciliated cell	0.9947826086956522	0.8607975921745673	0.9229528035498186	1150
1	dendritic cell	0.24358974358974358	0.751412429378531	0.36791147994467494	546
2	natural killer cell	0.6079295154185022	0.3572044866264021	0.45	1362
3	fibroblast	0.9203202439954251	0.8947368421052632	0.9073482428115016	2623
4	mast cell	0.9927927927927928	0.9092409240924092	0.9491817398794143	555
5	plasma cell	0.9420454545454545	0.6680096696212732	0.7817067421027818	880
6	monocyte	0.4430512016718913	0.8265107212475633	0.5768707482993197	957
7	CD4-positive, alpha-beta T cell	0.48063445223164886	0.9124649859943977	0.6296206813239913	2711
8	B cell	0.8813405797101449	0.8149078726968174	0.8468233246301131	1104
9	regulatory T cell	0.8518518518518519	0.30666666666666664	0.45098039215686275	216
