# Supplementary material for: Interpretable deep generative ensemble learning for single-cell omics with Hydra
Source: Mol Syst Biol. 2026 Apr 11;22(7):1161–79. doi: 10.1038/s44320-026-00208-7 (PMC13328726; doi:10.1038/s44320-026-00208-7)
Supplement: Supplementary file 4 — Source data Fig. 3 [file 44320_2026_208_MOESM4_ESM.zip › SD figure 3/3D/Lung/Madissoon_Melms /all_cell_type_results_scClassify.csv]

cell_type_id	cell_type	recall	precision	f1_score	number
0	lung ciliated cell	0.88	0.98252427184466	0.928440366972477	1150
1	dendritic cell	0.181318681318681	0.825	0.297297297297297	546
2	natural killer cell	0.477973568281938	0.690349946977731	0.564859002169197	1362
3	fibroblast	0.758673274876096	0.99649474211317	0.861471861471861	2623
4	mast cell	0.96036036036036	0.573735199138859	0.71832884097035	555
5	plasma cell	0.817045454545455	0.918263090676884	0.864702345159351	880
6	monocyte	0.173458725182863	0.664	0.275062137531069	957
7	CD4-positive, alpha-beta T cell	0.66765031353744	0.827239488117002	0.738926311492141	2711
8	B cell	0.698369565217391	0.681095406360424	0.689624329159213	1104
9	regulatory T cell	0.296296296296296	0.727272727272727	0.421052631578947	216
