# Supplementary material for: Interpretable deep generative ensemble learning for single-cell omics with Hydra
Source: Mol Syst Biol. 2026 Apr 11;22(7):1161–79. doi: 10.1038/s44320-026-00208-7 (PMC13328726; doi:10.1038/s44320-026-00208-7)
Supplement: Supplementary file 4 — Source data Fig. 3 [file 44320_2026_208_MOESM4_ESM.zip › SD figure 3/3D/Lung/Madissoon_Melms /all_cell_type_results_scpred.csv]

cell_type_id	cell_type	recall	precision	f1_score	number
0	lung ciliated cell	0.389565217391304	0.947145877378435	0.552064078866297	1150
1	dendritic cell	0.358974358974359	0.820083682008368	0.499363057324841	546
2	natural killer cell	0.538179148311307	0.634083044982699	0.58220810166799	1362
3	fibroblast	0.999237514296607	0.72623995566639	0.841142490372272	2623
4	mast cell	0.908108108108108	1	0.951841359773371	555
5	plasma cell	0.942045454545455	0.928331466965286	0.935138183869148	880
6	monocyte	0.513061650992686	0.976143141153082	0.672602739726027	957
7	CD4-positive, alpha-beta T cell	0.566580597565474	0.958801498127341	0.712265244609321	2711
8	B cell	0.839673913043478	0.908823529411765	0.872881355932203	1104
9	regulatory T cell	0.430555555555556	0.449275362318841	0.439716312056738	216
