# Supplementary material for: Interpretable deep generative ensemble learning for single-cell omics with Hydra
Source: Mol Syst Biol. 2026 Apr 11;22(7):1161–79. doi: 10.1038/s44320-026-00208-7 (PMC13328726; doi:10.1038/s44320-026-00208-7)
Supplement: Supplementary file 4 — Source data Fig. 3 [file 44320_2026_208_MOESM4_ESM.zip › SD figure 3/3D/Lung/Madissoon_Melms /all_cell_type_results_scANVI.csv]

cell_type_id	cell_type	recall	precision	f1_score	number
0	lung ciliated cell	0.20608695652173914	0.5460829493087558	0.29924242424242425	1150
1	dendritic cell	0.031135531135531136	0.85	0.060070671378091876	546
2	natural killer cell	0.7584434654919237	0.21159360917656697	0.3308776425368353	1362
3	fibroblast	0.3518871521158978	0.9644723092998955	0.5156424581005585	2623
4	mast cell	0.9837837837837838	0.8198198198198198	0.8943488943488944	555
5	plasma cell	0.8306818181818182	0.889294403892944	0.8589894242068156	880
6	monocyte	0.219435736677116	0.6687898089171974	0.33044846577498027	957
7	CD4-positive, alpha-beta T cell	0.4419033566949465	0.904833836858006	0.5938042131350681	2711
8	B cell	0.6648550724637681	0.9006134969325154	0.7649817613340281	1104
9	regulatory T cell	0.9074074074074074	0.10481283422459893	0.18791946308724833	216
