# Supplementary material for: Interpretable deep generative ensemble learning for single-cell omics with Hydra
Source: Mol Syst Biol. 2026 Apr 11;22(7):1161–79. doi: 10.1038/s44320-026-00208-7 (PMC13328726; doi:10.1038/s44320-026-00208-7)
Supplement: Supplementary file 4 — Source data Fig. 3 [file 44320_2026_208_MOESM4_ESM.zip › SD figure 3/3D/Lung/Madissoon_Melms /all_cell_type_results_CellTypist.csv]

cell_type_id	cell_type	recall	precision	f1_score	number
0	lung ciliated cell	0.9921739130434782	0.875	0.9299103504482477	1150
1	dendritic cell	0.6483516483516484	0.7531914893617021	0.6968503937007875	546
2	natural killer cell	0.5022026431718062	0.8221153846153846	0.6235186873290793	1362
3	fibroblast	0.9988562714449104	0.9513435003631082	0.9745211084247721	2623
4	mast cell	0.9873873873873874	0.9963636363636363	0.9918552036199095	555
5	plasma cell	0.9852272727272727	0.8865030674846626	0.9332615715823466	880
6	monocyte	0.890282131661442	0.8377581120943953	0.8632218844984803	957
7	CD4-positive, alpha-beta T cell	0.9059387679822943	0.9366895499618612	0.9210575660978811	2711
8	B cell	0.917572463768116	0.81957928802589	0.8658119658119657	1104
9	regulatory T cell	0.8518518518518519	0.5395894428152492	0.6606822262118491	216
