# Supplementary material for: Interpretable deep generative ensemble learning for single-cell omics with Hydra
Source: Mol Syst Biol. 2026 Apr 11;22(7):1161–79. doi: 10.1038/s44320-026-00208-7 (PMC13328726; doi:10.1038/s44320-026-00208-7)
Supplement: Supplementary file 4 — Source data Fig. 3 [file 44320_2026_208_MOESM4_ESM.zip › SD figure 3/3D/Lung/He_Madissoon/all_cell_type_results_Hydra-Ensemble-25_FS100.csv]

cell_type_id	cell_type	recall	precision	f1_score	number
0	CD4-positive, alpha-beta T cell	0.28858688115379283	0.8881775501493812	0.4356290558928198	7211
1	T cell	0.045454545454545456	0.4444444444444444	0.08247422680412371	88
2	dendritic cell	0.9994209612044007	0.9003651538862807	0.9473106476399561	1727
3	endothelial cell of lymphatic vessel	0.9940652818991098	0.9054054054054054	0.9476661951909477	337
4	lung ciliated cell	0.9828326180257511	1.0	0.9913419913419913	466
5	mast cell	0.9481277911370662	0.9896020078881319	0.9684210526315788	2911
6	natural killer cell	0.941410693970421	0.9624890956673452	0.9518332135154565	10548
7	plasmacytoid dendritic cell	0.717391304347826	0.8461538461538461	0.776470588235294	46
8	regulatory T cell	0.9771309771309772	0.08433518751121478	0.15526924347538817	481
