# Supplementary material for: Interpretable deep generative ensemble learning for single-cell omics with Hydra
Source: Mol Syst Biol. 2026 Apr 11;22(7):1161–79. doi: 10.1038/s44320-026-00208-7 (PMC13328726; doi:10.1038/s44320-026-00208-7)
Supplement: Supplementary file 4 — Source data Fig. 3 [file 44320_2026_208_MOESM4_ESM.zip › SD figure 3/3D/Lung/He_Madissoon/all_cell_type_results_SCN.csv]

cell_type_id	cell_type	recall	precision	f1_score	number
0	dendritic cell	1.0	0.6777864992150706	0.807953216374269	1727
1	natural killer cell	0.9536405005688282	0.86033185083818	0.9045863309352519	10548
2	endothelial cell of lymphatic vessel	0.9910979228486647	0.7767441860465116	0.8709256844850065	337
3	CD4-positive, alpha-beta T cell	0.4368326168353904	0.8438253415483525	0.5756578947368421	7211
4	lung ciliated cell	0.9828326180257511	1.0	0.9913419913419913	466
5	plasmacytoid dendritic cell	0.8043478260869565	0.9487179487179487	0.8705882352941177	46
6	T cell	0.0	0.0	0.0	88
7	mast cell	0.43730676743387153	1.0	0.608508604206501	2911
8	regulatory T cell	0.8835758835758836	0.11766334440753046	0.2076716344979233	481
