# Supplementary material for: Interpretable deep generative ensemble learning for single-cell omics with Hydra
Source: Mol Syst Biol. 2026 Apr 11;22(7):1161–79. doi: 10.1038/s44320-026-00208-7 (PMC13328726; doi:10.1038/s44320-026-00208-7)
Supplement: Supplementary file 4 — Source data Fig. 3 [file 44320_2026_208_MOESM4_ESM.zip › SD figure 3/3D/Lung/He_Madissoon/all_cell_type_results_scSorterDL.csv]

cell_type_id	cell_type	recall	precision	f1_score	number
0	dendritic cell	1.0	0.6159058487874465	0.7623041271242551	1727
1	natural killer cell	0.9360068259385665	0.9587298504563992	0.9472320828936006	10548
2	endothelial cell of lymphatic vessel	0.973293768545994	0.8888888888888888	0.9291784702549575	337
3	CD4-positive, alpha-beta T cell	0.7143253362917764	0.7539519906323185	0.7336039307840205	7211
4	lung ciliated cell	0.924892703862661	1.0	0.9609810479375698	466
5	plasmacytoid dendritic cell	0.6739130434782609	0.96875	0.7948717948717949	46
6	T cell	0.0	0.0	0.0	88
7	mast cell	0.24424596358639641	1.0	0.3926007730535615	2911
8	regulatory T cell	0.7713097713097713	0.15875053487376978	0.26330731014904185	481
