# Supplementary material for: Interpretable deep generative ensemble learning for single-cell omics with Hydra
Source: Mol Syst Biol. 2026 Apr 11;22(7):1161–79. doi: 10.1038/s44320-026-00208-7 (PMC13328726; doi:10.1038/s44320-026-00208-7)
Supplement: Supplementary file 4 — Source data Fig. 3 [file 44320_2026_208_MOESM4_ESM.zip › SD figure 3/3D/Lung/He_Madissoon/all_cell_type_results_scClassify.csv]

cell_type_id	cell_type	recall	precision	f1_score	number
0	dendritic cell	1	0.794388224471021	0.885413996411177	1727
1	natural killer cell	0.956105422828972	0.919325432999088	0.937354772748397	10548
2	endothelial cell of lymphatic vessel	0.99406528189911	0.893333333333333	0.941011235955056	337
3	CD4-positive, alpha-beta T cell	0.563860768270698	0.956705882352941	0.709536689643138	7211
4	lung ciliated cell	0.989270386266094	1	0.994606256742179	466
5	plasmacytoid dendritic cell	0.739130434782609	0.871794871794872	0.8	46
6	T cell	0.0227272727272727	1	0.0444444444444444	88
7	mast cell	0.705599450360701	0.998541565386485	0.826892109500805	2911
8	regulatory T cell	0.8004158004158	0.297757153905646	0.434047350620068	481
