# Supplementary material for: Interpretable deep generative ensemble learning for single-cell omics with Hydra
Source: Mol Syst Biol. 2026 Apr 11;22(7):1161–79. doi: 10.1038/s44320-026-00208-7 (PMC13328726; doi:10.1038/s44320-026-00208-7)
Supplement: Supplementary file 4 — Source data Fig. 3 [file 44320_2026_208_MOESM4_ESM.zip › SD figure 3/3D/Lung/He_Madissoon/all_cell_type_results_scpred.csv]

cell_type_id	cell_type	recall	precision	f1_score	number
0	dendritic cell	0.997683844817603	0.829162656400385	0.905650459921156	1727
1	natural killer cell	0.888130451270383	0.984033613445378	0.933625672712777	10548
2	endothelial cell of lymphatic vessel	0.908011869436202	0.908011869436202	0.908011869436202	337
3	CD4-positive, alpha-beta T cell	0.373595895160172	0.931213273418597	0.533254156769596	7211
4	lung ciliated cell	0.963519313304721	0.997777777777778	0.980349344978166	466
5	plasmacytoid dendritic cell	0.782608695652174	0.972972972972973	0.867469879518072	46
6	T cell	0.0113636363636364	1	0.0224719101123595	88
7	mast cell	0.610099622122982	1	0.757840836355878	2911
8	regulatory T cell	0.887733887733888	0.153486700215672	0.261722341403616	481
