# Supplementary material for: Interpretable deep generative ensemble learning for single-cell omics with Hydra
Source: Mol Syst Biol. 2026 Apr 11;22(7):1161–79. doi: 10.1038/s44320-026-00208-7 (PMC13328726; doi:10.1038/s44320-026-00208-7)
Supplement: Supplementary file 4 — Source data Fig. 3 [file 44320_2026_208_MOESM4_ESM.zip › SD figure 3/3D/Lung/He_Madissoon/all_cell_type_results_scANVI.csv]

cell_type_id	cell_type	recall	precision	f1_score	number
0	dendritic cell	0.9976838448176027	0.3438435442027539	0.5114277233600475	1727
1	natural killer cell	0.9105991657186197	0.8355080027835768	0.8714389403012157	10548
2	endothelial cell of lymphatic vessel	0.9495548961424333	0.5228758169934641	0.6743940990516333	337
3	CD4-positive, alpha-beta T cell	0.24684509776729996	0.8940231039678553	0.3868724190393393	7211
4	lung ciliated cell	0.9721030042918455	1.0	0.985854189336235	466
5	plasmacytoid dendritic cell	0.6521739130434783	0.03333333333333333	0.06342494714587738	46
6	T cell	0.0	0.0	0.0	88
7	mast cell	0.0621779457231192	1.0	0.11707632600258731	2911
8	regulatory T cell	0.8108108108108109	0.12298959318826869	0.2135815991237678	481
