# Supplementary material for: Interpretable deep generative ensemble learning for single-cell omics with Hydra
Source: Mol Syst Biol. 2026 Apr 11;22(7):1161–79. doi: 10.1038/s44320-026-00208-7 (PMC13328726; doi:10.1038/s44320-026-00208-7)
Supplement: Supplementary file 4 — Source data Fig. 3 [file 44320_2026_208_MOESM4_ESM.zip › SD figure 3/3D/Lung/He_Madissoon/all_cell_type_results_CellTypist.csv]

cell_type_id	cell_type	recall	precision	f1_score	number
0	dendritic cell	0.9959467284308049	0.9641255605381166	0.97977784107092	1727
1	natural killer cell	0.9501327265832386	0.9496825547237753	0.9499075873181365	10548
2	endothelial cell of lymphatic vessel	1.0	0.8962765957446809	0.9453015427769985	337
3	CD4-positive, alpha-beta T cell	0.5182360282901123	0.9238566131025958	0.6640014214641081	7211
4	lung ciliated cell	0.9935622317596566	0.9978448275862069	0.9956989247311827	466
5	plasmacytoid dendritic cell	0.8695652173913043	0.975609756097561	0.9195402298850575	46
6	T cell	0.0	0.0	0.0	88
7	mast cell	0.9890072140158022	0.9879890185312286	0.9884978540772533	2911
8	regulatory T cell	0.8690228690228691	0.1148982957669049	0.20296188395241563	481
