# Supplementary material for: Interpretable deep generative ensemble learning for single-cell omics with Hydra
Source: Mol Syst Biol. 2026 Apr 11;22(7):1161–79. doi: 10.1038/s44320-026-00208-7 (PMC13328726; doi:10.1038/s44320-026-00208-7)
Supplement: Supplementary file 4 — Source data Fig. 3 [file 44320_2026_208_MOESM4_ESM.zip › SD figure 3/3D/Lung/TS_He/all_cell_type_results_Hydra-Ensemble-25_FS100.csv]

cell_type_id	cell_type	recall	precision	f1_score	number
0	CD4-positive, alpha-beta T cell	0.9843260188087775	0.5703905540417802	0.7222541690626796	638
1	CD8-positive, alpha-beta T cell	0.04691358024691358	0.08444444444444445	0.06031746031746032	405
2	basal cell	0.9856115107913669	0.428125	0.5969498910675382	278
3	capillary endothelial cell	0.6609119079238601	0.980946123521682	0.7897381645067442	2259
4	classical monocyte	0.7154213036565977	0.8050089445438283	0.7575757575757576	1258
5	club cell	0.9615384615384616	0.9009009009009009	0.930232558139535	208
6	dendritic cell	0.9798045602605863	0.7716777834787071	0.8633754305396097	1535
7	endothelial cell of artery	0.7235294117647059	0.412751677852349	0.5256410256410257	170
8	endothelial cell of lymphatic vessel	0.9961501443695862	0.8162460567823344	0.8972691807542263	1039
9	lung ciliated cell	1.0	0.9981751824817519	0.9990867579908677	1641
10	macrophage	0.025078369905956112	0.972972972972973	0.04889643463497453	2871
11	mature NK T cell	0.0	0.0	0.0	270
12	mesothelial cell	0.9133663366336634	0.9761904761904762	0.9437340153452686	404
13	neutrophil	0.06382978723404255	0.6428571428571429	0.11612903225806451	141
14	non-classical monocyte	0.6451612903225806	0.08612123219609143	0.15195791934541203	403
15	pericyte	0.5279962980101804	0.999124343257443	0.690887072358462	2161
16	plasmacytoid dendritic cell	0.992	0.8671328671328671	0.9253731343283581	125
17	smooth muscle cell	0.8870673952641166	0.3501078360891445	0.5020618556701031	549
18	type I pneumocyte	0.5229681978798587	0.8176795580110497	0.6379310344827587	283
19	type II pneumocyte	0.21727748691099477	0.9880952380952381	0.3562231759656652	382
20	vascular associated smooth muscle cell	0.7975270479134466	0.5897142857142857	0.6780551905387647	647
21	vein endothelial cell	0.9525222551928784	0.45147679324894513	0.6125954198473282	337
