# Supplementary material for: Interpretable deep generative ensemble learning for single-cell omics with Hydra
Source: Mol Syst Biol. 2026 Apr 11;22(7):1161–79. doi: 10.1038/s44320-026-00208-7 (PMC13328726; doi:10.1038/s44320-026-00208-7)
Supplement: Supplementary file 4 — Source data Fig. 3 [file 44320_2026_208_MOESM4_ESM.zip › SD figure 3/3D/Lung/TS_He/all_cell_type_results_SCN.csv]

cell_type_id	cell_type	recall	precision	f1_score	number
0	pericyte	0.7959278111985192	0.9466152999449642	0.864756158873806	2161
1	vascular associated smooth muscle cell	0.8995363214837713	0.5247971145175834	0.662870159453303	647
2	mesothelial cell	0.007425742574257425	1.0	0.01474201474201474	404
3	smooth muscle cell	0.0018214936247723133	1.0	0.003636363636363637	549
4	club cell	0.8365384615384616	0.8969072164948454	0.8656716417910447	208
5	type I pneumocyte	0.02120141342756184	1.0	0.041522491349480974	283
6	type II pneumocyte	0.17539267015706805	0.7613636363636364	0.28510638297872337	382
7	basal cell	1.0	0.16767189384800965	0.2871900826446281	278
8	macrophage	0.3493556252176942	0.9382600561272217	0.5091370558375635	2871
9	dendritic cell	0.9114006514657981	0.961512027491409	0.9357859531772575	1535
10	classical monocyte	0.775039745627981	0.7471264367816092	0.7608271556769411	1258
11	non-classical monocyte	0.5831265508684863	0.09932375316990702	0.1697363669194655	403
12	neutrophil	0.04964539007092199	1.0	0.0945945945945946	141
13	plasmacytoid dendritic cell	0.88	0.9649122807017544	0.9205020920502092	125
14	capillary endothelial cell	0.9557326250553342	0.909818794774547	0.9322107081174439	2259
15	endothelial cell of lymphatic vessel	0.971126082771896	0.999009900990099	0.9848706686188384	1039
16	vein endothelial cell	0.8605341246290801	0.7880434782608695	0.8226950354609929	337
17	endothelial cell of artery	0.09411764705882353	0.41025641025641024	0.15311004784688995	170
18	CD4-positive, alpha-beta T cell	0.9921630094043887	0.5438144329896907	0.7025527192008878	638
19	CD8-positive, alpha-beta T cell	0.024691358024691357	0.04608294930875576	0.03215434083601287	405
20	mature NK T cell	0.0	0.0	0.0	270
21	lung ciliated cell	0.9987812309567337	0.9987812309567337	0.9987812309567337	1641
