# Supplementary material for: Interpretable deep generative ensemble learning for single-cell omics with Hydra
Source: Mol Syst Biol. 2026 Apr 11;22(7):1161–79. doi: 10.1038/s44320-026-00208-7 (PMC13328726; doi:10.1038/s44320-026-00208-7)
Supplement: Supplementary file 4 — Source data Fig. 3 [file 44320_2026_208_MOESM4_ESM.zip › SD figure 3/3D/Lung/TS_He/all_cell_type_results_scSorterDL.csv]

cell_type_id	cell_type	recall	precision	f1_score	number
0	pericyte	0.3086534012031467	0.9354838709677419	0.4641614474599861	2161
1	vascular associated smooth muscle cell	0.9474497681607419	0.23973406335549471	0.38264669163545567	647
2	mesothelial cell	0.297029702970297	1.0	0.4580152671755725	404
3	smooth muscle cell	0.18032786885245902	0.7071428571428572	0.28737300435413643	549
4	club cell	0.6490384615384616	0.823170731707317	0.7258064516129032	208
5	type I pneumocyte	0.0353356890459364	0.9090909090909091	0.06802721088435373	283
6	type II pneumocyte	0.1099476439790576	0.65625	0.18834080717488788	382
7	basal cell	1.0	0.2468916518650089	0.396011396011396	278
8	macrophage	0.6715430163706025	0.9786802030456853	0.7965296426358189	2871
9	dendritic cell	0.9817589576547231	0.5895931142410016	0.7367391835736984	1535
10	classical monocyte	0.7424483306836248	0.7562753036437248	0.7492980344965905	1258
11	non-classical monocyte	0.2903225806451613	0.2903225806451613	0.2903225806451613	403
12	neutrophil	0.05673758865248227	0.7272727272727273	0.10526315789473685	141
13	plasmacytoid dendritic cell	0.88	0.9734513274336283	0.9243697478991596	125
14	capillary endothelial cell	0.6308100929614874	0.9726962457337884	0.7653061224489797	2259
15	endothelial cell of lymphatic vessel	0.9932627526467758	0.9060579455662863	0.9476584022038569	1039
16	vein endothelial cell	0.9614243323442137	0.3036551077788191	0.4615384615384615	337
17	endothelial cell of artery	0.38823529411764707	0.4342105263157895	0.40993788819875776	170
18	CD4-positive, alpha-beta T cell	0.8573667711598746	0.623006833712984	0.7216358839050132	638
19	CD8-positive, alpha-beta T cell	0.2962962962962963	0.2553191489361702	0.2742857142857143	405
20	mature NK T cell	0.0	0.0	0.0	270
21	lung ciliated cell	1.0	0.9963570127504554	0.9981751824817517	1641
