# Supplementary material for: Interpretable deep generative ensemble learning for single-cell omics with Hydra
Source: Mol Syst Biol. 2026 Apr 11;22(7):1161–79. doi: 10.1038/s44320-026-00208-7 (PMC13328726; doi:10.1038/s44320-026-00208-7)
Supplement: Supplementary file 4 — Source data Fig. 3 [file 44320_2026_208_MOESM4_ESM.zip › SD figure 3/3D/Lung/TS_He/all_cell_type_results_scClassify.csv]

cell_type_id	cell_type	recall	precision	f1_score	number
0	pericyte	0.426191577973161	0.998915401301518	0.597469996756406	2161
1	vascular associated smooth muscle cell	0.741885625965997	0.605296343001261	0.666666666666667	647
2	mesothelial cell	0.418316831683168	1	0.589877835951134	404
3	smooth muscle cell	0.788706739526412	0.542606516290727	0.642910170749814	549
4	club cell	0.980769230769231	0.621951219512195	0.761194029850746	208
5	type I pneumocyte	0	0	0	283
6	type II pneumocyte	0.31151832460733	0.695906432748538	0.430379746835443	382
7	basal cell	0.97841726618705	0.498168498168498	0.660194174757281	278
8	macrophage	0.212817833507489	0.972929936305732	0.349242640754501	2871
9	dendritic cell	0.896416938110749	0.975886524822695	0.93446519524618	1535
10	classical monocyte	0.701112877583466	0.828947368421053	0.75968992248062	1258
11	non-classical monocyte	0.615384615384615	0.251266464032421	0.356834532374101	403
12	neutrophil	0.170212765957447	0.857142857142857	0.284023668639053	141
13	plasmacytoid dendritic cell	0.928	0.958677685950413	0.943089430894309	125
14	capillary endothelial cell	0.353253652058433	0.992537313432836	0.521057786483839	2259
15	endothelial cell of lymphatic vessel	0.989412897016362	0.998058252427184	0.993716771387144	1039
16	vein endothelial cell	0.881305637982196	0.722627737226277	0.794117647058823	337
17	endothelial cell of artery	0.617647058823529	0.517241379310345	0.563002680965148	170
18	CD4-positive, alpha-beta T cell	0.935736677115988	0.542727272727273	0.686996547756041	638
19	CD8-positive, alpha-beta T cell	0.00493827160493827	0.0238095238095238	0.0081799591002045	405
20	mature NK T cell	0	0	0	270
21	lung ciliated cell	0.996953077391834	0.999389126450825	0.99816961561928	1641
