# Supplementary material for: Interpretable deep generative ensemble learning for single-cell omics with Hydra
Source: Mol Syst Biol. 2026 Apr 11;22(7):1161–79. doi: 10.1038/s44320-026-00208-7 (PMC13328726; doi:10.1038/s44320-026-00208-7)
Supplement: Supplementary file 4 — Source data Fig. 3 [file 44320_2026_208_MOESM4_ESM.zip › SD figure 3/3D/Lung/TS_He/all_cell_type_results_scpred.csv]

cell_type_id	cell_type	recall	precision	f1_score	number
0	pericyte	0.584914391485423	0.999209486166008	0.737886748394629	2161
1	vascular associated smooth muscle cell	0.760432766615147	0.722466960352423	0.740963855421687	647
2	mesothelial cell	0.316831683168317	1	0.481203007518797	404
3	smooth muscle cell	0.116575591985428	1	0.208809135399674	549
4	club cell	0.754807692307692	1	0.86027397260274	208
5	type I pneumocyte	0.399293286219081	1	0.570707070707071	283
6	type II pneumocyte	0.837696335078534	0.774818401937046	0.80503144654088	382
7	basal cell	0.881294964028777	0.953307392996109	0.91588785046729	278
8	macrophage	0.447579240682689	0.934545454545455	0.605275553462082	2871
9	dendritic cell	0.852768729641694	0.954777534646244	0.900894700619408	1535
10	classical monocyte	0.547694753577107	0.883333333333333	0.676153091265947	1258
11	non-classical monocyte	0.357320099255583	0.263254113345521	0.303157894736842	403
12	neutrophil	0.567375886524823	0.666666666666667	0.613026819923372	141
13	plasmacytoid dendritic cell	0.688	0.988505747126437	0.811320754716981	125
14	capillary endothelial cell	0.51527224435591	0.98811544991511	0.677334885074193	2259
15	endothelial cell of lymphatic vessel	0.883541867179981	0.998911860718172	0.937691521961185	1039
16	vein endothelial cell	0.724035608308605	0.972111553784861	0.829931972789116	337
17	endothelial cell of artery	0.705882352941177	0.740740740740741	0.72289156626506	170
18	CD4-positive, alpha-beta T cell	0.901253918495298	0.657142857142857	0.760079312623926	638
19	CD8-positive, alpha-beta T cell	0.177777777777778	0.241610738255034	0.204836415362731	405
20	mature NK T cell	0.00740740740740741	1	0.0147058823529412	270
21	lung ciliated cell	0.992687385740402	0.999386503067485	0.996025680220116	1641
