# Supplementary material for: Interpretable deep generative ensemble learning for single-cell omics with Hydra
Source: Mol Syst Biol. 2026 Apr 11;22(7):1161–79. doi: 10.1038/s44320-026-00208-7 (PMC13328726; doi:10.1038/s44320-026-00208-7)
Supplement: Supplementary file 4 — Source data Fig. 3 [file 44320_2026_208_MOESM4_ESM.zip › SD figure 3/3D/Lung/TS_He/all_cell_type_results_scANVI.csv]

cell_type_id	cell_type	recall	precision	f1_score	number
0	pericyte	0.3961129106894956	0.9628796400449944	0.5613114754098361	2161
1	vascular associated smooth muscle cell	0.9289026275115919	0.26325010950503724	0.41023890784982936	647
2	mesothelial cell	0.36633663366336633	0.9548387096774194	0.5295169946332736	404
3	smooth muscle cell	0.2459016393442623	0.7894736842105263	0.375	549
4	club cell	0.8653846153846154	0.6451612903225806	0.7392197125256674	208
5	type I pneumocyte	0.5512367491166078	0.8387096774193549	0.6652452025586354	283
6	type II pneumocyte	0.5471204188481675	0.81640625	0.6551724137931034	382
7	basal cell	0.9892086330935251	0.4428341384863124	0.6117908787541714	278
8	macrophage	0.40891675374433994	0.97751873438801	0.5766208251473477	2871
9	dendritic cell	0.9876221498371336	0.6810422282120395	0.8061685721882479	1535
10	classical monocyte	0.71939586645469	0.7862728062554301	0.751349107513491	1258
11	non-classical monocyte	0.5632754342431762	0.14055727554179567	0.22497522299306247	403
12	neutrophil	0.1276595744680851	0.3829787234042553	0.19148936170212766	141
13	plasmacytoid dendritic cell	0.88	0.7971014492753623	0.8365019011406845	125
14	capillary endothelial cell	0.7401505090748118	0.9664739884393063	0.8383053396841313	2259
15	endothelial cell of lymphatic vessel	0.9355149181905679	0.9436893203883495	0.9395843402609956	1039
16	vein endothelial cell	0.8605341246290801	0.7213930348258707	0.7848443843031122	337
17	endothelial cell of artery	0.6705882352941176	0.20466786355475763	0.31361760660247595	170
18	CD4-positive, alpha-beta T cell	0.9764890282131662	0.5450568678915135	0.699606962380685	638
19	CD8-positive, alpha-beta T cell	0.04197530864197531	0.07172995780590717	0.0529595015576324	405
20	mature NK T cell	0.0	0.0	0.0	270
21	lung ciliated cell	1.0	0.9814593301435407	0.9906429218231211	1641
