# Supplementary material for: Interpretable deep generative ensemble learning for single-cell omics with Hydra
Source: Mol Syst Biol. 2026 Apr 11;22(7):1161–79. doi: 10.1038/s44320-026-00208-7 (PMC13328726; doi:10.1038/s44320-026-00208-7)
Supplement: Supplementary file 4 — Source data Fig. 3 [file 44320_2026_208_MOESM4_ESM.zip › SD figure 3/3D/Lung/TS_He/all_cell_type_results_CellTypist.csv]

cell_type_id	cell_type	recall	precision	f1_score	number
0	pericyte	0.022211938917167977	1.0	0.04345857854232684	2161
1	vascular associated smooth muscle cell	0.9412673879443586	0.6850393700787402	0.7929687500000001	647
2	mesothelial cell	1.0	1.0	1.0	404
3	smooth muscle cell	0.9981785063752276	1.0	0.999088422971741	549
4	club cell	0.9326923076923077	1.0	0.9651741293532339	208
5	type I pneumocyte	0.0	0.0	0.0	283
6	type II pneumocyte	0.29581151832460734	0.9826086956521739	0.45472837022132795	382
7	basal cell	1.0	0.12912215513237343	0.22871246400658168	278
8	macrophage	0.8906304423545803	0.9558878504672897	0.9221060223584566	2871
9	dendritic cell	0.990228013029316	0.7661290322580645	0.8638817845978971	1535
10	classical monocyte	0.746422893481717	0.7671568627450981	0.7566478646253023	1258
11	non-classical monocyte	0.456575682382134	0.5679012345679012	0.5061898211829435	403
12	neutrophil	0.0	0.0	0.0	141
13	plasmacytoid dendritic cell	1.0	0.1816860465116279	0.3075030750307503	125
14	capillary endothelial cell	0.9424524125719345	0.9620424762765477	0.9521466905187836	2259
15	endothelial cell of lymphatic vessel	0.9942252165543792	0.9990328820116054	0.9966232513265799	1039
16	vein endothelial cell	0.8961424332344213	0.7803617571059431	0.8342541436464089	337
17	endothelial cell of artery	0.7470588235294118	0.7426900584795322	0.744868035190616	170
18	CD4-positive, alpha-beta T cell	0.9952978056426333	0.6001890359168242	0.7488207547169812	638
19	CD8-positive, alpha-beta T cell	0.01728395061728395	0.027450980392156862	0.02121212121212121	405
20	mature NK T cell	0.0	0.0	0.0	270
21	lung ciliated cell	0.9987812309567337	0.999390243902439	0.9990856446205425	1641
