# Supplementary material for: Interpretable deep generative ensemble learning for single-cell omics with Hydra
Source: Mol Syst Biol. 2026 Apr 11;22(7):1161–79. doi: 10.1038/s44320-026-00208-7 (PMC13328726; doi:10.1038/s44320-026-00208-7)
Supplement: Supplementary file 4 — Source data Fig. 3 [file 44320_2026_208_MOESM4_ESM.zip › SD figure 3/3D/Lung/TS_Melms/all_cell_type_results_Hydra-Ensemble-25_FS100.csv]

cell_type_id	cell_type	recall	precision	f1_score	number
0	B cell	0.9393115942028986	0.5675971538040504	0.7076083248038213	1104
1	CD4-positive, alpha-beta T cell	0.7768351161932866	0.7350785340314137	0.7553802008608321	2711
2	CD8-positive, alpha-beta T cell	0.6176836861768369	0.4358523725834798	0.5110767645543535	803
3	capillary endothelial cell	0.919104991394148	0.7650429799426934	0.8350273651290071	581
4	club cell	0.8936170212765957	0.05591612581128307	0.1052466718872357	376
5	dendritic cell	0.3974358974358974	0.37094017094017095	0.3837312113174183	546
6	endothelial cell of artery	0.5472154963680388	0.578005115089514	0.5621890547263682	413
7	fibroblast	0.950438429279451	0.9849861714737258	0.9674039580908033	2623
8	lung ciliated cell	0.991304347826087	0.9083665338645418	0.948024948024948	1150
9	macrophage	0.42266009852216746	0.9953596287703016	0.5933609958506224	2030
10	pericyte	0.80625	0.5944700460829493	0.6843501326259948	160
11	plasma cell	0.9636363636363636	0.9380530973451328	0.9506726457399104	880
12	type II pneumocyte	0.4790717299578059	0.9945690259285214	0.6466567946235334	11850
13	vascular associated smooth muscle cell	0.015503875968992248	0.031746031746031744	0.020833333333333336	129
14	vein endothelial cell	0.9626168224299065	0.3984526112185687	0.5636114911080712	214
