# Supplementary material for: Interpretable deep generative ensemble learning for single-cell omics with Hydra
Source: Mol Syst Biol. 2026 Apr 11;22(7):1161–79. doi: 10.1038/s44320-026-00208-7 (PMC13328726; doi:10.1038/s44320-026-00208-7)
Supplement: Supplementary file 4 — Source data Fig. 3 [file 44320_2026_208_MOESM4_ESM.zip › SD figure 3/3D/Lung/TS_Melms/all_cell_type_results_SCN.csv]

cell_type_id	cell_type	recall	precision	f1_score	number
0	lung ciliated cell	0.8956521739130435	1.0	0.944954128440367	1150
1	type II pneumocyte	0.8417721518987342	0.9729808817791651	0.9026332458601033	11850
2	vascular associated smooth muscle cell	0.0	0.0	0.0	129
3	macrophage	0.9950738916256158	0.22234452394056137	0.3634727845254161	2030
4	dendritic cell	0.0	0.0	0.0	546
5	fibroblast	0.5867327487609607	0.9890745501285347	0.7365398420674801	2623
6	club cell	0.047872340425531915	0.5	0.08737864077669903	376
7	endothelial cell of artery	0.0	0.0	0.0	413
8	plasma cell	0.07613636363636364	0.9436619718309859	0.14090431125131442	880
9	pericyte	0.06875	0.7857142857142857	0.12643678160919541	160
10	vein endothelial cell	0.009345794392523364	0.5	0.018348623853211007	214
11	capillary endothelial cell	0.9982788296041308	0.26244343891402716	0.41562164098889287	581
12	CD4-positive, alpha-beta T cell	0.3795647362596828	0.8186157517899761	0.5186491935483871	2711
13	B cell	0.02355072463768116	0.9629629629629629	0.04597701149425288	1104
14	CD8-positive, alpha-beta T cell	0.009962640099626401	0.42105263157894735	0.019464720194647202	803
