# Supplementary material for: Interpretable deep generative ensemble learning for single-cell omics with Hydra
Source: Mol Syst Biol. 2026 Apr 11;22(7):1161–79. doi: 10.1038/s44320-026-00208-7 (PMC13328726; doi:10.1038/s44320-026-00208-7)
Supplement: Supplementary file 4 — Source data Fig. 3 [file 44320_2026_208_MOESM4_ESM.zip › SD figure 3/3D/Lung/TS_Melms/all_cell_type_results_scSorterDL.csv]

cell_type_id	cell_type	recall	precision	f1_score	number
0	lung ciliated cell	0.9921739130434782	0.643542019176537	0.7807047553882996	1150
1	type II pneumocyte	0.5637974683544303	0.9787576911807794	0.7154636967230671	11850
2	vascular associated smooth muscle cell	0.0	0.0	0.0	129
3	macrophage	0.0	0.0	0.0	2030
4	dendritic cell	0.14102564102564102	0.6416666666666667	0.23123123123123124	546
5	fibroblast	0.9279451010293557	0.8433818433818434	0.88364494463605	2623
6	club cell	0.18085106382978725	0.25757575757575757	0.21250000000000002	376
7	endothelial cell of artery	0.13075060532687652	0.72	0.22131147540983606	413
8	plasma cell	0.9136363636363637	0.886438809261301	0.8998321208729716	880
9	pericyte	0.65	0.574585635359116	0.6099706744868035	160
10	vein endothelial cell	0.06542056074766354	0.7	0.11965811965811965	214
11	capillary endothelial cell	1.0	0.09089486858573216	0.16664276495052344	581
12	CD4-positive, alpha-beta T cell	1.0	0.4451559934318555	0.6160663560958982	2711
13	B cell	0.021739130434782608	1.0	0.042553191489361694	1104
14	CD8-positive, alpha-beta T cell	0.0012453300124533001	0.3333333333333333	0.0024813895781637717	803
