# Supplementary material for: Interpretable deep generative ensemble learning for single-cell omics with Hydra
Source: Mol Syst Biol. 2026 Apr 11;22(7):1161–79. doi: 10.1038/s44320-026-00208-7 (PMC13328726; doi:10.1038/s44320-026-00208-7)
Supplement: Supplementary file 4 — Source data Fig. 3 [file 44320_2026_208_MOESM4_ESM.zip › SD figure 3/3D/Lung/TS_Melms/all_cell_type_results_scClassify.csv]

cell_type_id	cell_type	recall	precision	f1_score	number
0	lung ciliated cell	0.809565217391304	0.98	0.886666666666667	1150
1	type II pneumocyte	0.567848101265823	0.979903888160769	0.719025484853342	11850
2	vascular associated smooth muscle cell	0.00775193798449612	0.0151515151515152	0.0102564102564103	129
3	macrophage	0.687684729064039	0.981026001405481	0.808572256009267	2030
4	dendritic cell	0.386446886446886	0.626112759643917	0.477916194790487	546
5	fibroblast	0.825772016774685	0.948751642575558	0.883000407664085	2623
6	club cell	0.50531914893617	0.0686664257318395	0.120903595291123	376
7	endothelial cell of artery	0	0	0	413
8	plasma cell	0.619318181818182	0.919055649241147	0.739986422267481	880
9	pericyte	0.8	0.325699745547074	0.462929475587703	160
10	vein endothelial cell	0.00467289719626168	0.5	0.00925925925925926	214
11	capillary endothelial cell	0.993115318416523	0.343861740166865	0.510845506861443	581
12	CD4-positive, alpha-beta T cell	0.513463666543711	0.89002557544757	0.651228070175438	2711
13	B cell	0.382246376811594	0.946188340807175	0.544516129032258	1104
14	CD8-positive, alpha-beta T cell	0.438356164383562	0.481532147742818	0.458930899608866	803
