# Supplementary material for: Interpretable deep generative ensemble learning for single-cell omics with Hydra
Source: Mol Syst Biol. 2026 Apr 11;22(7):1161–79. doi: 10.1038/s44320-026-00208-7 (PMC13328726; doi:10.1038/s44320-026-00208-7)
Supplement: Supplementary file 4 — Source data Fig. 3 [file 44320_2026_208_MOESM4_ESM.zip › SD figure 3/3D/Lung/TS_Melms/all_cell_type_results_scpred.csv]

cell_type_id	cell_type	recall	precision	f1_score	number
0	lung ciliated cell	0.343478260869565	0.997474747474748	0.510996119016818	1150
1	type II pneumocyte	0.408016877637131	0.985327083757897	0.577072268305783	11850
2	vascular associated smooth muscle cell	0	0	0	129
3	macrophage	0.241379310344828	0.9979633401222	0.38873462911543	2030
4	dendritic cell	0.0915750915750916	0.909090909090909	0.166389351081531	546
5	fibroblast	0.346549752192146	0.9945295404814	0.513994910941476	2623
6	club cell	0.101063829787234	0.0877598152424942	0.0939431396786156	376
7	endothelial cell of artery	0.157384987893462	1	0.271966527196653	413
8	plasma cell	0.256818181818182	0.974137931034483	0.406474820143885	880
9	pericyte	0.26875	0.977272727272727	0.42156862745098	160
10	vein endothelial cell	0.266355140186916	0.934426229508197	0.414545454545455	214
11	capillary endothelial cell	0.686746987951807	0.947743467933492	0.796407185628743	581
12	CD4-positive, alpha-beta T cell	0.247879011434895	0.92817679558011	0.391266375545852	2711
13	B cell	0.108695652173913	0.967741935483871	0.195439739413681	1104
14	CD8-positive, alpha-beta T cell	0.278953922789539	0.577319587628866	0.37615449202351	803
