# Supplementary material for: Interpretable deep generative ensemble learning for single-cell omics with Hydra
Source: Mol Syst Biol. 2026 Apr 11;22(7):1161–79. doi: 10.1038/s44320-026-00208-7 (PMC13328726; doi:10.1038/s44320-026-00208-7)
Supplement: Supplementary file 4 — Source data Fig. 3 [file 44320_2026_208_MOESM4_ESM.zip › SD figure 3/3D/Lung/TS_Melms/all_cell_type_results_scANVI.csv]

cell_type_id	cell_type	recall	precision	f1_score	number
0	lung ciliated cell	0.7617391304347826	0.08399654808706492	0.15130840314362207	1150
1	type II pneumocyte	0.10075949367088607	0.9916943521594684	0.18293243450283436	11850
2	vascular associated smooth muscle cell	0.023255813953488372	0.10344827586206896	0.0379746835443038	129
3	macrophage	0.029556650246305417	0.9375	0.05730659025787965	2030
4	dendritic cell	0.12454212454212454	0.11505922165820642	0.11961301671064203	546
5	fibroblast	0.04765535646206634	0.984251968503937	0.09090909090909093	2623
6	club cell	0.09308510638297872	0.03751339764201501	0.053475935828877004	376
7	endothelial cell of artery	0.23002421307506055	0.3784860557768924	0.286144578313253	413
8	plasma cell	0.00909090909090909	1.0	0.018018018018018018	880
9	pericyte	0.03125	1.0	0.06060606060606061	160
10	vein endothelial cell	0.09345794392523364	0.1941747572815534	0.12618296529968456	214
11	capillary endothelial cell	0.4836488812392427	0.5499021526418787	0.5146520146520147	581
12	CD4-positive, alpha-beta T cell	0.9701217263002582	0.499809958190802	0.6597265771980434	2711
13	B cell	0.6847826086956522	0.12637913741223672	0.2133784928027096	1104
14	CD8-positive, alpha-beta T cell	0.0410958904109589	0.4647887323943662	0.07551487414187642	803
