# Supplementary material for: Interpretable deep generative ensemble learning for single-cell omics with Hydra
Source: Mol Syst Biol. 2026 Apr 11;22(7):1161–79. doi: 10.1038/s44320-026-00208-7 (PMC13328726; doi:10.1038/s44320-026-00208-7)
Supplement: Supplementary file 4 — Source data Fig. 3 [file 44320_2026_208_MOESM4_ESM.zip › SD figure 3/3D/Lung/TS_Melms/all_cell_type_results_CellTypist.csv]

cell_type_id	cell_type	recall	precision	f1_score	number
0	lung ciliated cell	0.9834782608695652	1.0	0.9916703200350723	1150
1	type II pneumocyte	0.649451476793249	0.9776422764227642	0.7804482304025961	11850
2	vascular associated smooth muscle cell	0.0	0.0	0.0	129
3	macrophage	0.9852216748768473	0.9389671361502347	0.9615384615384616	2030
4	dendritic cell	0.6556776556776557	0.9179487179487179	0.764957264957265	546
5	fibroblast	0.949675943576058	0.9960015993602559	0.9722872755659641	2623
6	club cell	0.5398936170212766	0.8864628820960698	0.6710743801652892	376
7	endothelial cell of artery	0.0	0.0	0.0	413
8	plasma cell	0.9965909090909091	0.68515625	0.8120370370370371	880
9	pericyte	0.73125	0.9915254237288136	0.841726618705036	160
10	vein endothelial cell	0.8457943925233645	0.9679144385026738	0.9027431421446384	214
11	capillary endothelial cell	1.0	0.10771227289581016	0.19447698744769873	581
12	CD4-positive, alpha-beta T cell	0.99889339727038	0.7570589879787532	0.8613231552162849	2711
13	B cell	0.6820652173913043	0.9894875164257556	0.8075067024128686	1104
14	CD8-positive, alpha-beta T cell	0.0	0.0	0.0	803
