# Supplementary material for: Interpretable deep generative ensemble learning for single-cell omics with Hydra
Source: Mol Syst Biol. 2026 Apr 11;22(7):1161–79. doi: 10.1038/s44320-026-00208-7 (PMC13328726; doi:10.1038/s44320-026-00208-7)
Supplement: Supplementary file 4 — Source data Fig. 3 [file 44320_2026_208_MOESM4_ESM.zip › SD figure 3/3D/Lung/Madissoon_TS/all_cell_type_results_Hydra-Ensemble-25_FS100.csv]

cell_type_id	cell_type	recall	precision	f1_score	number
0	B cell	0.7931034482758621	1.0	0.8846153846153846	87
1	CD4-positive, alpha-beta T cell	0.9834254143646409	0.9981308411214953	0.9907235621521336	543
2	blood vessel endothelial cell	1.0	0.573170731707317	0.7286821705426356	47
3	dendritic cell	0.9177215189873418	0.9863945578231292	0.9508196721311475	316
4	endothelial cell of lymphatic vessel	0.9361702127659575	1.0	0.967032967032967	47
5	fibroblast	0.9404761904761905	0.9968454258675079	0.9678407350689127	336
6	lung ciliated cell	0.9966777408637874	0.9868421052631579	0.9917355371900826	602
7	plasma cell	0.9776119402985075	0.8675496688741722	0.9192982456140352	134
8	plasmacytoid dendritic cell	1.0	0.6	0.7499999999999999	18
