# Supplementary material for: Interpretable deep generative ensemble learning for single-cell omics with Hydra
Source: Mol Syst Biol. 2026 Apr 11;22(7):1161–79. doi: 10.1038/s44320-026-00208-7 (PMC13328726; doi:10.1038/s44320-026-00208-7)
Supplement: Supplementary file 4 — Source data Fig. 3 [file 44320_2026_208_MOESM4_ESM.zip › SD figure 3/3D/Lung/Madissoon_TS/all_cell_type_results_SCN.csv]

cell_type_id	cell_type	recall	precision	f1_score	number
0	blood vessel endothelial cell	1.0	0.4351851851851852	0.6064516129032258	47
1	lung ciliated cell	0.9700996677740864	1.0	0.9848229342327149	602
2	dendritic cell	0.990506329113924	0.9690402476780186	0.9796557120500782	316
3	CD4-positive, alpha-beta T cell	0.988950276243094	0.9799270072992701	0.9844179651695693	543
4	plasma cell	0.9029850746268657	1.0	0.9490196078431373	134
5	B cell	0.7701149425287356	0.9305555555555556	0.8427672955974842	87
6	fibroblast	0.9523809523809523	0.9968847352024922	0.9741248097412482	336
7	endothelial cell of lymphatic vessel	0.8085106382978723	1.0	0.8941176470588235	47
8	plasmacytoid dendritic cell	0.8333333333333334	1.0	0.9090909090909091	18
