# Supplementary material for: Interpretable deep generative ensemble learning for single-cell omics with Hydra
Source: Mol Syst Biol. 2026 Apr 11;22(7):1161–79. doi: 10.1038/s44320-026-00208-7 (PMC13328726; doi:10.1038/s44320-026-00208-7)
Supplement: Supplementary file 4 — Source data Fig. 3 [file 44320_2026_208_MOESM4_ESM.zip › SD figure 3/3D/Lung/Madissoon_TS/all_cell_type_results_scSorterDL.csv]

cell_type_id	cell_type	recall	precision	f1_score	number
0	blood vessel endothelial cell	1.0	0.5802469135802469	0.7343750000000001	47
1	lung ciliated cell	1.0	0.9950413223140496	0.9975144987572493	602
2	dendritic cell	0.9873417721518988	0.9780564263322884	0.9826771653543307	316
3	CD4-positive, alpha-beta T cell	0.9779005524861878	1.0	0.988826815642458	543
4	plasma cell	0.9626865671641791	0.9626865671641791	0.9626865671641791	134
5	B cell	0.8045977011494253	1.0	0.8917197452229298	87
6	fibroblast	0.9583333333333334	0.9847094801223242	0.9713423831070889	336
7	endothelial cell of lymphatic vessel	0.9361702127659575	1.0	0.967032967032967	47
8	plasmacytoid dendritic cell	1.0	0.9473684210526315	0.972972972972973	18
