# Supplementary material for: Interpretable deep generative ensemble learning for single-cell omics with Hydra
Source: Mol Syst Biol. 2026 Apr 11;22(7):1161–79. doi: 10.1038/s44320-026-00208-7 (PMC13328726; doi:10.1038/s44320-026-00208-7)
Supplement: Supplementary file 4 — Source data Fig. 3 [file 44320_2026_208_MOESM4_ESM.zip › SD figure 3/3D/Lung/Madissoon_TS/all_cell_type_results_scClassify.csv]

cell_type_id	cell_type	recall	precision	f1_score	number
0	blood vessel endothelial cell	1	0.602564102564103	0.752	47
1	lung ciliated cell	0.991694352159468	1	0.995829858215179	602
2	dendritic cell	0.981012658227848	0.977917981072555	0.979462875197472	316
3	CD4-positive, alpha-beta T cell	0.977900552486188	0.99438202247191	0.986072423398329	543
4	plasma cell	0.970149253731343	0.984848484848485	0.977443609022556	134
5	B cell	0.816091954022989	1	0.89873417721519	87
6	fibroblast	0.955357142857143	0.993808049535604	0.974203338391502	336
7	endothelial cell of lymphatic vessel	0.893617021276596	1	0.943820224719101	47
8	plasmacytoid dendritic cell	1	0.947368421052632	0.972972972972973	18
