# Supplementary material for: Interpretable deep generative ensemble learning for single-cell omics with Hydra
Source: Mol Syst Biol. 2026 Apr 11;22(7):1161–79. doi: 10.1038/s44320-026-00208-7 (PMC13328726; doi:10.1038/s44320-026-00208-7)
Supplement: Supplementary file 4 — Source data Fig. 3 [file 44320_2026_208_MOESM4_ESM.zip › SD figure 3/3D/Lung/Madissoon_TS/all_cell_type_results_scpred.csv]

cell_type_id	cell_type	recall	precision	f1_score	number
0	blood vessel endothelial cell	1	0.55952380952381	0.717557251908397	47
1	lung ciliated cell	0.953488372093023	0.987951807228916	0.970414201183432	602
2	dendritic cell	0.924050632911392	0.966887417218543	0.944983818770227	316
3	CD4-positive, alpha-beta T cell	0.942909760589319	0.994174757281553	0.967863894139887	543
4	plasma cell	0.925373134328358	0.992	0.957528957528958	134
5	B cell	0.735632183908046	0.984615384615385	0.842105263157895	87
6	fibroblast	0.925595238095238	0.956923076923077	0.940998487140696	336
7	endothelial cell of lymphatic vessel	0.893617021276596	1	0.943820224719101	47
8	plasmacytoid dendritic cell	1	0.947368421052632	0.972972972972973	18
