# Supplementary material for: Interpretable deep generative ensemble learning for single-cell omics with Hydra
Source: Mol Syst Biol. 2026 Apr 11;22(7):1161–79. doi: 10.1038/s44320-026-00208-7 (PMC13328726; doi:10.1038/s44320-026-00208-7)
Supplement: Supplementary file 4 — Source data Fig. 3 [file 44320_2026_208_MOESM4_ESM.zip › SD figure 3/3D/Lung/Madissoon_TS/all_cell_type_results_scANVI.csv]

cell_type_id	cell_type	recall	precision	f1_score	number
0	blood vessel endothelial cell	1.0	0.5875	0.7401574803149606	47
1	lung ciliated cell	0.9800664451827242	0.9949409780775716	0.9874476987447698	602
2	dendritic cell	0.9683544303797469	0.9776357827476039	0.972972972972973	316
3	CD4-positive, alpha-beta T cell	0.9834254143646409	0.9907235621521335	0.9870609981515711	543
4	plasma cell	0.9552238805970149	0.9411764705882353	0.9481481481481482	134
5	B cell	0.8160919540229885	0.922077922077922	0.8658536585365854	87
6	fibroblast	0.9523809523809523	0.9937888198757764	0.9726443768996961	336
7	endothelial cell of lymphatic vessel	1.0	0.9215686274509803	0.9591836734693878	47
8	plasmacytoid dendritic cell	1.0	0.9473684210526315	0.972972972972973	18
