# Supplementary material for: Interpretable deep generative ensemble learning for single-cell omics with Hydra
Source: Mol Syst Biol. 2026 Apr 11;22(7):1161–79. doi: 10.1038/s44320-026-00208-7 (PMC13328726; doi:10.1038/s44320-026-00208-7)
Supplement: Supplementary file 4 — Source data Fig. 3 [file 44320_2026_208_MOESM4_ESM.zip › SD figure 3/3D/Lung/Madissoon_TS/all_cell_type_results_CellTypist.csv]

cell_type_id	cell_type	recall	precision	f1_score	number
0	blood vessel endothelial cell	1.0	0.5875	0.7401574803149606	47
1	lung ciliated cell	0.9950166112956811	0.9614767255216693	0.9779591836734692	602
2	dendritic cell	0.9968354430379747	0.9516616314199395	0.973724884080371	316
3	CD4-positive, alpha-beta T cell	0.9558011049723757	0.9942528735632183	0.9746478873239437	543
4	plasma cell	0.9253731343283582	0.9253731343283582	0.9253731343283582	134
5	B cell	0.7011494252873564	1.0	0.8243243243243243	87
6	fibroblast	0.9375	0.9936908517350158	0.9647779479326187	336
7	endothelial cell of lymphatic vessel	0.9148936170212766	1.0	0.9555555555555556	47
8	plasmacytoid dendritic cell	1.0	0.9473684210526315	0.972972972972973	18
