# Supplementary material for: Interpretable deep generative ensemble learning for single-cell omics with Hydra
Source: Mol Syst Biol. 2026 Apr 11;22(7):1161–79. doi: 10.1038/s44320-026-00208-7 (PMC13328726; doi:10.1038/s44320-026-00208-7)
Supplement: Supplementary file 4 — Source data Fig. 3 [file 44320_2026_208_MOESM4_ESM.zip › SD figure 3/3D/Lung/He_TS/all_cell_type_results_Hydra-Ensemble-25_FS100.csv]

cell_type_id	cell_type	recall	precision	f1_score	number
0	CD4-positive, alpha-beta T cell	0.6795580110497238	0.858139534883721	0.7584789311408018	543
1	CD8-positive, alpha-beta T cell	0.009057971014492754	0.13157894736842105	0.01694915254237288	552
2	basal cell	0.6270566727605119	0.9949238578680203	0.7692738996355482	2188
3	capillary endothelial cell	0.877444589308996	0.9263592567102547	0.9012387010378307	1534
4	classical monocyte	0.960995292535306	0.1493051927698255	0.2584554168927473	1487
5	club cell	0.9566473988439307	0.15839846865528792	0.2717941699739975	1038
6	dendritic cell	0.8892405063291139	0.8240469208211144	0.8554033485540334	316
7	endothelial cell of artery	0.16042780748663102	0.5660377358490566	0.25	187
8	endothelial cell of lymphatic vessel	0.9574468085106383	0.8653846153846154	0.9090909090909091	47
9	lung ciliated cell	0.946843853820598	0.9947643979057592	0.9702127659574469	602
10	macrophage	0.3504934210526316	0.9279338123231003	0.5088043932430013	12160
11	mature NK T cell	0.9242424242424242	0.17086834733893558	0.28841607565011823	132
12	mesothelial cell	0.7058823529411765	1.0	0.8275862068965517	17
13	neutrophil	0.9712643678160919	0.7379912663755459	0.8387096774193549	174
14	non-classical monocyte	0.10746268656716418	0.12013348164627363	0.11344537815126049	1005
15	pericyte	0.8403755868544601	0.9086294416243654	0.8731707317073171	213
16	plasmacytoid dendritic cell	1.0	0.9473684210526315	0.972972972972973	18
17	smooth muscle cell	0.0	0.0	0.0	25
18	type I pneumocyte	0.7535545023696683	0.375	0.5007874015748031	211
19	type II pneumocyte	0.42477585829870984	0.9852903880294193	0.593628237451295	9146
20	vascular associated smooth muscle cell	0.8625	0.6571428571428571	0.745945945945946	80
21	vein endothelial cell	0.9586614173228346	0.547806524184477	0.6972083035075161	508
