# Supplementary material for: Interpretable deep generative ensemble learning for single-cell omics with Hydra
Source: Mol Syst Biol. 2026 Apr 11;22(7):1161–79. doi: 10.1038/s44320-026-00208-7 (PMC13328726; doi:10.1038/s44320-026-00208-7)
Supplement: Supplementary file 4 — Source data Fig. 3 [file 44320_2026_208_MOESM4_ESM.zip › SD figure 3/3D/Lung/He_TS/all_cell_type_results_SCN.csv]

cell_type_id	cell_type	recall	precision	f1_score	number
0	type II pneumocyte	0.07281871856549312	0.8582474226804123	0.1342471275952429	9146
1	neutrophil	0.6839080459770115	0.9916666666666667	0.8095238095238095	174
2	mature NK T cell	0.8484848484848485	0.16091954022988506	0.27053140096618356	132
3	smooth muscle cell	0.04	1.0	0.07692307692307693	25
4	macrophage	0.2545230263157895	0.7003847024213623	0.37336389408287596	12160
5	classical monocyte	0.9798251513113652	0.14624109204055002	0.25449781659388643	1487
6	endothelial cell of artery	0.0	0.0	0.0	187
7	lung ciliated cell	0.9950166112956811	0.9851973684210527	0.9900826446280991	602
8	dendritic cell	0.8417721518987342	0.17128139085640695	0.2846441947565543	316
9	CD4-positive, alpha-beta T cell	0.7421731123388582	0.8629550321199143	0.798019801980198	543
10	basal cell	0.43007312614259596	0.9978791092258749	0.6010859150431171	2188
11	CD8-positive, alpha-beta T cell	0.0018115942028985507	0.09090909090909091	0.003552397868561279	552
12	non-classical monocyte	0.07860696517412935	0.26158940397350994	0.12088752869166029	1005
13	capillary endothelial cell	0.9921773142112125	0.5568971825832418	0.7133817670494492	1534
14	type I pneumocyte	0.7393364928909952	0.22127659574468084	0.34061135371179035	211
15	vein endothelial cell	0.6181102362204725	0.8895184135977338	0.7293844367015099	508
16	endothelial cell of lymphatic vessel	0.9574468085106383	0.8035714285714286	0.8737864077669905	47
17	plasmacytoid dendritic cell	1.0	0.9473684210526315	0.972972972972973	18
18	club cell	0.846820809248555	0.10807819992622648	0.19169120052338895	1038
19	vascular associated smooth muscle cell	0.4625	0.8043478260869565	0.5873015873015873	80
20	pericyte	0.8262910798122066	0.6591760299625468	0.7333333333333333	213
21	mesothelial cell	0.5882352941176471	0.9090909090909091	0.7142857142857143	17
