# Supplementary material for: Interpretable deep generative ensemble learning for single-cell omics with Hydra
Source: Mol Syst Biol. 2026 Apr 11;22(7):1161–79. doi: 10.1038/s44320-026-00208-7 (PMC13328726; doi:10.1038/s44320-026-00208-7)
Supplement: Supplementary file 4 — Source data Fig. 3 [file 44320_2026_208_MOESM4_ESM.zip › SD figure 3/3D/Lung/He_TS/all_cell_type_results_scSorterDL.csv]

cell_type_id	cell_type	recall	precision	f1_score	number
0	type II pneumocyte	0.019899409577957577	0.9891304347826086	0.039013933547695605	9146
1	neutrophil	0.896551724137931	0.8571428571428571	0.8764044943820224	174
2	mature NK T cell	0.9015151515151515	0.15782493368700265	0.2686230248306998	132
3	smooth muscle cell	0.88	0.21568627450980393	0.3464566929133858	25
4	macrophage	0.45361842105263156	0.904707233065442	0.6042613791970203	12160
5	classical monocyte	0.9596503026227303	0.1646095282039451	0.2810161480897992	1487
6	endothelial cell of artery	0.13368983957219252	0.10080645161290322	0.11494252873563218	187
7	lung ciliated cell	0.915282392026578	0.9963833634719711	0.954112554112554	602
8	dendritic cell	0.8449367088607594	0.7628571428571429	0.8018018018018017	316
9	CD4-positive, alpha-beta T cell	0.6040515653775322	0.8677248677248677	0.7122692725298588	543
10	basal cell	0.5489031078610603	0.9958540630182421	0.7077195050088391	2188
11	CD8-positive, alpha-beta T cell	0.036231884057971016	0.4	0.0664451827242525	552
12	non-classical monocyte	0.061691542288557215	0.8857142857142857	0.11534883720930232	1005
13	capillary endothelial cell	0.7457627118644068	0.8833976833976834	0.8087663485330505	1534
14	type I pneumocyte	0.7203791469194313	0.49032258064516127	0.583493282149712	211
15	vein endothelial cell	0.9547244094488189	0.6492637215528781	0.7729083665338645	508
16	endothelial cell of lymphatic vessel	0.851063829787234	0.9523809523809523	0.898876404494382	47
17	plasmacytoid dendritic cell	0.9444444444444444	1.0	0.9714285714285714	18
18	club cell	0.9865125240847784	0.095763583652857	0.17458017219333385	1038
19	vascular associated smooth muscle cell	0.6625	0.3231707317073171	0.43442622950819676	80
20	pericyte	0.028169014084507043	0.10344827586206896	0.04428044280442804	213
21	mesothelial cell	0.8235294117647058	1.0	0.9032258064516129	17
