# Supplementary material for: Interpretable deep generative ensemble learning for single-cell omics with Hydra
Source: Mol Syst Biol. 2026 Apr 11;22(7):1161–79. doi: 10.1038/s44320-026-00208-7 (PMC13328726; doi:10.1038/s44320-026-00208-7)
Supplement: Supplementary file 4 — Source data Fig. 3 [file 44320_2026_208_MOESM4_ESM.zip › SD figure 3/3D/Lung/He_TS/all_cell_type_results_scClassify.csv]

cell_type_id	cell_type	recall	precision	f1_score	number
0	type II pneumocyte	0.725235075442817	0.97875166002656	0.833134459586761	9146
1	neutrophil	0.764367816091954	0.869281045751634	0.813455657492355	174
2	mature NK T cell	0.863636363636364	0.162393162393162	0.273381294964029	132
3	smooth muscle cell	0	0	0	25
4	macrophage	0.253207236842105	0.804546642278547	0.385187965221743	12160
5	classical monocyte	0.860121049092132	0.508953442101074	0.6395	1487
6	endothelial cell of artery	0.0481283422459893	0.642857142857143	0.0895522388059702	187
7	lung ciliated cell	0.935215946843854	1	0.966523605150215	602
8	dendritic cell	0.863924050632911	0.805309734513274	0.833587786259542	316
9	CD4-positive, alpha-beta T cell	0.412523020257827	0.921810699588477	0.569974554707379	543
10	basal cell	0.653564899451554	0.995821727019499	0.789183222958057	2188
11	CD8-positive, alpha-beta T cell	0.0036231884057971	0.05	0.00675675675675676	552
12	non-classical monocyte	0.17910447761194	0.560747663551402	0.271493212669683	1005
13	capillary endothelial cell	0.951760104302477	0.792186652197504	0.864672786496891	1534
14	type I pneumocyte	0.720379146919431	0.232771822358346	0.351851851851852	211
15	vein endothelial cell	0.895669291338583	0.783132530120482	0.835629017447199	508
16	endothelial cell of lymphatic vessel	0.957446808510638	0.9	0.927835051546392	47
17	plasmacytoid dendritic cell	1	0.9	0.947368421052632	18
18	club cell	0.724470134874759	0.801705756929638	0.761133603238866	1038
19	vascular associated smooth muscle cell	0.5875	0.701492537313433	0.639455782312925	80
20	pericyte	0.906103286384977	0.869369369369369	0.88735632183908	213
21	mesothelial cell	0.647058823529412	1	0.785714285714286	17
