# Supplementary material for: Interpretable deep generative ensemble learning for single-cell omics with Hydra
Source: Mol Syst Biol. 2026 Apr 11;22(7):1161–79. doi: 10.1038/s44320-026-00208-7 (PMC13328726; doi:10.1038/s44320-026-00208-7)
Supplement: Supplementary file 4 — Source data Fig. 3 [file 44320_2026_208_MOESM4_ESM.zip › SD figure 3/3D/Lung/He_TS/all_cell_type_results_scpred.csv]

cell_type_id	cell_type	recall	precision	f1_score	number
0	type II pneumocyte	0.625738027553029	0.996691048415186	0.768807092960774	9146
1	neutrophil	0.879310344827586	0.796875	0.836065573770492	174
2	mature NK T cell	0.96969696969697	0.198757763975155	0.329896907216495	132
3	smooth muscle cell	0.16	1	0.275862068965517	25
4	macrophage	0.347697368421053	0.883964039305875	0.499085167915953	12160
5	classical monocyte	0.831876260928043	0.67967032967033	0.748110069549441	1487
6	endothelial cell of artery	0.363636363636364	0.80952380952381	0.501845018450185	187
7	lung ciliated cell	0.878737541528239	1	0.935455349248453	602
8	dendritic cell	0.89873417721519	0.904458598726115	0.901587301587302	316
9	CD4-positive, alpha-beta T cell	0.475138121546961	0.969924812030075	0.637824474660074	543
10	basal cell	0.889853747714808	0.988324873096447	0.936507936507937	2188
11	CD8-positive, alpha-beta T cell	0.0036231884057971	0.0714285714285714	0.00689655172413793	552
12	non-classical monocyte	0.169154228855721	0.876288659793814	0.283569641367807	1005
13	capillary endothelial cell	0.929595827900913	0.944370860927152	0.936925098554533	1534
14	type I pneumocyte	0.706161137440758	0.318376068376068	0.438880706921944	211
15	vein endothelial cell	0.824803149606299	0.945823927765237	0.88117770767613	508
16	endothelial cell of lymphatic vessel	0.936170212765957	0.977777777777778	0.956521739130435	47
17	plasmacytoid dendritic cell	1	1	1	18
18	club cell	0.895953757225434	0.784148397976391	0.836330935251799	1038
19	vascular associated smooth muscle cell	0.725	0.805555555555556	0.763157894736842	80
20	pericyte	0.863849765258216	0.929292929292929	0.895377128953771	213
21	mesothelial cell	1	1	1	17
