# Supplementary material for: Interpretable deep generative ensemble learning for single-cell omics with Hydra
Source: Mol Syst Biol. 2026 Apr 11;22(7):1161–79. doi: 10.1038/s44320-026-00208-7 (PMC13328726; doi:10.1038/s44320-026-00208-7)
Supplement: Supplementary file 4 — Source data Fig. 3 [file 44320_2026_208_MOESM4_ESM.zip › SD figure 3/3D/Lung/He_TS/all_cell_type_results_scANVI.csv]

cell_type_id	cell_type	recall	precision	f1_score	number
0	type II pneumocyte	0.38508637655805816	0.9940728196443692	0.5551264875088658	9146
1	neutrophil	0.9770114942528736	0.30357142857142855	0.46321525885558584	174
2	mature NK T cell	0.8939393939393939	0.14234016887816647	0.24557752341311134	132
3	smooth muscle cell	0.0	0.0	0.0	25
4	macrophage	0.7962171052631579	0.9191190430985381	0.8532651802238478	12160
5	classical monocyte	0.878950907868191	0.4221576227390181	0.5703687540912066	1487
6	endothelial cell of artery	0.0053475935828877	0.05	0.00966183574879227	187
7	lung ciliated cell	0.8853820598006644	0.9962616822429906	0.9375549692172384	602
8	dendritic cell	0.9050632911392406	0.8693009118541033	0.8868217054263566	316
9	CD4-positive, alpha-beta T cell	0.36279926335174956	0.9380952380952381	0.5232403718459495	543
10	basal cell	0.5978062157221207	0.981245311327832	0.7429707469468901	2188
11	CD8-positive, alpha-beta T cell	0.010869565217391304	0.07058823529411765	0.01883830455259027	552
12	non-classical monocyte	0.17512437810945275	0.12772133526850507	0.14771296684851026	1005
13	capillary endothelial cell	0.9634941329856584	0.7479757085020243	0.8421652421652421	1534
14	type I pneumocyte	0.6161137440758294	0.5701754385964912	0.592255125284738	211
15	vein endothelial cell	0.8661417322834646	0.5392156862745098	0.6646525679758308	508
16	endothelial cell of lymphatic vessel	0.8297872340425532	0.8478260869565217	0.8387096774193549	47
17	plasmacytoid dendritic cell	1.0	0.6428571428571429	0.782608695652174	18
18	club cell	0.9315992292870906	0.15616925064599482	0.2674965421853389	1038
19	vascular associated smooth muscle cell	0.7875	0.5575221238938053	0.6528497409326425	80
20	pericyte	0.8215962441314554	0.9067357512953368	0.8620689655172413	213
21	mesothelial cell	0.8235294117647058	0.10144927536231885	0.1806451612903226	17
