# Supplementary material for: Interpretable deep generative ensemble learning for single-cell omics with Hydra
Source: Mol Syst Biol. 2026 Apr 11;22(7):1161–79. doi: 10.1038/s44320-026-00208-7 (PMC13328726; doi:10.1038/s44320-026-00208-7)
Supplement: Supplementary file 4 — Source data Fig. 3 [file 44320_2026_208_MOESM4_ESM.zip › SD figure 3/3D/Lung/He_TS/all_cell_type_results_CellTypist.csv]

cell_type_id	cell_type	recall	precision	f1_score	number
0	type II pneumocyte	0.0	0.0	0.0	9146
1	neutrophil	0.9770114942528736	1.0	0.9883720930232558	174
2	mature NK T cell	0.9772727272727273	0.13679745493107104	0.23999999999999996	132
3	smooth muscle cell	0.0	0.0	0.0	25
4	macrophage	0.9924342105263158	0.9445835942391985	0.9679178697465511	12160
5	classical monocyte	0.9051782111634162	0.9295580110497238	0.9172061328790461	1487
6	endothelial cell of artery	0.29411764705882354	0.7971014492753623	0.42968749999999994	187
7	lung ciliated cell	1.0	0.9435736677115988	0.970967741935484	602
8	dendritic cell	0.870253164556962	0.7902298850574713	0.8283132530120482	316
9	CD4-positive, alpha-beta T cell	0.6132596685082873	0.9541547277936963	0.7466367713004484	543
10	basal cell	0.9127056672760512	0.9424256724870221	0.9273276062224286	2188
11	CD8-positive, alpha-beta T cell	0.0	0.0	0.0	552
12	non-classical monocyte	0.2557213930348259	0.8566666666666667	0.3938697318007663	1005
13	capillary endothelial cell	0.940026075619296	0.8819571865443425	0.9100662669611865	1534
14	type I pneumocyte	0.7535545023696683	0.3471615720524017	0.47533632286995503	211
15	vein endothelial cell	0.9133858267716536	0.7435897435897436	0.8197879858657244	508
16	endothelial cell of lymphatic vessel	0.8723404255319149	0.9318181818181818	0.9010989010989012	47
17	plasmacytoid dendritic cell	1.0	0.9473684210526315	0.972972972972973	18
18	club cell	0.9614643545279383	0.10074702200686453	0.1823830409356725	1038
19	vascular associated smooth muscle cell	0.875	0.9333333333333333	0.9032258064516129	80
20	pericyte	0.9812206572769953	0.7977099236641222	0.8800000000000001	213
21	mesothelial cell	0.0	0.0	0.0	17
