# Supplementary material for: Interpretable deep generative ensemble learning for single-cell omics with Hydra
Source: Mol Syst Biol. 2026 Apr 11;22(7):1161–79. doi: 10.1038/s44320-026-00208-7 (PMC13328726; doi:10.1038/s44320-026-00208-7)
Supplement: Supplementary file 4 — Source data Fig. 3 [file 44320_2026_208_MOESM4_ESM.zip › SD figure 3/3D/Lung/Melms_He/all_cell_type_results_Hydra-Ensemble-25_FS100.csv]

cell_type_id	cell_type	recall	precision	f1_score	number
0	CD4-positive, alpha-beta T cell	0.9247648902821317	0.5305755395683454	0.6742857142857143	638
1	CD8-positive, alpha-beta T cell	0.0024691358024691358	0.1111111111111111	0.004830917874396135	405
2	capillary endothelial cell	0.0013280212483399733	0.42857142857142855	0.0026478375992939097	2259
3	club cell	0.125	1.0	0.2222222222222222	208
4	dendritic cell	0.0013029315960912053	1.0	0.0026024723487312945	1535
5	endothelial cell	0.4444444444444444	0.004055424129773572	0.008037508372404554	27
6	endothelial cell of artery	0.011764705882352941	0.09523809523809523	0.020942408376963352	170
7	lung ciliated cell	0.9957343083485679	1.0	0.9978625954198473	1641
8	macrophage	0.9738766980146291	0.6399633783474479	0.7723756906077348	2871
9	mast cell	0.5	1.0	0.6666666666666666	22
10	natural killer cell	0.9898648648648649	0.6366105377512221	0.7748760330578511	1184
11	neuron	0.0	0.0	0.0	270
12	pericyte	0.47339194817214253	0.9855491329479769	0.6395748671459831	2161
13	regulatory T cell	0.0	0.0	0.0	253
14	tracheobronchial smooth muscle cell	0.9855322080606269	0.8242581388648804	0.8977094446187637	2903
15	type II pneumocyte	0.9842931937172775	0.6163934426229508	0.7580645161290323	382
16	vascular associated smooth muscle cell	0.11901081916537867	0.09625	0.10642709053213546	647
17	vein endothelial cell	0.008902077151335312	1.0	0.01764705882352941	337
