# Supplementary material for: Interpretable deep generative ensemble learning for single-cell omics with Hydra
Source: Mol Syst Biol. 2026 Apr 11;22(7):1161–79. doi: 10.1038/s44320-026-00208-7 (PMC13328726; doi:10.1038/s44320-026-00208-7)
Supplement: Supplementary file 4 — Source data Fig. 3 [file 44320_2026_208_MOESM4_ESM.zip › SD figure 3/3D/Lung/Melms_He/all_cell_type_results_SCN.csv]

cell_type_id	cell_type	recall	precision	f1_score	number
0	pericyte	0.7427117075428042	0.951393005334914	0.8341995841995842	2161
1	vascular associated smooth muscle cell	0.0	0.0	0.0	647
2	tracheobronchial smooth muscle cell	0.966930761281433	0.727013727013727	0.8299822590183323	2903
3	club cell	0.019230769230769232	1.0	0.03773584905660378	208
4	type II pneumocyte	0.9973821989528796	0.4557416267942584	0.6256157635467982	382
5	macrophage	0.9968652037617555	0.7908261950815142	0.8819722650231125	2871
6	dendritic cell	0.5244299674267101	0.9757575757575757	0.6822033898305084	1535
7	capillary endothelial cell	0.02434705621956618	0.7333333333333333	0.04712939160239931	2259
8	vein endothelial cell	0.09792284866468842	1.0	0.1783783783783784	337
9	endothelial cell of artery	0.2411764705882353	0.23563218390804597	0.2383720930232558	170
10	endothelial cell	0.0	0.0	0.0	27
11	CD4-positive, alpha-beta T cell	0.9921630094043887	0.45869565217391306	0.6273538156590684	638
12	natural killer cell	0.8944256756756757	0.9438502673796791	0.9184735472679966	1184
13	regulatory T cell	0.08300395256916997	0.9130434782608695	0.15217391304347827	253
14	CD8-positive, alpha-beta T cell	0.0	0.0	0.0	405
15	lung ciliated cell	0.9993906154783668	0.9993906154783668	0.9993906154783668	1641
16	neuron	0.05185185185185185	0.7777777777777778	0.09722222222222222	270
17	mast cell	0.6818181818181818	0.9375	0.7894736842105263	22
