# Supplementary material for: Interpretable deep generative ensemble learning for single-cell omics with Hydra
Source: Mol Syst Biol. 2026 Apr 11;22(7):1161–79. doi: 10.1038/s44320-026-00208-7 (PMC13328726; doi:10.1038/s44320-026-00208-7)
Supplement: Supplementary file 4 — Source data Fig. 3 [file 44320_2026_208_MOESM4_ESM.zip › SD figure 3/3D/Lung/Melms_He/all_cell_type_results_scSorterDL.csv]

cell_type_id	cell_type	recall	precision	f1_score	number
0	pericyte	0.3877834335955576	0.8321747765640516	0.5290404040404041	2161
1	vascular associated smooth muscle cell	0.250386398763524	0.051923076923076926	0.08601008760286702	647
2	tracheobronchial smooth muscle cell	0.9466069583189803	0.8759961746891936	0.9099337748344372	2903
3	club cell	0.02403846153846154	1.0	0.04694835680751174	208
4	type II pneumocyte	0.9083769633507853	0.6750972762645915	0.7745535714285716	382
5	macrophage	0.494949494949495	0.9937062937062937	0.6607765635898628	2871
6	dendritic cell	0.02736156351791531	0.6666666666666666	0.052565707133917394	1535
7	capillary endothelial cell	0.0	0.0	0.0	2259
8	vein endothelial cell	0.002967359050445104	1.0	0.005917159763313609	337
9	endothelial cell of artery	0.0	0.0	0.0	170
10	endothelial cell	0.1111111111111111	0.0034403669724770644	0.006674082313681869	27
11	CD4-positive, alpha-beta T cell	0.19435736677115986	0.7045454545454546	0.30466830466830463	638
12	natural killer cell	1.0	0.20003378949146816	0.33338026186118547	1184
13	regulatory T cell	0.0	0.0	0.0	253
14	CD8-positive, alpha-beta T cell	0.0	0.0	0.0	405
15	lung ciliated cell	1.0	0.9861778846153846	0.9930408472012102	1641
16	neuron	0.0	0.0	0.0	270
17	mast cell	0.0	0.0	0.0	22
