# Supplementary material for: Interpretable deep generative ensemble learning for single-cell omics with Hydra
Source: Mol Syst Biol. 2026 Apr 11;22(7):1161–79. doi: 10.1038/s44320-026-00208-7 (PMC13328726; doi:10.1038/s44320-026-00208-7)
Supplement: Supplementary file 4 — Source data Fig. 3 [file 44320_2026_208_MOESM4_ESM.zip › SD figure 3/3D/Lung/Melms_He/all_cell_type_results_scClassify.csv]

cell_type_id	cell_type	recall	precision	f1_score	number
0	pericyte	0.327163350300787	0.995774647887324	0.492511320097527	2161
1	vascular associated smooth muscle cell	0	0	0	647
2	tracheobronchial smooth muscle cell	0.995177402686876	0.743437982501287	0.851082633672117	2903
3	club cell	0.158653846153846	1	0.273858921161826	208
4	type II pneumocyte	0.992146596858639	0.796218487394958	0.883449883449883	382
5	macrophage	0.509230233368164	0.983187626092804	0.670949977053694	2871
6	dendritic cell	0.153094462540717	0.987394957983193	0.265087422447829	1535
7	capillary endothelial cell	0.0513501549358123	0.958677685950413	0.0974789915966387	2259
8	vein endothelial cell	0.27893175074184	0.87037037037037	0.42247191011236	337
9	endothelial cell of artery	0.241176470588235	0.322834645669291	0.276094276094276	170
10	endothelial cell	0	0	0	27
11	CD4-positive, alpha-beta T cell	0.979623824451411	0.49800796812749	0.660327522451136	638
12	natural killer cell	0.605574324324324	0.998607242339833	0.753943217665615	1184
13	regulatory T cell	0.0711462450592885	0.9	0.131868131868132	253
14	CD8-positive, alpha-beta T cell	0	0	0	405
15	lung ciliated cell	1	1	1	1641
16	neuron	0.122222222222222	0.970588235294118	0.217105263157895	270
17	mast cell	0.909090909090909	0.952380952380952	0.930232558139535	22
