# Supplementary material for: Interpretable deep generative ensemble learning for single-cell omics with Hydra
Source: Mol Syst Biol. 2026 Apr 11;22(7):1161–79. doi: 10.1038/s44320-026-00208-7 (PMC13328726; doi:10.1038/s44320-026-00208-7)
Supplement: Supplementary file 4 — Source data Fig. 3 [file 44320_2026_208_MOESM4_ESM.zip › SD figure 3/3D/Lung/Melms_He/all_cell_type_results_scpred.csv]

cell_type_id	cell_type	recall	precision	f1_score	number
0	pericyte	0.001850994909764	0.5	0.00368833563854311	2161
1	vascular associated smooth muscle cell	0	0	0	647
2	tracheobronchial smooth muscle cell	0.00275576989321392	1	0.00549639299209894	2903
3	club cell	0.00961538461538462	1	0.019047619047619	208
4	type II pneumocyte	0.0104712041884817	0.666666666666667	0.0206185567010309	382
5	macrophage	0.00592128178335075	1	0.0117728531855956	2871
6	dendritic cell	0.000651465798045603	1	0.00130208333333333	1535
7	capillary endothelial cell	0	0	0	2259
8	vein endothelial cell	0	0	0	337
9	endothelial cell of artery	0	0	0	170
10	endothelial cell	0	0	0	27
11	CD4-positive, alpha-beta T cell	0	0	0	638
12	natural killer cell	0.000844594594594595	0.166666666666667	0.00168067226890756	1184
13	regulatory T cell	0	0	0	253
14	CD8-positive, alpha-beta T cell	0	0	0	405
15	lung ciliated cell	0.282145033516149	0.997844827586207	0.439904988123515	1641
16	neuron	0	0	0	270
17	mast cell	0	0	0	22
