# Supplementary material for: Interpretable deep generative ensemble learning for single-cell omics with Hydra
Source: Mol Syst Biol. 2026 Apr 11;22(7):1161–79. doi: 10.1038/s44320-026-00208-7 (PMC13328726; doi:10.1038/s44320-026-00208-7)
Supplement: Supplementary file 4 — Source data Fig. 3 [file 44320_2026_208_MOESM4_ESM.zip › SD figure 3/3D/Lung/Melms_He/all_cell_type_results_scANVI.csv]

cell_type_id	cell_type	recall	precision	f1_score	number
0	pericyte	0.008329477093937991	0.9473684210526315	0.01651376146788991	2161
1	vascular associated smooth muscle cell	0.45904173106646057	0.10603355944305605	0.1722737819025522	647
2	tracheobronchial smooth muscle cell	0.03926972097829831	0.9047619047619048	0.07527236711786067	2903
3	club cell	0.004807692307692308	1.0	0.009569377990430623	208
4	type II pneumocyte	0.9842931937172775	0.4688279301745636	0.6351351351351352	382
5	macrophage	0.988854057819575	0.808371298405467	0.8895503681654394	2871
6	dendritic cell	0.003908794788273616	1.0	0.007787151200519144	1535
7	capillary endothelial cell	0.0	0.0	0.0	2259
8	vein endothelial cell	0.0	0.0	0.0	337
9	endothelial cell of artery	0.11764705882352941	0.10256410256410256	0.1095890410958904	170
10	endothelial cell	0.0	0.0	0.0	27
11	CD4-positive, alpha-beta T cell	0.5172413793103449	0.6285714285714286	0.5674978503869303	638
12	natural killer cell	1.0	0.16337794949634332	0.28086822440991577	1184
13	regulatory T cell	0.0	0.0	0.0	253
14	CD8-positive, alpha-beta T cell	0.0	0.0	0.0	405
15	lung ciliated cell	0.1748933577087142	0.9965277777777778	0.2975635044064282	1641
16	neuron	0.0	0.0	0.0	270
17	mast cell	0.4090909090909091	1.0	0.5806451612903226	22
