# Supplementary material for: Interpretable deep generative ensemble learning for single-cell omics with Hydra
Source: Mol Syst Biol. 2026 Apr 11;22(7):1161–79. doi: 10.1038/s44320-026-00208-7 (PMC13328726; doi:10.1038/s44320-026-00208-7)
Supplement: Supplementary file 4 — Source data Fig. 3 [file 44320_2026_208_MOESM4_ESM.zip › SD figure 3/3D/Lung/Melms_He/all_cell_type_results_CellTypist.csv]

cell_type_id	cell_type	recall	precision	f1_score	number
0	pericyte	0.0	0.0	0.0	2161
1	vascular associated smooth muscle cell	0.9675425038639877	0.08426436936330596	0.15502724120851905	647
2	tracheobronchial smooth muscle cell	0.8870134343782294	1.0	0.9401241328952172	2903
3	club cell	0.9903846153846154	1.0	0.9951690821256038	208
4	type II pneumocyte	0.0	0.0	0.0	382
5	macrophage	0.9432253570184604	0.9579059073222498	0.9505089505089506	2871
6	dendritic cell	0.0	0.0	0.0	1535
7	capillary endothelial cell	0.0	0.0	0.0	2259
8	vein endothelial cell	0.6824925816023739	0.9913793103448276	0.8084358523725835	337
9	endothelial cell of artery	0.0	0.0	0.0	170
10	endothelial cell	0.0	0.0	0.0	27
11	CD4-positive, alpha-beta T cell	0.9247648902821317	0.49331103678929766	0.64340239912759	638
12	natural killer cell	1.0	0.6670422535211268	0.8002703616086516	1184
13	regulatory T cell	0.0	0.0	0.0	253
14	CD8-positive, alpha-beta T cell	0.0	0.0	0.0	405
15	lung ciliated cell	0.9987812309567337	1.0	0.999390243902439	1641
16	neuron	0.0	0.0	0.0	270
17	mast cell	0.9545454545454546	0.6176470588235294	0.75	22
