# Supplementary material for: Interpretable deep generative ensemble learning for single-cell omics with Hydra
Source: Mol Syst Biol. 2026 Apr 11;22(7):1161–79. doi: 10.1038/s44320-026-00208-7 (PMC13328726; doi:10.1038/s44320-026-00208-7)
Supplement: Supplementary file 4 — Source data Fig. 3 [file 44320_2026_208_MOESM4_ESM.zip › SD figure 3/3D/Lung/TS_Madissoon/all_cell_type_results_Hydra-Ensemble-25_FS100.csv]

cell_type_id	cell_type	recall	precision	f1_score	number
0	B cell	0.9916183107672469	0.9020527859237537	0.9447174447174447	1551
1	CD4-positive, alpha-beta T cell	0.9988905838302593	0.9896949711459192	0.9942715163227277	7211
2	blood vessel endothelial cell	0.7694877505567929	0.9866730128510233	0.8646506777893639	2694
3	dendritic cell	0.9959467284308049	0.979498861047836	0.9876543209876544	1727
4	endothelial cell of lymphatic vessel	0.9881305637982196	0.5615514333895447	0.7161290322580645	337
5	fibroblast	0.9881029634436513	0.9626975763962066	0.9752348420153716	4623
6	lung ciliated cell	0.9871244635193133	1.0	0.9935205183585313	466
7	plasma cell	0.9372822299651568	0.9711191335740073	0.9539007092198581	287
8	plasmacytoid dendritic cell	0.5869565217391305	1.0	0.7397260273972603	46
