# Supplementary material for: Interpretable deep generative ensemble learning for single-cell omics with Hydra
Source: Mol Syst Biol. 2026 Apr 11;22(7):1161–79. doi: 10.1038/s44320-026-00208-7 (PMC13328726; doi:10.1038/s44320-026-00208-7)
Supplement: Supplementary file 4 — Source data Fig. 3 [file 44320_2026_208_MOESM4_ESM.zip › SD figure 3/3D/Lung/TS_Madissoon/all_cell_type_results_SCN.csv]

cell_type_id	cell_type	recall	precision	f1_score	number
0	blood vessel endothelial cell	0.42242019302152933	0.9973707274320771	0.5934810951760104	2694
1	dendritic cell	0.9884192240880139	0.9568385650224215	0.9723725434349187	1727
2	B cell	0.9406834300451322	0.9871447902571042	0.9633542423241994	1551
3	fibroblast	0.9930780878217608	0.860866304144009	0.92225793491362	4623
4	endothelial cell of lymphatic vessel	0.8219584569732937	0.6382488479262672	0.7185473411154345	337
5	CD4-positive, alpha-beta T cell	0.9997226459575649	0.899214169888986	0.946808510638298	7211
6	plasma cell	0.89198606271777	0.9552238805970149	0.9225225225225225	287
7	lung ciliated cell	0.9849785407725322	1.0	0.9924324324324324	466
8	plasmacytoid dendritic cell	0.5	1.0	0.6666666666666666	46
