# Supplementary material for: Interpretable deep generative ensemble learning for single-cell omics with Hydra
Source: Mol Syst Biol. 2026 Apr 11;22(7):1161–79. doi: 10.1038/s44320-026-00208-7 (PMC13328726; doi:10.1038/s44320-026-00208-7)
Supplement: Supplementary file 4 — Source data Fig. 3 [file 44320_2026_208_MOESM4_ESM.zip › SD figure 3/3D/Lung/TS_Madissoon/all_cell_type_results_scSorterDL.csv]

cell_type_id	cell_type	recall	precision	f1_score	number
0	blood vessel endothelial cell	0.5690423162583519	0.998046875	0.724822695035461	2694
1	dendritic cell	0.9884192240880139	0.980470993681792	0.9844290657439447	1727
2	B cell	0.9787234042553191	0.9601518026565465	0.9693486590038314	1551
3	fibroblast	0.9883192731992213	0.9275274056029232	0.9569588438579957	4623
4	endothelial cell of lymphatic vessel	0.9584569732937686	0.410941475826972	0.5752448797862867	337
5	CD4-positive, alpha-beta T cell	1.0	0.9459530368621277	0.9722259673722529	7211
6	plasma cell	0.9094076655052264	0.9738805970149254	0.9405405405405406	287
7	lung ciliated cell	0.9828326180257511	0.9978213507625272	0.9902702702702703	466
8	plasmacytoid dendritic cell	0.4782608695652174	1.0	0.6470588235294118	46
