# Supplementary material for: Interpretable deep generative ensemble learning for single-cell omics with Hydra
Source: Mol Syst Biol. 2026 Apr 11;22(7):1161–79. doi: 10.1038/s44320-026-00208-7 (PMC13328726; doi:10.1038/s44320-026-00208-7)
Supplement: Supplementary file 4 — Source data Fig. 3 [file 44320_2026_208_MOESM4_ESM.zip › SD figure 3/3D/Lung/TS_Madissoon/all_cell_type_results_scClassify.csv]

cell_type_id	cell_type	recall	precision	f1_score	number
0	blood vessel endothelial cell	0.834818114328137	0.99866785079929	0.909421754953498	2694
1	dendritic cell	0.995946728430805	0.926724137931034	0.960089310633547	1727
2	B cell	0.966473243068988	0.981020942408377	0.973692757388763	1551
3	fibroblast	0.960415314730694	0.996632996632997	0.978189028420357	4623
4	endothelial cell of lymphatic vessel	0.86646884272997	0.986486486486487	0.92259083728278	337
5	CD4-positive, alpha-beta T cell	0.99542365829982	0.984906695938529	0.990137250844886	7211
6	plasma cell	0.9198606271777	0.98876404494382	0.953068592057762	287
7	lung ciliated cell	0.982832618025751	1	0.991341991341991	466
8	plasmacytoid dendritic cell	0.760869565217391	0.972222222222222	0.853658536585366	46
