# Supplementary material for: Interpretable deep generative ensemble learning for single-cell omics with Hydra
Source: Mol Syst Biol. 2026 Apr 11;22(7):1161–79. doi: 10.1038/s44320-026-00208-7 (PMC13328726; doi:10.1038/s44320-026-00208-7)
Supplement: Supplementary file 4 — Source data Fig. 3 [file 44320_2026_208_MOESM4_ESM.zip › SD figure 3/3D/Lung/TS_Madissoon/all_cell_type_results_scpred.csv]

cell_type_id	cell_type	recall	precision	f1_score	number
0	blood vessel endothelial cell	0.413882702301411	0.996425379803396	0.584841332284291	2694
1	dendritic cell	0.990156340474812	0.978260869565217	0.984172661870504	1727
2	B cell	0.932946486137975	0.963382157123835	0.947920078611202	1551
3	fibroblast	0.966471987886654	0.998212689901698	0.982085943510276	4623
4	endothelial cell of lymphatic vessel	0.985163204747775	0.819753086419753	0.894878706199461	337
5	CD4-positive, alpha-beta T cell	0.995146304257385	0.99020284255554	0.992668418868447	7211
6	plasma cell	0.930313588850174	0.927083333333333	0.928695652173913	287
7	lung ciliated cell	0.98068669527897	0.95010395010395	0.965153115100317	466
8	plasmacytoid dendritic cell	0.847826086956522	0.975	0.906976744186047	46
