# Supplementary material for: Interpretable deep generative ensemble learning for single-cell omics with Hydra
Source: Mol Syst Biol. 2026 Apr 11;22(7):1161–79. doi: 10.1038/s44320-026-00208-7 (PMC13328726; doi:10.1038/s44320-026-00208-7)
Supplement: Supplementary file 4 — Source data Fig. 3 [file 44320_2026_208_MOESM4_ESM.zip › SD figure 3/3D/Lung/TS_Madissoon/all_cell_type_results_scANVI.csv]

cell_type_id	cell_type	recall	precision	f1_score	number
0	blood vessel endothelial cell	0.5675575352635486	0.9640605296343001	0.7144859813084111	2694
1	dendritic cell	0.9913144180660104	0.8912024986985945	0.9385964912280701	1727
2	B cell	0.9658284977433914	0.9344978165938864	0.9499048826886494	1551
3	fibroblast	0.9697166342202034	0.9212905877517468	0.944883549372958	4623
4	endothelial cell of lymphatic vessel	0.6795252225519288	0.9087301587301587	0.7775891341256368	337
5	CD4-positive, alpha-beta T cell	0.999306614893912	0.9030075187969925	0.9487196366269501	7211
6	plasma cell	0.9303135888501742	0.960431654676259	0.9451327433628319	287
7	lung ciliated cell	0.9763948497854077	0.9978070175438597	0.9869848156182213	466
8	plasmacytoid dendritic cell	0.0	0.0	0.0	46
