# Supplementary material for: Interpretable deep generative ensemble learning for single-cell omics with Hydra
Source: Mol Syst Biol. 2026 Apr 11;22(7):1161–79. doi: 10.1038/s44320-026-00208-7 (PMC13328726; doi:10.1038/s44320-026-00208-7)
Supplement: Supplementary file 4 — Source data Fig. 3 [file 44320_2026_208_MOESM4_ESM.zip › SD figure 3/3D/Lung/TS_Madissoon/all_cell_type_results_CellTypist.csv]

cell_type_id	cell_type	recall	precision	f1_score	number
0	blood vessel endothelial cell	0.7861915367483296	0.998114985862394	0.8795681063122924	2694
1	dendritic cell	0.9971048060220035	0.9695945945945946	0.9831572937482158	1727
2	B cell	0.9690522243713733	0.8628013777267508	0.9128454296993623	1551
3	fibroblast	0.9943759463551807	0.9337802153158643	0.9631259166142887	4623
4	endothelial cell of lymphatic vessel	0.9940652818991098	1.0	0.9970238095238095	337
5	CD4-positive, alpha-beta T cell	0.9994452919151297	0.9932469680264608	0.9963364899426281	7211
6	plasma cell	0.9337979094076655	0.9745454545454545	0.9537366548042705	287
7	lung ciliated cell	0.9957081545064378	1.0	0.9978494623655914	466
8	plasmacytoid dendritic cell	0.9130434782608695	0.8571428571428571	0.8842105263157894	46
