# Supplementary material for: Interpretable deep generative ensemble learning for single-cell omics with Hydra
Source: Mol Syst Biol. 2026 Apr 11;22(7):1161–79. doi: 10.1038/s44320-026-00208-7 (PMC13328726; doi:10.1038/s44320-026-00208-7)
Supplement: Supplementary file 4 — Source data Fig. 3 [file 44320_2026_208_MOESM4_ESM.zip › SD figure 3/3D/Lung/Melms_TS/all_cell_type_results_Hydra-Ensemble-25_FS100.csv]

cell_type_id	cell_type	recall	precision	f1_score	number
0	B cell	0.06896551724137931	1.0	0.12903225806451613	87
1	CD4-positive, alpha-beta T cell	0.8766114180478821	0.48621041879468846	0.6254927726675427	543
2	CD8-positive, alpha-beta T cell	0.0	0.0	0.0	552
3	capillary endothelial cell	0.001303780964797914	1.0	0.0026041666666666665	1534
4	club cell	0.009633911368015413	1.0	0.019083969465648852	1038
5	dendritic cell	0.0031645569620253164	1.0	0.006309148264984227	316
6	endothelial cell of artery	0.06951871657754011	0.9285714285714286	0.12935323383084577	187
7	fibroblast	0.8928571428571429	0.974025974025974	0.9316770186335404	336
8	lung ciliated cell	0.9451827242524917	0.9947552447552448	0.969335604770017	602
9	macrophage	0.9992598684210526	0.9404070892345794	0.9689406323511822	12160
10	pericyte	0.20657276995305165	0.9361702127659575	0.3384615384615385	213
11	plasma cell	0.9029850746268657	0.8581560283687943	0.88	134
12	type II pneumocyte	0.9706975727093812	0.9009539273391516	0.9345263157894736	9146
13	vascular associated smooth muscle cell	0.875	0.028259991925716592	0.054751662104028154	80
14	vein endothelial cell	0.2047244094488189	1.0	0.3398692810457516	508
