# Supplementary material for: Interpretable deep generative ensemble learning for single-cell omics with Hydra
Source: Mol Syst Biol. 2026 Apr 11;22(7):1161–79. doi: 10.1038/s44320-026-00208-7 (PMC13328726; doi:10.1038/s44320-026-00208-7)
Supplement: Supplementary file 4 — Source data Fig. 3 [file 44320_2026_208_MOESM4_ESM.zip › SD figure 3/3D/Lung/Melms_TS/all_cell_type_results_SCN.csv]

cell_type_id	cell_type	recall	precision	f1_score	number
0	type II pneumocyte	0.984364749617319	0.8813509544787078	0.9300139455606632	9146
1	macrophage	0.9949835526315789	0.9676877549388146	0.9811458460041358	12160
2	endothelial cell of artery	0.6737967914438503	0.1863905325443787	0.29200463499420626	187
3	lung ciliated cell	0.9767441860465116	0.9767441860465116	0.9767441860465116	602
4	dendritic cell	0.35443037974683544	0.7088607594936709	0.47257383966244726	316
5	CD4-positive, alpha-beta T cell	0.9410681399631676	0.4908741594620557	0.6452020202020202	543
6	plasma cell	0.8208955223880597	0.7857142857142857	0.8029197080291971	134
7	B cell	0.6781609195402298	0.8805970149253731	0.7662337662337662	87
8	CD8-positive, alpha-beta T cell	0.0	0.0	0.0	552
9	capillary endothelial cell	0.5782268578878749	0.9476495726495726	0.7182186234817813	1534
10	vein endothelial cell	0.6417322834645669	0.6694045174537988	0.6552763819095477	508
11	fibroblast	0.9523809523809523	0.6412825651302605	0.7664670658682634	336
12	club cell	0.018304431599229287	1.0	0.03595080416272469	1038
13	vascular associated smooth muscle cell	0.0125	0.037037037037037035	0.01869158878504673	80
14	pericyte	0.25821596244131456	0.8333333333333334	0.3942652329749104	213
