# Supplementary material for: Interpretable deep generative ensemble learning for single-cell omics with Hydra
Source: Mol Syst Biol. 2026 Apr 11;22(7):1161–79. doi: 10.1038/s44320-026-00208-7 (PMC13328726; doi:10.1038/s44320-026-00208-7)
Supplement: Supplementary file 4 — Source data Fig. 3 [file 44320_2026_208_MOESM4_ESM.zip › SD figure 3/3D/Lung/Melms_TS/all_cell_type_results_scSorterDL.csv]

cell_type_id	cell_type	recall	precision	f1_score	number
0	type II pneumocyte	0.9764924557183469	0.906516443361754	0.9402042320244236	9146
1	macrophage	0.9990131578947369	0.9572137735403041	0.9776668946923665	12160
2	endothelial cell of artery	0.17647058823529413	0.5409836065573771	0.26612903225806456	187
3	lung ciliated cell	0.9916943521594684	0.9770867430441899	0.9843363561417973	602
4	dendritic cell	0.25949367088607594	0.656	0.37188208616780044	316
5	CD4-positive, alpha-beta T cell	0.9447513812154696	0.4937439846005775	0.6485461441213655	543
6	plasma cell	0.8731343283582089	0.823943661971831	0.8478260869565217	134
7	B cell	0.3218390804597701	1.0	0.4869565217391304	87
8	CD8-positive, alpha-beta T cell	0.007246376811594203	0.6666666666666666	0.014336917562724014	552
9	capillary endothelial cell	0.11799217731421122	1.0	0.2110787172011662	1534
10	vein endothelial cell	0.13188976377952755	0.7701149425287356	0.22521008403361342	508
11	fibroblast	0.9345238095238095	0.8284960422163589	0.8783216783216782	336
12	club cell	0.10886319845857419	1.0	0.19635099913119028	1038
13	vascular associated smooth muscle cell	0.475	0.018509498295177788	0.0356305672761369	80
14	pericyte	0.29577464788732394	0.9264705882352942	0.44839857651245546	213
