# Supplementary material for: Interpretable deep generative ensemble learning for single-cell omics with Hydra
Source: Mol Syst Biol. 2026 Apr 11;22(7):1161–79. doi: 10.1038/s44320-026-00208-7 (PMC13328726; doi:10.1038/s44320-026-00208-7)
Supplement: Supplementary file 4 — Source data Fig. 3 [file 44320_2026_208_MOESM4_ESM.zip › SD figure 3/3D/Lung/Melms_TS/all_cell_type_results_scClassify.csv]

cell_type_id	cell_type	recall	precision	f1_score	number
0	type II pneumocyte	0.986332823092062	0.898058735689398	0.94012818508676	9146
1	macrophage	0.967269736842105	0.981393408427201	0.974280389314558	12160
2	endothelial cell of artery	0.598930481283422	0.25	0.352755905511811	187
3	lung ciliated cell	0.926910299003322	1	0.962068965517241	602
4	dendritic cell	0.389240506329114	0.938931297709924	0.550335570469799	316
5	CD4-positive, alpha-beta T cell	0.933701657458563	0.491279069767442	0.643809523809524	543
6	plasma cell	0.626865671641791	0.893617021276596	0.736842105263158	134
7	B cell	0.195402298850575	1	0.326923076923077	87
8	CD8-positive, alpha-beta T cell	0	0	0	552
9	capillary endothelial cell	0.0104302477183833	1	0.0206451612903226	1534
10	vein endothelial cell	0.783464566929134	0.572661870503597	0.661679135494597	508
11	fibroblast	0.928571428571429	0.954128440366973	0.941176470588235	336
12	club cell	0.00963391136801541	0.833333333333333	0.019047619047619	1038
13	vascular associated smooth muscle cell	0	0	0	80
14	pericyte	0.652582159624413	0.763736263736264	0.70379746835443	213
