# Supplementary material for: Interpretable deep generative ensemble learning for single-cell omics with Hydra
Source: Mol Syst Biol. 2026 Apr 11;22(7):1161–79. doi: 10.1038/s44320-026-00208-7 (PMC13328726; doi:10.1038/s44320-026-00208-7)
Supplement: Supplementary file 4 — Source data Fig. 3 [file 44320_2026_208_MOESM4_ESM.zip › SD figure 3/3D/Lung/Melms_TS/all_cell_type_results_scpred.csv]

cell_type_id	cell_type	recall	precision	f1_score	number
0	type II pneumocyte	0.194729936584299	0.994416527079844	0.325683459815306	9146
1	macrophage	0.00978618421052631	0.983471074380165	0.0193795293542871	12160
2	endothelial cell of artery	0	0	0	187
3	lung ciliated cell	0.416943521594684	0.992094861660079	0.587134502923977	602
4	dendritic cell	0	0	0	316
5	CD4-positive, alpha-beta T cell	0	0	0	543
6	plasma cell	0.17910447761194	1	0.30379746835443	134
7	B cell	0	0	0	87
8	CD8-positive, alpha-beta T cell	0	0	0	552
9	capillary endothelial cell	0.000651890482398957	1	0.00130293159609121	1534
10	vein endothelial cell	0	0	0	508
11	fibroblast	0.386904761904762	0.970149253731343	0.553191489361702	336
12	club cell	0.000963391136801541	0.5	0.00192307692307692	1038
13	vascular associated smooth muscle cell	0.025	0.00422832980972516	0.00723327305605787	80
14	pericyte	0.00938967136150235	0.666666666666667	0.0185185185185185	213
