# Supplementary material for: Interpretable deep generative ensemble learning for single-cell omics with Hydra
Source: Mol Syst Biol. 2026 Apr 11;22(7):1161–79. doi: 10.1038/s44320-026-00208-7 (PMC13328726; doi:10.1038/s44320-026-00208-7)
Supplement: Supplementary file 4 — Source data Fig. 3 [file 44320_2026_208_MOESM4_ESM.zip › SD figure 3/3D/Lung/Melms_TS/all_cell_type_results_scANVI.csv]

cell_type_id	cell_type	recall	precision	f1_score	number
0	type II pneumocyte	0.9171222392302646	0.911640039126182	0.9143729220035973	9146
1	macrophage	0.9980263157894737	0.9371428571428572	0.9666268418956591	12160
2	endothelial cell of artery	0.3155080213903743	0.7662337662337663	0.44696969696969696	187
3	lung ciliated cell	0.48006644518272423	0.6880952380952381	0.5655577299412916	602
4	dendritic cell	0.8639240506329114	0.27137176938369784	0.41301059001512863	316
5	CD4-positive, alpha-beta T cell	0.4198895027624309	0.6647230320699709	0.5146726862302483	543
6	plasma cell	0.6716417910447762	0.989010989010989	0.8	134
7	B cell	0.14942528735632185	1.0	0.26000000000000006	87
8	CD8-positive, alpha-beta T cell	0.20471014492753623	0.9658119658119658	0.3378176382660687	552
9	capillary endothelial cell	0.924380704041721	0.7282999486389317	0.8147084171215168	1534
10	vein endothelial cell	0.6476377952755905	0.8612565445026178	0.739325842696629	508
11	fibroblast	0.40773809523809523	0.9072847682119205	0.5626283367556468	336
12	club cell	0.03757225433526012	0.975	0.07235621521335808	1038
13	vascular associated smooth muscle cell	0.925	0.1069364161849711	0.1917098445595855	80
14	pericyte	0.023474178403755867	0.8333333333333334	0.045662100456621	213
