# Supplementary material for: Interpretable deep generative ensemble learning for single-cell omics with Hydra
Source: Mol Syst Biol. 2026 Apr 11;22(7):1161–79. doi: 10.1038/s44320-026-00208-7 (PMC13328726; doi:10.1038/s44320-026-00208-7)
Supplement: Supplementary file 4 — Source data Fig. 3 [file 44320_2026_208_MOESM4_ESM.zip › SD figure 3/3D/Lung/Melms_TS/all_cell_type_results_CellTypist.csv]

cell_type_id	cell_type	recall	precision	f1_score	number
0	type II pneumocyte	0.9403017712661272	0.9920406044526474	0.965478529329217	9146
1	macrophage	0.9985197368421053	0.9052411839260419	0.9495952762679388	12160
2	endothelial cell of artery	0.0	0.0	0.0	187
3	lung ciliated cell	0.9933554817275747	0.9552715654952076	0.9739413680781759	602
4	dendritic cell	0.49050632911392406	0.9748427672955975	0.6526315789473685	316
5	CD4-positive, alpha-beta T cell	0.2504604051565378	0.9577464788732394	0.39708029197080297	543
6	plasma cell	0.9029850746268657	0.9918032786885246	0.9453125	134
7	B cell	0.0	0.0	0.0	87
8	CD8-positive, alpha-beta T cell	0.0	0.0	0.0	552
9	capillary endothelial cell	0.0	0.0	0.0	1534
10	vein endothelial cell	0.0	0.0	0.0	508
11	fibroblast	0.9404761904761905	0.978328173374613	0.9590288315629741	336
12	club cell	0.2697495183044316	1.0	0.42488619119878607	1038
13	vascular associated smooth muscle cell	0.925	0.019989195029713667	0.03913273400317292	80
14	pericyte	0.0	0.0	0.0	213
