# Supplementary material for: Interpretable deep generative ensemble learning for single-cell omics with Hydra
Source: Mol Syst Biol. 2026 Apr 11;22(7):1161–79. doi: 10.1038/s44320-026-00208-7 (PMC13328726; doi:10.1038/s44320-026-00208-7)
Supplement: Supplementary file 4 — Source data Fig. 3 [file 44320_2026_208_MOESM4_ESM.zip › SD figure 3/3D/Lung/He_Melms/all_cell_type_results_Hydra-Ensemble-25_FS100.csv]

cell_type_id	cell_type	recall	precision	f1_score	number
0	CD4-positive, alpha-beta T cell	0.5082995204721505	0.3784674539961549	0.4338790931989924	2711
1	CD8-positive, alpha-beta T cell	0.10211706102117062	0.17982456140350878	0.1302621127879269	803
2	capillary endothelial cell	0.5352839931153184	0.3001930501930502	0.3846629560915275	581
3	club cell	0.7898936170212766	0.09260991580916744	0.1657828635221881	376
4	dendritic cell	0.7637362637362637	0.36611062335381916	0.49495548961424335	546
5	endothelial cell	0.0022988505747126436	0.03076923076923077	0.0042780748663101605	870
6	endothelial cell of artery	0.4745762711864407	0.4049586776859504	0.4370122630992196	413
7	lung ciliated cell	0.92	0.799697656840514	0.8556409219571371	1150
8	macrophage	0.641871921182266	0.9401154401154401	0.7628805620608898	2030
9	mast cell	0.8342342342342343	0.8852772466539197	0.8589981447124305	555
10	natural killer cell	0.4397944199706314	0.5263620386643234	0.4792	1362
11	neuron	0.015105740181268883	0.2631578947368421	0.028571428571428577	331
12	pericyte	0.79375	0.4774436090225564	0.596244131455399	160
13	regulatory T cell	0.7685185185185185	0.10355583281347473	0.18251786695986805	216
14	tracheobronchial smooth muscle cell	0.2562814070351759	0.8571428571428571	0.39458413926499036	398
15	type II pneumocyte	0.5951898734177216	0.9865715484683173	0.7424601294804991	11850
16	vascular associated smooth muscle cell	0.1937984496124031	0.051759834368530024	0.08169934640522876	129
17	vein endothelial cell	0.7663551401869159	0.24924012158054712	0.37614678899082565	214
