# Supplementary material for: Interpretable deep generative ensemble learning for single-cell omics with Hydra
Source: Mol Syst Biol. 2026 Apr 11;22(7):1161–79. doi: 10.1038/s44320-026-00208-7 (PMC13328726; doi:10.1038/s44320-026-00208-7)
Supplement: Supplementary file 4 — Source data Fig. 3 [file 44320_2026_208_MOESM4_ESM.zip › SD figure 3/3D/Lung/He_Melms/all_cell_type_results_SCN.csv]

cell_type_id	cell_type	recall	precision	f1_score	number
0	lung ciliated cell	0.6191304347826087	1.0	0.7647690655209451	1150
1	type II pneumocyte	0.19240506329113924	0.9810671256454389	0.32171581769436997	11850
2	vascular associated smooth muscle cell	0.0	0.0	0.0	129
3	macrophage	0.9935960591133005	0.5570284451808892	0.7138559546982834	2030
4	dendritic cell	0.023809523809523808	0.5416666666666666	0.04561403508771929	546
5	natural killer cell	0.0763582966226138	0.896551724137931	0.14073071718538563	1362
6	endothelial cell	0.0	0.0	0.0	870
7	club cell	0.9787234042553191	0.04673609347218694	0.0892121212121212	376
8	mast cell	0.014414414414414415	1.0	0.02841918294849023	555
9	endothelial cell of artery	0.0	0.0	0.0	413
10	neuron	0.229607250755287	0.04121475054229935	0.06988505747126436	331
11	tracheobronchial smooth muscle cell	0.9522613065326633	0.3658301158301158	0.5285913528591353	398
12	pericyte	0.65625	0.7191780821917808	0.6862745098039216	160
13	vein endothelial cell	0.009345794392523364	1.0	0.018518518518518517	214
14	capillary endothelial cell	0.8812392426850258	0.27018469656992083	0.4135702746365105	581
15	CD4-positive, alpha-beta T cell	0.9443009959424566	0.5830107037121385	0.7209236834694452	2711
16	regulatory T cell	0.013888888888888888	0.3333333333333333	0.026666666666666665	216
17	CD8-positive, alpha-beta T cell	0.0	0.0	0.0	803
