# Supplementary material for: Interpretable deep generative ensemble learning for single-cell omics with Hydra
Source: Mol Syst Biol. 2026 Apr 11;22(7):1161–79. doi: 10.1038/s44320-026-00208-7 (PMC13328726; doi:10.1038/s44320-026-00208-7)
Supplement: Supplementary file 4 — Source data Fig. 3 [file 44320_2026_208_MOESM4_ESM.zip › SD figure 3/3D/Lung/He_Melms/all_cell_type_results_scSorterDL.csv]

cell_type_id	cell_type	recall	precision	f1_score	number
0	lung ciliated cell	0.9843478260869565	0.9982363315696648	0.9912434325744308	1150
1	type II pneumocyte	0.4492827004219409	0.9879383930228243	0.6176692383548931	11850
2	vascular associated smooth muscle cell	0.13953488372093023	0.1	0.11650485436893203	129
3	macrophage	0.9142857142857143	0.7459807073954984	0.8216024789729969	2030
4	dendritic cell	0.5476190476190477	0.5050675675675675	0.5254833040421792	546
5	natural killer cell	0.5352422907488987	0.4758485639686684	0.5038009675190048	1362
6	endothelial cell	0.0	0.0	0.0	870
7	club cell	0.8723404255319149	0.050360816827882696	0.09522427057628102	376
8	mast cell	0.13693693693693693	1.0	0.2408874801901743	555
9	endothelial cell of artery	0.03631961259079903	0.5357142857142857	0.06802721088435372	413
10	neuron	0.0	0.0	0.0	331
11	tracheobronchial smooth muscle cell	0.6231155778894473	0.35581061692969873	0.4529680365296804	398
12	pericyte	0.89375	0.294238683127572	0.44272445820433437	160
13	vein endothelial cell	0.411214953271028	0.2913907284768212	0.34108527131782945	214
14	capillary endothelial cell	0.9414802065404475	0.2666991711360312	0.4156534954407295	581
15	CD4-positive, alpha-beta T cell	0.44485429730726667	0.7750642673521851	0.5652683384110616	2711
16	regulatory T cell	0.5972222222222222	0.14930555555555555	0.23888888888888885	216
17	CD8-positive, alpha-beta T cell	0.14694894146948942	0.14640198511166252	0.14667495338719702	803
