# Supplementary material for: Interpretable deep generative ensemble learning for single-cell omics with Hydra
Source: Mol Syst Biol. 2026 Apr 11;22(7):1161–79. doi: 10.1038/s44320-026-00208-7 (PMC13328726; doi:10.1038/s44320-026-00208-7)
Supplement: Supplementary file 4 — Source data Fig. 3 [file 44320_2026_208_MOESM4_ESM.zip › SD figure 3/3D/Lung/He_Melms/all_cell_type_results_scClassify.csv]

cell_type_id	cell_type	recall	precision	f1_score	number
0	lung ciliated cell	0.98	0.975757575757576	0.977874186550976	1150
1	type II pneumocyte	0.461434599156118	0.983453237410072	0.62814474439977	11850
2	vascular associated smooth muscle cell	0.00775193798449612	0.00735294117647059	0.00754716981132075	129
3	macrophage	0.854187192118227	0.907378335949764	0.879979700583608	2030
4	dendritic cell	0.644688644688645	0.56957928802589	0.604810996563574	546
5	natural killer cell	0.498531571218796	0.575911789652248	0.534435261707989	1362
6	endothelial cell	0	0	0	870
7	club cell	0.50531914893617	0.196891191709845	0.283370618941089	376
8	mast cell	0.695495495495495	0.977215189873418	0.812631578947368	555
9	endothelial cell of artery	0.135593220338983	0.204379562043796	0.163027656477438	413
10	neuron	0.0241691842900302	0.00598354525056096	0.00959232613908873	331
11	tracheobronchial smooth muscle cell	0.530150753768844	0.314925373134328	0.395131086142322	398
12	pericyte	0.85625	0.322352941176471	0.468376068376068	160
13	vein endothelial cell	0.621495327102804	0.264940239043825	0.371508379888268	214
14	capillary endothelial cell	0.812392426850258	0.350408314773571	0.489626556016597	581
15	CD4-positive, alpha-beta T cell	0.6709701217263	0.825317604355717	0.740183112919634	2711
16	regulatory T cell	0.435185185185185	0.31438127090301	0.36504854368932	216
17	CD8-positive, alpha-beta T cell	0.0099626400996264	0.571428571428571	0.0195838433292534	803
