# Supplementary material for: Interpretable deep generative ensemble learning for single-cell omics with Hydra
Source: Mol Syst Biol. 2026 Apr 11;22(7):1161–79. doi: 10.1038/s44320-026-00208-7 (PMC13328726; doi:10.1038/s44320-026-00208-7)
Supplement: Supplementary file 4 — Source data Fig. 3 [file 44320_2026_208_MOESM4_ESM.zip › SD figure 3/3D/Lung/He_Melms/all_cell_type_results_scpred.csv]

cell_type_id	cell_type	recall	precision	f1_score	number
0	lung ciliated cell	0.965217391304348	1	0.982300884955752	1150
1	type II pneumocyte	0.665569620253165	0.986368184092046	0.794820114884612	11850
2	vascular associated smooth muscle cell	0	0	0	129
3	macrophage	0.864039408866995	0.963207029104887	0.910932225396001	2030
4	dendritic cell	0.710622710622711	0.76984126984127	0.739047619047619	546
5	natural killer cell	0.463289280469897	0.747630331753555	0.57207615593835	1362
6	endothelial cell	0	0	0	870
7	club cell	0.388297872340426	0.538745387453875	0.451313755795981	376
8	mast cell	0.0756756756756757	1	0.14070351758794	555
9	endothelial cell of artery	0.353510895883777	0.9125	0.509598603839442	413
10	neuron	0.0181268882175227	0.176470588235294	0.0328767123287671	331
11	tracheobronchial smooth muscle cell	0.555276381909548	0.982222222222222	0.709470304975923	398
12	pericyte	0.8	0.934306569343066	0.861952861952862	160
13	vein endothelial cell	0.668224299065421	0.65296803652968	0.660508083140878	214
14	capillary endothelial cell	0.994836488812392	0.43622641509434	0.606505771248688	581
15	CD4-positive, alpha-beta T cell	0.194762080413132	0.887394957983193	0.319419237749546	2711
16	regulatory T cell	0.638888888888889	0.272189349112426	0.381742738589212	216
17	CD8-positive, alpha-beta T cell	0.0336239103362391	0.129807692307692	0.0534124629080119	803
