# Supplementary material for: Interpretable deep generative ensemble learning for single-cell omics with Hydra
Source: Mol Syst Biol. 2026 Apr 11;22(7):1161–79. doi: 10.1038/s44320-026-00208-7 (PMC13328726; doi:10.1038/s44320-026-00208-7)
Supplement: Supplementary file 4 — Source data Fig. 3 [file 44320_2026_208_MOESM4_ESM.zip › SD figure 3/3D/Lung/He_Melms/all_cell_type_results_scANVI.csv]

cell_type_id	cell_type	recall	precision	f1_score	number
0	lung ciliated cell	0.2591304347826087	0.5437956204379562	0.3510011778563016	1150
1	type II pneumocyte	0.7166244725738397	0.9684114494241076	0.8237062903147582	11850
2	vascular associated smooth muscle cell	0.1937984496124031	0.01342642320085929	0.025113008538422903	129
3	macrophage	0.9817733990147783	0.6562397102403688	0.7866587724491809	2030
4	dendritic cell	0.08791208791208792	0.6575342465753424	0.15508885298869143	546
5	natural killer cell	0.4698972099853157	0.566873339238264	0.513849859494179	1362
6	endothelial cell	0.017241379310344827	0.05067567567567568	0.025728987993138934	870
7	club cell	0.2765957446808511	0.36879432624113473	0.31610942249240126	376
8	mast cell	0.34594594594594597	0.9746192893401016	0.5106382978723405	555
9	endothelial cell of artery	0.08716707021791767	0.7346938775510204	0.15584415584415584	413
10	neuron	0.015105740181268883	0.05263157894736842	0.02347417840375587	331
11	tracheobronchial smooth muscle cell	0.4472361809045226	0.6926070038910506	0.5435114503816794	398
12	pericyte	0.9125	0.42565597667638483	0.5805168986083499	160
13	vein endothelial cell	0.04205607476635514	0.9	0.08035714285714285	214
14	capillary endothelial cell	0.8519793459552496	0.13613861386138615	0.23476405027270572	581
15	CD4-positive, alpha-beta T cell	0.05016599040944301	0.7771428571428571	0.09424809424809423	2711
16	regulatory T cell	0.9953703703703703	0.05669831223628692	0.10728542914171658	216
17	CD8-positive, alpha-beta T cell	0.026151930261519303	0.14482758620689656	0.04430379746835443	803
