# Supplementary material for: Interpretable deep generative ensemble learning for single-cell omics with Hydra
Source: Mol Syst Biol. 2026 Apr 11;22(7):1161–79. doi: 10.1038/s44320-026-00208-7 (PMC13328726; doi:10.1038/s44320-026-00208-7)
Supplement: Supplementary file 4 — Source data Fig. 3 [file 44320_2026_208_MOESM4_ESM.zip › SD figure 3/3D/Lung/He_Melms/all_cell_type_results_CellTypist.csv]

cell_type_id	cell_type	recall	precision	f1_score	number
0	lung ciliated cell	0.9965217391304347	0.8488888888888889	0.9168000000000001	1150
1	type II pneumocyte	0.9719831223628692	0.984192087498932	0.9780495053708657	11850
2	vascular associated smooth muscle cell	0.0	0.0	0.0	129
3	macrophage	0.9655172413793104	0.485990577733697	0.6465446148771236	2030
4	dendritic cell	0.8553113553113553	0.6193633952254642	0.7184615384615384	546
5	natural killer cell	0.5895741556534508	0.38587217683805863	0.46645367412140576	1362
6	endothelial cell	0.0	0.0	0.0	870
7	club cell	0.550531914893617	0.4173387096774194	0.47477064220183485	376
8	mast cell	0.9855855855855856	0.9945454545454545	0.9900452488687783	555
9	endothelial cell of artery	0.2033898305084746	0.9438202247191011	0.33466135458167334	413
10	neuron	0.0	0.0	0.0	331
11	tracheobronchial smooth muscle cell	0.992462311557789	0.9564164648910412	0.9741060419235511	398
12	pericyte	0.9	0.1506276150627615	0.25806451612903225	160
13	vein endothelial cell	0.7710280373831776	0.8823529411764706	0.8229426433915211	214
14	capillary endothelial cell	1.0	0.40096618357487923	0.5724137931034483	581
15	CD4-positive, alpha-beta T cell	0.14717816303946882	0.8769230769230769	0.2520530638029059	2711
16	regulatory T cell	0.3055555555555556	0.3687150837988827	0.3341772151898735	216
17	CD8-positive, alpha-beta T cell	0.0	0.0	0.0	803
