# Supplementary material for: Interpretable deep generative ensemble learning for single-cell omics with Hydra
Source: Mol Syst Biol. 2026 Apr 11;22(7):1161–79. doi: 10.1038/s44320-026-00208-7 (PMC13328726; doi:10.1038/s44320-026-00208-7)
Supplement: Supplementary file 4 — Source data Fig. 3 [file 44320_2026_208_MOESM4_ESM.zip › SD figure 3/3D/Lung/Melms_Madissoon/all_cell_type_results_Hydra-Ensemble-25_FS100.csv]

cell_type_id	cell_type	recall	precision	f1_score	number
0	B cell	0.8259187620889749	0.8661257606490872	0.8455445544554455	1551
1	CD4-positive, alpha-beta T cell	0.8622937179309389	0.7976908274534958	0.8287351725976277	7211
2	dendritic cell	0.49855240301100173	0.8987473903966597	0.6413407821229051	1727
3	fibroblast	0.972744970798183	0.9898745322474136	0.9812349989090116	4623
4	lung ciliated cell	0.9012875536480687	1.0	0.9480812641083521	466
5	mast cell	0.2741326004809344	1.0	0.43030466433000814	2911
6	monocyte	0.7994066260095599	0.869643177335485	0.8330470628649949	6067
7	natural killer cell	0.9436860068259386	0.6985263157894737	0.8028066779578997	10548
8	plasma cell	0.17073170731707318	0.9607843137254902	0.2899408284023669	287
9	regulatory T cell	0.002079002079002079	1.0	0.004149377593360997	481
