# Supplementary material for: Interpretable deep generative ensemble learning for single-cell omics with Hydra
Source: Mol Syst Biol. 2026 Apr 11;22(7):1161–79. doi: 10.1038/s44320-026-00208-7 (PMC13328726; doi:10.1038/s44320-026-00208-7)
Supplement: Supplementary file 4 — Source data Fig. 3 [file 44320_2026_208_MOESM4_ESM.zip › SD figure 3/3D/Lung/Melms_Madissoon/all_cell_type_results_SCN.csv]

cell_type_id	cell_type	recall	precision	f1_score	number
0	dendritic cell	0.14070642733063116	0.8647686832740213	0.24203187250996017	1727
1	B cell	0.6421663442940039	0.9736070381231672	0.7738927738927738	1551
2	natural killer cell	0.9014979142965491	0.8653986166727339	0.8830794947994056	10548
3	fibroblast	0.9398658879515466	0.9779428314202115	0.9585263622325171	4623
4	monocyte	0.9159386846876545	0.758842004642906	0.8300224047796865	6067
5	CD4-positive, alpha-beta T cell	0.8954375260019415	0.7387871853546911	0.809604413516394	7211
6	plasma cell	0.9163763066202091	0.19352465047829287	0.3195625759416768	287
7	lung ciliated cell	0.9184549356223176	0.9794050343249427	0.947951273532669	466
8	mast cell	0.4359326691858468	0.9992125984251968	0.6070318105716336	2911
9	regulatory T cell	0.016632016632016633	1.0	0.032719836400818	481
