# Supplementary material for: Interpretable deep generative ensemble learning for single-cell omics with Hydra
Source: Mol Syst Biol. 2026 Apr 11;22(7):1161–79. doi: 10.1038/s44320-026-00208-7 (PMC13328726; doi:10.1038/s44320-026-00208-7)
Supplement: Supplementary file 4 — Source data Fig. 3 [file 44320_2026_208_MOESM4_ESM.zip › SD figure 3/3D/Lung/Melms_Madissoon/all_cell_type_results_scSorterDL.csv]

cell_type_id	cell_type	recall	precision	f1_score	number
0	dendritic cell	0.02026635784597568	1.0	0.039727582292849034	1727
1	B cell	0.30947775628626695	0.997920997920998	0.47244094488188976	1551
2	natural killer cell	0.9805650360257869	0.5354351089713724	0.6926502595010883	10548
3	fibroblast	0.9418126757516764	0.9915736734229105	0.9660528067450632	4623
4	monocyte	0.9571452118015493	0.6288715616200996	0.7590353571661983	6067
5	CD4-positive, alpha-beta T cell	0.08514769102759673	0.8015665796344648	0.1539425849316786	7211
6	plasma cell	0.8466898954703833	0.8293515358361775	0.8379310344827586	287
7	lung ciliated cell	0.9957081545064378	0.9978494623655914	0.9967776584317938	466
8	mast cell	0.3057368601855033	1.0	0.4682978163641147	2911
9	regulatory T cell	0.0	0.0	0.0	481
