# Supplementary material for: Interpretable deep generative ensemble learning for single-cell omics with Hydra
Source: Mol Syst Biol. 2026 Apr 11;22(7):1161–79. doi: 10.1038/s44320-026-00208-7 (PMC13328726; doi:10.1038/s44320-026-00208-7)
Supplement: Supplementary file 4 — Source data Fig. 3 [file 44320_2026_208_MOESM4_ESM.zip › SD figure 3/3D/Lung/Melms_Madissoon/all_cell_type_results_scClassify.csv]

cell_type_id	cell_type	recall	precision	f1_score	number
0	dendritic cell	0.297625940938043	0.871186440677966	0.443677168752697	1727
1	B cell	0.110896196002579	0.955555555555556	0.198729058347776	1551
2	natural killer cell	0.841012514220705	0.963506028022157	0.898101746393318	10548
3	fibroblast	0.976638546398443	0.975161987041037	0.975899708202745	4623
4	monocyte	0.746497445195319	0.942559833506764	0.833149374540103	6067
5	CD4-positive, alpha-beta T cell	0.884343364304535	0.862922868741543	0.873501814944182	7211
6	plasma cell	0.923344947735192	0.183011049723757	0.305475504322767	287
7	lung ciliated cell	0.954935622317597	0.938818565400844	0.946808510638298	466
8	mast cell	0.791824115424253	0.998700173310225	0.883310979114773	2911
9	regulatory T cell	0.00207900207900208	1	0.004149377593361	481
