# Supplementary material for: Interpretable deep generative ensemble learning for single-cell omics with Hydra
Source: Mol Syst Biol. 2026 Apr 11;22(7):1161–79. doi: 10.1038/s44320-026-00208-7 (PMC13328726; doi:10.1038/s44320-026-00208-7)
Supplement: Supplementary file 4 — Source data Fig. 3 [file 44320_2026_208_MOESM4_ESM.zip › SD figure 3/3D/Lung/Melms_Madissoon/all_cell_type_results_scpred.csv]

cell_type_id	cell_type	recall	precision	f1_score	number
0	dendritic cell	0	0	0	1727
1	B cell	0	0	0	1551
2	natural killer cell	0.0138414865377323	0.941935483870968	0.0272820704475381	10548
3	fibroblast	0.9978369024443	0.152561431358931	0.264658634538153	4623
4	monocyte	0.00148343497610021	1	0.00296247531270573	6067
5	CD4-positive, alpha-beta T cell	0.000416031063652753	0.75	0.000831600831600832	7211
6	plasma cell	0.0592334494773519	1	0.111842105263158	287
7	lung ciliated cell	0.137339055793991	0.587155963302752	0.222608695652174	466
8	mast cell	0.00103057368601855	1	0.00205902539464653	2911
9	regulatory T cell	0	0	0	481
