# Supplementary material for: Interpretable deep generative ensemble learning for single-cell omics with Hydra
Source: Mol Syst Biol. 2026 Apr 11;22(7):1161–79. doi: 10.1038/s44320-026-00208-7 (PMC13328726; doi:10.1038/s44320-026-00208-7)
Supplement: Supplementary file 4 — Source data Fig. 3 [file 44320_2026_208_MOESM4_ESM.zip › SD figure 3/3D/Lung/Melms_Madissoon/all_cell_type_results_scANVI.csv]

cell_type_id	cell_type	recall	precision	f1_score	number
0	dendritic cell	0.16039374638100753	0.7066326530612245	0.26144407739499764	1727
1	B cell	0.2746615087040619	0.9063829787234042	0.421573478476002	1551
2	natural killer cell	0.2710466439135381	0.37284820031298904	0.3138998682476944	10548
3	fibroblast	0.7125243348475017	0.7062607204116638	0.7093787014105738	4623
4	monocyte	0.6766111752101532	0.6071587043336785	0.6400062363579669	6067
5	CD4-positive, alpha-beta T cell	0.04285119955623353	0.9008746355685131	0.0818109610802224	7211
6	plasma cell	0.9512195121951219	0.017781541066892465	0.034910485933503835	287
7	lung ciliated cell	0.017167381974248927	0.21052631578947367	0.031746031746031744	466
8	mast cell	0.06286499484713157	1.0	0.1182934712346477	2911
9	regulatory T cell	0.0	0.0	0.0	481
