# Supplementary material for: Interpretable deep generative ensemble learning for single-cell omics with Hydra
Source: Mol Syst Biol. 2026 Apr 11;22(7):1161–79. doi: 10.1038/s44320-026-00208-7 (PMC13328726; doi:10.1038/s44320-026-00208-7)
Supplement: Supplementary file 4 — Source data Fig. 3 [file 44320_2026_208_MOESM4_ESM.zip › SD figure 3/3D/Lung/Melms_Madissoon/all_cell_type_results_CellTypist.csv]

cell_type_id	cell_type	recall	precision	f1_score	number
0	dendritic cell	0.17602779386218875	0.926829268292683	0.29586374695863743	1727
1	B cell	0.44745325596389424	1.0	0.6182628062360802	1551
2	natural killer cell	0.913158892681077	0.9787623209023473	0.944823188974447	10548
3	fibroblast	0.9954574951330305	0.99138302455838	0.9934160820291419	4623
4	monocyte	0.9943959123125103	0.5268535499083049	0.6887772576778172	6067
5	CD4-positive, alpha-beta T cell	0.5339065316876993	0.8634222919937206	0.6598114824335903	7211
6	plasma cell	0.9303135888501742	0.24119241192411925	0.38307030129124825	287
7	lung ciliated cell	0.9978540772532188	1.0	0.9989258861439313	466
8	mast cell	0.9852284438337341	0.994107452339688	0.989648033126294	2911
9	regulatory T cell	0.0	0.0	0.0	481
