# Supplementary material for: Interpretable deep generative ensemble learning for single-cell omics with Hydra
Source: Mol Syst Biol. 2026 Apr 11;22(7):1161–79. doi: 10.1038/s44320-026-00208-7 (PMC13328726; doi:10.1038/s44320-026-00208-7)
Supplement: Supplementary file 4 — Source data Fig. 3 [file 44320_2026_208_MOESM4_ESM.zip › SD figure 3/3D/Lung/Madissoon_He/all_cell_type_results_Hydra-Ensemble-25_FS100.csv]

cell_type_id	cell_type	recall	precision	f1_score	number
0	CD4-positive, alpha-beta T cell	0.9670846394984326	0.8864942528735632	0.9250374812593702	638
1	T cell	0.9782608695652174	0.19148936170212766	0.32028469750889677	46
2	dendritic cell	0.9166123778501629	1.0	0.9564921821889871	1535
3	endothelial cell of lymphatic vessel	0.9894128970163619	1.0	0.9946782776971457	1039
4	lung ciliated cell	1.0	0.9993909866017052	0.999695400548279	1641
5	mast cell	1.0	0.9565217391304348	0.9777777777777777	22
6	natural killer cell	0.9662162162162162	0.997384481255449	0.9815529815529815	1184
7	plasmacytoid dendritic cell	1.0	0.8865248226950354	0.9398496240601504	125
8	regulatory T cell	0.6245059288537549	0.9634146341463414	0.7577937649880095	253
