# Supplementary material for: Interpretable deep generative ensemble learning for single-cell omics with Hydra
Source: Mol Syst Biol. 2026 Apr 11;22(7):1161–79. doi: 10.1038/s44320-026-00208-7 (PMC13328726; doi:10.1038/s44320-026-00208-7)
Supplement: Supplementary file 4 — Source data Fig. 3 [file 44320_2026_208_MOESM4_ESM.zip › SD figure 3/3D/Lung/Madissoon_He/all_cell_type_results_SCN.csv]

cell_type_id	cell_type	recall	precision	f1_score	number
0	dendritic cell	0.9882736156351791	0.9967148488830486	0.9924762839385017	1535
1	plasmacytoid dendritic cell	0.736	0.9583333333333334	0.832579185520362	125
2	endothelial cell of lymphatic vessel	0.9932627526467758	1.0	0.9966199903428297	1039
3	CD4-positive, alpha-beta T cell	0.9968652037617555	0.668769716088328	0.8005034612964128	638
4	natural killer cell	0.9949324324324325	0.9824854045037531	0.9886697440201426	1184
5	regulatory T cell	0.03557312252964427	1.0	0.06870229007633588	253
6	T cell	0.0	0.0	0.0	46
7	lung ciliated cell	0.9993906154783668	0.9993906154783668	0.9993906154783668	1641
8	mast cell	1.0	0.6666666666666666	0.8	22
