# Supplementary material for: Interpretable deep generative ensemble learning for single-cell omics with Hydra
Source: Mol Syst Biol. 2026 Apr 11;22(7):1161–79. doi: 10.1038/s44320-026-00208-7 (PMC13328726; doi:10.1038/s44320-026-00208-7)
Supplement: Supplementary file 4 — Source data Fig. 3 [file 44320_2026_208_MOESM4_ESM.zip › SD figure 3/3D/Lung/Madissoon_He/all_cell_type_results_scSorterDL.csv]

cell_type_id	cell_type	recall	precision	f1_score	number
0	dendritic cell	0.9133550488599349	1.0	0.95471569628873	1535
1	plasmacytoid dendritic cell	0.992	0.8104575163398693	0.8920863309352518	125
2	endothelial cell of lymphatic vessel	0.9942252165543792	1.0	0.9971042471042472	1039
3	CD4-positive, alpha-beta T cell	0.9184952978056427	0.8960244648318043	0.9071207430340558	638
4	natural killer cell	0.9932432432432432	0.9775561097256857	0.9853372434017594	1184
5	regulatory T cell	0.6719367588932806	0.8717948717948718	0.7589285714285714	253
6	T cell	1.0	0.2569832402234637	0.40888888888888886	46
7	lung ciliated cell	1.0	0.9993909866017052	0.999695400548279	1641
8	mast cell	1.0	1.0	1.0	22
