# Supplementary material for: Interpretable deep generative ensemble learning for single-cell omics with Hydra
Source: Mol Syst Biol. 2026 Apr 11;22(7):1161–79. doi: 10.1038/s44320-026-00208-7 (PMC13328726; doi:10.1038/s44320-026-00208-7)
Supplement: Supplementary file 4 — Source data Fig. 3 [file 44320_2026_208_MOESM4_ESM.zip › SD figure 3/3D/Lung/Madissoon_He/all_cell_type_results_scClassify.csv]

cell_type_id	cell_type	recall	precision	f1_score	number
0	dendritic cell	0.988925081433225	1	0.994431706518179	1535
1	plasmacytoid dendritic cell	0.952	0.937007874015748	0.944444444444444	125
2	endothelial cell of lymphatic vessel	0.999037536092397	0.999037536092397	0.999037536092397	1039
3	CD4-positive, alpha-beta T cell	0.974921630094044	0.737841043890866	0.839972991222147	638
4	natural killer cell	0.986486486486487	0.998290598290598	0.992353440951572	1184
5	regulatory T cell	0.0158102766798419	1	0.0311284046692607	253
6	T cell	0.978260869565217	0.652173913043478	0.782608695652174	46
7	lung ciliated cell	0.998781230956734	0.999390243902439	0.999085644620543	1641
8	mast cell	0.954545454545455	1	0.976744186046512	22
