# Supplementary material for: Interpretable deep generative ensemble learning for single-cell omics with Hydra
Source: Mol Syst Biol. 2026 Apr 11;22(7):1161–79. doi: 10.1038/s44320-026-00208-7 (PMC13328726; doi:10.1038/s44320-026-00208-7)
Supplement: Supplementary file 4 — Source data Fig. 3 [file 44320_2026_208_MOESM4_ESM.zip › SD figure 3/3D/Lung/Madissoon_He/all_cell_type_results_scpred.csv]

cell_type_id	cell_type	recall	precision	f1_score	number
0	dendritic cell	0.900977198697068	1	0.947909527073338	1535
1	plasmacytoid dendritic cell	0.96	0.967741935483871	0.963855421686747	125
2	endothelial cell of lymphatic vessel	0.909528392685274	0.996835443037975	0.951182687468546	1039
3	CD4-positive, alpha-beta T cell	0.949843260188088	0.804780876494024	0.871315600287563	638
4	natural killer cell	0.973817567567568	0.988003427592117	0.980859208847299	1184
5	regulatory T cell	0.272727272727273	1	0.428571428571429	253
6	T cell	0.630434782608696	0.302083333333333	0.408450704225352	46
7	lung ciliated cell	0.998171846435101	0.941379310344828	0.968944099378882	1641
8	mast cell	0.863636363636364	1	0.926829268292683	22
