# Supplementary material for: Interpretable deep generative ensemble learning for single-cell omics with Hydra
Source: Mol Syst Biol. 2026 Apr 11;22(7):1161–79. doi: 10.1038/s44320-026-00208-7 (PMC13328726; doi:10.1038/s44320-026-00208-7)
Supplement: Supplementary file 4 — Source data Fig. 3 [file 44320_2026_208_MOESM4_ESM.zip › SD figure 3/3D/Lung/Madissoon_He/all_cell_type_results_scANVI.csv]

cell_type_id	cell_type	recall	precision	f1_score	number
0	dendritic cell	0.826058631921824	1.0	0.9047449161612559	1535
1	plasmacytoid dendritic cell	0.968	0.7333333333333333	0.8344827586206897	125
2	endothelial cell of lymphatic vessel	0.9499518768046198	0.9989878542510121	0.9738529847064628	1039
3	CD4-positive, alpha-beta T cell	0.9764890282131662	0.7797246558197747	0.8670842032011135	638
4	natural killer cell	0.9991554054054054	0.862873814733771	0.9260273972602739	1184
5	regulatory T cell	0.28063241106719367	0.8255813953488372	0.4188790560471976	253
6	T cell	0.2608695652173913	0.06451612903225806	0.10344827586206896	46
7	lung ciliated cell	0.9713589274832419	0.9993730407523511	0.9851668726823238	1641
8	mast cell	0.9545454545454546	0.84	0.8936170212765958	22
