# Supplementary material for: Interpretable deep generative ensemble learning for single-cell omics with Hydra
Source: Mol Syst Biol. 2026 Apr 11;22(7):1161–79. doi: 10.1038/s44320-026-00208-7 (PMC13328726; doi:10.1038/s44320-026-00208-7)
Supplement: Supplementary file 4 — Source data Fig. 3 [file 44320_2026_208_MOESM4_ESM.zip › SD figure 3/3D/Lung/Madissoon_He/all_cell_type_results_CellTypist.csv]

cell_type_id	cell_type	recall	precision	f1_score	number
0	dendritic cell	0.9811074918566776	1.0	0.9904636632686616	1535
1	plasmacytoid dendritic cell	1.0	0.984251968503937	0.9920634920634921	125
2	endothelial cell of lymphatic vessel	0.9990375360923965	0.9990375360923965	0.9990375360923965	1039
3	CD4-positive, alpha-beta T cell	0.9890282131661442	0.8079385403329066	0.8893587033121917	638
4	natural killer cell	1.0	0.99915611814346	0.9995778809624314	1184
5	regulatory T cell	0.35177865612648224	1.0	0.52046783625731	253
6	T cell	0.9782608695652174	0.4838709677419355	0.6474820143884893	46
7	lung ciliated cell	0.9993906154783668	0.9993906154783668	0.9993906154783668	1641
8	mast cell	1.0	1.0	1.0	22
