# Supplementary material for: Interpretable deep generative ensemble learning for single-cell omics with Hydra
Source: Mol Syst Biol. 2026 Apr 11;22(7):1161–79. doi: 10.1038/s44320-026-00208-7 (PMC13328726; doi:10.1038/s44320-026-00208-7)
Supplement: Supplementary file 4 — Source data Fig. 3 [file 44320_2026_208_MOESM4_ESM.zip › SD figure 3/3D/PBMC/Lee_Wilk/all_cell_type_results_Hydra-Ensemble-25_FS100.csv]

cell_type_id	cell_type	recall	precision	f1_score	number
0	CD16-negative, CD56-bright natural killer cell, human	0.9789915966386554	0.3758064516129032	0.543123543123543	238
1	central memory CD4-positive, alpha-beta T cell	0.30261780104712044	0.48983050847457626	0.37411003236245954	955
2	classical monocyte	0.9454763331336129	0.9764851485148515	0.960730593607306	1669
3	conventional dendritic cell	0.9207920792079208	0.8732394366197183	0.8963855421686747	202
4	effector memory CD8-positive, alpha-beta T cell	0.48698604300264053	0.9464809384164223	0.6430884184308843	2651
5	erythrocyte	0.8595505617977528	0.29423076923076924	0.4383954154727793	178
6	gamma-delta T cell	0.6934673366834171	0.45695364238410596	0.5508982035928144	199
7	lymphocyte	0.7808219178082192	0.8636363636363636	0.8201438848920863	146
8	memory B cell	0.847682119205298	0.6410684474123539	0.7300380228136882	453
9	mucosal invariant T cell	0.08878504672897196	0.5588235294117647	0.1532258064516129	214
10	naive B cell	0.7887323943661971	0.9271523178807947	0.852359208523592	710
11	naive thymus-derived CD4-positive, alpha-beta T cell	0.9223880597014925	0.5570913461538461	0.6946421880854253	1005
12	naive thymus-derived CD8-positive, alpha-beta T cell	0.4153846153846154	0.5887850467289719	0.48711340206185566	455
13	natural killer cell	0.8694602896007021	0.9081118240146654	0.8883658372562205	4558
14	non-classical monocyte	0.9694555112881806	0.9567496723460026	0.9630606860158312	753
15	plasmacytoid dendritic cell, human	0.96875	1.0	0.9841269841269841	128
16	platelet	0.6031746031746031	0.9743589743589743	0.7450980392156863	63
17	regulatory T cell	0.8984771573604061	0.18710359408033828	0.3097112860892388	197
18	transitional stage B cell	0.6869688385269122	0.7293233082706767	0.7075127644055433	706
