# Supplementary material for: Interpretable deep generative ensemble learning for single-cell omics with Hydra
Source: Mol Syst Biol. 2026 Apr 11;22(7):1161–79. doi: 10.1038/s44320-026-00208-7 (PMC13328726; doi:10.1038/s44320-026-00208-7)
Supplement: Supplementary file 4 — Source data Fig. 3 [file 44320_2026_208_MOESM4_ESM.zip › SD figure 3/3D/PBMC/Lee_Wilk/all_cell_type_results_SCN.csv]

cell_type_id	cell_type	recall	precision	f1_score	number
0	classical monocyte	0.9964050329538646	0.6511354737666406	0.7875917594127397	1669
1	natural killer cell	0.8569548047389206	0.8626325088339223	0.859784283513097	4558
2	erythrocyte	0.0	0.0	0.0	178
3	effector memory CD8-positive, alpha-beta T cell	0.5190494153149755	0.8156490812092472	0.6343937298294146	2651
4	non-classical monocyte	0.5936254980079682	0.9824175824175824	0.740066225165563	753
5	memory B cell	0.5805739514348786	0.7408450704225352	0.650990099009901	453
6	naive thymus-derived CD4-positive, alpha-beta T cell	0.9870646766169154	0.2811791383219955	0.43767924112067064	1005
7	naive B cell	0.923943661971831	0.6639676113360324	0.7726737338044758	710
8	CD16-negative, CD56-bright natural killer cell, human	0.10084033613445378	1.0	0.183206106870229	238
9	gamma-delta T cell	0.3417085427135678	0.5862068965517241	0.4317460317460317	199
10	transitional stage B cell	0.3937677053824363	0.8011527377521613	0.5280151946818613	706
11	conventional dendritic cell	0.24257425742574257	0.9423076923076923	0.3858267716535433	202
12	central memory CD4-positive, alpha-beta T cell	0.0712041884816754	0.16585365853658537	0.09963369963369964	955
13	lymphocyte	0.0136986301369863	0.2	0.02564102564102564	146
14	regulatory T cell	0.0	0.0	0.0	197
15	naive thymus-derived CD8-positive, alpha-beta T cell	0.0	0.0	0.0	455
16	platelet	0.42857142857142855	0.0903010033444816	0.14917127071823202	63
17	plasmacytoid dendritic cell, human	0.5	1.0	0.6666666666666666	128
18	mucosal invariant T cell	0.0	0.0	0.0	214
