# Supplementary material for: Interpretable deep generative ensemble learning for single-cell omics with Hydra
Source: Mol Syst Biol. 2026 Apr 11;22(7):1161–79. doi: 10.1038/s44320-026-00208-7 (PMC13328726; doi:10.1038/s44320-026-00208-7)
Supplement: Supplementary file 4 — Source data Fig. 3 [file 44320_2026_208_MOESM4_ESM.zip › SD figure 3/3D/PBMC/Lee_Wilk/all_cell_type_results_scSorterDL.csv]

cell_type_id	cell_type	recall	precision	f1_score	number
0	classical monocyte	0.9748352306770521	0.8622151563328034	0.9150731158605175	1669
1	natural killer cell	0.7299254058797718	0.8480754524598522	0.7845772904138663	4558
2	erythrocyte	0.4044943820224719	0.03138622493461203	0.05825242718446602	178
3	effector memory CD8-positive, alpha-beta T cell	0.3176159939645417	0.8320158102766798	0.4597324597324598	2651
4	non-classical monocyte	0.953519256308101	0.8619447779111644	0.905422446406053	753
5	memory B cell	0.3509933774834437	0.6652719665271967	0.4595375722543353	453
6	naive thymus-derived CD4-positive, alpha-beta T cell	0.9552238805970149	0.41830065359477125	0.5818181818181819	1005
7	naive B cell	0.6084507042253521	0.9113924050632911	0.7297297297297297	710
8	CD16-negative, CD56-bright natural killer cell, human	0.14285714285714285	0.8717948717948718	0.24548736462093865	238
9	gamma-delta T cell	0.35175879396984927	0.6306306306306306	0.45161290322580655	199
10	transitional stage B cell	0.6657223796033994	0.5875	0.6241699867197875	706
11	conventional dendritic cell	0.7079207920792079	0.9727891156462585	0.8194842406876791	202
12	central memory CD4-positive, alpha-beta T cell	0.28167539267015707	0.47950089126559714	0.3548812664907652	955
13	lymphocyte	0.815068493150685	0.20238095238095238	0.3242506811989101	146
14	regulatory T cell	0.4416243654822335	0.6258992805755396	0.5178571428571429	197
15	naive thymus-derived CD8-positive, alpha-beta T cell	0.0	0.0	0.0	455
16	platelet	0.5555555555555556	0.9459459459459459	0.7000000000000001	63
17	plasmacytoid dendritic cell, human	0.7890625	1.0	0.8820960698689956	128
18	mucosal invariant T cell	0.0	0.0	0.0	214
