# Supplementary material for: Interpretable deep generative ensemble learning for single-cell omics with Hydra
Source: Mol Syst Biol. 2026 Apr 11;22(7):1161–79. doi: 10.1038/s44320-026-00208-7 (PMC13328726; doi:10.1038/s44320-026-00208-7)
Supplement: Supplementary file 4 — Source data Fig. 3 [file 44320_2026_208_MOESM4_ESM.zip › SD figure 3/3D/PBMC/Lee_Wilk/all_cell_type_results_scClassify.csv]

cell_type_id	cell_type	recall	precision	f1_score	number
0	classical monocyte	0.978430197723188	0.925736961451247	0.951354500436936	1669
1	natural killer cell	0.886792452830189	0.918636363636364	0.902433578923867	4558
2	erythrocyte	0.0561797752808989	1	0.106382978723404	178
3	effector memory CD8-positive, alpha-beta T cell	0.52433044134289	0.928523714094856	0.670202507232401	2651
4	non-classical monocyte	0.921646746347942	0.96792189679219	0.94421768707483	753
5	memory B cell	0.481236203090508	0.825757575757576	0.608089260808926	453
6	naive thymus-derived CD4-positive, alpha-beta T cell	0.908457711442786	0.58041958041958	0.708301008533747	1005
7	naive B cell	0.890140845070423	0.752380952380952	0.815483870967742	710
8	CD16-negative, CD56-bright natural killer cell, human	0.630252100840336	0.882352941176471	0.735294117647059	238
9	gamma-delta T cell	0.42713567839196	0.524691358024691	0.470914127423823	199
10	transitional stage B cell	0.457507082152975	0.772727272727273	0.574733096085409	706
11	conventional dendritic cell	0.747524752475248	0.986928104575163	0.850704225352113	202
12	central memory CD4-positive, alpha-beta T cell	0.368586387434555	0.427703523693803	0.395950506186727	955
13	lymphocyte	0.308219178082192	1	0.471204188481675	146
14	regulatory T cell	0.182741116751269	0.692307692307692	0.289156626506024	197
15	naive thymus-derived CD8-positive, alpha-beta T cell	0.118681318681319	0.885245901639344	0.209302325581395	455
16	platelet	0.46031746031746	0.935483870967742	0.617021276595745	63
17	plasmacytoid dendritic cell, human	0.875	0.991150442477876	0.929460580912863	128
18	mucosal invariant T cell	0.0373831775700935	0.8	0.0714285714285714	214
