# Supplementary material for: Interpretable deep generative ensemble learning for single-cell omics with Hydra
Source: Mol Syst Biol. 2026 Apr 11;22(7):1161–79. doi: 10.1038/s44320-026-00208-7 (PMC13328726; doi:10.1038/s44320-026-00208-7)
Supplement: Supplementary file 4 — Source data Fig. 3 [file 44320_2026_208_MOESM4_ESM.zip › SD figure 3/3D/PBMC/Lee_Wilk/all_cell_type_results_scpred.csv]

cell_type_id	cell_type	recall	precision	f1_score	number
0	classical monocyte	0.947872977831037	0.972939729397294	0.960242792109256	1669
1	natural killer cell	0.791794646774901	0.976725304465494	0.874591057797165	4558
2	erythrocyte	0.179775280898876	1	0.304761904761905	178
3	effector memory CD8-positive, alpha-beta T cell	0.516031686156167	0.95	0.668785138108042	2651
4	non-classical monocyte	0.883134130146082	0.986646884272997	0.932025227750526	753
5	memory B cell	0.525386313465784	0.832167832167832	0.644113667117727	453
6	naive thymus-derived CD4-positive, alpha-beta T cell	0.722388059701493	0.755463059313215	0.738555442522889	1005
7	naive B cell	0.815492957746479	0.907523510971787	0.859050445103858	710
8	CD16-negative, CD56-bright natural killer cell, human	0.831932773109244	0.738805970149254	0.782608695652174	238
9	gamma-delta T cell	0.477386934673367	0.477386934673367	0.477386934673367	199
10	transitional stage B cell	0.470254957507082	0.904632152588556	0.618825722273998	706
11	conventional dendritic cell	0.821782178217822	0.959537572254335	0.885333333333333	202
12	central memory CD4-positive, alpha-beta T cell	0.480628272251309	0.808098591549296	0.602757715036113	955
13	lymphocyte	0.616438356164384	0.87378640776699	0.72289156626506	146
14	regulatory T cell	0.695431472081218	0.721052631578947	0.708010335917313	197
15	naive thymus-derived CD8-positive, alpha-beta T cell	0.21978021978022	0.934579439252336	0.355871886120996	455
16	platelet	0.444444444444444	1	0.615384615384615	63
17	plasmacytoid dendritic cell, human	0.9453125	1	0.971887550200803	128
18	mucosal invariant T cell	0.107476635514019	0.766666666666667	0.188524590163934	214
