# Supplementary material for: Interpretable deep generative ensemble learning for single-cell omics with Hydra
Source: Mol Syst Biol. 2026 Apr 11;22(7):1161–79. doi: 10.1038/s44320-026-00208-7 (PMC13328726; doi:10.1038/s44320-026-00208-7)
Supplement: Supplementary file 4 — Source data Fig. 3 [file 44320_2026_208_MOESM4_ESM.zip › SD figure 3/3D/PBMC/Lee_Wilk/all_cell_type_results_scANVI.csv]

cell_type_id	cell_type	recall	precision	f1_score	number
0	classical monocyte	0.9724385859796285	0.8981737686773658	0.933831990794016	1669
1	natural killer cell	0.9528301886792453	0.7736017100106876	0.8539127015336216	4558
2	erythrocyte	0.1348314606741573	1.0	0.23762376237623764	178
3	effector memory CD8-positive, alpha-beta T cell	0.24254998113919277	0.9625748502994012	0.3874661042482676	2651
4	non-classical monocyte	0.9628154050464808	0.8713942307692307	0.9148264984227129	753
5	memory B cell	0.6048565121412803	0.7784090909090909	0.6807453416149069	453
6	naive thymus-derived CD4-positive, alpha-beta T cell	0.9860696517412936	0.3711610486891386	0.5393197278911565	1005
7	naive B cell	0.6830985915492958	0.9116541353383458	0.7809983896940419	710
8	CD16-negative, CD56-bright natural killer cell, human	0.5210084033613446	0.8322147651006712	0.640826873385013	238
9	gamma-delta T cell	0.1407035175879397	0.717948717948718	0.23529411764705882	199
10	transitional stage B cell	0.896600566572238	0.5988647114474929	0.7180941576857629	706
11	conventional dendritic cell	0.8663366336633663	0.8838383838383839	0.8749999999999999	202
12	central memory CD4-positive, alpha-beta T cell	0.38848167539267014	0.38405797101449274	0.38625715773034874	955
13	lymphocyte	0.6164383561643836	0.5357142857142857	0.5732484076433121	146
14	regulatory T cell	0.3350253807106599	0.375	0.35388739946380704	197
15	naive thymus-derived CD8-positive, alpha-beta T cell	0.05274725274725275	0.43636363636363634	0.09411764705882354	455
16	platelet	0.6190476190476191	0.5492957746478874	0.582089552238806	63
17	plasmacytoid dendritic cell, human	0.7734375	0.99	0.868421052631579	128
18	mucosal invariant T cell	0.0	0.0	0.0	214
