# Supplementary material for: Interpretable deep generative ensemble learning for single-cell omics with Hydra
Source: Mol Syst Biol. 2026 Apr 11;22(7):1161–79. doi: 10.1038/s44320-026-00208-7 (PMC13328726; doi:10.1038/s44320-026-00208-7)
Supplement: Supplementary file 4 — Source data Fig. 3 [file 44320_2026_208_MOESM4_ESM.zip › SD figure 3/3D/PBMC/Lee_Wilk/all_cell_type_results_CellTypist.csv]

cell_type_id	cell_type	recall	precision	f1_score	number
0	classical monocyte	0.951467944877172	0.9497607655502392	0.9506135887458844	1669
1	natural killer cell	0.9620447564721369	0.7561648560096569	0.8467703002800039	4558
2	erythrocyte	0.3707865168539326	0.9295774647887324	0.5301204819277109	178
3	effector memory CD8-positive, alpha-beta T cell	0.3157299132402867	0.9479048697621744	0.4736842105263158	2651
4	non-classical monocyte	0.9362549800796812	0.9191655801825294	0.9276315789473685	753
5	memory B cell	0.8013245033112583	0.6019900497512438	0.6875000000000001	453
6	naive thymus-derived CD4-positive, alpha-beta T cell	0.9870646766169154	0.35555555555555557	0.5227931488801054	1005
7	naive B cell	0.8169014084507042	0.8923076923076924	0.8529411764705882	710
8	CD16-negative, CD56-bright natural killer cell, human	0.8445378151260504	0.788235294117647	0.8154158215010141	238
9	gamma-delta T cell	0.6432160804020101	0.6336633663366337	0.6384039900249376	199
10	transitional stage B cell	0.6246458923512748	0.7	0.6601796407185628	706
11	conventional dendritic cell	0.9405940594059405	0.8636363636363636	0.9004739336492891	202
12	central memory CD4-positive, alpha-beta T cell	0.22408376963350785	0.8806584362139918	0.3572621035058431	955
13	lymphocyte	0.5821917808219178	0.7522123893805309	0.6563706563706563	146
14	regulatory T cell	0.5989847715736041	0.7515923566878981	0.6666666666666667	197
15	naive thymus-derived CD8-positive, alpha-beta T cell	0.0	0.0	0.0	455
16	platelet	0.6984126984126984	0.9166666666666666	0.7927927927927927	63
17	plasmacytoid dendritic cell, human	0.9375	1.0	0.967741935483871	128
18	mucosal invariant T cell	0.705607476635514	0.5875486381322957	0.6411889596602973	214
