# Supplementary material for: Interpretable deep generative ensemble learning for single-cell omics with Hydra
Source: Mol Syst Biol. 2026 Apr 11;22(7):1161–79. doi: 10.1038/s44320-026-00208-7 (PMC13328726; doi:10.1038/s44320-026-00208-7)
Supplement: Supplementary file 4 — Source data Fig. 3 [file 44320_2026_208_MOESM4_ESM.zip › SD figure 3/3D/PBMC/Arunachalam_Wilk/all_cell_type_results_Hydra-Ensemble-25_FS100.csv]

cell_type_id	cell_type	recall	precision	f1_score	number
0	CD16-negative, CD56-bright natural killer cell, human	0.7941176470588235	0.6725978647686833	0.7283236994219654	238
1	activated CD4-positive, alpha-beta T cell, human	0.7647058823529411	0.006799163179916318	0.013478486262312078	17
2	central memory CD4-positive, alpha-beta T cell	0.20837696335078534	0.7210144927536232	0.3233143785540211	955
3	classical monocyte	0.96345116836429	0.9403508771929825	0.9517608759988163	1669
4	conventional dendritic cell	0.7623762376237624	0.9808917197452229	0.8579387186629527	202
5	effector memory CD8-positive, alpha-beta T cell	0.6016597510373444	0.7784285017081504	0.6787234042553192	2651
6	erythrocyte	0.2303370786516854	0.7592592592592593	0.353448275862069	178
7	hematopoietic stem cell	0.5288461538461539	0.8461538461538461	0.650887573964497	104
8	lymphocyte	0.7876712328767124	0.8518518518518519	0.8185053380782918	146
9	memory B cell	0.8300220750551877	0.6654867256637168	0.7387033398821217	453
10	mucosal invariant T cell	0.397196261682243	0.6640625	0.4970760233918128	214
11	naive B cell	0.9436619718309859	0.690010298661174	0.7971445568114217	710
12	naive thymus-derived CD4-positive, alpha-beta T cell	0.8477611940298507	0.538899430740038	0.6589327146171694	1005
13	naive thymus-derived CD8-positive, alpha-beta T cell	0.4065934065934066	0.8447488584474886	0.5489614243323442	455
14	natural killer cell	0.7981570864414217	0.9629433562731604	0.8728406909788867	4558
15	non-classical monocyte	0.9747675962815405	0.9422336328626444	0.95822454308094	753
16	plasmacytoid dendritic cell, human	0.953125	1.0	0.976	128
17	platelet	0.6031746031746031	0.95	0.7378640776699029	63
18	regulatory T cell	0.6954314720812182	0.5614754098360656	0.6213151927437641	197
19	transitional stage B cell	0.41076487252124644	0.8630952380952381	0.5566218809980805	706
