# Supplementary material for: Interpretable deep generative ensemble learning for single-cell omics with Hydra
Source: Mol Syst Biol. 2026 Apr 11;22(7):1161–79. doi: 10.1038/s44320-026-00208-7 (PMC13328726; doi:10.1038/s44320-026-00208-7)
Supplement: Supplementary file 4 — Source data Fig. 3 [file 44320_2026_208_MOESM4_ESM.zip › SD figure 3/3D/PBMC/Arunachalam_Wilk/all_cell_type_results_SCN.csv]

cell_type_id	cell_type	recall	precision	f1_score	number
0	classical monocyte	0.9466746554823248	0.8605664488017429	0.9015691868758916	1669
1	natural killer cell	0.9232119350592365	0.7755252488020641	0.842948717948718	4558
2	erythrocyte	0.0	0.0	0.0	178
3	effector memory CD8-positive, alpha-beta T cell	0.41946435307431157	0.8122717311906501	0.5532338308457712	2651
4	non-classical monocyte	0.8844621513944223	0.961038961038961	0.921161825726141	753
5	memory B cell	0.3620309050772627	0.7522935779816514	0.48882265275707903	453
6	naive thymus-derived CD4-positive, alpha-beta T cell	0.9860696517412936	0.27202854790008235	0.4264199655765922	1005
7	naive B cell	0.8704225352112676	0.5618181818181818	0.6828729281767956	710
8	CD16-negative, CD56-bright natural killer cell, human	0.004201680672268907	1.0	0.008368200836820083	238
9	transitional stage B cell	0.1954674220963173	0.8070175438596491	0.3147092360319271	706
10	conventional dendritic cell	0.21782178217821782	0.9565217391304348	0.3548387096774194	202
11	central memory CD4-positive, alpha-beta T cell	0.05235602094240838	0.18450184501845018	0.08156606851549755	955
12	lymphocyte	0.0	0.0	0.0	146
13	regulatory T cell	0.03553299492385787	1.0	0.06862745098039216	197
14	naive thymus-derived CD8-positive, alpha-beta T cell	0.01098901098901099	1.0	0.02173913043478261	455
15	hematopoietic stem cell	0.27884615384615385	0.9666666666666667	0.43283582089552236	104
16	platelet	0.5396825396825397	0.07327586206896551	0.12903225806451613	63
17	plasmacytoid dendritic cell, human	0.78125	1.0	0.8771929824561403	128
18	mucosal invariant T cell	0.014018691588785047	1.0	0.027649769585253458	214
19	activated CD4-positive, alpha-beta T cell, human	0.0	0.0	0.0	17
