# Supplementary material for: Interpretable deep generative ensemble learning for single-cell omics with Hydra
Source: Mol Syst Biol. 2026 Apr 11;22(7):1161–79. doi: 10.1038/s44320-026-00208-7 (PMC13328726; doi:10.1038/s44320-026-00208-7)
Supplement: Supplementary file 4 — Source data Fig. 3 [file 44320_2026_208_MOESM4_ESM.zip › SD figure 3/3D/PBMC/Arunachalam_Wilk/all_cell_type_results_scSorterDL.csv]

cell_type_id	cell_type	recall	precision	f1_score	number
0	classical monocyte	0.9742360695026963	0.7559274755927475	0.8513089005235602	1669
1	natural killer cell	0.959412022817025	0.7220937912813739	0.8240060297719992	4558
2	erythrocyte	0.016853932584269662	0.2	0.031088082901554407	178
3	effector memory CD8-positive, alpha-beta T cell	0.2810260279139947	0.9300873907615481	0.43163383545770573	2651
4	non-classical monocyte	0.5657370517928287	0.9838337182448037	0.718381112984823	753
5	memory B cell	0.2229580573951435	0.8938053097345132	0.35689045936395764	453
6	naive thymus-derived CD4-positive, alpha-beta T cell	0.9860696517412936	0.31480304955527316	0.4772453647965327	1005
7	naive B cell	0.8366197183098592	0.7156626506024096	0.7714285714285715	710
8	CD16-negative, CD56-bright natural killer cell, human	0.07563025210084033	0.9473684210526315	0.14007782101167313	238
9	transitional stage B cell	0.6246458923512748	0.6437956204379562	0.6340762041696621	706
10	conventional dendritic cell	0.26732673267326734	1.0	0.421875	202
11	central memory CD4-positive, alpha-beta T cell	0.09842931937172775	0.46766169154228854	0.16262975778546715	955
12	lymphocyte	0.4520547945205479	0.8918918918918919	0.6	146
13	regulatory T cell	0.43147208121827413	0.5862068965517241	0.49707602339181295	197
14	naive thymus-derived CD8-positive, alpha-beta T cell	0.013186813186813187	1.0	0.026030368763557486	455
15	hematopoietic stem cell	0.40384615384615385	0.9545454545454546	0.5675675675675677	104
16	platelet	0.6666666666666666	0.14285714285714285	0.23529411764705882	63
17	plasmacytoid dendritic cell, human	0.75	0.9795918367346939	0.8495575221238937	128
18	mucosal invariant T cell	0.04672897196261682	0.9090909090909091	0.08888888888888889	214
19	activated CD4-positive, alpha-beta T cell, human	0.0	0.0	0.0	17
