# Supplementary material for: Interpretable deep generative ensemble learning for single-cell omics with Hydra
Source: Mol Syst Biol. 2026 Apr 11;22(7):1161–79. doi: 10.1038/s44320-026-00208-7 (PMC13328726; doi:10.1038/s44320-026-00208-7)
Supplement: Supplementary file 4 — Source data Fig. 3 [file 44320_2026_208_MOESM4_ESM.zip › SD figure 3/3D/PBMC/Arunachalam_Wilk/all_cell_type_results_scClassify.csv]

cell_type_id	cell_type	recall	precision	f1_score	number
0	classical monocyte	0.955062911923307	0.95620875824835	0.955635491606715	1669
1	natural killer cell	0.868363317244405	0.930856067732832	0.898524404086266	4558
2	erythrocyte	0.146067415730337	1	0.254901960784314	178
3	effector memory CD8-positive, alpha-beta T cell	0.554507732930969	0.858143607705779	0.673693858845096	2651
4	non-classical monocyte	0.962815405046481	0.945241199478488	0.953947368421053	753
5	memory B cell	0.381898454746137	0.827751196172249	0.522658610271903	453
6	naive thymus-derived CD4-positive, alpha-beta T cell	0.952238805970149	0.47189349112426	0.631058358061325	1005
7	naive B cell	0.880281690140845	0.84005376344086	0.859697386519945	710
8	CD16-negative, CD56-bright natural killer cell, human	0.546218487394958	0.948905109489051	0.693333333333333	238
9	transitional stage B cell	0.501416430594901	0.802721088435374	0.617262423714037	706
10	conventional dendritic cell	0.792079207920792	0.963855421686747	0.869565217391304	202
11	central memory CD4-positive, alpha-beta T cell	0.198952879581152	0.407725321888412	0.267417311752287	955
12	lymphocyte	0.541095890410959	0.951807228915663	0.689956331877729	146
13	regulatory T cell	0.269035532994924	0.768115942028985	0.398496240601504	197
14	naive thymus-derived CD8-positive, alpha-beta T cell	0.0373626373626374	0.772727272727273	0.0712788259958071	455
15	hematopoietic stem cell	0.394230769230769	1	0.56551724137931	104
16	platelet	0.650793650793651	0.911111111111111	0.759259259259259	63
17	plasmacytoid dendritic cell, human	0.9609375	0.976190476190476	0.968503937007874	128
18	mucosal invariant T cell	0.0934579439252336	0.540540540540541	0.159362549800797	214
19	activated CD4-positive, alpha-beta T cell, human	0	0	0	17
