# Supplementary material for: Interpretable deep generative ensemble learning for single-cell omics with Hydra
Source: Mol Syst Biol. 2026 Apr 11;22(7):1161–79. doi: 10.1038/s44320-026-00208-7 (PMC13328726; doi:10.1038/s44320-026-00208-7)
Supplement: Supplementary file 4 — Source data Fig. 3 [file 44320_2026_208_MOESM4_ESM.zip › SD figure 3/3D/PBMC/Arunachalam_Wilk/all_cell_type_results_scpred.csv]

cell_type_id	cell_type	recall	precision	f1_score	number
0	classical monocyte	0.945476333133613	0.953474320241692	0.949458483754513	1669
1	natural killer cell	0.837867485739359	0.956423741547708	0.893228862121389	4558
2	erythrocyte	0.252808988764045	0.849056603773585	0.38961038961039	178
3	effector memory CD8-positive, alpha-beta T cell	0.672199170124481	0.87913172175629	0.761864044463446	2651
4	non-classical monocyte	0.867197875166003	0.981954887218045	0.921015514809591	753
5	memory B cell	0.145695364238411	0.785714285714286	0.245810055865922	453
6	naive thymus-derived CD4-positive, alpha-beta T cell	0.888557213930348	0.650874635568513	0.751367269667648	1005
7	naive B cell	0.845070422535211	0.872093023255814	0.858369098712446	710
8	CD16-negative, CD56-bright natural killer cell, human	0.46218487394958	0.901639344262295	0.611111111111111	238
9	transitional stage B cell	0.359773371104816	0.783950617283951	0.493203883495146	706
10	conventional dendritic cell	0.678217821782178	1	0.808259587020649	202
11	central memory CD4-positive, alpha-beta T cell	0.406282722513089	0.813417190775681	0.541899441340782	955
12	lymphocyte	0.568493150684932	0.89247311827957	0.694560669456067	146
13	regulatory T cell	0.6751269035533	0.898648648648649	0.771014492753623	197
14	naive thymus-derived CD8-positive, alpha-beta T cell	0.12967032967033	0.967213114754098	0.228682170542636	455
15	hematopoietic stem cell	0.461538461538462	0.857142857142857	0.6	104
16	platelet	0.53968253968254	0.971428571428571	0.693877551020408	63
17	plasmacytoid dendritic cell, human	0.8671875	1	0.928870292887029	128
18	mucosal invariant T cell	0.289719626168224	0.837837837837838	0.430555555555556	214
19	activated CD4-positive, alpha-beta T cell, human	0.352941176470588	0.6	0.444444444444444	17
