# Supplementary material for: Interpretable deep generative ensemble learning for single-cell omics with Hydra
Source: Mol Syst Biol. 2026 Apr 11;22(7):1161–79. doi: 10.1038/s44320-026-00208-7 (PMC13328726; doi:10.1038/s44320-026-00208-7)
Supplement: Supplementary file 4 — Source data Fig. 3 [file 44320_2026_208_MOESM4_ESM.zip › SD figure 3/3D/PBMC/Arunachalam_Wilk/all_cell_type_results_scANVI.csv]

cell_type_id	cell_type	recall	precision	f1_score	number
0	classical monocyte	0.9934092270820851	0.8586224754013465	0.9211111111111111	1669
1	natural killer cell	0.9642387011847301	0.75	0.843732002303705	4558
2	erythrocyte	0.3258426966292135	0.8656716417910447	0.47346938775510206	178
3	effector memory CD8-positive, alpha-beta T cell	0.44398340248962653	0.9333862014274386	0.6017382413087934	2651
4	non-classical monocyte	0.8884462151394422	0.9795021961932651	0.9317548746518106	753
5	memory B cell	0.0	0.0	0.0	453
6	naive thymus-derived CD4-positive, alpha-beta T cell	0.9990049751243781	0.3189326556543837	0.4835058993498676	1005
7	naive B cell	0.9408450704225352	0.6510721247563352	0.7695852534562212	710
8	CD16-negative, CD56-bright natural killer cell, human	0.0	0.0	0.0	238
9	transitional stage B cell	0.6373937677053825	0.5090497737556561	0.5660377358490566	706
10	conventional dendritic cell	0.3217821782178218	1.0	0.48689138576779023	202
11	central memory CD4-positive, alpha-beta T cell	0.028272251308900525	0.6	0.054000000000000006	955
12	lymphocyte	0.4931506849315068	0.8571428571428571	0.6260869565217392	146
13	regulatory T cell	0.3096446700507614	0.8591549295774648	0.45522388059701496	197
14	naive thymus-derived CD8-positive, alpha-beta T cell	0.0	0.0	0.0	455
15	hematopoietic stem cell	0.375	0.639344262295082	0.4727272727272727	104
16	platelet	0.6031746031746031	0.6229508196721312	0.6129032258064517	63
17	plasmacytoid dendritic cell, human	0.8515625	0.872	0.8616600790513834	128
18	mucosal invariant T cell	0.004672897196261682	0.5	0.009259259259259259	214
19	activated CD4-positive, alpha-beta T cell, human	0.058823529411764705	0.03571428571428571	0.044444444444444446	17
