# Supplementary material for: Interpretable deep generative ensemble learning for single-cell omics with Hydra
Source: Mol Syst Biol. 2026 Apr 11;22(7):1161–79. doi: 10.1038/s44320-026-00208-7 (PMC13328726; doi:10.1038/s44320-026-00208-7)
Supplement: Supplementary file 4 — Source data Fig. 3 [file 44320_2026_208_MOESM4_ESM.zip › SD figure 3/3D/PBMC/Arunachalam_Wilk/all_cell_type_results_CellTypist.csv]

cell_type_id	cell_type	recall	precision	f1_score	number
0	classical monocyte	0.9155182744158179	0.9646464646464646	0.9394405164463572	1669
1	natural killer cell	0.949319877139096	0.7702029191883233	0.850432389937107	4558
2	erythrocyte	0.0	0.0	0.0	178
3	effector memory CD8-positive, alpha-beta T cell	0.6571105243304414	0.8731829573934837	0.7498923805424021	2651
4	non-classical monocyte	0.9482071713147411	0.952	0.9500998003992016	753
5	memory B cell	0.2560706401766004	0.7581699346405228	0.3828382838283828	453
6	naive thymus-derived CD4-positive, alpha-beta T cell	0.9830845771144279	0.3953581432573029	0.5639269406392693	1005
7	naive B cell	0.8056338028169014	0.9050632911392406	0.8524590163934426	710
8	CD16-negative, CD56-bright natural killer cell, human	0.0	0.0	0.0	238
9	transitional stage B cell	0.14730878186968838	0.9719626168224299	0.25584255842558423	706
10	conventional dendritic cell	0.9356435643564357	0.9043062200956937	0.9197080291970803	202
11	central memory CD4-positive, alpha-beta T cell	0.0	0.0	0.0	955
12	lymphocyte	0.4452054794520548	0.7831325301204819	0.5676855895196506	146
13	regulatory T cell	0.0	0.0	0.0	197
14	naive thymus-derived CD8-positive, alpha-beta T cell	0.0	0.0	0.0	455
15	hematopoietic stem cell	0.5769230769230769	0.967741935483871	0.7228915662650601	104
16	platelet	0.8571428571428571	0.033962264150943396	0.06533575317604357	63
17	plasmacytoid dendritic cell, human	0.9375	1.0	0.967741935483871	128
18	mucosal invariant T cell	0.0	0.0	0.0	214
19	activated CD4-positive, alpha-beta T cell, human	0.0	0.0	0.0	17
