# Supplementary material for: Interpretable deep generative ensemble learning for single-cell omics with Hydra
Source: Mol Syst Biol. 2026 Apr 11;22(7):1161–79. doi: 10.1038/s44320-026-00208-7 (PMC13328726; doi:10.1038/s44320-026-00208-7)
Supplement: Supplementary file 4 — Source data Fig. 3 [file 44320_2026_208_MOESM4_ESM.zip › SD figure 3/3D/PBMC/Wilk_Arunachalam/all_cell_type_results_Hydra-Ensemble-25_FS100.csv]

cell_type_id	cell_type	recall	precision	f1_score	number
0	CD16-negative, CD56-bright natural killer cell, human	0.8125	0.5810055865921788	0.6775244299674267	128
1	activated CD4-positive, alpha-beta T cell, human	0.25	0.75	0.375	12
2	central memory CD4-positive, alpha-beta T cell	0.8645092460881935	0.5860655737704918	0.6985632183908046	2812
3	classical monocyte	0.9237510955302366	0.9772832637923041	0.9497634602387925	4564
4	conventional dendritic cell	0.9907834101382489	0.9140292867264997	0.9508599508599508	1953
5	effector memory CD8-positive, alpha-beta T cell	0.9774891774891775	0.7688117126319374	0.8606822946445589	2310
6	erythrocyte	1.0	0.5909090909090909	0.7428571428571429	13
7	hematopoietic stem cell	0.9135338345864662	0.24373119358074222	0.3847980997624703	266
8	lymphocyte	0.7848101265822784	0.775	0.7798742138364779	79
9	memory B cell	0.940677966101695	0.7207792207792207	0.8161764705882353	118
10	mucosal invariant T cell	0.7377049180327869	0.6398104265402843	0.6852791878172588	183
11	naive B cell	0.8409638554216867	0.8880407124681934	0.8638613861386137	415
12	naive thymus-derived CD4-positive, alpha-beta T cell	0.15329295987887964	0.9975369458128078	0.26574803149606296	2642
13	naive thymus-derived CD8-positive, alpha-beta T cell	0.9090909090909091	0.43795620437956206	0.5911330049261083	132
14	natural killer cell	0.9064622124863089	0.9897153790959101	0.94626114795335	4565
15	non-classical monocyte	0.954688731284476	0.97859450726979	0.9664938173115277	2538
16	plasmacytoid dendritic cell, human	0.9906279287722587	0.9796107506950881	0.9850885368126748	1067
17	platelet	0.9986702127659575	0.8919239904988123	0.9422835633626098	752
18	regulatory T cell	0.3613861386138614	0.9358974358974359	0.5214285714285714	404
19	transitional stage B cell	0.7914438502673797	0.8291316526610645	0.8098495212038304	374
