# Supplementary material for: Interpretable deep generative ensemble learning for single-cell omics with Hydra
Source: Mol Syst Biol. 2026 Apr 11;22(7):1161–79. doi: 10.1038/s44320-026-00208-7 (PMC13328726; doi:10.1038/s44320-026-00208-7)
Supplement: Supplementary file 4 — Source data Fig. 3 [file 44320_2026_208_MOESM4_ESM.zip › SD figure 3/3D/PBMC/Wilk_Arunachalam/all_cell_type_results_SCN.csv]

cell_type_id	cell_type	recall	precision	f1_score	number
0	naive thymus-derived CD4-positive, alpha-beta T cell	0.7165026495079485	0.8435828877005348	0.7748669668440442	2642
1	naive B cell	0.7397590361445783	0.8143236074270557	0.7752525252525253	415
2	central memory CD4-positive, alpha-beta T cell	0.7432432432432432	0.6868222149194874	0.7139197267292913	2812
3	effector memory CD8-positive, alpha-beta T cell	0.9108225108225109	0.7403237156931738	0.8167701863354037	2310
4	classical monocyte	0.9826906222611744	0.8752927400468384	0.9258876961189101	4564
5	transitional stage B cell	0.8689839572192514	0.632295719844358	0.7319819819819819	374
6	platelet	0.8138297872340425	1.0	0.8973607038123167	752
7	hematopoietic stem cell	0.462406015037594	1.0	0.6323907455012854	266
8	lymphocyte	0.0	0.0	0.0	79
9	natural killer cell	0.9940854326396495	0.9175090982612212	0.9542634843864998	4565
10	regulatory T cell	0.09653465346534654	0.9069767441860465	0.174496644295302	404
11	conventional dendritic cell	0.8141321044546851	0.9453032104637337	0.8748280605226959	1953
12	plasmacytoid dendritic cell, human	0.9250234301780693	0.9840478564307079	0.9536231884057972	1067
13	non-classical monocyte	0.9192277383766746	0.9616652926628194	0.9399677679290895	2538
14	CD16-negative, CD56-bright natural killer cell, human	0.3828125	0.8909090909090909	0.5355191256830601	128
15	naive thymus-derived CD8-positive, alpha-beta T cell	0.8787878787878788	0.5631067961165048	0.6863905325443787	132
16	memory B cell	0.5677966101694916	0.8701298701298701	0.6871794871794872	118
17	erythrocyte	0.15384615384615385	1.0	0.2666666666666667	13
18	activated CD4-positive, alpha-beta T cell, human	0.0	0.0	0.0	12
19	mucosal invariant T cell	0.03825136612021858	0.875	0.07329842931937174	183
