# Supplementary material for: Interpretable deep generative ensemble learning for single-cell omics with Hydra
Source: Mol Syst Biol. 2026 Apr 11;22(7):1161–79. doi: 10.1038/s44320-026-00208-7 (PMC13328726; doi:10.1038/s44320-026-00208-7)
Supplement: Supplementary file 4 — Source data Fig. 3 [file 44320_2026_208_MOESM4_ESM.zip › SD figure 3/3D/PBMC/Wilk_Arunachalam/all_cell_type_results_scSorterDL.csv]

cell_type_id	cell_type	recall	precision	f1_score	number
0	naive thymus-derived CD4-positive, alpha-beta T cell	0.8838001514004542	0.5533175355450237	0.6805596036141066	2642
1	naive B cell	0.7710843373493976	0.6956521739130435	0.7314285714285714	415
2	central memory CD4-positive, alpha-beta T cell	0.0	0.0	0.0	2812
3	effector memory CD8-positive, alpha-beta T cell	0.0	0.0	0.0	2310
4	classical monocyte	0.0	0.0	0.0	4564
5	transitional stage B cell	0.0053475935828877	0.6666666666666666	0.010610079575596816	374
6	platelet	0.7367021276595744	0.992831541218638	0.8458015267175574	752
7	hematopoietic stem cell	0.8984962406015038	0.01833525124664365	0.0359371475828885	266
8	lymphocyte	0.0	0.0	0.0	79
9	natural killer cell	0.9380065717415115	0.6214804063860667	0.7476211261457878	4565
10	regulatory T cell	0.0024752475247524753	1.0	0.0049382716049382715	404
11	conventional dendritic cell	0.0	0.0	0.0	1953
12	plasmacytoid dendritic cell, human	0.01780693533270853	1.0	0.034990791896869246	1067
13	non-classical monocyte	0.0	0.0	0.0	2538
14	CD16-negative, CD56-bright natural killer cell, human	0.0078125	1.0	0.015503875968992248	128
15	naive thymus-derived CD8-positive, alpha-beta T cell	0.0	0.0	0.0	132
16	memory B cell	0.4915254237288136	0.4461538461538462	0.46774193548387105	118
17	erythrocyte	0.6153846153846154	0.8	0.6956521739130435	13
18	activated CD4-positive, alpha-beta T cell, human	0.0	0.0	0.0	12
19	mucosal invariant T cell	0.0	0.0	0.0	183
