# Supplementary material for: Interpretable deep generative ensemble learning for single-cell omics with Hydra
Source: Mol Syst Biol. 2026 Apr 11;22(7):1161–79. doi: 10.1038/s44320-026-00208-7 (PMC13328726; doi:10.1038/s44320-026-00208-7)
Supplement: Supplementary file 4 — Source data Fig. 3 [file 44320_2026_208_MOESM4_ESM.zip › SD figure 3/3D/PBMC/Wilk_Arunachalam/all_cell_type_results_scClassify.csv]

cell_type_id	cell_type	recall	precision	f1_score	number
0	naive thymus-derived CD4-positive, alpha-beta T cell	0.297501892505677	0.95970695970696	0.454203987286911	2642
1	naive B cell	0.821686746987952	0.85678391959799	0.838868388683887	415
2	central memory CD4-positive, alpha-beta T cell	0.892247510668563	0.734484777517564	0.805716120745023	2812
3	effector memory CD8-positive, alpha-beta T cell	0.752813852813853	0.824952561669829	0.787234042553192	2310
4	classical monocyte	0.957274320771253	0.959797891036907	0.958534444931988	4564
5	transitional stage B cell	0.216577540106952	0.870967741935484	0.346895074946467	374
6	platelet	0.841755319148936	1	0.914079422382671	752
7	hematopoietic stem cell	0.721804511278195	0.96969696969697	0.827586206896552	266
8	lymphocyte	0.126582278481013	1	0.224719101123596	79
9	natural killer cell	0.617305585980285	0.982223771348902	0.758138283562012	4565
10	regulatory T cell	0.0099009900990099	1	0.0196078431372549	404
11	conventional dendritic cell	0.945724526369688	0.962982273201251	0.954275381038491	1953
12	plasmacytoid dendritic cell, human	0.678537956888472	0.991780821917808	0.805787423483584	1067
13	non-classical monocyte	0.85973207249803	0.977160770264219	0.914692936491302	2538
14	CD16-negative, CD56-bright natural killer cell, human	0	0	0	128
15	naive thymus-derived CD8-positive, alpha-beta T cell	0.651515151515151	0.477777777777778	0.551282051282051	132
16	memory B cell	0.576271186440678	0.527131782945736	0.550607287449393	118
17	erythrocyte	0.153846153846154	0.666666666666667	0.25	13
18	activated CD4-positive, alpha-beta T cell, human	0	0	0	12
19	mucosal invariant T cell	0.437158469945355	0.784313725490196	0.56140350877193	183
