# Supplementary material for: Interpretable deep generative ensemble learning for single-cell omics with Hydra
Source: Mol Syst Biol. 2026 Apr 11;22(7):1161–79. doi: 10.1038/s44320-026-00208-7 (PMC13328726; doi:10.1038/s44320-026-00208-7)
Supplement: Supplementary file 4 — Source data Fig. 3 [file 44320_2026_208_MOESM4_ESM.zip › SD figure 3/3D/PBMC/Wilk_Arunachalam/all_cell_type_results_scpred.csv]

cell_type_id	cell_type	recall	precision	f1_score	number
0	naive thymus-derived CD4-positive, alpha-beta T cell	0.58667676003028	0.973618090452261	0.732168162494095	2642
1	naive B cell	0.713253012048193	0.951768488745981	0.815426997245179	415
2	central memory CD4-positive, alpha-beta T cell	0.680654338549075	0.830368763557484	0.748094586671878	2812
3	effector memory CD8-positive, alpha-beta T cell	0.921212121212121	0.787273399926008	0.848992619190106	2310
4	classical monocyte	0.958588957055215	0.963444175291786	0.961010433827567	4564
5	transitional stage B cell	0.719251336898396	0.800595238095238	0.75774647887324	374
6	platelet	0.98936170212766	0.942965779467681	0.965606748864374	752
7	hematopoietic stem cell	0.819548872180451	1	0.900826446280992	266
8	lymphocyte	0.835443037974684	0.891891891891892	0.862745098039216	79
9	natural killer cell	0.982475355969332	0.959153122326775	0.970674169462179	4565
10	regulatory T cell	0.47029702970297	0.95	0.629139072847682	404
11	conventional dendritic cell	0.973374295954941	0.958648512355018	0.965955284552846	1953
12	plasmacytoid dendritic cell, human	0.986879100281162	0.976808905380334	0.981818181818182	1067
13	non-classical monocyte	0.948778565799842	0.975688816855754	0.962045545345585	2538
14	CD16-negative, CD56-bright natural killer cell, human	0.5859375	0.872093023255814	0.700934579439252	128
15	naive thymus-derived CD8-positive, alpha-beta T cell	0.818181818181818	0.771428571428571	0.794117647058824	132
16	memory B cell	0.76271186440678	0.714285714285714	0.737704918032787	118
17	erythrocyte	1	0.382352941176471	0.553191489361702	13
18	activated CD4-positive, alpha-beta T cell, human	0.583333333333333	0.636363636363636	0.608695652173913	12
19	mucosal invariant T cell	0.442622950819672	0.952941176470588	0.604477611940298	183
