# Supplementary material for: Interpretable deep generative ensemble learning for single-cell omics with Hydra
Source: Mol Syst Biol. 2026 Apr 11;22(7):1161–79. doi: 10.1038/s44320-026-00208-7 (PMC13328726; doi:10.1038/s44320-026-00208-7)
Supplement: Supplementary file 4 — Source data Fig. 3 [file 44320_2026_208_MOESM4_ESM.zip › SD figure 3/3D/PBMC/Wilk_Arunachalam/all_cell_type_results_scANVI.csv]

cell_type_id	cell_type	recall	precision	f1_score	number
0	naive thymus-derived CD4-positive, alpha-beta T cell	0.07456472369417108	0.9800995024875622	0.13858600070348223	2642
1	naive B cell	0.8987951807228916	0.7104761904761905	0.7936170212765957	415
2	central memory CD4-positive, alpha-beta T cell	0.8115220483641536	0.5221967963386728	0.6354775828460039	2812
3	effector memory CD8-positive, alpha-beta T cell	0.9251082251082251	0.7461592178770949	0.8260533436412832	2310
4	classical monocyte	0.9290096406660824	0.9530231512699483	0.9408631976034617	4564
5	transitional stage B cell	0.48663101604278075	0.8425925925925926	0.6169491525423729	374
6	platelet	0.9627659574468085	0.9211195928753181	0.94148244473342	752
7	hematopoietic stem cell	0.8909774436090225	0.740625	0.8088737201365187	266
8	lymphocyte	0.7848101265822784	0.7560975609756098	0.7701863354037267	79
9	natural killer cell	0.9721796276013144	0.9556416881998278	0.9638397220110761	4565
10	regulatory T cell	0.12623762376237624	0.9807692307692307	0.2236842105263158	404
11	conventional dendritic cell	0.9907834101382489	0.8464566929133859	0.9129511677282378	1953
12	plasmacytoid dendritic cell, human	0.9081537019681349	0.9867617107942973	0.945827232796486	1067
13	non-classical monocyte	0.9243498817966903	0.9770928779675135	0.9499898764932172	2538
14	CD16-negative, CD56-bright natural killer cell, human	0.71875	0.6133333333333333	0.6618705035971223	128
15	naive thymus-derived CD8-positive, alpha-beta T cell	0.8257575757575758	0.1626865671641791	0.2718204488778055	132
16	memory B cell	0.847457627118644	0.5847953216374269	0.6920415224913494	118
17	erythrocyte	0.6153846153846154	0.8	0.6956521739130435	13
18	activated CD4-positive, alpha-beta T cell, human	0.08333333333333333	1.0	0.15384615384615385	12
19	mucosal invariant T cell	0.39344262295081966	0.4897959183673469	0.43636363636363634	183
