# Supplementary material for: Interpretable deep generative ensemble learning for single-cell omics with Hydra
Source: Mol Syst Biol. 2026 Apr 11;22(7):1161–79. doi: 10.1038/s44320-026-00208-7 (PMC13328726; doi:10.1038/s44320-026-00208-7)
Supplement: Supplementary file 4 — Source data Fig. 3 [file 44320_2026_208_MOESM4_ESM.zip › SD figure 3/3D/PBMC/Wilk_Arunachalam/all_cell_type_results_CellTypist.csv]

cell_type_id	cell_type	recall	precision	f1_score	number
0	naive thymus-derived CD4-positive, alpha-beta T cell	0.8485995457986374	0.9349457881567973	0.8896825396825397	2642
1	naive B cell	0.944578313253012	0.6533333333333333	0.7724137931034483	415
2	central memory CD4-positive, alpha-beta T cell	0.8054765291607396	0.8531073446327684	0.8286080117066034	2812
3	effector memory CD8-positive, alpha-beta T cell	0.9112554112554112	0.787210172026926	0.8447030497592296	2310
4	classical monocyte	0.9443470639789658	0.96962879640045	0.9568209568209568	4564
5	transitional stage B cell	0.30213903743315507	0.837037037037037	0.44400785854616887	374
6	platelet	0.9654255319148937	0.9986244841815681	0.9817444219066938	752
7	hematopoietic stem cell	0.8721804511278195	0.9957081545064378	0.9298597194388778	266
8	lymphocyte	0.7341772151898734	0.7160493827160493	0.7250000000000001	79
9	natural killer cell	0.9612267250821468	0.9524636422834817	0.9568251199302225	4565
10	regulatory T cell	0.8638613861386139	0.7378435517970402	0.7958950969213227	404
11	conventional dendritic cell	0.974910394265233	0.9283276450511946	0.9510489510489512	1953
12	plasmacytoid dendritic cell, human	0.9962511715089035	0.9797235023041475	0.987918215613383	1067
13	non-classical monocyte	0.9743892828999212	0.9607614607614607	0.9675273865414711	2538
14	CD16-negative, CD56-bright natural killer cell, human	0.828125	0.3745583038869258	0.5158150851581508	128
15	naive thymus-derived CD8-positive, alpha-beta T cell	0.7651515151515151	0.7593984962406015	0.7622641509433962	132
16	memory B cell	0.7288135593220338	0.49710982658959535	0.5910652920962199	118
17	erythrocyte	0.0	0.0	0.0	13
18	activated CD4-positive, alpha-beta T cell, human	0.0	0.0	0.0	12
19	mucosal invariant T cell	0.0	0.0	0.0	183
