# Supplementary material for: Interpretable deep generative ensemble learning for single-cell omics with Hydra
Source: Mol Syst Biol. 2026 Apr 11;22(7):1161–79. doi: 10.1038/s44320-026-00208-7 (PMC13328726; doi:10.1038/s44320-026-00208-7)
Supplement: Supplementary file 4 — Source data Fig. 3 [file 44320_2026_208_MOESM4_ESM.zip › SD figure 3/3D/PBMC/Lee_Arunachalam/all_cell_type_results_Hydra-Ensemble-25_FS100.csv]

cell_type_id	cell_type	recall	precision	f1_score	number
0	CD16-negative, CD56-bright natural killer cell, human	0.9296875	0.38263665594855306	0.5421412300683371	128
1	CD4-positive, alpha-beta cytotoxic T cell	0.7181208053691275	0.6837060702875399	0.7004909983633387	596
2	central memory CD4-positive, alpha-beta T cell	0.871977240398293	0.8068443566962816	0.8381473252435481	2812
3	classical monocyte	0.955740578439965	0.9868778280542987	0.971059661620659	4564
4	conventional dendritic cell	0.9902713773681515	0.9329474191992282	0.960755091902633	1953
5	effector memory CD8-positive, alpha-beta T cell	0.7497835497835498	0.9257081774452165	0.8285099258550587	2310
6	erythrocyte	1.0	0.8125	0.896551724137931	13
7	lymphocyte	0.9113924050632911	0.6857142857142857	0.782608695652174	79
8	memory B cell	0.847457627118644	0.7352941176470589	0.7874015748031497	118
9	mucosal invariant T cell	0.8797814207650273	0.5709219858156028	0.6924731182795698	183
10	naive B cell	0.6674698795180722	0.9584775086505191	0.7869318181818181	415
11	naive thymus-derived CD4-positive, alpha-beta T cell	0.7865253595760787	0.9527739569005044	0.8617043334024467	2642
12	naive thymus-derived CD8-positive, alpha-beta T cell	0.9166666666666666	0.6302083333333334	0.7469135802469136	132
13	natural killer cell	0.9559693318729463	0.9208693817261026	0.938091143594153	4565
14	non-classical monocyte	0.9787234042553191	0.9775678866587958	0.978145304193739	2538
15	plasmablast	0.8620689655172413	1.0	0.9259259259259259	29
16	plasmacytoid dendritic cell, human	0.9962511715089035	0.9779208831646734	0.9870009285051067	1067
17	platelet	0.9747340425531915	0.9865410497981157	0.9806020066889632	752
18	regulatory T cell	0.8663366336633663	0.682261208576998	0.7633587786259541	404
19	transitional stage B cell	0.8903743315508021	0.6865979381443299	0.7753201396973225	374
