# Supplementary material for: Interpretable deep generative ensemble learning for single-cell omics with Hydra
Source: Mol Syst Biol. 2026 Apr 11;22(7):1161–79. doi: 10.1038/s44320-026-00208-7 (PMC13328726; doi:10.1038/s44320-026-00208-7)
Supplement: Supplementary file 4 — Source data Fig. 3 [file 44320_2026_208_MOESM4_ESM.zip › SD figure 3/3D/PBMC/Lee_Arunachalam/all_cell_type_results_SCN.csv]

cell_type_id	cell_type	recall	precision	f1_score	number
0	naive thymus-derived CD4-positive, alpha-beta T cell	0.7823618470855412	0.9089709762532981	0.840927583401139	2642
1	CD4-positive, alpha-beta cytotoxic T cell	0.535234899328859	0.8264248704663213	0.6496945010183299	596
2	naive B cell	0.7036144578313253	0.8248587570621468	0.7594278283485045	415
3	central memory CD4-positive, alpha-beta T cell	0.9441678520625889	0.7074340527577938	0.8088347296268089	2812
4	effector memory CD8-positive, alpha-beta T cell	0.8151515151515152	0.8417523468931605	0.828238398944359	2310
5	classical monocyte	0.9861963190184049	0.9016426282051282	0.9420259522812893	4564
6	transitional stage B cell	0.7967914438502673	0.6834862385321101	0.7358024691358025	374
7	platelet	0.8430851063829787	1.0	0.9148629148629148	752
8	lymphocyte	0.0	0.0	0.0	79
9	natural killer cell	0.9947426067907995	0.8746147919876733	0.9308188992518193	4565
10	regulatory T cell	0.0	0.0	0.0	404
11	conventional dendritic cell	0.8279569892473119	0.9764492753623188	0.8960931005818786	1953
12	plasmacytoid dendritic cell, human	0.9531396438612934	0.9921951219512195	0.9722753346080306	1067
13	non-classical monocyte	0.9507486209613869	0.9682985553772071	0.9594433399602387	2538
14	CD16-negative, CD56-bright natural killer cell, human	0.5390625	0.75	0.6272727272727273	128
15	naive thymus-derived CD8-positive, alpha-beta T cell	0.007575757575757576	1.0	0.015037593984962407	132
16	memory B cell	0.5932203389830508	0.958904109589041	0.7329842931937172	118
17	erythrocyte	0.0	0.0	0.0	13
18	plasmablast	0.5517241379310345	0.9411764705882353	0.6956521739130435	29
19	mucosal invariant T cell	0.3114754098360656	0.9661016949152542	0.47107438016528924	183
