# Supplementary material for: Interpretable deep generative ensemble learning for single-cell omics with Hydra
Source: Mol Syst Biol. 2026 Apr 11;22(7):1161–79. doi: 10.1038/s44320-026-00208-7 (PMC13328726; doi:10.1038/s44320-026-00208-7)
Supplement: Supplementary file 4 — Source data Fig. 3 [file 44320_2026_208_MOESM4_ESM.zip › SD figure 3/3D/PBMC/Lee_Arunachalam/all_cell_type_results_scSorterDL.csv]

cell_type_id	cell_type	recall	precision	f1_score	number
0	naive thymus-derived CD4-positive, alpha-beta T cell	0.868660105980318	0.8566629339305711	0.8626198083067091	2642
1	CD4-positive, alpha-beta cytotoxic T cell	0.44966442953020136	0.8507936507936508	0.5883644346871569	596
2	naive B cell	0.7759036144578313	0.8994413407821229	0.833117723156533	415
3	central memory CD4-positive, alpha-beta T cell	0.8360597439544808	0.7865506858481097	0.8105499051887606	2812
4	effector memory CD8-positive, alpha-beta T cell	0.8025974025974026	0.8178209086898985	0.8101376447454665	2310
5	classical monocyte	0.9423751095530236	0.9768339768339769	0.9592951934872309	4564
6	transitional stage B cell	0.6149732620320856	0.749185667752443	0.6754772393538913	374
7	platelet	0.9534574468085106	0.9944521497919556	0.9735234215885947	752
8	lymphocyte	0.6708860759493671	0.9137931034482759	0.7737226277372264	79
9	natural killer cell	0.9822562979189485	0.8893296310987703	0.9334859997918185	4565
10	regulatory T cell	0.45792079207920794	0.7740585774058577	0.5754276827371696	404
11	conventional dendritic cell	0.9918074756784434	0.9021891010712623	0.9448780487804878	1953
12	plasmacytoid dendritic cell, human	0.9990627928772259	0.970856102003643	0.9847575057736722	1067
13	non-classical monocyte	0.9637509850275807	0.9768370607028753	0.9702499008330027	2538
14	CD16-negative, CD56-bright natural killer cell, human	0.6640625	0.648854961832061	0.6563706563706563	128
15	naive thymus-derived CD8-positive, alpha-beta T cell	0.42424242424242425	0.9032258064516129	0.577319587628866	132
16	memory B cell	0.8728813559322034	0.4327731092436975	0.5786516853932584	118
17	erythrocyte	0.07692307692307693	0.1111111111111111	0.09090909090909093	13
18	plasmablast	0.7241379310344828	0.9130434782608695	0.8076923076923076	29
19	mucosal invariant T cell	0.34972677595628415	0.7619047619047619	0.4794007490636705	183
