# Supplementary material for: Interpretable deep generative ensemble learning for single-cell omics with Hydra
Source: Mol Syst Biol. 2026 Apr 11;22(7):1161–79. doi: 10.1038/s44320-026-00208-7 (PMC13328726; doi:10.1038/s44320-026-00208-7)
Supplement: Supplementary file 4 — Source data Fig. 3 [file 44320_2026_208_MOESM4_ESM.zip › SD figure 3/3D/PBMC/Lee_Arunachalam/all_cell_type_results_scClassify.csv]

cell_type_id	cell_type	recall	precision	f1_score	number
0	naive thymus-derived CD4-positive, alpha-beta T cell	0.339515518546556	0.985714285714286	0.505067567567568	2642
1	CD4-positive, alpha-beta cytotoxic T cell	0.466442953020134	0.847560975609756	0.601731601731602	596
2	naive B cell	0.812048192771084	0.851010101010101	0.831072749691739	415
3	central memory CD4-positive, alpha-beta T cell	0.918918918918919	0.656837824097611	0.766083605099318	2812
4	effector memory CD8-positive, alpha-beta T cell	0.588744588744589	0.924541128484024	0.719386405712774	2310
5	classical monocyte	0.94829097283085	0.982073973224416	0.964886857652436	4564
6	transitional stage B cell	0.574866310160428	0.790441176470588	0.665634674922601	374
7	platelet	0.914893617021277	1	0.955555555555556	752
8	lymphocyte	0.316455696202532	1	0.480769230769231	79
9	natural killer cell	0.955969331872946	0.92184199408534	0.938595547908377	4565
10	regulatory T cell	0.0569306930693069	0.884615384615385	0.106976744186047	404
11	conventional dendritic cell	0.960573476702509	0.967509025270758	0.964028776978417	1953
12	plasmacytoid dendritic cell, human	0.971883786316776	0.981078524124882	0.976459510357815	1067
13	non-classical monocyte	0.893617021276596	0.967164179104478	0.928937128814253	2538
14	CD16-negative, CD56-bright natural killer cell, human	0.6640625	0.559210526315789	0.607142857142857	128
15	naive thymus-derived CD8-positive, alpha-beta T cell	0.159090909090909	0.84	0.267515923566879	132
16	memory B cell	0.669491525423729	0.849462365591398	0.748815165876777	118
17	erythrocyte	0.230769230769231	1	0.375	13
18	plasmablast	0.689655172413793	1	0.816326530612245	29
19	mucosal invariant T cell	0.590163934426229	0.692307692307692	0.63716814159292	183
