# Supplementary material for: Interpretable deep generative ensemble learning for single-cell omics with Hydra
Source: Mol Syst Biol. 2026 Apr 11;22(7):1161–79. doi: 10.1038/s44320-026-00208-7 (PMC13328726; doi:10.1038/s44320-026-00208-7)
Supplement: Supplementary file 4 — Source data Fig. 3 [file 44320_2026_208_MOESM4_ESM.zip › SD figure 3/3D/PBMC/Lee_Arunachalam/all_cell_type_results_scpred.csv]

cell_type_id	cell_type	recall	precision	f1_score	number
0	naive thymus-derived CD4-positive, alpha-beta T cell	0.67448902346707	0.964807796426638	0.793940744040989	2642
1	CD4-positive, alpha-beta cytotoxic T cell	0.295302013422819	0.854368932038835	0.438902743142145	596
2	naive B cell	0.72289156626506	0.920245398773006	0.809716599190283	415
3	central memory CD4-positive, alpha-beta T cell	0.812588904694168	0.816946728637826	0.814761989659476	2812
4	effector memory CD8-positive, alpha-beta T cell	0.775757575757576	0.891542288557214	0.82962962962963	2310
5	classical monocyte	0.953549517966696	0.981064021641118	0.967111111111111	4564
6	transitional stage B cell	0.606951871657754	0.825454545454545	0.699537750385208	374
7	platelet	0.92686170212766	1	0.962042788129745	752
8	lymphocyte	0.848101265822785	0.893333333333333	0.87012987012987	79
9	natural killer cell	0.96341730558598	0.944587628865979	0.953909554278278	4565
10	regulatory T cell	0.589108910891089	0.881481481481482	0.706231454005935	404
11	conventional dendritic cell	0.98873527905786	0.946104850563449	0.966950425638458	1953
12	plasmacytoid dendritic cell, human	0.990627928772259	0.979610750695088	0.985088536812675	1067
13	non-classical monocyte	0.917651694247439	0.990221088435374	0.952556237218814	2538
14	CD16-negative, CD56-bright natural killer cell, human	0.8671875	0.634285714285714	0.732673267326733	128
15	naive thymus-derived CD8-positive, alpha-beta T cell	0.621212121212121	0.911111111111111	0.738738738738739	132
16	memory B cell	0.635593220338983	0.842696629213483	0.72463768115942	118
17	erythrocyte	0.384615384615385	1	0.555555555555556	13
18	plasmablast	0.96551724137931	1	0.982456140350877	29
19	mucosal invariant T cell	0.453551912568306	0.783018867924528	0.57439446366782	183
