# Supplementary material for: Interpretable deep generative ensemble learning for single-cell omics with Hydra
Source: Mol Syst Biol. 2026 Apr 11;22(7):1161–79. doi: 10.1038/s44320-026-00208-7 (PMC13328726; doi:10.1038/s44320-026-00208-7)
Supplement: Supplementary file 4 — Source data Fig. 3 [file 44320_2026_208_MOESM4_ESM.zip › SD figure 3/3D/PBMC/Lee_Arunachalam/all_cell_type_results_scANVI.csv]

cell_type_id	cell_type	recall	precision	f1_score	number
0	naive thymus-derived CD4-positive, alpha-beta T cell	0.7452687358062074	0.9407548972766364	0.8316789862724393	2642
1	CD4-positive, alpha-beta cytotoxic T cell	0.4664429530201342	0.8249258160237388	0.5959271168274383	596
2	naive B cell	0.7734939759036145	0.8492063492063492	0.8095838587641866	415
3	central memory CD4-positive, alpha-beta T cell	0.9377667140825036	0.6976190476190476	0.8000606796116506	2812
4	effector memory CD8-positive, alpha-beta T cell	0.693939393939394	0.8930362116991644	0.7809987819732034	2310
5	classical monocyte	0.9662576687116564	0.9526895657809462	0.9594256499510497	4564
6	transitional stage B cell	0.5962566844919787	0.7101910828025477	0.6482558139534883	374
7	platelet	0.9228723404255319	0.9985611510791367	0.95922598479613	752
8	lymphocyte	0.5316455696202531	0.9333333333333333	0.6774193548387096	79
9	natural killer cell	0.9776560788608981	0.8473514334535789	0.9078519121236778	4565
10	regulatory T cell	0.1905940594059406	0.8369565217391305	0.31048387096774194	404
11	conventional dendritic cell	0.9795186891961085	0.9309002433090025	0.9545908183632734	1953
12	plasmacytoid dendritic cell, human	0.943767572633552	0.9805258033106135	0.9617956064947469	1067
13	non-classical monocyte	0.9436564223798266	0.9799509001636661	0.9614612605379365	2538
14	CD16-negative, CD56-bright natural killer cell, human	0.8515625	0.4977168949771689	0.6282420749279539	128
15	naive thymus-derived CD8-positive, alpha-beta T cell	0.5681818181818182	0.8823529411764706	0.6912442396313363	132
16	memory B cell	0.7627118644067796	0.4639175257731959	0.576923076923077	118
17	erythrocyte	0.15384615384615385	1.0	0.2666666666666667	13
18	plasmablast	0.7241379310344828	1.0	0.8400000000000001	29
19	mucosal invariant T cell	0.6065573770491803	0.5495049504950495	0.5766233766233766	183
