# Supplementary material for: Interpretable deep generative ensemble learning for single-cell omics with Hydra
Source: Mol Syst Biol. 2026 Apr 11;22(7):1161–79. doi: 10.1038/s44320-026-00208-7 (PMC13328726; doi:10.1038/s44320-026-00208-7)
Supplement: Supplementary file 4 — Source data Fig. 3 [file 44320_2026_208_MOESM4_ESM.zip › SD figure 3/3D/PBMC/Lee_Arunachalam/all_cell_type_results_CellTypist.csv]

cell_type_id	cell_type	recall	precision	f1_score	number
0	naive thymus-derived CD4-positive, alpha-beta T cell	0.8050719152157456	0.9615732368896925	0.8763906056860321	2642
1	CD4-positive, alpha-beta cytotoxic T cell	0.6308724832214765	0.6762589928057554	0.6527777777777778	596
2	naive B cell	0.5614457831325301	0.8825757575757576	0.6863033873343152	415
3	central memory CD4-positive, alpha-beta T cell	0.9374110953058321	0.8173643410852713	0.8732814311744244	2812
4	effector memory CD8-positive, alpha-beta T cell	0.7965367965367965	0.9099901088031652	0.8494921514312095	2310
5	classical monocyte	0.9301051709027169	0.9812760055478502	0.9550056242969629	4564
6	transitional stage B cell	0.9224598930481284	0.5332302936630603	0.6758080313418218	374
7	platelet	0.9707446808510638	0.9972677595628415	0.9838274932614556	752
8	lymphocyte	0.3037974683544304	0.75	0.4324324324324324	79
9	natural killer cell	0.9776560788608981	0.9242079105404846	0.9501809665744092	4565
10	regulatory T cell	0.8762376237623762	0.7849223946784922	0.8280701754385965	404
11	conventional dendritic cell	0.9953917050691244	0.9235154394299288	0.9581074420896994	1953
12	plasmacytoid dendritic cell, human	0.9953139643861293	0.9788018433179724	0.9869888475836431	1067
13	non-classical monocyte	0.9814814814814815	0.9435606060606061	0.9621475473155658	2538
14	CD16-negative, CD56-bright natural killer cell, human	0.859375	0.5789473684210527	0.6918238993710693	128
15	naive thymus-derived CD8-positive, alpha-beta T cell	0.8181818181818182	0.7883211678832117	0.8029739776951673	132
16	memory B cell	0.0	0.0	0.0	118
17	erythrocyte	0.0	0.0	0.0	13
18	plasmablast	0.6551724137931034	0.95	0.7755102040816326	29
19	mucosal invariant T cell	0.8852459016393442	0.8059701492537313	0.84375	183
