# Supplementary material for: Interpretable deep generative ensemble learning for single-cell omics with Hydra
Source: Mol Syst Biol. 2026 Apr 11;22(7):1161–79. doi: 10.1038/s44320-026-00208-7 (PMC13328726; doi:10.1038/s44320-026-00208-7)
Supplement: Supplementary file 4 — Source data Fig. 3 [file 44320_2026_208_MOESM4_ESM.zip › SD figure 3/3D/PBMC/Arunachalam_Lee/all_cell_type_results_Hydra-Ensemble-25_FS100.csv]

cell_type_id	cell_type	recall	precision	f1_score	number
0	CD16-negative, CD56-bright natural killer cell, human	0.815	0.8190954773869347	0.8170426065162906	200
1	CD4-positive, alpha-beta cytotoxic T cell	0.7368421052631579	0.7253886010362695	0.7310704960835509	380
2	central memory CD4-positive, alpha-beta T cell	0.8280116110304789	0.9299103504482478	0.8760076775431862	1378
3	classical monocyte	0.9602721088435374	0.9644711669855152	0.9623670575402237	3675
4	conventional dendritic cell	0.8317152103559871	0.9589552238805971	0.8908145580589255	309
5	effector memory CD8-positive, alpha-beta T cell	0.9450851180669961	0.4676630434782609	0.6257044173786585	1821
6	erythrocyte	0.6153846153846154	0.5	0.5517241379310345	13
7	lymphocyte	0.8969072164948454	0.8285714285714286	0.8613861386138614	97
8	memory B cell	0.9190031152647975	0.7722513089005235	0.8392603129445235	321
9	mucosal invariant T cell	0.9052631578947369	0.9247311827956989	0.9148936170212766	95
10	naive B cell	0.9637931034482758	0.9704861111111112	0.9671280276816608	1160
11	naive thymus-derived CD4-positive, alpha-beta T cell	0.9697841726618706	0.7901524032825322	0.8708010335917312	695
12	naive thymus-derived CD8-positive, alpha-beta T cell	0.8181818181818182	0.4909090909090909	0.6136363636363636	66
13	natural killer cell	0.42806603773584906	0.9718875502008032	0.5943512075317233	3392
14	non-classical monocyte	0.9252669039145908	0.898876404494382	0.9118807540552388	1124
15	plasmablast	1.0	1.0	1.0	33
16	plasmacytoid dendritic cell, human	0.927536231884058	0.9846153846153847	0.9552238805970149	69
17	platelet	1.0	0.8514285714285714	0.9197530864197531	149
18	regulatory T cell	0.6470588235294118	0.873015873015873	0.7432432432432433	85
19	transitional stage B cell	0.7763440860215054	0.8804878048780488	0.8251428571428572	465
