# Supplementary material for: Interpretable deep generative ensemble learning for single-cell omics with Hydra
Source: Mol Syst Biol. 2026 Apr 11;22(7):1161–79. doi: 10.1038/s44320-026-00208-7 (PMC13328726; doi:10.1038/s44320-026-00208-7)
Supplement: Supplementary file 4 — Source data Fig. 3 [file 44320_2026_208_MOESM4_ESM.zip › SD figure 3/3D/PBMC/Arunachalam_Lee/all_cell_type_results_SCN.csv]

cell_type_id	cell_type	recall	precision	f1_score	number
0	central memory CD4-positive, alpha-beta T cell	0.9143686502177069	0.8383233532934131	0.8746962860118014	1378
1	effector memory CD8-positive, alpha-beta T cell	0.9231191652937946	0.6159765481861488	0.738901098901099	1821
2	natural killer cell	0.8136792452830188	0.9249329758713136	0.8657465495608532	3392
3	classical monocyte	0.9594557823129252	0.9377659574468085	0.9484868863483524	3675
4	naive B cell	0.9594827586206897	0.9048780487804878	0.9313807531380753	1160
5	lymphocyte	0.010309278350515464	1.0	0.020408163265306124	97
6	non-classical monocyte	0.8985765124555161	0.8782608695652174	0.8883025505716798	1124
7	memory B cell	0.6230529595015576	0.9852216748768473	0.7633587786259541	321
8	regulatory T cell	0.18823529411764706	0.8421052631578947	0.30769230769230765	85
9	CD4-positive, alpha-beta cytotoxic T cell	0.29210526315789476	0.8604651162790697	0.4361493123772103	380
10	transitional stage B cell	0.7376344086021506	0.7472766884531591	0.7424242424242425	465
11	naive thymus-derived CD8-positive, alpha-beta T cell	0.10606060606060606	1.0	0.19178082191780824	66
12	naive thymus-derived CD4-positive, alpha-beta T cell	0.9510791366906475	0.7897252090800478	0.8629242819843341	695
13	CD16-negative, CD56-bright natural killer cell, human	0.32	0.9846153846153847	0.48301886792452825	200
14	mucosal invariant T cell	0.1368421052631579	1.0	0.24074074074074076	95
15	conventional dendritic cell	0.6666666666666666	0.958139534883721	0.7862595419847328	309
16	platelet	0.9060402684563759	0.9060402684563759	0.9060402684563759	149
17	plasmacytoid dendritic cell, human	0.8840579710144928	0.9682539682539683	0.9242424242424243	69
18	erythrocyte	0.0	0.0	0.0	13
19	plasmablast	0.3333333333333333	1.0	0.5	33
