# Supplementary material for: Interpretable deep generative ensemble learning for single-cell omics with Hydra
Source: Mol Syst Biol. 2026 Apr 11;22(7):1161–79. doi: 10.1038/s44320-026-00208-7 (PMC13328726; doi:10.1038/s44320-026-00208-7)
Supplement: Supplementary file 4 — Source data Fig. 3 [file 44320_2026_208_MOESM4_ESM.zip › SD figure 3/3D/PBMC/Arunachalam_Lee/all_cell_type_results_scSorterDL.csv]

cell_type_id	cell_type	recall	precision	f1_score	number
0	central memory CD4-positive, alpha-beta T cell	0.8664731494920174	0.8639652677279306	0.8652173913043478	1378
1	effector memory CD8-positive, alpha-beta T cell	0.9137836353651839	0.515968992248062	0.6595323028141102	1821
2	natural killer cell	0.5707547169811321	0.9476260401370533	0.7124195032198712	3392
3	classical monocyte	0.9853061224489796	0.8985111662531018	0.9399091499026606	3675
4	naive B cell	0.9948275862068966	0.8952676493405741	0.9424254797876686	1160
5	lymphocyte	0.6907216494845361	0.7528089887640449	0.7204301075268817	97
6	non-classical monocyte	0.7357651245551602	0.9661214953271028	0.8353535353535355	1124
7	memory B cell	0.8691588785046729	0.8664596273291926	0.8678071539657853	321
8	regulatory T cell	0.611764705882353	0.8253968253968254	0.7027027027027026	85
9	CD4-positive, alpha-beta cytotoxic T cell	0.6026315789473684	0.6918429003021148	0.6441631504922644	380
10	transitional stage B cell	0.6559139784946236	0.9050445103857567	0.7605985037406483	465
11	naive thymus-derived CD8-positive, alpha-beta T cell	0.5454545454545454	0.6	0.5714285714285713	66
12	naive thymus-derived CD4-positive, alpha-beta T cell	0.9712230215827338	0.7830626450116009	0.8670520231213873	695
13	CD16-negative, CD56-bright natural killer cell, human	0.565	0.904	0.6953846153846155	200
14	mucosal invariant T cell	0.6736842105263158	0.9846153846153847	0.8	95
15	conventional dendritic cell	0.6245954692556634	0.9846938775510204	0.7643564356435645	309
16	platelet	0.9530201342281879	0.8819875776397516	0.9161290322580646	149
17	plasmacytoid dendritic cell, human	0.855072463768116	0.9365079365079365	0.8939393939393939	69
18	erythrocyte	0.07692307692307693	0.3333333333333333	0.125	13
19	plasmablast	0.7575757575757576	1.0	0.8620689655172413	33
