# Supplementary material for: Interpretable deep generative ensemble learning for single-cell omics with Hydra
Source: Mol Syst Biol. 2026 Apr 11;22(7):1161–79. doi: 10.1038/s44320-026-00208-7 (PMC13328726; doi:10.1038/s44320-026-00208-7)
Supplement: Supplementary file 4 — Source data Fig. 3 [file 44320_2026_208_MOESM4_ESM.zip › SD figure 3/3D/PBMC/Arunachalam_Lee/all_cell_type_results_scClassify.csv]

cell_type_id	cell_type	recall	precision	f1_score	number
0	central memory CD4-positive, alpha-beta T cell	0.858490566037736	0.892830188679245	0.875323714391417	1378
1	effector memory CD8-positive, alpha-beta T cell	0.869302580999451	0.529785809906292	0.658348929091287	1821
2	natural killer cell	0.425412735849057	0.939453125	0.585633116883117	3392
3	classical monocyte	0.930612244897959	0.976863753213368	0.953177257525084	3675
4	naive B cell	0.975862068965517	0.948868398994132	0.96217594560136	1160
5	lymphocyte	0.412371134020619	0.909090909090909	0.567375886524823	97
6	non-classical monocyte	0.889679715302491	0.873362445414847	0.881445570736007	1124
7	memory B cell	0.588785046728972	0.994736842105263	0.73972602739726	321
8	regulatory T cell	0.435294117647059	0.902439024390244	0.587301587301587	85
9	CD4-positive, alpha-beta cytotoxic T cell	0.439473684210526	0.835	0.575862068965517	380
10	transitional stage B cell	0.705376344086021	0.863157894736842	0.776331360946745	465
11	naive thymus-derived CD8-positive, alpha-beta T cell	0.666666666666667	0.830188679245283	0.739495798319328	66
12	naive thymus-derived CD4-positive, alpha-beta T cell	0.858992805755396	0.927018633540373	0.891710231516057	695
13	CD16-negative, CD56-bright natural killer cell, human	0.395	0.975308641975309	0.562277580071174	200
14	mucosal invariant T cell	0.557894736842105	1	0.716216216216216	95
15	conventional dendritic cell	0.744336569579288	0.954356846473029	0.836363636363636	309
16	platelet	0.885906040268456	0.992481203007519	0.936170212765957	149
17	plasmacytoid dendritic cell, human	0.869565217391304	0.952380952380952	0.909090909090909	69
18	erythrocyte	0.692307692307692	0.692307692307692	0.692307692307692	13
19	plasmablast	0.878787878787879	1	0.935483870967742	33
