# Supplementary material for: Interpretable deep generative ensemble learning for single-cell omics with Hydra
Source: Mol Syst Biol. 2026 Apr 11;22(7):1161–79. doi: 10.1038/s44320-026-00208-7 (PMC13328726; doi:10.1038/s44320-026-00208-7)
Supplement: Supplementary file 4 — Source data Fig. 3 [file 44320_2026_208_MOESM4_ESM.zip › SD figure 3/3D/PBMC/Arunachalam_Lee/all_cell_type_results_scpred.csv]

cell_type_id	cell_type	recall	precision	f1_score	number
0	central memory CD4-positive, alpha-beta T cell	0.836719883889695	0.9057344854674	0.869860430026405	1378
1	effector memory CD8-positive, alpha-beta T cell	0.870950027457441	0.761036468330134	0.812291933418694	1821
2	natural killer cell	0.78685141509434	0.960763138948884	0.86515397082658	3392
3	classical monocyte	0.927619047619048	0.977631201605965	0.951968723820162	3675
4	naive B cell	0.976724137931035	0.969204448246364	0.972949763847145	1160
5	lymphocyte	0.762886597938144	0.925	0.836158192090396	97
6	non-classical monocyte	0.900355871886121	0.888498683055312	0.894387980556783	1124
7	memory B cell	0.482866043613707	0.945121951219512	0.639175257731959	321
8	regulatory T cell	0.658823529411765	0.875	0.751677852348993	85
9	CD4-positive, alpha-beta cytotoxic T cell	0.628947368421053	0.937254901960784	0.752755905511811	380
10	transitional stage B cell	0.655913978494624	0.786082474226804	0.715123094958968	465
11	naive thymus-derived CD8-positive, alpha-beta T cell	0.590909090909091	0.886363636363636	0.709090909090909	66
12	naive thymus-derived CD4-positive, alpha-beta T cell	0.953956834532374	0.856589147286822	0.902654867256637	695
13	CD16-negative, CD56-bright natural killer cell, human	0.555	0.940677966101695	0.69811320754717	200
14	mucosal invariant T cell	0.305263157894737	1	0.467741935483871	95
15	conventional dendritic cell	0.844660194174757	0.966666666666667	0.901554404145078	309
16	platelet	0.932885906040268	0.958620689655172	0.945578231292517	149
17	plasmacytoid dendritic cell, human	0.826086956521739	0.982758620689655	0.897637795275591	69
18	erythrocyte	0.769230769230769	0.714285714285714	0.740740740740741	13
19	plasmablast	0.666666666666667	1	0.8	33
