# Supplementary material for: Interpretable deep generative ensemble learning for single-cell omics with Hydra
Source: Mol Syst Biol. 2026 Apr 11;22(7):1161–79. doi: 10.1038/s44320-026-00208-7 (PMC13328726; doi:10.1038/s44320-026-00208-7)
Supplement: Supplementary file 4 — Source data Fig. 3 [file 44320_2026_208_MOESM4_ESM.zip › SD figure 3/3D/PBMC/Arunachalam_Lee/all_cell_type_results_scANVI.csv]

cell_type_id	cell_type	recall	precision	f1_score	number
0	central memory CD4-positive, alpha-beta T cell	0.8287373004354136	0.9254457050243112	0.8744257274119448	1378
1	effector memory CD8-positive, alpha-beta T cell	0.9610104338275672	0.4737412019491067	0.6346328195829556	1821
2	natural killer cell	0.5162146226415094	0.9323748668796592	0.664516129032258	3392
3	classical monocyte	0.9725170068027211	0.9420137058513443	0.9570223590842148	3675
4	naive B cell	0.9767241379310345	0.9553119730185498	0.9658994032395568	1160
5	lymphocyte	0.7731958762886598	0.8620689655172413	0.8152173913043478	97
6	non-classical monocyte	0.8843416370106761	0.9152854511970534	0.8995475113122171	1124
7	memory B cell	0.794392523364486	0.9042553191489362	0.845771144278607	321
8	regulatory T cell	0.6588235294117647	0.7567567567567568	0.7044025157232704	85
9	CD4-positive, alpha-beta cytotoxic T cell	0.3605263157894737	0.8106508875739645	0.4990892531876139	380
10	transitional stage B cell	0.8408602150537634	0.8162839248434238	0.8283898305084746	465
11	naive thymus-derived CD8-positive, alpha-beta T cell	0.8939393939393939	0.6344086021505376	0.7421383647798742	66
12	naive thymus-derived CD4-positive, alpha-beta T cell	0.958273381294964	0.7976047904191617	0.8705882352941177	695
13	CD16-negative, CD56-bright natural killer cell, human	0.515	0.9537037037037037	0.6688311688311688	200
14	mucosal invariant T cell	0.29473684210526313	0.875	0.4409448818897637	95
15	conventional dendritic cell	0.7508090614886731	0.9747899159663865	0.8482632541133454	309
16	platelet	0.9932885906040269	0.8757396449704142	0.9308176100628932	149
17	plasmacytoid dendritic cell, human	0.7536231884057971	0.9454545454545454	0.8387096774193549	69
18	erythrocyte	0.23076923076923078	0.75	0.3529411764705882	13
19	plasmablast	0.9090909090909091	1.0	0.9523809523809523	33
