# Supplementary material for: Interpretable deep generative ensemble learning for single-cell omics with Hydra
Source: Mol Syst Biol. 2026 Apr 11;22(7):1161–79. doi: 10.1038/s44320-026-00208-7 (PMC13328726; doi:10.1038/s44320-026-00208-7)
Supplement: Supplementary file 4 — Source data Fig. 3 [file 44320_2026_208_MOESM4_ESM.zip › SD figure 3/3D/PBMC/Arunachalam_Lee/all_cell_type_results_CellTypist.csv]

cell_type_id	cell_type	recall	precision	f1_score	number
0	central memory CD4-positive, alpha-beta T cell	0.8940493468795355	0.8768683274021353	0.8853754940711462	1378
1	effector memory CD8-positive, alpha-beta T cell	0.9352004393190555	0.47756590016825573	0.6322628550213477	1821
2	natural killer cell	0.5067806603773585	0.951300498063088	0.6612810155799191	3392
3	classical monocyte	0.9512925170068027	0.9405434490180253	0.945887445887446	3675
4	naive B cell	0.978448275862069	0.9505862646566164	0.9643160577740016	1160
5	lymphocyte	0.9175257731958762	0.7542372881355932	0.827906976744186	97
6	non-classical monocyte	0.8469750889679716	0.8553459119496856	0.8511399195350917	1124
7	memory B cell	0.8411214953271028	0.6976744186046512	0.7627118644067796	321
8	regulatory T cell	0.0	0.0	0.0	85
9	CD4-positive, alpha-beta cytotoxic T cell	0.5157894736842106	0.8521739130434782	0.6426229508196721	380
10	transitional stage B cell	0.6881720430107527	0.8719346049046321	0.7692307692307694	465
11	naive thymus-derived CD8-positive, alpha-beta T cell	0.0	0.0	0.0	66
12	naive thymus-derived CD4-positive, alpha-beta T cell	0.9007194244604316	0.7974522292993631	0.845945945945946	695
13	CD16-negative, CD56-bright natural killer cell, human	0.7	0.7692307692307693	0.7329842931937172	200
14	mucosal invariant T cell	0.8947368421052632	0.9042553191489362	0.8994708994708994	95
15	conventional dendritic cell	0.8543689320388349	0.8979591836734694	0.8756218905472637	309
16	platelet	0.9865771812080537	0.8258426966292135	0.8990825688073395	149
17	plasmacytoid dendritic cell, human	0.8405797101449275	0.9830508474576272	0.9062499999999999	69
18	erythrocyte	0.0	0.0	0.0	13
19	plasmablast	0.9393939393939394	1.0	0.96875	33
