# Supplementary material for: Interpretable deep generative ensemble learning for single-cell omics with Hydra
Source: Mol Syst Biol. 2026 Apr 11;22(7):1161–79. doi: 10.1038/s44320-026-00208-7 (PMC13328726; doi:10.1038/s44320-026-00208-7)
Supplement: Supplementary file 4 — Source data Fig. 3 [file 44320_2026_208_MOESM4_ESM.zip › SD figure 3/3D/PBMC/Wilk_Lee/all_cell_type_results_Hydra-Ensemble-25_FS100.csv]

cell_type_id	cell_type	recall	precision	f1_score	number
0	CD16-negative, CD56-bright natural killer cell, human	0.7	0.813953488372093	0.7526881720430109	200
1	central memory CD4-positive, alpha-beta T cell	0.6509433962264151	0.8383177570093457	0.7328431372549019	1378
2	classical monocyte	0.915374149659864	0.9683362118595279	0.9411106448454329	3675
3	conventional dendritic cell	0.8349514563106796	0.8989547038327527	0.865771812080537	309
4	effector memory CD8-positive, alpha-beta T cell	0.9676002196595277	0.6664145234493192	0.7892497200447928	1821
5	erythrocyte	1.0	0.1015625	0.18439716312056736	13
6	gamma-delta T cell	0.4725848563968668	0.9551451187335093	0.6323144104803493	766
7	lymphocyte	0.7525773195876289	0.7934782608695652	0.7724867724867726	97
8	memory B cell	0.9345794392523364	0.7692307692307693	0.8438818565400844	321
9	mucosal invariant T cell	0.7473684210526316	0.44375	0.5568627450980392	95
10	naive B cell	0.9827586206896551	0.950792326939116	0.9665112335735481	1160
11	naive thymus-derived CD4-positive, alpha-beta T cell	0.5136690647482014	0.9861878453038674	0.6754966887417219	695
12	naive thymus-derived CD8-positive, alpha-beta T cell	0.9545454545454546	0.20388349514563106	0.336	66
13	natural killer cell	0.9230542452830188	0.9583715947352311	0.9403814386544527	3392
14	non-classical monocyte	0.9172597864768683	0.8910976663785652	0.9039894782989917	1124
15	plasmacytoid dendritic cell, human	0.8695652173913043	1.0	0.9302325581395349	69
16	platelet	0.959731543624161	0.4583333333333333	0.6203904555314533	149
17	regulatory T cell	0.47058823529411764	0.851063829787234	0.6060606060606061	85
18	transitional stage B cell	0.7354838709677419	0.921832884097035	0.8181818181818181	465
