# Supplementary material for: Interpretable deep generative ensemble learning for single-cell omics with Hydra
Source: Mol Syst Biol. 2026 Apr 11;22(7):1161–79. doi: 10.1038/s44320-026-00208-7 (PMC13328726; doi:10.1038/s44320-026-00208-7)
Supplement: Supplementary file 4 — Source data Fig. 3 [file 44320_2026_208_MOESM4_ESM.zip › SD figure 3/3D/PBMC/Wilk_Lee/all_cell_type_results_SCN.csv]

cell_type_id	cell_type	recall	precision	f1_score	number
0	central memory CD4-positive, alpha-beta T cell	0.581277213352685	0.8378661087866108	0.6863753213367609	1378
1	effector memory CD8-positive, alpha-beta T cell	0.9615595826468973	0.6052540615278258	0.7428935086974969	1821
2	natural killer cell	0.9826061320754716	0.870007830853563	0.9228852277447044	3392
3	classical monocyte	0.9746938775510204	0.8975194186920571	0.9345160448734673	3675
4	naive B cell	0.9620689655172414	0.9514066496163683	0.9567081011573081	1160
5	gamma-delta T cell	0.0	0.0	0.0	766
6	lymphocyte	0.0	0.0	0.0	97
7	non-classical monocyte	0.7962633451957295	0.9049544994944388	0.8471367723615713	1124
8	memory B cell	0.49221183800623053	1.0	0.6597077244258872	321
9	regulatory T cell	0.16470588235294117	0.9333333333333333	0.27999999999999997	85
10	transitional stage B cell	0.9053763440860215	0.6812297734627831	0.7774699907663896	465
11	naive thymus-derived CD8-positive, alpha-beta T cell	0.8787878787878788	0.3945578231292517	0.5446009389671361	66
12	naive thymus-derived CD4-positive, alpha-beta T cell	0.7971223021582734	0.7578659370725034	0.7769985974754559	695
13	CD16-negative, CD56-bright natural killer cell, human	0.275	0.9482758620689655	0.4263565891472868	200
14	mucosal invariant T cell	0.0	0.0	0.0	95
15	conventional dendritic cell	0.4919093851132686	0.9620253164556962	0.6509635974304069	309
16	platelet	0.7315436241610739	1.0	0.8449612403100776	149
17	plasmacytoid dendritic cell, human	0.7246376811594203	0.9803921568627451	0.8333333333333334	69
18	erythrocyte	0.07692307692307693	0.5	0.13333333333333336	13
