# Supplementary material for: Interpretable deep generative ensemble learning for single-cell omics with Hydra
Source: Mol Syst Biol. 2026 Apr 11;22(7):1161–79. doi: 10.1038/s44320-026-00208-7 (PMC13328726; doi:10.1038/s44320-026-00208-7)
Supplement: Supplementary file 4 — Source data Fig. 3 [file 44320_2026_208_MOESM4_ESM.zip › SD figure 3/3D/PBMC/Wilk_Lee/all_cell_type_results_scSorterDL.csv]

cell_type_id	cell_type	recall	precision	f1_score	number
0	central memory CD4-positive, alpha-beta T cell	0.8105950653120464	0.6773802304426926	0.7380244466468451	1378
1	effector memory CD8-positive, alpha-beta T cell	0.9697968149368479	0.5165252997952617	0.6740458015267176	1821
2	natural killer cell	0.7216981132075472	0.9543859649122807	0.821890213194561	3392
3	classical monocyte	0.9050340136054422	0.9762254182565306	0.9392826885060718	3675
4	naive B cell	0.9862068965517241	0.9152	0.9493775933609958	1160
5	gamma-delta T cell	0.21018276762402088	0.5015576323987538	0.29622815087396503	766
6	lymphocyte	0.6185567010309279	0.6593406593406593	0.6382978723404256	97
7	non-classical monocyte	0.9217081850533808	0.8583264291632146	0.8888888888888888	1124
8	memory B cell	0.940809968847352	0.7684478371501272	0.8459383753501399	321
9	regulatory T cell	0.3058823529411765	1.0	0.4684684684684685	85
10	transitional stage B cell	0.6344086021505376	0.9424920127795527	0.7583547557840618	465
11	naive thymus-derived CD8-positive, alpha-beta T cell	0.9090909090909091	0.425531914893617	0.5797101449275361	66
12	naive thymus-derived CD4-positive, alpha-beta T cell	0.23309352517985613	0.9938650306748467	0.37762237762237766	695
13	CD16-negative, CD56-bright natural killer cell, human	0.58	0.8405797101449275	0.6863905325443788	200
14	mucosal invariant T cell	0.010526315789473684	0.5	0.020618556701030927	95
15	conventional dendritic cell	0.8252427184466019	0.8673469387755102	0.8457711442786069	309
16	platelet	0.9530201342281879	0.461038961038961	0.6214442013129103	149
17	plasmacytoid dendritic cell, human	0.855072463768116	1.0	0.921875	69
18	erythrocyte	1.0	0.09701492537313433	0.17687074829931973	13
