# Supplementary material for: Interpretable deep generative ensemble learning for single-cell omics with Hydra
Source: Mol Syst Biol. 2026 Apr 11;22(7):1161–79. doi: 10.1038/s44320-026-00208-7 (PMC13328726; doi:10.1038/s44320-026-00208-7)
Supplement: Supplementary file 4 — Source data Fig. 3 [file 44320_2026_208_MOESM4_ESM.zip › SD figure 3/3D/PBMC/Wilk_Lee/all_cell_type_results_scClassify.csv]

cell_type_id	cell_type	recall	precision	f1_score	number
0	central memory CD4-positive, alpha-beta T cell	0.875907111756168	0.820530251529572	0.847314847314847	1378
1	effector memory CD8-positive, alpha-beta T cell	0.727622185612301	0.452681926887598	0.558129738837405	1821
2	natural killer cell	0.22877358490566	0.982278481012658	0.371114299378288	3392
3	classical monocyte	0.923809523809524	0.976978417266187	0.94965034965035	3675
4	naive B cell	0.945689655172414	0.934412265758092	0.940017137960583	1160
5	gamma-delta T cell	0.12402088772846	0.979381443298969	0.220162224797219	766
6	lymphocyte	0.154639175257732	1	0.267857142857143	97
7	non-classical monocyte	0.841637010676157	0.888262910798122	0.864321608040201	1124
8	memory B cell	0.747663551401869	0.909090909090909	0.82051282051282	321
9	regulatory T cell	0.0235294117647059	1	0.0459770114942529	85
10	transitional stage B cell	0.372043010752688	0.966480446927374	0.537267080745342	465
11	naive thymus-derived CD8-positive, alpha-beta T cell	0.515151515151515	0.53125	0.523076923076923	66
12	naive thymus-derived CD4-positive, alpha-beta T cell	0.538129496402878	0.949238578680203	0.686868686868687	695
13	CD16-negative, CD56-bright natural killer cell, human	0	0	0	200
14	mucosal invariant T cell	0.4	0.644067796610169	0.493506493506494	95
15	conventional dendritic cell	0.750809061488673	0.954732510288066	0.840579710144927	309
16	platelet	0.751677852348993	1	0.85823754789272	149
17	plasmacytoid dendritic cell, human	0.681159420289855	1	0.810344827586207	69
18	erythrocyte	0.615384615384615	0.173913043478261	0.271186440677966	13
