# Supplementary material for: Interpretable deep generative ensemble learning for single-cell omics with Hydra
Source: Mol Syst Biol. 2026 Apr 11;22(7):1161–79. doi: 10.1038/s44320-026-00208-7 (PMC13328726; doi:10.1038/s44320-026-00208-7)
Supplement: Supplementary file 4 — Source data Fig. 3 [file 44320_2026_208_MOESM4_ESM.zip › SD figure 3/3D/PBMC/Wilk_Lee/all_cell_type_results_scpred.csv]

cell_type_id	cell_type	recall	precision	f1_score	number
0	central memory CD4-positive, alpha-beta T cell	0.705370101596517	0.931927133269415	0.802973977695167	1378
1	effector memory CD8-positive, alpha-beta T cell	0.950027457440967	0.706122448979592	0.810114727230157	1821
2	natural killer cell	0.961084905660377	0.926662876634451	0.94356005788712	3392
3	classical monocyte	0.936326530612245	0.965217391304348	0.950552486187845	3675
4	naive B cell	0.949137931034483	0.983914209115281	0.966213251426064	1160
5	gamma-delta T cell	0.0652741514360313	0.980392156862745	0.122399020807834	766
6	lymphocyte	0.783505154639175	0.91566265060241	0.844444444444444	97
7	non-classical monocyte	0.898576512455516	0.88830255057168	0.893409995577178	1124
8	memory B cell	0.825545171339564	0.926573426573427	0.873146622734761	321
9	regulatory T cell	0.435294117647059	1	0.60655737704918	85
10	transitional stage B cell	0.825806451612903	0.899297423887588	0.860986547085202	465
11	naive thymus-derived CD8-positive, alpha-beta T cell	0.787878787878788	0.8	0.793893129770992	66
12	naive thymus-derived CD4-positive, alpha-beta T cell	0.827338129496403	0.976230899830221	0.895638629283489	695
13	CD16-negative, CD56-bright natural killer cell, human	0.485	0.96039603960396	0.644518272425249	200
14	mucosal invariant T cell	0.263157894736842	0.892857142857143	0.40650406504065	95
15	conventional dendritic cell	0.779935275080906	0.952569169960474	0.857651245551601	309
16	platelet	0.986577181208054	0.696682464454976	0.816666666666667	149
17	plasmacytoid dendritic cell, human	0.927536231884058	0.984615384615385	0.955223880597015	69
18	erythrocyte	1	0.0955882352941176	0.174496644295302	13
