# Supplementary material for: Interpretable deep generative ensemble learning for single-cell omics with Hydra
Source: Mol Syst Biol. 2026 Apr 11;22(7):1161–79. doi: 10.1038/s44320-026-00208-7 (PMC13328726; doi:10.1038/s44320-026-00208-7)
Supplement: Supplementary file 4 — Source data Fig. 3 [file 44320_2026_208_MOESM4_ESM.zip › SD figure 3/3D/PBMC/Wilk_Lee/all_cell_type_results_scANVI.csv]

cell_type_id	cell_type	recall	precision	f1_score	number
0	central memory CD4-positive, alpha-beta T cell	0.6770682148040639	0.7340676632572777	0.7044167610419025	1378
1	effector memory CD8-positive, alpha-beta T cell	0.9412410763316859	0.6567049808429118	0.7736402617919205	1821
2	natural killer cell	0.9286556603773585	0.9138381201044387	0.9211873080859775	3392
3	classical monocyte	0.9159183673469388	0.9672413793103448	0.940880503144654	3675
4	naive B cell	0.9663793103448276	0.9436026936026936	0.9548551959114139	1160
5	gamma-delta T cell	0.37597911227154046	0.7721179624664879	0.5057067603160668	766
6	lymphocyte	0.8041237113402062	0.4083769633507853	0.5416666666666666	97
7	non-classical monocyte	0.9279359430604982	0.819324430479183	0.8702544847726325	1124
8	memory B cell	0.9345794392523364	0.6369426751592356	0.7575757575757575	321
9	regulatory T cell	0.3764705882352941	0.8648648648648649	0.5245901639344263	85
10	transitional stage B cell	0.524731182795699	0.8808664259927798	0.6576819407008087	465
11	naive thymus-derived CD8-positive, alpha-beta T cell	0.8939393939393939	0.29207920792079206	0.4402985074626865	66
12	naive thymus-derived CD4-positive, alpha-beta T cell	0.3712230215827338	0.9885057471264368	0.5397489539748953	695
13	CD16-negative, CD56-bright natural killer cell, human	0.61	0.9104477611940298	0.7305389221556886	200
14	mucosal invariant T cell	0.5578947368421052	0.44537815126050423	0.4953271028037384	95
15	conventional dendritic cell	0.8058252427184466	0.8736842105263158	0.8383838383838383	309
16	platelet	0.912751677852349	0.8343558282208589	0.8717948717948717	149
17	plasmacytoid dendritic cell, human	0.7681159420289855	0.9814814814814815	0.8617886178861789	69
18	erythrocyte	0.5384615384615384	0.1590909090909091	0.2456140350877193	13
