# Supplementary material for: Interpretable deep generative ensemble learning for single-cell omics with Hydra
Source: Mol Syst Biol. 2026 Apr 11;22(7):1161–79. doi: 10.1038/s44320-026-00208-7 (PMC13328726; doi:10.1038/s44320-026-00208-7)
Supplement: Supplementary file 4 — Source data Fig. 3 [file 44320_2026_208_MOESM4_ESM.zip › SD figure 3/3D/PBMC/Wilk_Lee/all_cell_type_results_CellTypist.csv]

cell_type_id	cell_type	recall	precision	f1_score	number
0	central memory CD4-positive, alpha-beta T cell	0.7431059506531205	0.8655959425190194	0.7996876220226475	1378
1	effector memory CD8-positive, alpha-beta T cell	0.9549697968149369	0.6711694326514859	0.7883046237533998	1821
2	natural killer cell	0.9507665094339622	0.9541420118343196	0.9524512699350267	3392
3	classical monocyte	0.940952380952381	0.941464742717125	0.9412084921066958	3675
4	naive B cell	0.975	0.9488255033557047	0.9617346938775511	1160
5	gamma-delta T cell	0.45300261096605743	0.9455040871934605	0.6125330979699911	766
6	lymphocyte	0.9278350515463918	0.782608695652174	0.8490566037735848	97
7	non-classical monocyte	0.8798932384341637	0.8283082077051926	0.8533218291630715	1124
8	memory B cell	0.7725856697819314	0.6927374301675978	0.7304860088365243	321
9	regulatory T cell	0.49411764705882355	0.5185185185185185	0.506024096385542	85
10	transitional stage B cell	0.6989247311827957	0.818639798488665	0.7540603248259862	465
11	naive thymus-derived CD8-positive, alpha-beta T cell	0.48484848484848486	0.7441860465116279	0.5871559633027523	66
12	naive thymus-derived CD4-positive, alpha-beta T cell	0.8431654676258993	0.9376	0.8878787878787879	695
13	CD16-negative, CD56-bright natural killer cell, human	0.735	0.8121546961325967	0.7716535433070866	200
14	mucosal invariant T cell	0.0	0.0	0.0	95
15	conventional dendritic cell	0.7313915857605178	0.904	0.8085867620751341	309
16	platelet	0.9865771812080537	0.9074074074074074	0.9453376205787781	149
17	plasmacytoid dendritic cell, human	0.8405797101449275	1.0	0.9133858267716535	69
18	erythrocyte	0.6153846153846154	0.26666666666666666	0.37209302325581395	13
