# Supplementary material for: Interpretable deep generative ensemble learning for single-cell omics with Hydra
Source: Mol Syst Biol. 2026 Apr 11;22(7):1161–79. doi: 10.1038/s44320-026-00208-7 (PMC13328726; doi:10.1038/s44320-026-00208-7)
Supplement: Supplementary file 4 — Source data Fig. 3 [file 44320_2026_208_MOESM4_ESM.zip › SD figure 3/3D/Kidney/Bitzer_TS/all_cell_type_results_Hydra-Ensemble-25_FS100.csv]

cell_type_id	cell_type	recall	precision	f1_score	number
0	B cell	1.0	0.997979797979798	0.9989888776541962	494
1	T cell	1.0	0.5862068965517241	0.7391304347826086	17
2	endothelial cell	0.9702970297029703	1.0	0.9849246231155778	101
3	monocyte	0.9814814814814815	0.6625	0.7910447761194029	54
4	natural killer cell	0.9402985074626866	1.0	0.9692307692307692	201
5	non-classical monocyte	0.0	0.0	0.0	27
