# Supplementary material for: Interpretable deep generative ensemble learning for single-cell omics with Hydra
Source: Mol Syst Biol. 2026 Apr 11;22(7):1161–79. doi: 10.1038/s44320-026-00208-7 (PMC13328726; doi:10.1038/s44320-026-00208-7)
Supplement: Supplementary file 4 — Source data Fig. 3 [file 44320_2026_208_MOESM4_ESM.zip › SD figure 3/3D/Kidney/Bitzer_TS/all_cell_type_results_scSorterDL.csv]

cell_type_id	cell_type	recall	precision	f1_score	number
0	B cell	0.9858299595141701	1.0	0.9928644240570845	494
1	natural killer cell	0.900497512437811	1.0	0.9476439790575917	201
2	endothelial cell	0.9801980198019802	0.9428571428571428	0.9611650485436893	101
3	monocyte	0.9814814814814815	0.6463414634146342	0.7794117647058825	54
4	T cell	1.0	0.4473684210526316	0.6181818181818182	17
5	non-classical monocyte	0.0	0.0	0.0	27
