# Supplementary material for: Interpretable deep generative ensemble learning for single-cell omics with Hydra
Source: Mol Syst Biol. 2026 Apr 11;22(7):1161–79. doi: 10.1038/s44320-026-00208-7 (PMC13328726; doi:10.1038/s44320-026-00208-7)
Supplement: Supplementary file 4 — Source data Fig. 3 [file 44320_2026_208_MOESM4_ESM.zip › SD figure 3/3D/Kidney/Bitzer_TS/all_cell_type_results_scpred.csv]

cell_type_id	cell_type	recall	precision	f1_score	number
0	B cell	0.98582995951417	0.995910020449898	0.990844354018311	494
1	natural killer cell	0.537313432835821	1	0.699029126213592	201
2	endothelial cell	0.96039603960396	0.97979797979798	0.97	101
3	monocyte	0.833333333333333	0.608108108108108	0.703125	54
4	T cell	0.941176470588235	0.161616161616162	0.275862068965517	17
5	non-classical monocyte	0	0	0	27
