# Supplementary material for: Interpretable deep generative ensemble learning for single-cell omics with Hydra
Source: Mol Syst Biol. 2026 Apr 11;22(7):1161–79. doi: 10.1038/s44320-026-00208-7 (PMC13328726; doi:10.1038/s44320-026-00208-7)
Supplement: Supplementary file 4 — Source data Fig. 3 [file 44320_2026_208_MOESM4_ESM.zip › SD figure 3/3D/Kidney/Bitzer_TS/all_cell_type_results_scANVI.csv]

cell_type_id	cell_type	recall	precision	f1_score	number
0	B cell	0.9635627530364372	1.0	0.9814432989690721	494
1	natural killer cell	0.7910447761194029	0.99375	0.8808864265927977	201
2	endothelial cell	0.8217821782178217	0.9764705882352941	0.8924731182795699	101
3	monocyte	0.6111111111111112	0.5409836065573771	0.5739130434782609	54
4	T cell	0.9411764705882353	0.17582417582417584	0.29629629629629634	17
5	non-classical monocyte	0.0	0.0	0.0	27
