# Supplementary material for: Interpretable deep generative ensemble learning for single-cell omics with Hydra
Source: Mol Syst Biol. 2026 Apr 11;22(7):1161–79. doi: 10.1038/s44320-026-00208-7 (PMC13328726; doi:10.1038/s44320-026-00208-7)
Supplement: Supplementary file 4 — Source data Fig. 3 [file 44320_2026_208_MOESM4_ESM.zip › SD figure 3/3D/Kidney/TS_Bitzer/all_cell_type_results_Hydra-Ensemble-25_FS100.csv]

cell_type_id	cell_type	recall	precision	f1_score	number
0	B cell	0.9969418960244648	0.11718188353702372	0.20971373431971696	327
1	T cell	0.0	0.0	0.0	1612
2	endothelial cell	0.9876148621654015	0.9953694382927321	0.9914769878672415	5006
3	monocyte	0.047058823529411764	0.6779661016949152	0.088008800880088	850
4	natural killer cell	0.9497816593886463	0.8752515090543259	0.9109947643979056	458
5	non-classical monocyte	0.0	0.0	0.0	116
