# Supplementary material for: Interpretable deep generative ensemble learning for single-cell omics with Hydra
Source: Mol Syst Biol. 2026 Apr 11;22(7):1161–79. doi: 10.1038/s44320-026-00208-7 (PMC13328726; doi:10.1038/s44320-026-00208-7)
Supplement: Supplementary file 4 — Source data Fig. 3 [file 44320_2026_208_MOESM4_ESM.zip › SD figure 3/3D/Kidney/TS_Bitzer/all_cell_type_results_SCN.csv]

cell_type_id	cell_type	recall	precision	f1_score	number
0	endothelial cell	0.7071514182980424	0.9974640743871513	0.8275862068965518	5006
1	T cell	0.004962779156327543	1.0	0.009876543209876543	1612
2	B cell	1.0	0.09080810885865037	0.1664969450101833	327
3	monocyte	0.19411764705882353	0.7971014492753623	0.3122043519394513	850
4	natural killer cell	1.0	0.5826972010178118	0.7363344051446946	458
5	non-classical monocyte	0.0	0.0	0.0	116
