# Supplementary material for: Interpretable deep generative ensemble learning for single-cell omics with Hydra
Source: Mol Syst Biol. 2026 Apr 11;22(7):1161–79. doi: 10.1038/s44320-026-00208-7 (PMC13328726; doi:10.1038/s44320-026-00208-7)
Supplement: Supplementary file 4 — Source data Fig. 3 [file 44320_2026_208_MOESM4_ESM.zip › SD figure 3/3D/Kidney/TS_Bitzer/all_cell_type_results_scSorterDL.csv]

cell_type_id	cell_type	recall	precision	f1_score	number
0	endothelial cell	0.9746304434678386	0.9951050377320008	0.9847613280855787	5006
1	T cell	0.003101736972704715	1.0	0.006184291898577614	1612
2	B cell	1.0	0.14058469475494412	0.2465133810780249	327
3	monocyte	0.19294117647058823	0.656	0.29818181818181816	850
4	natural killer cell	0.8842794759825328	0.8165322580645161	0.8490566037735849	458
5	non-classical monocyte	0.0	0.0	0.0	116
