# Supplementary material for: Interpretable deep generative ensemble learning for single-cell omics with Hydra
Source: Mol Syst Biol. 2026 Apr 11;22(7):1161–79. doi: 10.1038/s44320-026-00208-7 (PMC13328726; doi:10.1038/s44320-026-00208-7)
Supplement: Supplementary file 4 — Source data Fig. 3 [file 44320_2026_208_MOESM4_ESM.zip › SD figure 3/3D/Kidney/TS_Bitzer/all_cell_type_results_scClassify.csv]

cell_type_id	cell_type	recall	precision	f1_score	number
0	endothelial cell	0.878945265681183	1	0.935573038486073	5006
1	T cell	0.00124069478908189	1	0.00247831474597274	1612
2	B cell	1	0.173107464266808	0.295126353790614	327
3	monocyte	0.152941176470588	0.528455284552846	0.237226277372263	850
4	natural killer cell	0.960698689956332	0.93816631130064	0.949298813376483	458
5	non-classical monocyte	0.0172413793103448	0.00321027287319422	0.0054127198917456	116
