# Supplementary material for: Interpretable deep generative ensemble learning for single-cell omics with Hydra
Source: Mol Syst Biol. 2026 Apr 11;22(7):1161–79. doi: 10.1038/s44320-026-00208-7 (PMC13328726; doi:10.1038/s44320-026-00208-7)
Supplement: Supplementary file 4 — Source data Fig. 3 [file 44320_2026_208_MOESM4_ESM.zip › SD figure 3/3D/Kidney/TS_Bitzer/all_cell_type_results_scpred.csv]

cell_type_id	cell_type	recall	precision	f1_score	number
0	endothelial cell	0.742109468637635	0.992519369489714	0.849239913132929	5006
1	T cell	0.00744416873449132	1	0.0147783251231527	1612
2	B cell	0.996941896024465	0.104487179487179	0.189149985494633	327
3	monocyte	0.122352941176471	0.845528455284553	0.21377183967112	850
4	natural killer cell	0.989082969432314	0.689497716894977	0.812556053811659	458
5	non-classical monocyte	0	0	0	116
