# Supplementary material for: Interpretable deep generative ensemble learning for single-cell omics with Hydra
Source: Mol Syst Biol. 2026 Apr 11;22(7):1161–79. doi: 10.1038/s44320-026-00208-7 (PMC13328726; doi:10.1038/s44320-026-00208-7)
Supplement: Supplementary file 4 — Source data Fig. 3 [file 44320_2026_208_MOESM4_ESM.zip › SD figure 3/3D/Kidney/TS_Bitzer/all_cell_type_results_scANVI.csv]

cell_type_id	cell_type	recall	precision	f1_score	number
0	endothelial cell	0.6683979224930084	0.9492198581560284	0.7844332434650101	5006
1	T cell	0.0	0.0	0.0	1612
2	B cell	1.0	0.0815868263473054	0.1508650519031142	327
3	monocyte	0.26705882352941174	0.7773972602739726	0.3975481611208406	850
4	natural killer cell	0.9934497816593887	0.8363970588235294	0.9081836327345308	458
5	non-classical monocyte	0.0	0.0	0.0	116
