# Supplementary material for: Interpretable deep generative ensemble learning for single-cell omics with Hydra
Source: Mol Syst Biol. 2026 Apr 11;22(7):1161–79. doi: 10.1038/s44320-026-00208-7 (PMC13328726; doi:10.1038/s44320-026-00208-7)
Supplement: Supplementary file 4 — Source data Fig. 3 [file 44320_2026_208_MOESM4_ESM.zip › SD figure 3/3D/Kidney/TS_Bitzer/all_cell_type_results_CellTypist.csv]

cell_type_id	cell_type	recall	precision	f1_score	number
0	endothelial cell	0.9604474630443468	0.9968899025502799	0.9783294333095941	5006
1	T cell	0.0	0.0	0.0	1612
2	B cell	0.9908256880733946	0.13642105263157894	0.2398223538119911	327
3	monocyte	0.03764705882352941	0.9696969696969697	0.072480181200453	850
4	natural killer cell	0.9890829694323144	0.7111459968602826	0.8273972602739726	458
5	non-classical monocyte	0.0	0.0	0.0	116
