# Supplementary material for: Interpretable deep generative ensemble learning for single-cell omics with Hydra
Source: Mol Syst Biol. 2026 Apr 11;22(7):1161–79. doi: 10.1038/s44320-026-00208-7 (PMC13328726; doi:10.1038/s44320-026-00208-7)
Supplement: Supplementary file 5 — Source data Fig. 4 [file 44320_2026_208_MOESM5_ESM.zip]

Archive with 445 entries (406 files):
- SD figure 4/
- SD figure 4/.DS_Store
- __MACOSX/SD figure 4/._.DS_Store
- SD figure 4/4E/
- SD figure 4/4B/
- SD figure 4/4C/
- SD figure 4/4D/
- SD figure 4/README
- __MACOSX/SD figure 4/._README
- SD figure 4/4A/
- SD figure 4/4E/PBMC-TEASeq_Swanson/
- SD figure 4/4E/.DS_Store
- __MACOSX/SD figure 4/4E/._.DS_Store
- SD figure 4/4E/PBMC-CITESeq_Ramaswamy/
- SD figure 4/4E/PBMC-CITESeq_Ramaswamy-Stephenson/
- SD figure 4/4E/MouseEmbryo_10XMultiomeRNA+ATAC_Argelaguet/
- SD figure 4/4E/PBMC-CITESeq_Stephenson/
- SD figure 4/4B/all_cell_type_results_Hydra-Ensemble-25_FS100.csv
- __MACOSX/SD figure 4/4B/._all_cell_type_results_Hydra-Ensemble-25_FS100.csv
- SD figure 4/4B/all_cell_type_results_MOFA2.csv
- __MACOSX/SD figure 4/4B/._all_cell_type_results_MOFA2.csv
- SD figure 4/4B/all_cell_type_results_scJoint.csv
- __MACOSX/SD figure 4/4B/._all_cell_type_results_scJoint.csv
- SD figure 4/4B/all_cell_type_results_UMINT.csv
- __MACOSX/SD figure 4/4B/._all_cell_type_results_UMINT.csv
- SD figure 4/4B/all_cell_type_results_scMoMat.csv
- __MACOSX/SD figure 4/4B/._all_cell_type_results_scMoMat.csv
- SD figure 4/4B/all_cell_type_results_scGlue.csv
- __MACOSX/SD figure 4/4B/._all_cell_type_results_scGlue.csv
- SD figure 4/4B/all_cell_type_results_MultiVI.csv
- __MACOSX/SD figure 4/4B/._all_cell_type_results_MultiVI.csv
- SD figure 4/4C/all_cell_type_results_Hydra-Ensemble-25_FS100.csv
- __MACOSX/SD figure 4/4C/._all_cell_type_results_Hydra-Ensemble-25_FS100.csv
- SD figure 4/4C/all_cell_type_results_MOFA2.csv
- __MACOSX/SD figure 4/4C/._all_cell_type_results_MOFA2.csv
- SD figure 4/4C/all_cell_type_results_scJoint.csv
- __MACOSX/SD figure 4/4C/._all_cell_type_results_scJoint.csv
- SD figure 4/4C/all_cell_type_results_UMINT.csv
- __MACOSX/SD figure 4/4C/._all_cell_type_results_UMINT.csv
- SD figure 4/4C/all_cell_type_results_scMoMat.csv
- __MACOSX/SD figure 4/4C/._all_cell_type_results_scMoMat.csv
- SD figure 4/4C/all_cell_type_results_scGlue.csv
- __MACOSX/SD figure 4/4C/._all_cell_type_results_scGlue.csv
- SD figure 4/4C/all_cell_type_results_MultiVI.csv
- __MACOSX/SD figure 4/4C/._all_cell_type_results_MultiVI.csv
- SD figure 4/4D/all_cell_type_results_Hydra-Ensemble-25_FS100.csv
- __MACOSX/SD figure 4/4D/._all_cell_type_results_Hydra-Ensemble-25_FS100.csv
- SD figure 4/4D/all_cell_type_results_MOFA2.csv
- __MACOSX/SD figure 4/4D/._all_cell_type_results_MOFA2.csv
- SD figure 4/4D/.DS_Store
- __MACOSX/SD figure 4/4D/._.DS_Store
- SD figure 4/4D/all_cell_type_results_totalVI.csv
- __MACOSX/SD figure 4/4D/._all_cell_type_results_totalVI.csv
- SD figure 4/4D/all_cell_type_results_UMINT.csv
- __MACOSX/SD figure 4/4D/._all_cell_type_results_UMINT.csv
- SD figure 4/4D/all_cell_type_results_scMoMat.csv
- __MACOSX/SD figure 4/4D/._all_cell_type_results_scMoMat.csv
- SD figure 4/4A/all_cell_type_results_Hydra-Ensemble-25_FS100.csv
- __MACOSX/SD figure 4/4A/._all_cell_type_results_Hydra-Ensemble-25_FS100.csv
- SD figure 4/4A/all_cell_type_results_MOFA2.csv
- __MACOSX/SD figure 4/4A/._all_cell_type_results_MOFA2.csv
- SD figure 4/4A/all_cell_type_results_scJoint.csv
- __MACOSX/SD figure 4/4A/._all_cell_type_results_scJoint.csv
- SD figure 4/4A/all_cell_type_results_UMINT.csv
- __MACOSX/SD figure 4/4A/._all_cell_type_results_UMINT.csv
- SD figure 4/4A/all_cell_type_results_scMoMat.csv
- __MACOSX/SD figure 4/4A/._all_cell_type_results_scMoMat.csv
- SD figure 4/4A/all_cell_type_results_scGlue.csv
- __MACOSX/SD figure 4/4A/._all_cell_type_results_scGlue.csv
- SD figure 4/4A/all_cell_type_results_MultiVI.csv
- __MACOSX/SD figure 4/4A/._all_cell_type_results_MultiVI.csv
- SD figure 4/4E/PBMC-TEASeq_Swanson/batch_3-1/
- SD figure 4/4E/PBMC-TEASeq_Swanson/.DS_Store
- __MACOSX/SD figure 4/4E/PBMC-TEASeq_Swanson/._.DS_Store
- SD figure 4/4E/PBMC-TEASeq_Swanson/batch_1-2/
- SD figure 4/4E/PBMC-TEASeq_Swanson/batch_1-3/
- SD figure 4/4E/PBMC-TEASeq_Swanson/batch_1-4/
- SD figure 4/4E/PBMC-TEASeq_Swanson/batch_4-1/
- SD figure 4/4E/PBMC-TEASeq_Swanson/batch_2-3/
- SD figure 4/4E/PBMC-TEASeq_Swanson/batch_2-4/
- SD figure 4/4E/PBMC-TEASeq_Swanson/batch_3-2/
- SD figure 4/4E/PBMC-TEASeq_Swanson/batch_3-4/
- SD figure 4/4E/PBMC-TEASeq_Swanson/batch_2-1/
- SD figure 4/4E/PBMC-TEASeq_Swanson/batch_4-3/
- SD figure 4/4E/PBMC-TEASeq_Swanson/batch_4-2/
- SD figure 4/4E/PBMC-CITESeq_Ramaswamy/batch_3-1/
- SD figure 4/4E/PBMC-CITESeq_Ramaswamy/.DS_Store
- __MACOSX/SD figure 4/4E/PBMC-CITESeq_Ramaswamy/._.DS_Store
- SD figure 4/4E/PBMC-CITESeq_Ramaswamy/batch_1-2/
- SD figure 4/4E/PBMC-CITESeq_Ramaswamy/batch_1-3/
- SD figure 4/4E/PBMC-CITESeq_Ramaswamy/batch_2-3/
- SD figure 4/4E/PBMC-CITESeq_Ramaswamy/batch_3-2/
- SD figure 4/4E/PBMC-CITESeq_Ramaswamy/batch_2-1/
- SD figure 4/4E/PBMC-CITESeq_Ramaswamy-Stephenson/Ramaswamy_Stephenson/
- SD figure 4/4E/PBMC-CITESeq_Ramaswamy-Stephenson/.DS_Store
- __MACOSX/SD figure 4/4E/PBMC-CITESeq_Ramaswamy-Stephenson/._.DS_Store
- SD figure 4/4E/PBMC-CITESeq_Ramaswamy-Stephenson/Stephenson_Ramaswamy/
- SD figure 4/4E/MouseEmbryo_10XMultiomeRNA+ATAC_Argelaguet/batch_3-1/
- SD figure 4/4E/MouseEmbryo_10XMultiomeRNA+ATAC_Argelaguet/.DS_Store
- __MACOSX/SD figure 4/4E/MouseEmbryo_10XMultiomeRNA+ATAC_Argelaguet/._.DS_Store
- SD figure 4/4E/MouseEmbryo_10XMultiomeRNA+ATAC_Argelaguet/batch_1-2/
- SD figure 4/4E/MouseEmbryo_10XMultiomeRNA+ATAC_Argelaguet/batch_1-3/
- SD figure 4/4E/MouseEmbryo_10XMultiomeRNA+ATAC_Argelaguet/batch_2-3/
- SD figure 4/4E/MouseEmbryo_10XMultiomeRNA+ATAC_Argelaguet/batch_3-2/
- SD figure 4/4E/MouseEmbryo_10XMultiomeRNA+ATAC_Argelaguet/batch_2-1/
- SD figure 4/4E/PBMC-CITESeq_Stephenson/.DS_Store
- __MACOSX/SD figure 4/4E/PBMC-CITESeq_Stephenson/._.DS_Store
- SD figure 4/4E/PBMC-CITESeq_Stephenson/batch_1-2/
- SD figure 4/4E/PBMC-CITESeq_Stephenson/batch_2-1/
- SD figure 4/4E/PBMC-TEASeq_Swanson/batch_3-1/all_cell_type_results_Hydra-Ensemble-25_FS100.csv
- __MACOSX/SD figure 4/4E/PBMC-TEASeq_Swanson/batch_3-1/._all_cell_type_results_Hydra-Ensemble-25_FS100.csv
- SD figure 4/4E/PBMC-TEASeq_Swanson/batch_3-1/all_cell_type_results_MOFA2.csv
- __MACOSX/SD figure 4/4E/PBMC-TEASeq_Swanson/batch_3-1/._all_cell_type_results_MOFA2.csv
- SD figure 4/4E/PBMC-TEASeq_Swanson/batch_3-1/.DS_Store
- __MACOSX/SD figure 4/4E/PBMC-TEASeq_Swanson/batch_3-1/._.DS_Store
- SD figure 4/4E/PBMC-TEASeq_Swanson/batch_3-1/all_cell_type_results_UMINT.csv
- __MACOSX/SD figure 4/4E/PBMC-TEASeq_Swanson/batch_3-1/._all_cell_type_results_UMINT.csv
- SD figure 4/4E/PBMC-TEASeq_Swanson/batch_3-1/all_cell_type_results_scMoMat.csv
- __MACOSX/SD figure 4/4E/PBMC-TEASeq_Swanson/batch_3-1/._all_cell_type_results_scMoMat.csv
- SD figure 4/4E/PBMC-TEASeq_Swanson/batch_1-2/all_cell_type_results_Hydra-Ensemble-25_FS100.csv
- __MACOSX/SD figure 4/4E/PBMC-TEASeq_Swanson/batch_1-2/._all_cell_type_results_Hydra-Ensemble-25_FS100.csv
- SD figure 4/4E/PBMC-TEASeq_Swanson/batch_1-2/all_cell_type_results_MOFA2.csv
- __MACOSX/SD figure 4/4E/PBMC-TEASeq_Swanson/batch_1-2/._all_cell_type_results_MOFA2.csv
- SD figure 4/4E/PBMC-TEASeq_Swanson/batch_1-2/.DS_Store
- __MACOSX/SD figure 4/4E/PBMC-TEASeq_Swanson/batch_1-2/._.DS_Store
- SD figure 4/4E/PBMC-TEASeq_Swanson/batch_1-2/all_cell_type_results_UMINT.csv
- __MACOSX/SD figure 4/4E/PBMC-TEASeq_Swanson/batch_1-2/._all_cell_type_results_UMINT.csv
- SD figure 4/4E/PBMC-TEASeq_Swanson/batch_1-2/all_cell_type_results_scMoMat.csv
- __MACOSX/SD figure 4/4E/PBMC-TEASeq_Swanson/batch_1-2/._all_cell_type_results_scMoMat.csv
- SD figure 4/4E/PBMC-TEASeq_Swanson/batch_1-3/all_cell_type_results_Hydra-Ensemble-25_FS100.csv
- __MACOSX/SD figure 4/4E/PBMC-TEASeq_Swanson/batch_1-3/._all_cell_type_results_Hydra-Ensemble-25_FS100.csv
- SD figure 4/4E/PBMC-TEASeq_Swanson/batch_1-3/all_cell_type_results_MOFA2.csv
- __MACOSX/SD figure 4/4E/PBMC-TEASeq_Swanson/batch_1-3/._all_cell_type_results_MOFA2.csv
- SD figure 4/4E/PBMC-TEASeq_Swanson/batch_1-3/.DS_Store
- __MACOSX/SD figure 4/4E/PBMC-TEASeq_Swanson/batch_1-3/._.DS_Store
- SD figure 4/4E/PBMC-TEASeq_Swanson/batch_1-3/all_cell_type_results_UMINT.csv
- __MACOSX/SD figure 4/4E/PBMC-TEASeq_Swanson/batch_1-3/._all_cell_type_results_UMINT.csv
- SD figure 4/4E/PBMC-TEASeq_Swanson/batch_1-3/all_cell_type_results_scMoMat.csv
- __MACOSX/SD figure 4/4E/PBMC-TEASeq_Swanson/batch_1-3/._all_cell_type_results_scMoMat.csv
- SD figure 4/4E/PBMC-TEASeq_Swanson/batch_1-4/all_cell_type_results_Hydra-Ensemble-25_FS100.csv
- __MACOSX/SD figure 4/4E/PBMC-TEASeq_Swanson/batch_1-4/._all_cell_type_results_Hydra-Ensemble-25_FS100.csv
- SD figure 4/4E/PBMC-TEASeq_Swanson/batch_1-4/all_cell_type_results_MOFA2.csv
- __MACOSX/SD figure 4/4E/PBMC-TEASeq_Swanson/batch_1-4/._all_cell_type_results_MOFA2.csv
- SD figure 4/4E/PBMC-TEASeq_Swanson/batch_1-4/.DS_Store
- __MACOSX/SD figure 4/4E/PBMC-TEASeq_Swanson/batch_1-4/._.DS_Store
- SD figure 4/4E/PBMC-TEASeq_Swanson/batch_1-4/all_cell_type_results_UMINT.csv
- __MACOSX/SD figure 4/4E/PBMC-TEASeq_Swanson/batch_1-4/._all_cell_type_results_UMINT.csv
- SD figure 4/4E/PBMC-TEASeq_Swanson/batch_1-4/all_cell_type_results_scMoMat.csv
- __MACOSX/SD figure 4/4E/PBMC-TEASeq_Swanson/batch_1-4/._all_cell_type_results_scMoMat.csv
- SD figure 4/4E/PBMC-TEASeq_Swanson/batch_4-1/all_cell_type_results_Hydra-Ensemble-25_FS100.csv
- __MACOSX/SD figure 4/4E/PBMC-TEASeq_Swanson/batch_4-1/._all_cell_type_results_Hydra-Ensemble-25_FS100.csv
- SD figure 4/4E/PBMC-TEASeq_Swanson/batch_4-1/all_cell_type_results_MOFA2.csv
- __MACOSX/SD figure 4/4E/PBMC-TEASeq_Swanson/batch_4-1/._all_cell_type_results_MOFA2.csv
- SD figure 4/4E/PBMC-TEASeq_Swanson/batch_4-1/.DS_Store
- __MACOSX/SD figure 4/4E/PBMC-TEASeq_Swanson/batch_4-1/._.DS_Store
- SD figure 4/4E/PBMC-TEASeq_Swanson/batch_4-1/all_cell_type_results_UMINT.csv
- __MACOSX/SD figure 4/4E/PBMC-TEASeq_Swanson/batch_4-1/._all_cell_type_results_UMINT.csv
- SD figure 4/4E/PBMC-TEASeq_Swanson/batch_4-1/all_cell_type_results_scMoMat.csv
- __MACOSX/SD figure 4/4E/PBMC-TEASeq_Swanson/batch_4-1/._all_cell_type_results_scMoMat.csv
- SD figure 4/4E/PBMC-TEASeq_Swanson/batch_2-3/all_cell_type_results_Hydra-Ensemble-25_FS100.csv
- __MACOSX/SD figure 4/4E/PBMC-TEASeq_Swanson/batch_2-3/._all_cell_type_results_Hydra-Ensemble-25_FS100.csv
- SD figure 4/4E/PBMC-TEASeq_Swanson/batch_2-3/all_cell_type_results_MOFA2.csv
- __MACOSX/SD figure 4/4E/PBMC-TEASeq_Swanson/batch_2-3/._all_cell_type_results_MOFA2.csv
- SD figure 4/4E/PBMC-TEASeq_Swanson/batch_2-3/.DS_Store
- __MACOSX/SD figure 4/4E/PBMC-TEASeq_Swanson/batch_2-3/._.DS_Store
- SD figure 4/4E/PBMC-TEASeq_Swanson/batch_2-3/all_cell_type_results_UMINT.csv
- __MACOSX/SD figure 4/4E/PBMC-TEASeq_Swanson/batch_2-3/._all_cell_type_results_UMINT.csv
- SD figure 4/4E/PBMC-TEASeq_Swanson/batch_2-3/all_cell_type_results_scMoMat.csv
- __MACOSX/SD figure 4/4E/PBMC-TEASeq_Swanson/batch_2-3/._all_cell_type_results_scMoMat.csv
- SD figure 4/4E/PBMC-TEASeq_Swanson/batch_2-4/all_cell_type_results_Hydra-Ensemble-25_FS100.csv
- __MACOSX/SD figure 4/4E/PBMC-TEASeq_Swanson/batch_2-4/._all_cell_type_results_Hydra-Ensemble-25_FS100.csv
- SD figure 4/4E/PBMC-TEASeq_Swanson/batch_2-4/all_cell_type_results_MOFA2.csv
- __MACOSX/SD figure 4/4E/PBMC-TEASeq_Swanson/batch_2-4/._all_cell_type_results_MOFA2.csv
- SD figure 4/4E/PBMC-TEASeq_Swanson/batch_2-4/.DS_Store
- __MACOSX/SD figure 4/4E/PBMC-TEASeq_Swanson/batch_2-4/._.DS_Store
- SD figure 4/4E/PBMC-TEASeq_Swanson/batch_2-4/all_cell_type_results_UMINT.csv
- __MACOSX/SD figure 4/4E/PBMC-TEASeq_Swanson/batch_2-4/._all_cell_type_results_UMINT.csv
- SD figure 4/4E/PBMC-TEASeq_Swanson/batch_2-4/all_cell_type_results_scMoMat.csv
- __MACOSX/SD figure 4/4E/PBMC-TEASeq_Swanson/batch_2-4/._all_cell_type_results_scMoMat.csv
- SD figure 4/4E/PBMC-TEASeq_Swanson/batch_3-2/all_cell_type_results_Hydra-Ensemble-25_FS100.csv
- __MACOSX/SD figure 4/4E/PBMC-TEASeq_Swanson/batch_3-2/._all_cell_type_results_Hydra-Ensemble-25_FS100.csv
- SD figure 4/4E/PBMC-TEASeq_Swanson/batch_3-2/all_cell_type_results_MOFA2.csv
- __MACOSX/SD figure 4/4E/PBMC-TEASeq_Swanson/batch_3-2/._all_cell_type_results_MOFA2.csv
- SD figure 4/4E/PBMC-TEASeq_Swanson/batch_3-2/.DS_Store
- __MACOSX/SD figure 4/4E/PBMC-TEASeq_Swanson/batch_3-2/._.DS_Store
- SD figure 4/4E/PBMC-TEASeq_Swanson/batch_3-2/all_cell_type_results_UMINT.csv
- __MACOSX/SD figure 4/4E/PBMC-TEASeq_Swanson/batch_3-2/._all_cell_type_results_UMINT.csv
- SD figure 4/4E/PBMC-TEASeq_Swanson/batch_3-2/all_cell_type_results_scMoMat.csv
- __MACOSX/SD figure 4/4E/PBMC-TEASeq_Swanson/batch_3-2/._all_cell_type_results_scMoMat.csv
- SD figure 4/4E/PBMC-TEASeq_Swanson/batch_3-4/all_cell_type_results_Hydra-Ensemble-25_FS100.csv
- __MACOSX/SD figure 4/4E/PBMC-TEASeq_Swanson/batch_3-4/._all_cell_type_results_Hydra-Ensemble-25_FS100.csv
- SD figure 4/4E/PBMC-TEASeq_Swanson/batch_3-4/all_cell_type_results_MOFA2.csv
- __MACOSX/SD figure 4/4E/PBMC-TEASeq_Swanson/batch_3-4/._all_cell_type_results_MOFA2.csv
- SD figure 4/4E/PBMC-TEASeq_Swanson/batch_3-4/.DS_Store
- __MACOSX/SD figure 4/4E/PBMC-TEASeq_Swanson/batch_3-4/._.DS_Store
- SD figure 4/4E/PBMC-TEASeq_Swanson/batch_3-4/all_cell_type_results_UMINT.csv
- __MACOSX/SD figure 4/4E/PBMC-TEASeq_Swanson/batch_3-4/._all_cell_type_results_UMINT.csv
- SD figure 4/4E/PBMC-TEASeq_Swanson/batch_3-4/all_cell_type_results_scMoMat.csv
- __MACOSX/SD figure 4/4E/PBMC-TEASeq_Swanson/batch_3-4/._all_cell_type_results_scMoMat.csv
- SD figure 4/4E/PBMC-TEASeq_Swanson/batch_2-1/all_cell_type_results_Hydra-Ensemble-25_FS100.csv
- __MACOSX/SD figure 4/4E/PBMC-TEASeq_Swanson/batch_2-1/._all_cell_type_results_Hydra-Ensemble-25_FS100.csv
- SD figure 4/4E/PBMC-TEASeq_Swanson/batch_2-1/all_cell_type_results_MOFA2.csv
- __MACOSX/SD figure 4/4E/PBMC-TEASeq_Swanson/batch_2-1/._all_cell_type_results_MOFA2.csv
- SD figure 4/4E/PBMC-TEASeq_Swanson/batch_2-1/.DS_Store
- __MACOSX/SD figure 4/4E/PBMC-TEASeq_Swanson/batch_2-1/._.DS_Store
- SD figure 4/4E/PBMC-TEASeq_Swanson/batch_2-1/all_cell_type_results_UMINT.csv
- __MACOSX/SD figure 4/4E/PBMC-TEASeq_Swanson/batch_2-1/._all_cell_type_results_UMINT.csv
- SD figure 4/4E/PBMC-TEASeq_Swanson/batch_2-1/all_cell_type_results_scMoMat.csv
- __MACOSX/SD figure 4/4E/PBMC-TEASeq_Swanson/batch_2-1/._all_cell_type_results_scMoMat.csv
- SD figure 4/4E/PBMC-TEASeq_Swanson/batch_4-3/all_cell_type_results_Hydra-Ensemble-25_FS100.csv
- __MACOSX/SD figure 4/4E/PBMC-TEASeq_Swanson/batch_4-3/._all_cell_type_results_Hydra-Ensemble-25_FS100.csv
- SD figure 4/4E/PBMC-TEASeq_Swanson/batch_4-3/all_cell_type_results_MOFA2.csv
- __MACOSX/SD figure 4/4E/PBMC-TEASeq_Swanson/batch_4-3/._all_cell_type_results_MOFA2.csv
- SD figure 4/4E/PBMC-TEASeq_Swanson/batch_4-3/.DS_Store
- __MACOSX/SD figure 4/4E/PBMC-TEASeq_Swanson/batch_4-3/._.DS_Store
- SD figure 4/4E/PBMC-TEASeq_Swanson/batch_4-3/all_cell_type_results_UMINT.csv
- __MACOSX/SD figure 4/4E/PBMC-TEASeq_Swanson/batch_4-3/._all_cell_type_results_UMINT.csv
- SD figure 4/4E/PBMC-TEASeq_Swanson/batch_4-3/all_cell_type_results_scMoMat.csv
- __MACOSX/SD figure 4/4E/PBMC-TEASeq_Swanson/batch_4-3/._all_cell_type_results_scMoMat.csv
- SD figure 4/4E/PBMC-TEASeq_Swanson/batch_4-2/all_cell_type_results_Hydra-Ensemble-25_FS100.csv
- __MACOSX/SD figure 4/4E/PBMC-TEASeq_Swanson/batch_4-2/._all_cell_type_results_Hydra-Ensemble-25_FS100.csv
- SD figure 4/4E/PBMC-TEASeq_Swanson/batch_4-2/all_cell_type_results_MOFA2.csv
- __MACOSX/SD figure 4/4E/PBMC-TEASeq_Swanson/batch_4-2/._all_cell_type_results_MOFA2.csv
- SD figure 4/4E/PBMC-TEASeq_Swanson/batch_4-2/.DS_Store
- __MACOSX/SD figure 4/4E/PBMC-TEASeq_Swanson/batch_4-2/._.DS_Store
- SD figure 4/4E/PBMC-TEASeq_Swanson/batch_4-2/all_cell_type_results_UMINT.csv
- __MACOSX/SD figure 4/4E/PBMC-TEASeq_Swanson/batch_4-2/._all_cell_type_results_UMINT.csv
- SD figure 4/4E/PBMC-TEASeq_Swanson/batch_4-2/all_cell_type_results_scMoMat.csv
- __MACOSX/SD figure 4/4E/PBMC-TEASeq_Swanson/batch_4-2/._all_cell_type_results_scMoMat.csv
- SD figure 4/4E/PBMC-CITESeq_Ramaswamy/batch_3-1/all_cell_type_results_Hydra-Ensemble-25_FS100.csv
- __MACOSX/SD figure 4/4E/PBMC-CITESeq_Ramaswamy/batch_3-1/._all_cell_type_results_Hydra-Ensemble-25_FS100.csv
- SD figure 4/4E/PBMC-CITESeq_Ramaswamy/batch_3-1/all_cell_type_results_MOFA2.csv
- __MACOSX/SD figure 4/4E/PBMC-CITESeq_Ramaswamy/batch_3-1/._all_cell_type_results_MOFA2.csv
- SD figure 4/4E/PBMC-CITESeq_Ramaswamy/batch_3-1/.DS_Store
- __MACOSX/SD figure 4/4E/PBMC-CITESeq_Ramaswamy/batch_3-1/._.DS_Store
- SD figure 4/4E/PBMC-CITESeq_Ramaswamy/batch_3-1/all_cell_type_results_totalVI.csv
- __MACOSX/SD figure 4/4E/PBMC-CITESeq_Ramaswamy/batch_3-1/._all_cell_type_results_totalVI.csv
- SD figure 4/4E/PBMC-CITESeq_Ramaswamy/batch_3-1/all_cell_type_results_UMINT.csv
- __MACOSX/SD figure 4/4E/PBMC-CITESeq_Ramaswamy/batch_3-1/._all_cell_type_results_UMINT.csv
- SD figure 4/4E/PBMC-CITESeq_Ramaswamy/batch_3-1/all_cell_type_results_scMoMat.csv
- __MACOSX/SD figure 4/4E/PBMC-CITESeq_Ramaswamy/batch_3-1/._all_cell_type_results_scMoMat.csv
- SD figure 4/4E/PBMC-CITESeq_Ramaswamy/batch_1-2/all_cell_type_results_Hydra-Ensemble-25_FS100.csv
- __MACOSX/SD figure 4/4E/PBMC-CITESeq_Ramaswamy/batch_1-2/._all_cell_type_results_Hydra-Ensemble-25_FS100.csv
- SD figure 4/4E/PBMC-CITESeq_Ramaswamy/batch_1-2/all_cell_type_results_MOFA2.csv
- __MACOSX/SD figure 4/4E/PBMC-CITESeq_Ramaswamy/batch_1-2/._all_cell_type_results_MOFA2.csv
- SD figure 4/4E/PBMC-CITESeq_Ramaswamy/batch_1-2/.DS_Store
- __MACOSX/SD figure 4/4E/PBMC-CITESeq_Ramaswamy/batch_1-2/._.DS_Store
- SD figure 4/4E/PBMC-CITESeq_Ramaswamy/batch_1-2/all_cell_type_results_totalVI.csv
- __MACOSX/SD figure 4/4E/PBMC-CITESeq_Ramaswamy/batch_1-2/._all_cell_type_results_totalVI.csv
- SD figure 4/4E/PBMC-CITESeq_Ramaswamy/batch_1-2/all_cell_type_results_UMINT.csv
- __MACOSX/SD figure 4/4E/PBMC-CITESeq_Ramaswamy/batch_1-2/._all_cell_type_results_UMINT.csv
- SD figure 4/4E/PBMC-CITESeq_Ramaswamy/batch_1-2/all_cell_type_results_scMoMat.csv
- __MACOSX/SD figure 4/4E/PBMC-CITESeq_Ramaswamy/batch_1-2/._all_cell_type_results_scMoMat.csv
- SD figure 4/4E/PBMC-CITESeq_Ramaswamy/batch_1-3/all_cell_type_results_Hydra-Ensemble-25_FS100.csv
- __MACOSX/SD figure 4/4E/PBMC-CITESeq_Ramaswamy/batch_1-3/._all_cell_type_results_Hydra-Ensemble-25_FS100.csv
- SD figure 4/4E/PBMC-CITESeq_Ramaswamy/batch_1-3/all_cell_type_results_MOFA2.csv
- __MACOSX/SD figure 4/4E/PBMC-CITESeq_Ramaswamy/batch_1-3/._all_cell_type_results_MOFA2.csv
- SD figure 4/4E/PBMC-CITESeq_Ramaswamy/batch_1-3/.DS_Store
- __MACOSX/SD figure 4/4E/PBMC-CITESeq_Ramaswamy/batch_1-3/._.DS_Store
- SD figure 4/4E/PBMC-CITESeq_Ramaswamy/batch_1-3/all_cell_type_results_totalVI.csv
- __MACOSX/SD figure 4/4E/PBMC-CITESeq_Ramaswamy/batch_1-3/._all_cell_type_results_totalVI.csv
- SD figure 4/4E/PBMC-CITESeq_Ramaswamy/batch_1-3/all_cell_type_results_UMINT.csv
- __MACOSX/SD figure 4/4E/PBMC-CITESeq_Ramaswamy/batch_1-3/._all_cell_type_results_UMINT.csv
- SD figure 4/4E/PBMC-CITESeq_Ramaswamy/batch_1-3/all_cell_type_results_scMoMat.csv
- __MACOSX/SD figure 4/4E/PBMC-CITESeq_Ramaswamy/batch_1-3/._all_cell_type_results_scMoMat.csv
- SD figure 4/4E/PBMC-CITESeq_Ramaswamy/batch_2-3/all_cell_type_results_Hydra-Ensemble-25_FS100.csv
- __MACOSX/SD figure 4/4E/PBMC-CITESeq_Ramaswamy/batch_2-3/._all_cell_type_results_Hydra-Ensemble-25_FS100.csv
- SD figure 4/4E/PBMC-CITESeq_Ramaswamy/batch_2-3/all_cell_type_results_MOFA2.csv
- __MACOSX/SD figure 4/4E/PBMC-CITESeq_Ramaswamy/batch_2-3/._all_cell_type_results_MOFA2.csv
- SD figure 4/4E/PBMC-CITESeq_Ramaswamy/batch_2-3/.DS_Store
- __MACOSX/SD figure 4/4E/PBMC-CITESeq_Ramaswamy/batch_2-3/._.DS_Store
- SD figure 4/4E/PBMC-CITESeq_Ramaswamy/batch_2-3/all_cell_type_results_totalVI.csv
- __MACOSX/SD figure 4/4E/PBMC-CITESeq_Ramaswamy/batch_2-3/._all_cell_type_results_totalVI.csv
- SD figure 4/4E/PBMC-CITESeq_Ramaswamy/batch_2-3/all_cell_type_results_UMINT.csv
- __MACOSX/SD figure 4/4E/PBMC-CITESeq_Ramaswamy/batch_2-3/._all_cell_type_results_UMINT.csv
- SD figure 4/4E/PBMC-CITESeq_Ramaswamy/batch_2-3/all_cell_type_results_scMoMat.csv
- __MACOSX/SD figure 4/4E/PBMC-CITESeq_Ramaswamy/batch_2-3/._all_cell_type_results_scMoMat.csv
- SD figure 4/4E/PBMC-CITESeq_Ramaswamy/batch_3-2/all_cell_type_results_Hydra-Ensemble-25_FS100.csv
- __MACOSX/SD figure 4/4E/PBMC-CITESeq_Ramaswamy/batch_3-2/._all_cell_type_results_Hydra-Ensemble-25_FS100.csv
- SD figure 4/4E/PBMC-CITESeq_Ramaswamy/batch_3-2/all_cell_type_results_MOFA2.csv
- __MACOSX/SD figure 4/4E/PBMC-CITESeq_Ramaswamy/batch_3-2/._all_cell_type_results_MOFA2.csv
- SD figure 4/4E/PBMC-CITESeq_Ramaswamy/batch_3-2/.DS_Store
- __MACOSX/SD figure 4/4E/PBMC-CITESeq_Ramaswamy/batch_3-2/._.DS_Store
- SD figure 4/4E/PBMC-CITESeq_Ramaswamy/batch_3-2/all_cell_type_results_totalVI.csv
- __MACOSX/SD figure 4/4E/PBMC-CITESeq_Ramaswamy/batch_3-2/._all_cell_type_results_totalVI.csv
- SD figure 4/4E/PBMC-CITESeq_Ramaswamy/batch_3-2/all_cell_type_results_UMINT.csv
- __MACOSX/SD figure 4/4E/PBMC-CITESeq_Ramaswamy/batch_3-2/._all_cell_type_results_UMINT.csv
- SD figure 4/4E/PBMC-CITESeq_Ramaswamy/batch_3-2/all_cell_type_results_scMoMat.csv
- __MACOSX/SD figure 4/4E/PBMC-CITESeq_Ramaswamy/batch_3-2/._all_cell_type_results_scMoMat.csv
- SD figure 4/4E/PBMC-CITESeq_Ramaswamy/batch_2-1/all_cell_type_results_Hydra-Ensemble-25_FS100.csv
- __MACOSX/SD figure 4/4E/PBMC-CITESeq_Ramaswamy/batch_2-1/._all_cell_type_results_Hydra-Ensemble-25_FS100.csv
- SD figure 4/4E/PBMC-CITESeq_Ramaswamy/batch_2-1/all_cell_type_results_MOFA2.csv
- __MACOSX/SD figure 4/4E/PBMC-CITESeq_Ramaswamy/batch_2-1/._all_cell_type_results_MOFA2.csv
- SD figure 4/4E/PBMC-CITESeq_Ramaswamy/batch_2-1/.DS_Store
- __MACOSX/SD figure 4/4E/PBMC-CITESeq_Ramaswamy/batch_2-1/._.DS_Store
- SD figure 4/4E/PBMC-CITESeq_Ramaswamy/batch_2-1/all_cell_type_results_totalVI.csv
- __MACOSX/SD figure 4/4E/PBMC-CITESeq_Ramaswamy/batch_2-1/._all_cell_type_results_totalVI.csv
- SD figure 4/4E/PBMC-CITESeq_Ramaswamy/batch_2-1/all_cell_type_results_UMINT.csv
- __MACOSX/SD figure 4/4E/PBMC-CITESeq_Ramaswamy/batch_2-1/._all_cell_type_results_UMINT.csv
- SD figure 4/4E/PBMC-CITESeq_Ramaswamy/batch_2-1/all_cell_type_results_scMoMat.csv
[truncated: 145 more entries]
