# Supplementary material for: Interpretable deep generative ensemble learning for single-cell omics with Hydra
Source: Mol Syst Biol. 2026 Apr 11;22(7):1161–79. doi: 10.1038/s44320-026-00208-7 (PMC13328726; doi:10.1038/s44320-026-00208-7)
Supplement: Supplementary file 5 — Source data Fig. 4 [file 44320_2026_208_MOESM5_ESM.zip › SD figure 4/README]

4A:
- Each CSV file corresponds to a method and contains cell type prediction results from five time repeated random sub-sampling validation

4B:
- Each CSV file corresponds to a method and contains cell type prediction results from five time repeated random sub-sampling validation

4C:
- Each CSV file corresponds to a method and contains cell type prediction results from five time repeated random sub-sampling validations

4D:
- Each CSV file corresponds to a method and contains cell type prediction results from five time repeated random sub-sampling validations

4E:
- Each directory corresponds to a technology/study
- Sub-directories represent train–test pairs, each containing CSV files
- Each CSV file corresponds to a method and contains cell type prediction results
