# Supplementary material for: Interpretable deep generative ensemble learning for single-cell omics with Hydra
Source: Mol Syst Biol. 2026 Apr 11;22(7):1161–79. doi: 10.1038/s44320-026-00208-7 (PMC13328726; doi:10.1038/s44320-026-00208-7)
Supplement: Supplementary file 5 — Source data Fig. 4 [file 44320_2026_208_MOESM5_ESM.zip › SD figure 4/4B/all_cell_type_results_Hydra-Ensemble-25_FS100.csv]

cell_type_id	cell_type	recall	precision	f1_score	number
0	Ast	0.9464788732394366	0.935933147632312	0.9411764705882352	355
1	Clau	0.9224137931034483	0.6858974358974359	0.786764705882353	116
2	E2Rasgrf2	0.7420965058236273	0.8598971722365039	0.7966656743078296	1803
3	E3Rmst	0.8260869565217391	0.34467120181405897	0.4864	184
4	E3Rorb	0.7036395147313691	0.7883495145631068	0.7435897435897435	1154
5	E4Il1rapl2	0.8205645161290323	0.7017241379310345	0.7565055762081786	496
6	E4Thsd7a	0.7473404255319149	0.667458432304038	0.7051442910915935	376
7	E5Galnt14	0.8258823529411765	0.6256684491978609	0.7119675456389453	425
8	E5Parm1	0.9384057971014492	0.8464052287581699	0.8900343642611683	276
9	E5Sulf1	0.39325842696629215	0.6194690265486725	0.48109965635738833	178
10	E5Tshz2	0.9117647058823529	0.8266666666666667	0.8671328671328671	68
11	E6Tle4	0.9124472573839663	0.8606965174129353	0.8858166922683053	948
12	Endo	0.0	0.0	0.0	17
13	InN	0.85	0.8607594936708861	0.8553459119496856	80
14	InP	0.9863013698630136	0.8780487804878049	0.9290322580645162	219
15	InS	0.8292682926829268	0.9645390070921985	0.8918032786885245	164
16	InV	0.7961165048543689	0.82	0.8078817733990147	103
17	Mic	0.2	0.19607843137254902	0.198019801980198	50
18	Mis	0.2022346368715084	0.35912698412698413	0.25875625446747674	895
19	OPC	0.8589743589743589	0.7701149425287356	0.8121212121212121	78
20	OliI	0.875	0.6774193548387096	0.7636363636363636	24
21	OliM	0.8888888888888888	0.8767123287671232	0.8827586206896552	216
22	Peri	0.0	0.0	0.0	15
0	Ast	0.9098591549295775	0.9472140762463344	0.9281609195402298	355
1	Clau	0.8362068965517241	0.9797979797979798	0.9023255813953488	116
2	E2Rasgrf2	0.8014420410427066	0.8445353594389247	0.8224245873648264	1803
3	E3Rmst	0.6847826086956522	0.4214046822742475	0.5217391304347826	184
4	E3Rorb	0.7105719237435009	0.789980732177264	0.7481751824817519	1154
5	E4Il1rapl2	0.7681451612903226	0.7270992366412213	0.7470588235294117	496
6	E4Thsd7a	0.7287234042553191	0.683291770573566	0.7052767052767053	376
7	E5Galnt14	0.7976470588235294	0.6360225140712945	0.7077244258872651	425
8	E5Parm1	0.9601449275362319	0.8333333333333334	0.8922558922558923	276
9	E5Sulf1	0.5337078651685393	0.4846938775510204	0.5080213903743316	178
10	E5Tshz2	0.8823529411764706	0.8450704225352113	0.8633093525179857	68
11	E6Tle4	0.8438818565400844	0.8869179600886918	0.8648648648648648	948
12	Endo	0.11764705882352941	0.012269938650306749	0.022222222222222223	17
13	InN	0.8	0.9411764705882353	0.8648648648648648	80
14	InP	0.9452054794520548	0.8589211618257261	0.9	219
15	InS	0.9085365853658537	0.8418079096045198	0.873900293255132	164
16	InV	0.8349514563106796	0.8431372549019608	0.8390243902439024	103
17	Mic	0.3	0.28846153846153844	0.29411764705882354	50
18	Mis	0.17318435754189945	0.3304904051172708	0.2272727272727273	895
19	OPC	0.9487179487179487	0.6434782608695652	0.7668393782383418	78
20	OliI	0.875	0.875	0.875	24
21	OliM	0.8518518518518519	0.9108910891089109	0.8803827751196173	216
22	Peri	0.13333333333333333	0.010309278350515464	0.019138755980861243	15
0	Ast	0.9661971830985916	0.9397260273972603	0.9527777777777778	355
1	Clau	0.8793103448275862	0.8571428571428571	0.8680851063829788	116
2	E2Rasgrf2	0.7726012201885746	0.8447543966040024	0.8070683661645424	1803
3	E3Rmst	0.7065217391304348	0.35135135135135137	0.4693140794223827	184
4	E3Rorb	0.6984402079722704	0.778743961352657	0.7364093193238922	1154
5	E4Il1rapl2	0.780241935483871	0.6581632653061225	0.7140221402214022	496
6	E4Thsd7a	0.8111702127659575	0.673289183222958	0.7358262967430639	376
7	E5Galnt14	0.7764705882352941	0.637065637065637	0.6998939554612937	425
8	E5Parm1	0.9637681159420289	0.8184615384615385	0.8851913477537438	276
9	E5Sulf1	0.449438202247191	0.4968944099378882	0.471976401179941	178
10	E5Tshz2	0.8676470588235294	0.8082191780821918	0.8368794326241135	68
11	E6Tle4	0.890295358649789	0.8710010319917441	0.8805425143453313	948
12	Endo	0.0	0.0	0.0	17
13	InN	0.8125	0.8552631578947368	0.8333333333333334	80
14	InP	0.9680365296803652	0.902127659574468	0.933920704845815	219
15	InS	0.8536585365853658	0.9210526315789473	0.8860759493670887	164
16	InV	0.8543689320388349	0.8543689320388349	0.8543689320388349	103
17	Mic	0.28	0.24561403508771928	0.2616822429906542	50
18	Mis	0.18324022346368715	0.328	0.23512544802867386	895
19	OPC	0.9102564102564102	0.7553191489361702	0.8255813953488371	78
20	OliI	0.75	0.391304347826087	0.5142857142857143	24
21	OliM	0.8333333333333334	0.8823529411764706	0.8571428571428571	216
22	Peri	0.0	0.0	0.0	15
0	Ast	0.9577464788732394	0.9631728045325779	0.9604519774011299	355
1	Clau	0.8448275862068966	0.9423076923076923	0.890909090909091	116
2	E2Rasgrf2	0.776483638380477	0.8428657435279951	0.8083140877598153	1803
3	E3Rmst	0.8315217391304348	0.32075471698113206	0.46293494704992433	184
4	E3Rorb	0.6724436741767764	0.812565445026178	0.7358937885253674	1154
5	E4Il1rapl2	0.7459677419354839	0.73558648111332	0.7407407407407407	496
6	E4Thsd7a	0.7978723404255319	0.6928406466512702	0.7416563658838071	376
7	E5Galnt14	0.7741176470588236	0.6673427991886409	0.7167755991285403	425
8	E5Parm1	0.9420289855072463	0.8609271523178808	0.8996539792387543	276
9	E5Sulf1	0.47191011235955055	0.5060240963855421	0.4883720930232558	178
10	E5Tshz2	0.8823529411764706	0.7317073170731707	0.8	68
11	E6Tle4	0.8881856540084389	0.8761706555671176	0.8821372446306966	948
12	Endo	0.0	0.0	0.0	17
13	InN	0.8125	0.8904109589041096	0.8496732026143791	80
14	InP	0.9634703196347032	0.9173913043478261	0.9398663697104677	219
15	InS	0.9085365853658537	0.9551282051282052	0.93125	164
16	InV	0.8932038834951457	0.8440366972477065	0.8679245283018868	103
17	Mic	0.38	0.2923076923076923	0.3304347826086957	50
18	Mis	0.2100558659217877	0.3117744610281924	0.25100133511348466	895
19	OPC	0.8846153846153846	0.8734177215189873	0.8789808917197452	78
20	OliI	0.8333333333333334	0.7692307692307693	0.8	24
21	OliM	0.9074074074074074	0.8949771689497716	0.9011494252873563	216
22	Peri	0.0	0.0	0.0	15
0	Ast	0.952112676056338	0.952112676056338	0.9521126760563381	355
1	Clau	0.7586206896551724	0.9777777777777777	0.854368932038835	116
2	E2Rasgrf2	0.800332778702163	0.8463343108504399	0.8226909920182439	1803
3	E3Rmst	0.8260869565217391	0.35514018691588783	0.49673202614379086	184
4	E3Rorb	0.7010398613518197	0.8114343029087262	0.7522082752208276	1154
5	E4Il1rapl2	0.8064516129032258	0.704225352112676	0.7518796992481203	496
6	E4Thsd7a	0.8324468085106383	0.6804347826086956	0.7488038277511961	376
7	E5Galnt14	0.7952941176470588	0.6666666666666666	0.7253218884120172	425
8	E5Parm1	0.9637681159420289	0.8866666666666667	0.9236111111111112	276
9	E5Sulf1	0.5898876404494382	0.5412371134020618	0.564516129032258	178
10	E5Tshz2	0.9117647058823529	0.8157894736842105	0.861111111111111	68
11	E6Tle4	0.8818565400843882	0.8931623931623932	0.8874734607218684	948
12	Endo	0.0	0.0	0.0	17
13	InN	0.65	0.9122807017543859	0.7591240875912407	80
14	InP	0.9497716894977168	0.9585253456221198	0.9541284403669725	219
15	InS	0.9390243902439024	0.8901734104046243	0.9139465875370919	164
16	InV	0.941747572815534	0.7698412698412699	0.8471615720524018	103
17	Mic	0.42	0.28	0.3360000000000001	50
18	Mis	0.18435754189944134	0.34375	0.24	895
19	OPC	0.9102564102564102	0.7888888888888889	0.8452380952380951	78
20	OliI	0.75	0.8181818181818182	0.7826086956521738	24
21	OliM	0.8981481481481481	0.8738738738738738	0.8858447488584474	216
22	Peri	0.0	0.0	0.0	15
