# Supplementary material for: Interpretable deep generative ensemble learning for single-cell omics with Hydra
Source: Mol Syst Biol. 2026 Apr 11;22(7):1161–79. doi: 10.1038/s44320-026-00208-7 (PMC13328726; doi:10.1038/s44320-026-00208-7)
Supplement: Supplementary file 5 — Source data Fig. 4 [file 44320_2026_208_MOESM5_ESM.zip › SD figure 4/4B/all_cell_type_results_MOFA2.csv]

cell_type_id	cell_type	recall	precision	f1_score	number
0	E3Rorb	0.0	0.0	0.0	1154
1	Ast	0.4647887323943662	1.0	0.6346153846153846	355
2	E4Il1rapl2	0.0	0.0	0.0	496
3	E5Galnt14	0.0	0.0	0.0	425
4	E2Rasgrf2	0.9722684414864116	0.39977194982896236	0.5665804783451842	1803
5	InP	0.0	0.0	0.0	219
6	Mis	0.19441340782122904	0.12024879060124395	0.14859094790777114	895
7	E5Parm1	0.0	0.0	0.0	276
8	E4Thsd7a	0.0	0.0	0.0	376
9	E5Sulf1	0.0	0.0	0.0	178
10	E3Rmst	0.0	0.0	0.0	184
11	InS	0.0	0.0	0.0	164
12	E6Tle4	0.979957805907173	0.41417744092732944	0.582262613600752	948
13	InV	0.0	0.0	0.0	103
14	InN	0.0	0.0	0.0	80
15	Mic	0.0	0.0	0.0	50
16	OliM	0.0	0.0	0.0	216
17	E5Tshz2	0.0	0.0	0.0	68
18	Clau	0.0	0.0	0.0	116
19	Peri	0.0	0.0	0.0	15
20	OliI	0.0	0.0	0.0	24
21	Endo	0.0	0.0	0.0	17
22	OPC	0.0	0.0	0.0	78
0	E3Rorb	0.4896013864818024	0.29320186818889465	0.3667640376501136	1154
1	E5Parm1	0.0	0.0	0.0	276
2	Ast	0.0	0.0	0.0	355
3	E4Il1rapl2	0.0	0.0	0.0	496
4	E5Galnt14	0.0	0.0	0.0	425
5	E2Rasgrf2	0.9489739323349973	0.36043817147672214	0.5224427480916031	1803
6	InP	0.0	0.0	0.0	219
7	Mis	0.0	0.0	0.0	895
8	E4Thsd7a	0.0	0.0	0.0	376
9	E5Sulf1	0.0	0.0	0.0	178
10	E3Rmst	0.0	0.0	0.0	184
11	InS	0.0	0.0	0.0	164
12	E6Tle4	0.9324894514767933	0.5644955300127714	0.7032617342879873	948
13	InV	0.0	0.0	0.0	103
14	OliM	0.0	0.0	0.0	216
15	E5Tshz2	0.0	0.0	0.0	68
16	Clau	0.0	0.0	0.0	116
17	Endo	0.0	0.0	0.0	17
18	Peri	0.0	0.0	0.0	15
19	InN	0.0	0.0	0.0	80
20	OliI	0.0	0.0	0.0	24
21	Mic	0.0	0.0	0.0	50
22	OPC	0.0	0.0	0.0	78
0	E5Parm1	0.0	0.0	0.0	276
1	E4Il1rapl2	0.0	0.0	0.0	496
2	E5Galnt14	0.0	0.0	0.0	425
3	E2Rasgrf2	0.985579589572934	0.38689309819290224	0.5556597873671044	1803
4	InP	0.0	0.0	0.0	219
5	E5Sulf1	0.0	0.0	0.0	178
6	Mis	0.02011173184357542	0.1323529411764706	0.034917555771096016	895
7	E4Thsd7a	0.0	0.0	0.0	376
8	Clau	0.0	0.0	0.0	116
9	InS	0.0	0.0	0.0	164
10	E6Tle4	0.9862869198312236	0.26630589575619484	0.4193765418255215	948
11	InV	0.0	0.0	0.0	103
12	E3Rmst	0.0	0.0	0.0	184
13	E3Rorb	0.0	0.0	0.0	1154
14	InN	0.0	0.0	0.0	80
15	OliM	0.0	0.0	0.0	216
16	Ast	0.0	0.0	0.0	355
17	Mic	0.0	0.0	0.0	50
18	E5Tshz2	0.0	0.0	0.0	68
19	Peri	0.0	0.0	0.0	15
20	Endo	0.0	0.0	0.0	17
21	OliI	0.0	0.0	0.0	24
22	OPC	0.0	0.0	0.0	78
0	E3Rorb	0.8292894280762565	0.319	0.4607607125662012	1154
1	E5Parm1	0.0	0.0	0.0	276
2	E4Il1rapl2	0.0	0.0	0.0	496
3	E5Galnt14	0.0	0.0	0.0	425
4	E2Rasgrf2	0.92789794786467	0.704421052631579	0.8008616562948779	1803
5	InP	0.0	0.0	0.0	219
6	E5Sulf1	0.0	0.0	0.0	178
7	E4Thsd7a	0.0	0.0	0.0	376
8	Clau	0.0	0.0	0.0	116
9	E3Rmst	0.0	0.0	0.0	184
10	Mis	0.0	0.0	0.0	895
11	InS	0.0	0.0	0.0	164
12	E6Tle4	0.9514767932489452	0.3148342059336824	0.47311827956989244	948
13	InV	0.0	0.0	0.0	103
14	InN	0.0	0.0	0.0	80
15	OliM	0.0	0.0	0.0	216
16	Mic	0.0	0.0	0.0	50
17	E5Tshz2	0.0	0.0	0.0	68
18	Ast	0.0	0.0	0.0	355
19	Peri	0.0	0.0	0.0	15
20	OliI	0.0	0.0	0.0	24
21	Endo	0.0	0.0	0.0	17
22	OPC	0.0	0.0	0.0	78
0	E3Rorb	0.8778162911611785	0.38385752178855626	0.5341418402320064	1154
1	E5Parm1	0.0	0.0	0.0	276
2	Ast	0.0	0.0	0.0	355
3	E4Il1rapl2	0.0	0.0	0.0	496
4	E5Galnt14	0.0	0.0	0.0	425
5	E2Rasgrf2	0.9611758180809762	0.327042838271372	0.4880315404111519	1803
6	E5Sulf1	0.0	0.0	0.0	178
7	Mis	0.0	0.0	0.0	895
8	E4Thsd7a	0.0	0.0	0.0	376
9	InP	0.6575342465753424	0.4768211920529801	0.5527831094049904	219
10	Clau	0.0	0.0	0.0	116
11	E3Rmst	0.0	0.0	0.0	184
12	InS	0.0	0.0	0.0	164
13	E6Tle4	0.0	0.0	0.0	948
14	InN	0.0	0.0	0.0	80
15	OliM	0.0	0.0	0.0	216
16	Mic	0.0	0.0	0.0	50
17	E5Tshz2	0.0	0.0	0.0	68
18	InV	0.0	0.0	0.0	103
19	Peri	0.0	0.0	0.0	15
20	OliI	0.0	0.0	0.0	24
21	Endo	0.0	0.0	0.0	17
22	OPC	0.0	0.0	0.0	78
