# Supplementary material for: Interpretable deep generative ensemble learning for single-cell omics with Hydra
Source: Mol Syst Biol. 2026 Apr 11;22(7):1161–79. doi: 10.1038/s44320-026-00208-7 (PMC13328726; doi:10.1038/s44320-026-00208-7)
Supplement: Supplementary file 5 — Source data Fig. 4 [file 44320_2026_208_MOESM5_ESM.zip › SD figure 4/4B/all_cell_type_results_scJoint.csv]

cell_type_id	cell_type	recall	precision	f1_score	number
0	E3Rorb	0.8500866551126517	0.6415958142576847	0.731270965337309	1154
1	Ast	0.8591549295774648	0.7780612244897959	0.8165997322623828	355
2	E4Il1rapl2	0.7036290322580645	0.5976027397260274	0.6462962962962964	496
3	E5Galnt14	0.37411764705882355	0.6437246963562753	0.47321428571428564	425
4	E2Rasgrf2	0.9267886855241264	0.720569210866753	0.8107714701601165	1803
5	InP	0.863013698630137	0.5354107648725213	0.6608391608391608	219
6	Mis	0.2324022346368715	0.32298136645962733	0.27030539311241064	895
7	E5Parm1	0.6811594202898551	0.7121212121212122	0.6962962962962962	276
8	E4Thsd7a	0.5053191489361702	0.7196969696969697	0.5937500000000001	376
9	E5Sulf1	0.0	0.0	0.0	178
10	E3Rmst	0.08695652173913043	0.64	0.15311004784688995	184
11	InS	0.29878048780487804	0.8166666666666667	0.43749999999999994	164
12	E6Tle4	0.9620253164556962	0.6841710427606902	0.7996492766330557	948
13	InV	0.1941747572815534	0.8	0.3125	103
14	InN	0.0625	1.0	0.11764705882352941	80
15	Mic	0.0	0.0	0.0	50
16	OliM	0.5185185185185185	0.8115942028985508	0.6327683615819208	216
17	E5Tshz2	0.029411764705882353	1.0	0.05714285714285715	68
18	Clau	0.034482758620689655	1.0	0.06666666666666667	116
19	Peri	0.0	0.0	0.0	15
20	OliI	0.0	0.0	0.0	24
21	Endo	0.0	0.0	0.0	17
22	OPC	0.2948717948717949	0.5111111111111111	0.3739837398373983	78
0	E3Rorb	0.8821490467937608	0.6319056486654252	0.7363471971066908	1154
1	E5Parm1	0.6557971014492754	0.6373239436619719	0.6464285714285714	276
2	Ast	0.856338028169014	0.7169811320754716	0.7804878048780487	355
3	E4Il1rapl2	0.6310483870967742	0.7097505668934241	0.6680896478121665	496
4	E5Galnt14	0.34823529411764703	0.6040816326530613	0.44179104477611936	425
5	E2Rasgrf2	0.9417637271214643	0.6794717887154862	0.789400278940028	1803
6	InP	0.867579908675799	0.46228710462287104	0.6031746031746031	219
7	Mis	0.17318435754189945	0.3817733990147783	0.2382782475019216	895
8	E4Thsd7a	0.5345744680851063	0.6836734693877551	0.6	376
9	E5Sulf1	0.011235955056179775	0.3333333333333333	0.021739130434782608	178
10	E3Rmst	0.05434782608695652	0.3333333333333333	0.09345794392523363	184
11	InS	0.12804878048780488	0.84	0.22222222222222224	164
12	E6Tle4	0.9514767932489452	0.6787057938299473	0.7922705314009661	948
13	InV	0.05825242718446602	0.8571428571428571	0.1090909090909091	103
14	OliM	0.6018518518518519	0.7428571428571429	0.6649616368286445	216
15	E5Tshz2	0.0	0.0	0.0	68
16	Clau	0.06896551724137931	1.0	0.12903225806451613	116
17	Endo	0.0	0.0	0.0	17
18	Peri	0.0	0.0	0.0	15
19	InN	0.0125	0.5	0.02439024390243903	80
20	OliI	0.0	0.0	0.0	24
21	Mic	0.0	0.0	0.0	50
22	OPC	0.16666666666666666	0.3023255813953488	0.21487603305785125	78
0	E5Parm1	0.6413043478260869	0.7405857740585774	0.687378640776699	276
1	E4Il1rapl2	0.7157258064516129	0.5330330330330331	0.6110154905335629	496
2	E5Galnt14	0.32	0.5991189427312775	0.4171779141104294	425
3	E2Rasgrf2	0.9412090959511925	0.7064945878434638	0.8071343638525564	1803
4	InP	0.8356164383561644	0.5304347826086957	0.6489361702127661	219
5	E5Sulf1	0.033707865168539325	0.2608695652173913	0.059701492537313425	178
6	Mis	0.19106145251396647	0.35040983606557374	0.2472885032537961	895
7	E4Thsd7a	0.4574468085106383	0.7350427350427351	0.5639344262295082	376
8	Clau	0.008620689655172414	1.0	0.017094017094017096	116
9	InS	0.32926829268292684	0.675	0.4426229508196721	164
10	E6Tle4	0.9388185654008439	0.689922480620155	0.7953529937444146	948
11	InV	0.1650485436893204	0.7083333333333334	0.2677165354330709	103
12	E3Rmst	0.07065217391304347	0.5416666666666666	0.125	184
13	E3Rorb	0.8682842287694974	0.6321766561514196	0.7316538882803943	1154
14	InN	0.0125	1.0	0.02469135802469136	80
15	OliM	0.5555555555555556	0.7058823529411765	0.6217616580310882	216
16	Ast	0.856338028169014	0.711943793911007	0.7774936061381074	355
17	Mic	0.0	0.0	0.0	50
18	E5Tshz2	0.014705882352941176	1.0	0.028985507246376812	68
19	Peri	0.0	0.0	0.0	15
20	Endo	0.0	0.0	0.0	17
21	OliI	0.0	0.0	0.0	24
22	OPC	0.0641025641025641	0.38461538461538464	0.10989010989010987	78
0	E3Rorb	0.8457538994800693	0.6585695006747638	0.74051593323217	1154
1	E5Parm1	0.7028985507246377	0.7185185185185186	0.7106227106227107	276
2	E4Il1rapl2	0.6391129032258065	0.67590618336887	0.6569948186528498	496
3	E5Galnt14	0.3976470588235294	0.6814516129032258	0.5022288261515601	425
4	E2Rasgrf2	0.9417637271214643	0.681107099879663	0.7905027932960894	1803
5	InP	0.7671232876712328	0.5401929260450161	0.6339622641509435	219
6	E5Sulf1	0.011235955056179775	0.2	0.02127659574468085	178
7	E4Thsd7a	0.5345744680851063	0.6054216867469879	0.5677966101694916	376
8	Clau	0.05172413793103448	1.0	0.09836065573770492	116
9	E3Rmst	0.09239130434782608	0.4358974358974359	0.15246636771300448	184
10	Mis	0.22346368715083798	0.3418803418803419	0.2702702702702703	895
11	InS	0.25	0.7192982456140351	0.37104072398190047	164
12	E6Tle4	0.9546413502109705	0.6977640709329221	0.8062360801781737	948
13	InV	0.18446601941747573	0.7307692307692307	0.29457364341085274	103
14	InN	0.0125	1.0	0.02469135802469136	80
15	OliM	0.5509259259259259	0.8380281690140845	0.664804469273743	216
16	Mic	0.0	0.0	0.0	50
17	E5Tshz2	0.0	0.0	0.0	68
18	Ast	0.8788732394366198	0.7323943661971831	0.7989756722151089	355
19	Peri	0.0	0.0	0.0	15
20	OliI	0.0	0.0	0.0	24
21	Endo	0.0	0.0	0.0	17
22	OPC	0.16666666666666666	0.2826086956521739	0.2096774193548387	78
0	E3Rorb	0.8726169844020797	0.6246898263027295	0.7281272595806219	1154
1	E5Parm1	0.6884057971014492	0.8558558558558559	0.7630522088353413	276
2	Ast	0.8591549295774648	0.7279236276849642	0.7881136950904392	355
3	E4Il1rapl2	0.6693548387096774	0.6434108527131783	0.6561264822134388	496
4	E5Galnt14	0.49176470588235294	0.6238805970149254	0.5499999999999999	425
5	E2Rasgrf2	0.9251247920133111	0.7290209790209791	0.8154485455878758	1803
6	E5Sulf1	0.0	0.0	0.0	178
7	Mis	0.2	0.3266423357664234	0.2480942480942481	895
8	E4Thsd7a	0.5079787234042553	0.6303630363036303	0.5625920471281296	376
9	InP	0.8401826484018264	0.5068870523415978	0.6323024054982818	219
10	Clau	0.0603448275862069	1.0	0.11382113821138212	116
11	E3Rmst	0.02717391304347826	0.7142857142857143	0.05235602094240837	184
12	InS	0.21341463414634146	0.5645161290322581	0.30973451327433627	164
13	E6Tle4	0.9546413502109705	0.6708673091178651	0.7879843273835437	948
14	InN	0.0375	1.0	0.07228915662650602	80
15	OliM	0.5462962962962963	0.8027210884353742	0.650137741046832	216
16	Mic	0.0	0.0	0.0	50
17	E5Tshz2	0.0	0.0	0.0	68
18	InV	0.14563106796116504	0.6818181818181818	0.23999999999999996	103
19	Peri	0.0	0.0	0.0	15
20	OliI	0.0	0.0	0.0	24
21	Endo	0.0	0.0	0.0	17
22	OPC	0.10256410256410256	0.34782608695652173	0.15841584158415842	78
