# Supplementary material for: Interpretable deep generative ensemble learning for single-cell omics with Hydra
Source: Mol Syst Biol. 2026 Apr 11;22(7):1161–79. doi: 10.1038/s44320-026-00208-7 (PMC13328726; doi:10.1038/s44320-026-00208-7)
Supplement: Supplementary file 5 — Source data Fig. 4 [file 44320_2026_208_MOESM5_ESM.zip › SD figure 4/4B/all_cell_type_results_UMINT.csv]

cell_type_id	cell_type	recall	precision	f1_score	number
0	E3Rorb	0.25909878682842286	0.2518955349620893	0.2554463904314395	1154
1	Ast	0.7408450704225352	0.8538961038961039	0.7933634992458524	355
2	E4Il1rapl2	0.028225806451612902	0.1590909090909091	0.04794520547945205	496
3	E5Galnt14	0.0	0.0	0.0	425
4	E2Rasgrf2	0.6145313366611204	0.3591572123176661	0.453355155482815	1803
5	InP	0.3059360730593607	0.27346938775510204	0.28879310344827586	219
6	Mis	0.2547486033519553	0.2336065573770492	0.24371993586317475	895
7	E5Parm1	0.2826086956521739	0.254071661237785	0.26758147512864494	276
8	E4Thsd7a	0.0	0.0	0.0	376
9	E5Sulf1	0.056179775280898875	0.1111111111111111	0.07462686567164178	178
10	E3Rmst	0.0	0.0	0.0	184
11	InS	0.3597560975609756	0.26339285714285715	0.3041237113402062	164
12	E6Tle4	0.35970464135021096	0.2691397000789266	0.3079006772009029	948
13	InV	0.14563106796116504	0.13274336283185842	0.13888888888888887	103
14	InN	0.0125	0.25	0.023809523809523808	80
15	Mic	0.0	0.0	0.0	50
16	OliM	0.25925925925925924	0.4117647058823529	0.3181818181818182	216
17	E5Tshz2	0.04411764705882353	0.1	0.06122448979591837	68
18	Clau	0.008620689655172414	0.08333333333333333	0.015625	116
19	Peri	0.0	0.0	0.0	15
20	OliI	0.0	0.0	0.0	24
21	Endo	0.0	0.0	0.0	17
22	OPC	0.28205128205128205	0.13664596273291926	0.18410041841004182	78
0	E3Rorb	0.17677642980935876	0.26187419768934533	0.2110708742886705	1154
1	E5Parm1	0.08333333333333333	0.19166666666666668	0.11616161616161615	276
2	Ast	0.7661971830985915	0.8888888888888888	0.8229954614220878	355
3	E4Il1rapl2	0.004032258064516129	0.05714285714285714	0.007532956685499058	496
4	E5Galnt14	0.02588235294117647	0.0582010582010582	0.035830618892508145	425
5	E2Rasgrf2	0.7409872434830838	0.30684428112080847	0.43397758648692547	1803
6	InP	0.1004566210045662	0.2682926829268293	0.14617940199335547	219
7	Mis	0.05810055865921788	0.3132530120481928	0.09802073515551367	895
8	E4Thsd7a	0.0	0.0	0.0	376
9	E5Sulf1	0.02247191011235955	0.1	0.03669724770642202	178
10	E3Rmst	0.0	0.0	0.0	184
11	InS	0.14634146341463414	0.16551724137931034	0.1553398058252427	164
12	E6Tle4	0.3143459915611814	0.22389181066867017	0.2615182097411145	948
13	InV	0.27184466019417475	0.15384615384615385	0.19649122807017544	103
14	OliM	0.11574074074074074	0.352112676056338	0.17421602787456444	216
15	E5Tshz2	0.014705882352941176	0.023809523809523808	0.018181818181818177	68
16	Clau	0.017241379310344827	0.11764705882352941	0.03007518796992481	116
17	Endo	0.0	0.0	0.0	17
18	Peri	0.0	0.0	0.0	15
19	InN	0.1125	0.06976744186046512	0.0861244019138756	80
20	OliI	0.0	0.0	0.0	24
21	Mic	0.0	0.0	0.0	50
22	OPC	0.5897435897435898	0.18326693227091634	0.2796352583586626	78
0	E5Parm1	0.26811594202898553	0.2084507042253521	0.23454833597464345	276
1	E4Il1rapl2	0.034274193548387094	0.2698412698412698	0.060822898032200354	496
2	E5Galnt14	0.0	0.0	0.0	425
3	E2Rasgrf2	0.7942318358291736	0.2912344925767745	0.4261904761904762	1803
4	InP	0.3424657534246575	0.3191489361702128	0.3303964757709251	219
5	E5Sulf1	0.0056179775280898875	0.0625	0.010309278350515464	178
6	Mis	0.08491620111731843	0.3838383838383838	0.13906678865507777	895
7	E4Thsd7a	0.0	0.0	0.0	376
8	Clau	0.0	0.0	0.0	116
9	InS	0.25609756097560976	0.25	0.25301204819277107	164
10	E6Tle4	0.1360759493670886	0.25697211155378485	0.17793103448275863	948
11	InV	0.13592233009708737	0.1	0.11522633744855967	103
12	E3Rmst	0.0	0.0	0.0	184
13	E3Rorb	0.1655112651646447	0.2218350754936121	0.18957816377171216	1154
14	InN	0.025	0.08	0.03809523809523809	80
15	OliM	0.24537037037037038	0.5096153846153846	0.33125	216
16	Ast	0.8394366197183099	0.7180722891566265	0.774025974025974	355
17	Mic	0.0	0.0	0.0	50
18	E5Tshz2	0.16176470588235295	0.1134020618556701	0.13333333333333333	68
19	Peri	0.0	0.0	0.0	15
20	Endo	0.0	0.0	0.0	17
21	OliI	0.0	0.0	0.0	24
22	OPC	0.358974358974359	0.21374045801526717	0.2679425837320574	78
0	E3Rorb	0.23570190641247835	0.24615384615384617	0.24081451969898185	1154
1	E5Parm1	0.11231884057971014	0.1834319526627219	0.1393258426966292	276
2	E4Il1rapl2	0.010080645161290322	0.18518518518518517	0.019120458891013385	496
3	E5Galnt14	0.0	0.0	0.0	425
4	E2Rasgrf2	0.689961175818081	0.31170132798797295	0.42940973420780115	1803
5	InP	0.0410958904109589	0.47368421052631576	0.07563025210084033	219
6	E5Sulf1	0.0449438202247191	0.11594202898550725	0.06477732793522266	178
7	E4Thsd7a	0.0	0.0	0.0	376
8	Clau	0.0	0.0	0.0	116
9	E3Rmst	0.0	0.0	0.0	184
10	Mis	0.19106145251396647	0.3126142595978062	0.23717059639389737	895
11	InS	0.5914634146341463	0.2572944297082228	0.3585951940850277	164
12	E6Tle4	0.3154008438818565	0.2783985102420857	0.2957467853610287	948
13	InV	0.18446601941747573	0.2	0.19191919191919193	103
14	InN	0.0125	0.2	0.023529411764705885	80
15	OliM	0.4398148148148148	0.3242320819112628	0.37328094302554027	216
16	Mic	0.02	0.1111111111111111	0.03389830508474577	50
17	E5Tshz2	0.0	0.0	0.0	68
18	Ast	0.8507042253521127	0.7823834196891192	0.815114709851552	355
19	Peri	0.0	0.0	0.0	15
20	OliI	0.0	0.0	0.0	24
21	Endo	0.0	0.0	0.0	17
22	OPC	0.24358974358974358	0.2714285714285714	0.25675675675675674	78
0	E3Rorb	0.41767764298093585	0.26096372495939363	0.32122625791402865	1154
1	E5Parm1	0.2572463768115942	0.19722222222222222	0.2232704402515723	276
2	Ast	0.8140845070422535	0.8304597701149425	0.8221906116642959	355
3	E4Il1rapl2	0.038306451612903226	0.20652173913043478	0.06462585034013606	496
4	E5Galnt14	0.011764705882352941	0.05952380952380952	0.019646365422396856	425
5	E2Rasgrf2	0.5135884636716583	0.3795081967213115	0.43648362008013203	1803
6	E5Sulf1	0.07303370786516854	0.11818181818181818	0.09027777777777778	178
7	Mis	0.21675977653631284	0.2440251572327044	0.22958579881656804	895
8	E4Thsd7a	0.0	0.0	0.0	376
9	InP	0.2054794520547945	0.40540540540540543	0.2727272727272727	219
10	Clau	0.0	0.0	0.0	116
11	E3Rmst	0.0	0.0	0.0	184
12	InS	0.2682926829268293	0.2802547770700637	0.2741433021806854	164
13	E6Tle4	0.41244725738396626	0.30933544303797467	0.35352622061482825	948
14	InN	0.05	0.06666666666666667	0.05714285714285715	80
15	OliM	0.3055555555555556	0.25680933852140075	0.27906976744186046	216
16	Mic	0.0	0.0	0.0	50
17	E5Tshz2	0.16176470588235295	0.1134020618556701	0.13333333333333333	68
18	InV	0.17475728155339806	0.13846153846153847	0.15450643776824036	103
19	Peri	0.0	0.0	0.0	15
20	OliI	0.041666666666666664	0.09090909090909091	0.05714285714285715	24
21	Endo	0.0	0.0	0.0	17
22	OPC	0.16666666666666666	0.16883116883116883	0.16774193548387095	78
