# Supplementary material for: Interpretable deep generative ensemble learning for single-cell omics with Hydra
Source: Mol Syst Biol. 2026 Apr 11;22(7):1161–79. doi: 10.1038/s44320-026-00208-7 (PMC13328726; doi:10.1038/s44320-026-00208-7)
Supplement: Supplementary file 5 — Source data Fig. 4 [file 44320_2026_208_MOESM5_ESM.zip › SD figure 4/4B/all_cell_type_results_scMoMat.csv]

cell_type_id	cell_type	recall	precision	f1_score	number
0	E3Rorb	0.4800693240901213	0.5332050048123196	0.5052439580483357	1154
1	Ast	0.9126760563380282	0.8780487804878049	0.8950276243093923	355
2	E4Il1rapl2	0.4092741935483871	0.41855670103092785	0.4138634046890928	496
3	E5Galnt14	0.09176470588235294	0.23493975903614459	0.1319796954314721	425
4	E2Rasgrf2	0.7454242928452579	0.49851632047477745	0.597466103578573	1803
5	InP	0.817351598173516	0.47733333333333333	0.6026936026936027	219
6	Mis	0.3027932960893855	0.2190784155214228	0.25422138836772984	895
7	E5Parm1	0.10144927536231885	0.7	0.17721518987341772	276
8	E4Thsd7a	0.05053191489361702	0.48717948717948717	0.09156626506024096	376
9	E5Sulf1	0.0	0.0	0.0	178
10	E3Rmst	0.0	0.0	0.0	184
11	InS	0.036585365853658534	0.16216216216216217	0.059701492537313425	164
12	E6Tle4	0.9187763713080169	0.637628111273792	0.752808988764045	948
13	InV	0.0	0.0	0.0	103
14	InN	0.0	0.0	0.0	80
15	Mic	0.0	0.0	0.0	50
16	OliM	0.5462962962962963	0.4125874125874126	0.4701195219123506	216
17	E5Tshz2	0.0	0.0	0.0	68
18	Clau	0.0	0.0	0.0	116
19	Peri	0.0	0.0	0.0	15
20	OliI	0.0	0.0	0.0	24
21	Endo	0.0	0.0	0.0	17
22	OPC	0.38461538461538464	0.2857142857142857	0.32786885245901637	78
0	E3Rorb	0.7677642980935875	0.535671100362757	0.6310541310541311	1154
1	E5Parm1	0.286231884057971	0.49375	0.3623853211009174	276
2	Ast	0.8788732394366198	0.832	0.8547945205479451	355
3	E4Il1rapl2	0.43951612903225806	0.39853747714808047	0.4180249280920422	496
4	E5Galnt14	0.2752941176470588	0.3	0.2871165644171779	425
5	E2Rasgrf2	0.8763172490293955	0.5804555473916239	0.6983425414364642	1803
6	InP	0.8356164383561644	0.3927038626609442	0.5343065693430658	219
7	Mis	0.12290502793296089	0.3013698630136986	0.1746031746031746	895
8	E4Thsd7a	0.08244680851063829	0.47692307692307695	0.14058956916099774	376
9	E5Sulf1	0.0	0.0	0.0	178
10	E3Rmst	0.0	0.0	0.0	184
11	InS	0.0	0.0	0.0	164
12	E6Tle4	0.9071729957805907	0.7251264755480608	0.8059981255857545	948
13	InV	0.0	0.0	0.0	103
14	OliM	0.6064814814814815	0.42950819672131146	0.5028790786948177	216
15	E5Tshz2	0.0	0.0	0.0	68
16	Clau	0.0	0.0	0.0	116
17	Endo	0.0	0.0	0.0	17
18	Peri	0.0	0.0	0.0	15
19	InN	0.0	0.0	0.0	80
20	OliI	0.0	0.0	0.0	24
21	Mic	0.0	0.0	0.0	50
22	OPC	0.0	0.0	0.0	78
0	E5Parm1	0.2971014492753623	0.47953216374269003	0.3668903803131991	276
1	E4Il1rapl2	0.07862903225806452	0.4875	0.13541666666666666	496
2	E5Galnt14	0.06352941176470588	0.2967032967032967	0.10465116279069765	425
3	E2Rasgrf2	0.8336106489184693	0.45531657073614057	0.5889498432601882	1803
4	InP	0.5570776255707762	0.33242506811989103	0.416382252559727	219
5	E5Sulf1	0.0	0.0	0.0	178
6	Mis	0.12067039106145251	0.24269662921348314	0.16119402985074627	895
7	E4Thsd7a	0.0	0.0	0.0	376
8	Clau	0.0	0.0	0.0	116
9	InS	0.012195121951219513	0.1111111111111111	0.02197802197802198	164
10	E6Tle4	0.9240506329113924	0.6581517655897822	0.7687582272926723	948
11	InV	0.0	0.0	0.0	103
12	E3Rmst	0.0	0.0	0.0	184
13	E3Rorb	0.7235701906412478	0.511328842620943	0.5992106207391461	1154
14	InN	0.0	0.0	0.0	80
15	OliM	0.49074074074074076	0.3464052287581699	0.4061302681992337	216
16	Ast	0.9183098591549296	0.6559356136820925	0.7652582159624414	355
17	Mic	0.0	0.0	0.0	50
18	E5Tshz2	0.0	0.0	0.0	68
19	Peri	0.0	0.0	0.0	15
20	Endo	0.0	0.0	0.0	17
21	OliI	0.0	0.0	0.0	24
22	OPC	0.0	0.0	0.0	78
0	E3Rorb	0.5675909878682842	0.4357950765136394	0.49303726006774556	1154
1	E5Parm1	0.12681159420289856	0.40229885057471265	0.19283746556473833	276
2	E4Il1rapl2	0.38911290322580644	0.4639423076923077	0.4232456140350877	496
3	E5Galnt14	0.11058823529411765	0.27485380116959063	0.15771812080536915	425
4	E2Rasgrf2	0.8347199112590128	0.5498721227621484	0.6629955947136564	1803
5	InP	0.7168949771689498	0.4447592067988669	0.548951048951049	219
6	E5Sulf1	0.0	0.0	0.0	178
7	E4Thsd7a	0.19414893617021275	0.6239316239316239	0.2961460446247464	376
8	Clau	0.0	0.0	0.0	116
9	E3Rmst	0.0	0.0	0.0	184
10	Mis	0.18100558659217877	0.19194312796208532	0.18631397354801613	895
11	InS	0.0	0.0	0.0	164
12	E6Tle4	0.8776371308016878	0.6677367576243981	0.7584320875113948	948
13	InV	0.0	0.0	0.0	103
14	InN	0.0	0.0	0.0	80
15	OliM	0.37962962962962965	0.3228346456692913	0.34893617021276596	216
16	Mic	0.0	0.0	0.0	50
17	E5Tshz2	0.0	0.0	0.0	68
18	Ast	0.9380281690140845	0.6594059405940594	0.7744186046511629	355
19	Peri	0.0	0.0	0.0	15
20	OliI	0.0	0.0	0.0	24
21	Endo	0.0	0.0	0.0	17
22	OPC	0.0	0.0	0.0	78
0	E3Rorb	0.6629116117850953	0.5069582504970179	0.5745399924896734	1154
1	E5Parm1	0.25	0.345	0.2899159663865546	276
2	Ast	0.8647887323943662	0.6490486257928119	0.7415458937198067	355
3	E4Il1rapl2	0.125	0.543859649122807	0.20327868852459016	496
4	E5Galnt14	0.06823529411764706	0.3670886075949367	0.11507936507936509	425
5	E2Rasgrf2	0.807542983915696	0.5211166785969935	0.633456602131825	1803
6	E5Sulf1	0.0	0.0	0.0	178
7	Mis	0.2569832402234637	0.22931206380857427	0.2423603793466807	895
8	E4Thsd7a	0.0	0.0	0.0	376
9	InP	0.7534246575342466	0.3488372093023256	0.476878612716763	219
10	Clau	0.0	0.0	0.0	116
11	E3Rmst	0.0	0.0	0.0	184
12	InS	0.006097560975609756	0.25	0.011904761904761904	164
13	E6Tle4	0.9282700421940928	0.6446886446886447	0.7609165585819283	948
14	InN	0.0	0.0	0.0	80
15	OliM	0.3472222222222222	0.33185840707964603	0.3393665158371041	216
16	Mic	0.0	0.0	0.0	50
17	E5Tshz2	0.0	0.0	0.0	68
18	InV	0.0	0.0	0.0	103
19	Peri	0.0	0.0	0.0	15
20	OliI	0.0	0.0	0.0	24
21	Endo	0.0	0.0	0.0	17
22	OPC	0.0	0.0	0.0	78
