# Supplementary material for: Interpretable deep generative ensemble learning for single-cell omics with Hydra
Source: Mol Syst Biol. 2026 Apr 11;22(7):1161–79. doi: 10.1038/s44320-026-00208-7 (PMC13328726; doi:10.1038/s44320-026-00208-7)
Supplement: Supplementary file 5 — Source data Fig. 4 [file 44320_2026_208_MOESM5_ESM.zip › SD figure 4/4B/all_cell_type_results_scGlue.csv]

cell_type_id	cell_type	recall	precision	f1_score	number
0	E3Rorb	0.8578856152512998	0.6199123356293049	0.7197382769901854	1154
1	Ast	0.9746478873239437	0.9351351351351351	0.9544827586206897	355
2	E4Il1rapl2	0.5846774193548387	0.5380333951762524	0.5603864734299517	496
3	E5Galnt14	0.1623529411764706	0.5227272727272727	0.24775583482944347	425
4	E2Rasgrf2	0.9251247920133111	0.5938056247775009	0.7233304423243712	1803
5	InP	0.8310502283105022	0.44607843137254904	0.580542264752791	219
6	Mis	0.017877094972067038	0.2962962962962963	0.03371970495258166	895
7	E5Parm1	0.41304347826086957	0.7261146496815286	0.5265588914549654	276
8	E4Thsd7a	0.6117021276595744	0.6744868035190615	0.6415620641562063	376
9	E5Sulf1	0.02247191011235955	0.4444444444444444	0.0427807486631016	178
10	E3Rmst	0.0	0.0	0.0	184
11	InS	0.29878048780487804	0.4298245614035088	0.3525179856115107	164
12	E6Tle4	0.9483122362869199	0.6615158204562178	0.7793671434763763	948
13	InV	0.1262135922330097	0.5909090909090909	0.208	103
14	InN	0.025	0.6666666666666666	0.04819277108433735	80
15	Mic	0.0	0.0	0.0	50
16	OliM	0.8101851851851852	0.7291666666666666	0.7675438596491228	216
17	E5Tshz2	0.0	0.0	0.0	68
18	Clau	0.0	0.0	0.0	116
19	Peri	0.0	0.0	0.0	15
20	OliI	0.0	0.0	0.0	24
21	Endo	0.0	0.0	0.0	17
22	OPC	0.7564102564102564	0.686046511627907	0.7195121951219512	78
0	E3Rorb	0.8630849220103987	0.5956937799043063	0.7048832271762209	1154
1	E5Parm1	0.40942028985507245	0.6312849162011173	0.49670329670329666	276
2	Ast	0.9436619718309859	0.9331476323119777	0.938375350140056	355
3	E4Il1rapl2	0.4737903225806452	0.5245535714285714	0.49788135593220334	496
4	E5Galnt14	0.23529411764705882	0.5524861878453039	0.3300330033003301	425
5	E2Rasgrf2	0.9312257348863006	0.6005007153075823	0.7301587301587301	1803
6	InP	0.958904109589041	0.39697542533081287	0.5614973262032085	219
7	Mis	0.008938547486033519	0.34782608695652173	0.017429193899782133	895
8	E4Thsd7a	0.5345744680851063	0.7127659574468085	0.6109422492401215	376
9	E5Sulf1	0.0	0.0	0.0	178
10	E3Rmst	0.0	0.0	0.0	184
11	InS	0.024390243902439025	0.5	0.046511627906976744	164
12	E6Tle4	0.9578059071729957	0.6416961130742049	0.7685146000846382	948
13	InV	0.038834951456310676	0.5714285714285714	0.07272727272727272	103
14	OliM	0.8287037037037037	0.7748917748917749	0.8008948545861296	216
15	E5Tshz2	0.029411764705882353	0.6666666666666666	0.056338028169014086	68
16	Clau	0.11206896551724138	0.8125	0.196969696969697	116
17	Endo	0.0	0.0	0.0	17
18	Peri	0.0	0.0	0.0	15
19	InN	0.025	0.5	0.047619047619047616	80
20	OliI	0.0	0.0	0.0	24
21	Mic	0.0	0.0	0.0	50
22	OPC	0.8205128205128205	0.7441860465116279	0.7804878048780488	78
0	E5Parm1	0.36231884057971014	0.6024096385542169	0.4524886877828055	276
1	E4Il1rapl2	0.49193548387096775	0.5072765072765073	0.49948822927328557	496
2	E5Galnt14	0.16	0.4927536231884058	0.241563055062167	425
3	E2Rasgrf2	0.9234608985024958	0.5965603726262988	0.7248585111014366	1803
4	InP	0.8493150684931506	0.46851385390428213	0.6038961038961039	219
5	E5Sulf1	0.016853932584269662	0.375	0.03225806451612903	178
6	Mis	0.013407821229050279	0.41379310344827586	0.025974025974025972	895
7	E4Thsd7a	0.4308510638297872	0.75	0.5472972972972971	376
8	Clau	0.008620689655172414	1.0	0.017094017094017096	116
9	InS	0.3048780487804878	0.3401360544217687	0.3215434083601286	164
10	E6Tle4	0.9546413502109705	0.6350877192982456	0.762747576906869	948
11	InV	0.009708737864077669	0.3333333333333333	0.018867924528301886	103
12	E3Rmst	0.0	0.0	0.0	184
13	E3Rorb	0.8734835355285961	0.5737051792828686	0.6925455170044658	1154
14	InN	0.0	0.0	0.0	80
15	OliM	0.8009259259259259	0.7361702127659574	0.7671840354767184	216
16	Ast	0.952112676056338	0.931129476584022	0.9415041782729805	355
17	Mic	0.0	0.0	0.0	50
18	E5Tshz2	0.0	0.0	0.0	68
19	Peri	0.0	0.0	0.0	15
20	Endo	0.0	0.0	0.0	17
21	OliI	0.0	0.0	0.0	24
22	OPC	0.7948717948717948	0.7469879518072289	0.7701863354037267	78
0	E3Rorb	0.854419410745234	0.6067692307692307	0.7096077725800647	1154
1	E5Parm1	0.34782608695652173	0.6666666666666666	0.4571428571428571	276
2	E4Il1rapl2	0.4112903225806452	0.5573770491803278	0.4733178654292343	496
3	E5Galnt14	0.14588235294117646	0.5904761904761905	0.23396226415094337	425
4	E2Rasgrf2	0.9317803660565723	0.5647058823529412	0.7032231059020512	1803
5	InP	0.8949771689497716	0.4224137931034483	0.5739385065885798	219
6	E5Sulf1	0.0	0.0	0.0	178
7	E4Thsd7a	0.6170212765957447	0.6408839779005525	0.6287262872628726	376
8	Clau	0.0	0.0	0.0	116
9	E3Rmst	0.0	0.0	0.0	184
10	Mis	0.0111731843575419	0.37037037037037035	0.021691973969631236	895
11	InS	0.0975609756097561	0.2909090909090909	0.14611872146118723	164
12	E6Tle4	0.9620253164556962	0.6311418685121107	0.7622231508566653	948
13	InV	0.04854368932038835	1.0	0.09259259259259259	103
14	InN	0.0	0.0	0.0	80
15	OliM	0.7685185185185185	0.751131221719457	0.7597254004576659	216
16	Mic	0.0	0.0	0.0	50
17	E5Tshz2	0.0	0.0	0.0	68
18	Ast	0.9492957746478873	0.9413407821229051	0.9453015427769985	355
19	Peri	0.0	0.0	0.0	15
20	OliI	0.0	0.0	0.0	24
21	Endo	0.0	0.0	0.0	17
22	OPC	0.7564102564102564	0.686046511627907	0.7195121951219512	78
0	E3Rorb	0.8587521663778163	0.5870853080568721	0.6973961998592539	1154
1	E5Parm1	0.3188405797101449	0.49162011173184356	0.38681318681318677	276
2	Ast	0.9661971830985916	0.9371584699453552	0.9514563106796117	355
3	E4Il1rapl2	0.4012096774193548	0.49257425742574257	0.4422222222222222	496
4	E5Galnt14	0.20470588235294118	0.4461538461538462	0.2806451612903226	425
5	E2Rasgrf2	0.9190238491403216	0.585719335454224	0.7154576856649395	1803
6	E5Sulf1	0.03932584269662921	0.7777777777777778	0.0748663101604278	178
7	Mis	0.01452513966480447	0.35135135135135137	0.027896995708154508	895
8	E4Thsd7a	0.36436170212765956	0.5637860082304527	0.4426494345718902	376
9	InP	0.8356164383561644	0.4420289855072464	0.5781990521327015	219
10	Clau	0.008620689655172414	0.3333333333333333	0.01680672268907563	116
11	E3Rmst	0.0	0.0	0.0	184
12	InS	0.2804878048780488	0.323943661971831	0.30065359477124187	164
13	E6Tle4	0.959915611814346	0.6589427950760318	0.7814512666380422	948
14	InN	0.0125	0.25	0.023809523809523808	80
15	OliM	0.8796296296296297	0.7364341085271318	0.80168776371308	216
16	Mic	0.0	0.0	0.0	50
17	E5Tshz2	0.0	0.0	0.0	68
18	InV	0.05825242718446602	0.5454545454545454	0.10526315789473685	103
19	Peri	0.0	0.0	0.0	15
20	OliI	0.0	0.0	0.0	24
21	Endo	0.0	0.0	0.0	17
22	OPC	0.8205128205128205	0.8311688311688312	0.8258064516129032	78
