# Supplementary material for: Interpretable deep generative ensemble learning for single-cell omics with Hydra
Source: Mol Syst Biol. 2026 Apr 11;22(7):1161–79. doi: 10.1038/s44320-026-00208-7 (PMC13328726; doi:10.1038/s44320-026-00208-7)
Supplement: Supplementary file 5 — Source data Fig. 4 [file 44320_2026_208_MOESM5_ESM.zip › SD figure 4/4B/all_cell_type_results_MultiVI.csv]

celltype_id	cell_type	recall	precision	f1_score	number
0	E3Rorb	0.72270364	0.672580645	0.696741855	1154
1	Ast	0.952112676	0.920980926	0.936288089	355
2	E4Il1rapl2	0.135080645	0.256704981	0.177014531	496
3	E5Galnt14	0.336470588	0.290060852	0.311546841	425
4	E2Rasgrf2	0.829728231	0.577606178	0.681083542	1803
5	InP	0.662100457	0.531135531	0.589430894	219
6	Mis	0.202234637	0.322064057	0.248455731	895
7	E5Parm1	0.34057971	0.37751004	0.358095238	276
8	E4Thsd7a	0.180851064	0.242857143	0.207317073	376
9	E5Sulf1	0.033707865	0.166666667	0.056074766	178
10	E3Rmst	0.125	0.237113402	0.163701068	184
11	InS	0.341463415	0.430769231	0.380952381	164
12	E6Tle4	0.877637131	0.71539123	0.788252013	948
13	InV	0.300970874	0.3875	0.338797814	103
14	InN	0.0375	0.078947368	0.050847458	80
15	Mic	0.08	0.307692308	0.126984127	50
16	OliM	0.657407407	0.767567568	0.708229426	216
17	E5Tshz2	0.294117647	0.327868852	0.310077519	68
18	Clau	0.017241379	0.117647059	0.030075188	116
19	Peri	0	0	0	15
20	OliI	0.25	0.4	0.307692308	24
21	Endo	0	0	0	17
22	OPC	0.730769231	0.647727273	0.686746988	78
0	E3Rorb	0.766897747	0.628551136	0.690866511	1154
1	E5Parm1	0.18115942	0.255102041	0.211864407	276
2	Ast	0.898591549	0.893557423	0.896067416	355
3	E4Il1rapl2	0.088709677	0.199095023	0.122733612	496
4	E5Galnt14	0.254117647	0.254716981	0.254416961	425
5	E2Rasgrf2	0.816417083	0.514505418	0.631217839	1803
6	InP	0.561643836	0.428571429	0.486166008	219
7	Mis	0.124022346	0.302452316	0.175911252	895
8	E4Thsd7a	0.111702128	0.289655172	0.161228407	376
9	E5Sulf1	0.050561798	0.204545455	0.081081081	178
10	E3Rmst	0.108695652	0.235294118	0.148698885	184
11	InS	0.323170732	0.327160494	0.325153374	164
12	E6Tle4	0.85443038	0.663934426	0.747232472	948
13	InV	0.330097087	0.346938776	0.338308458	103
14	OliM	0.527777778	0.662790698	0.587628866	216
15	E5Tshz2	0.044117647	0.078947368	0.056603774	68
16	Clau	0	0	0	116
17	Endo	0	0	0	17
18	Peri	0	0	0	15
19	InN	0.075	0.171428571	0.104347826	80
20	OliI	0	0	0	24
21	Mic	0.06	0.333333333	0.101694915	50
22	OPC	0.717948718	0.629213483	0.670658683	78
0	E5Parm1	0.278985507	0.288389513	0.283609576	276
1	E4Il1rapl2	0.10483871	0.177474403	0.131812421	496
2	E5Galnt14	0.183529412	0.235649547	0.206349206	425
3	E2Rasgrf2	0.799778148	0.566156262	0.662988506	1803
4	InP	0.465753425	0.392307692	0.425887265	219
5	E5Sulf1	0.123595506	0.265060241	0.168582375	178
6	Mis	0.189944134	0.300884956	0.232876712	895
7	E4Thsd7a	0.085106383	0.188235294	0.117216117	376
8	Clau	0.025862069	0.130434783	0.043165468	116
9	InS	0.280487805	0.31292517	0.295819936	164
10	E6Tle4	0.843881857	0.66833751	0.745920746	948
11	InV	0.233009709	0.222222222	0.227488152	103
12	E3Rmst	0.092391304	0.195402299	0.125461255	184
13	E3Rorb	0.755632582	0.60137931	0.669738863	1154
14	InN	0.0125	0.027777778	0.017241379	80
15	OliM	0.560185185	0.650537634	0.60199005	216
16	Ast	0.938028169	0.912328767	0.925	355
17	Mic	0.02	0.052631579	0.028985507	50
18	E5Tshz2	0.220588235	0.416666667	0.288461538	68
19	Peri	0	0	0	15
20	Endo	0	0	0	17
21	OliI	0.041666667	0.1	0.058823529	24
22	OPC	0.448717949	0.593220339	0.510948905	78
0	E3Rorb	0.753032929	0.6145686	0.676791277	1154
1	E5Parm1	0.246376812	0.285714286	0.26459144	276
2	E4Il1rapl2	0.14516129	0.215568862	0.173493976	496
3	E5Galnt14	0.28	0.257575758	0.26832018	425
4	E2Rasgrf2	0.790349418	0.573902537	0.66495567	1803
5	InP	0.570776256	0.529661017	0.549450549	219
6	E5Sulf1	0.050561798	0.176470588	0.07860262	178
7	E4Thsd7a	0.119680851	0.267857143	0.165441176	376
8	Clau	0.00862069	0.1	0.015873016	116
9	E3Rmst	0.027173913	0.131578947	0.045045045	184
10	Mis	0.207821229	0.294303797	0.243614931	895
11	InS	0.579268293	0.513513514	0.544412607	164
12	E6Tle4	0.838607595	0.712365591	0.770348837	948
13	InV	0.466019417	0.489795918	0.47761194	103
14	InN	0.1	0.210526316	0.13559322	80
15	OliM	0.62962963	0.71957672	0.671604938	216
16	Mic	0.04	0.285714286	0.070175439	50
17	E5Tshz2	0.352941176	0.375	0.363636364	68
18	Ast	0.949295775	0.866323907	0.905913978	355
19	Peri	0	0	0	15
20	OliI	0	0	0	24
21	Endo	0	0	0	17
22	OPC	0.756410256	0.694117647	0.72392638	78
0	E3Rorb	0.732235702	0.647013783	0.68699187	1154
1	E5Parm1	0.202898551	0.261682243	0.228571429	276
2	Ast	0.952112676	0.920980926	0.936288089	355
3	E4Il1rapl2	0.058467742	0.153439153	0.084671533	496
4	E5Galnt14	0.152941176	0.246212121	0.188679245	425
5	E2Rasgrf2	0.802551303	0.505590496	0.620364416	1803
6	E5Sulf1	0.078651685	0.269230769	0.12173913	178
7	Mis	0.145251397	0.314769976	0.198776758	895
8	E4Thsd7a	0.167553191	0.254032258	0.201923077	376
9	InP	0.579908676	0.582568807	0.581235698	219
10	Clau	0.00862069	0.029411765	0.013333333	116
11	E3Rmst	0.048913043	0.102272727	0.066176471	184
12	InS	0.43902439	0.441717791	0.440366972	164
13	E6Tle4	0.8407173	0.623630673	0.716082659	948
14	InN	0.05	0.102564103	0.067226891	80
15	OliM	0.662037037	0.740932642	0.699266504	216
16	Mic	0.04	0.166666667	0.064516129	50
17	E5Tshz2	0.294117647	0.294117647	0.294117647	68
18	InV	0.398058252	0.294964029	0.338842975	103
19	Peri	0	0	0	15
20	OliI	0.083333333	0.5	0.142857143	24
21	Endo	0	0	0	17
22	OPC	0.692307692	0.642857143	0.666666667	78
