# Supplementary material for: Interpretable deep generative ensemble learning for single-cell omics with Hydra
Source: Mol Syst Biol. 2026 Apr 11;22(7):1161–79. doi: 10.1038/s44320-026-00208-7 (PMC13328726; doi:10.1038/s44320-026-00208-7)
Supplement: Supplementary file 5 — Source data Fig. 4 [file 44320_2026_208_MOESM5_ESM.zip › SD figure 4/4C/all_cell_type_results_Hydra-Ensemble-25_FS100.csv]

cell_type_id	cell_type	recall	precision	f1_score	number
0	Active proliferating cells (Ki-67+)	0.038461538461538464	0.3333333333333333	0.06896551724137931	52
1	Collecting duct principal cells	0.9059561128526645	0.893353941267388	0.8996108949416342	638
2	Collecting duct intercalated cells	0.9932432432432432	0.9245283018867925	0.9576547231270358	148
3	Distal convoluted tubule cells	0.96579476861167	0.8921933085501859	0.9275362318840581	497
4	Endothelial cells	0.7491694352159468	0.7297734627831716	0.739344262295082	602
5	Loop of Henle cells	0.9118329466357309	0.9424460431654677	0.9268867924528302	862
6	Medullary collecting duct cells	0.47101449275362317	0.7065217391304348	0.5652173913043478	138
7	Paranephric body adipocyte	0.19298245614035087	1.0	0.3235294117647059	57
8	Podocyte	0.03333333333333333	0.6666666666666666	0.06349206349206349	60
9	Proximal tubule S1/S2 cells	0.8033813400125235	0.8094637223974763	0.8064110622250157	1597
10	Proximal tubule S3 cells (type 1)	0.8409742120343839	0.7198038013488657	0.7756854971919392	1396
11	Proximal tubule S3 cells (type 2)	0.9250764525993884	0.8742774566473989	0.8989598811292719	654
12	Renal pericytes	0.5394736842105263	0.8913043478260869	0.6721311475409836	228
13	Stem cells (Kit+)	0.7593984962406015	0.9351851851851852	0.8381742738589213	133
0	Active proliferating cells (Ki-67+)	0.07692307692307693	0.3333333333333333	0.125	52
1	Collecting duct principal cells	0.9169278996865203	0.8931297709923665	0.9048723897911833	638
2	Collecting duct intercalated cells	0.9932432432432432	0.9074074074074074	0.9483870967741935	148
3	Distal convoluted tubule cells	0.9818913480885312	0.9020332717190388	0.9402697495183044	497
4	Endothelial cells	0.7375415282392026	0.6970172684458399	0.7167070217917676	602
5	Loop of Henle cells	0.9385150812064965	0.9277522935779816	0.9331026528258362	862
6	Medullary collecting duct cells	0.39855072463768115	0.8333333333333334	0.5392156862745098	138
7	Paranephric body adipocyte	0.03508771929824561	0.5	0.06557377049180328	57
8	Podocyte	0.08333333333333333	0.8333333333333334	0.15151515151515152	60
9	Proximal tubule S1/S2 cells	0.8165309956167814	0.8094351334574799	0.8129675810473815	1597
10	Proximal tubule S3 cells (type 1)	0.8244985673352435	0.7340561224489796	0.7766531713900134	1396
11	Proximal tubule S3 cells (type 2)	0.9235474006116208	0.8753623188405797	0.8988095238095238	654
12	Renal pericytes	0.5877192982456141	0.8993288590604027	0.7108753315649868	228
13	Stem cells (Kit+)	0.6616541353383458	0.9887640449438202	0.7927927927927927	133
0	Active proliferating cells (Ki-67+)	0.019230769230769232	0.3333333333333333	0.03636363636363637	52
1	Collecting duct principal cells	0.9278996865203761	0.9038167938931297	0.9156999226604794	638
2	Collecting duct intercalated cells	1.0	0.891566265060241	0.9426751592356688	148
3	Distal convoluted tubule cells	0.9839034205231388	0.9296577946768061	0.9560117302052785	497
4	Endothelial cells	0.7641196013289037	0.756578947368421	0.7603305785123966	602
5	Loop of Henle cells	0.9443155452436195	0.9432213209733488	0.9437681159420289	862
6	Medullary collecting duct cells	0.45652173913043476	0.9130434782608695	0.608695652173913	138
7	Paranephric body adipocyte	0.14035087719298245	1.0	0.24615384615384614	57
8	Podocyte	0.18333333333333332	0.9166666666666666	0.3055555555555556	60
9	Proximal tubule S1/S2 cells	0.8321853475266124	0.7948564593301436	0.8130926888956868	1597
10	Proximal tubule S3 cells (type 1)	0.8223495702005731	0.737315350032113	0.7775143921435828	1396
11	Proximal tubule S3 cells (type 2)	0.9220183486238532	0.9013452914798207	0.9115646258503401	654
12	Renal pericytes	0.5701754385964912	0.8843537414965986	0.6933333333333334	228
13	Stem cells (Kit+)	0.7669172932330827	0.9532710280373832	0.8499999999999999	133
0	Active proliferating cells (Ki-67+)	0.019230769230769232	0.1111111111111111	0.03278688524590165	52
1	Collecting duct principal cells	0.9482758620689655	0.8923303834808259	0.919452887537994	638
2	Collecting duct intercalated cells	0.9864864864864865	0.9240506329113924	0.954248366013072	148
3	Distal convoluted tubule cells	0.971830985915493	0.930635838150289	0.9507874015748031	497
4	Endothelial cells	0.7541528239202658	0.7382113821138211	0.7460969597370583	602
5	Loop of Henle cells	0.9234338747099768	0.9408983451536643	0.9320843091334895	862
6	Medullary collecting duct cells	0.37681159420289856	0.8666666666666667	0.5252525252525253	138
7	Paranephric body adipocyte	0.10526315789473684	0.8571428571428571	0.1875	57
8	Podocyte	0.1	0.8571428571428571	0.17910447761194032	60
9	Proximal tubule S1/S2 cells	0.8440826549780839	0.8057381948595338	0.8244648318042813	1597
10	Proximal tubule S3 cells (type 1)	0.8373925501432665	0.759090909090909	0.7963215258855586	1396
11	Proximal tubule S3 cells (type 2)	0.9357798165137615	0.8631875881523272	0.8980190755685986	654
12	Renal pericytes	0.5043859649122807	0.8778625954198473	0.6406685236768803	228
13	Stem cells (Kit+)	0.7969924812030075	0.9636363636363636	0.8724279835390947	133
0	Active proliferating cells (Ki-67+)	0.038461538461538464	0.6666666666666666	0.07272727272727274	52
1	Collecting duct principal cells	0.9137931034482759	0.9181102362204724	0.9159465828750981	638
2	Collecting duct intercalated cells	0.9662162162162162	0.959731543624161	0.962962962962963	148
3	Distal convoluted tubule cells	0.9919517102615694	0.9079189686924494	0.948076923076923	497
4	Endothelial cells	0.7475083056478405	0.7487520798668885	0.7481296758104738	602
5	Loop of Henle cells	0.9327146171693735	0.9436619718309859	0.9381563593932323	862
6	Medullary collecting duct cells	0.4420289855072464	0.9242424242424242	0.5980392156862745	138
7	Paranephric body adipocyte	0.19298245614035087	0.9166666666666666	0.3188405797101449	57
8	Podocyte	0.23333333333333334	0.9333333333333333	0.37333333333333335	60
9	Proximal tubule S1/S2 cells	0.8096430807764559	0.8325820991629105	0.820952380952381	1597
10	Proximal tubule S3 cells (type 1)	0.8459885386819485	0.7326302729528535	0.7852393617021275	1396
11	Proximal tubule S3 cells (type 2)	0.9311926605504587	0.8553370786516854	0.8916544655929721	654
12	Renal pericytes	0.5657894736842105	0.6615384615384615	0.6099290780141844	228
13	Stem cells (Kit+)	0.8195488721804511	0.956140350877193	0.8825910931174088	133
