# Supplementary material for: Interpretable deep generative ensemble learning for single-cell omics with Hydra
Source: Mol Syst Biol. 2026 Apr 11;22(7):1161–79. doi: 10.1038/s44320-026-00208-7 (PMC13328726; doi:10.1038/s44320-026-00208-7)
Supplement: Supplementary file 5 — Source data Fig. 4 [file 44320_2026_208_MOESM5_ESM.zip › SD figure 4/4C/all_cell_type_results_MOFA2.csv]

cell_type_id	cell_type	recall	precision	f1_score	number
0	Loop of Henle cells	0.45359628770301624	0.3756003842459174	0.4109301103520757	862
1	Proximal tubule S1/S2 cells	0.9292423293675642	0.4614427860696517	0.6166632038229795	1597
2	Distal convoluted tubule cells	0.0	0.0	0.0	497
3	Proximal tubule S3 cells (type 1)	0.5100286532951289	0.39709983268265475	0.4465349639385387	1396
4	Proximal tubule S3 cells (type 2)	0.8715596330275229	0.5632411067193676	0.6842737094837935	654
5	Endothelial cells	0.0	0.0	0.0	602
6	Medullary collecting duct cells	0.0	0.0	0.0	138
7	Collecting duct principal cells	0.0	0.0	0.0	638
8	Renal pericytes	0.0	0.0	0.0	228
9	Active proliferating cells (Ki-67+)	0.0	0.0	0.0	52
10	Paranephric body adipocyte	0.0	0.0	0.0	57
11	Podocyte	0.0	0.0	0.0	60
12	Stem cells (Kit+)	0.0	0.0	0.0	133
13	Collecting duct intercalated cells	0.0	0.0	0.0	148
0	Proximal tubule S1/S2 cells	0.6931747025673137	0.5273939971414959	0.599025974025974	1597
1	Loop of Henle cells	0.9269141531322506	0.3040334855403349	0.45787965616045845	862
2	Proximal tubule S3 cells (type 1)	0.8094555873925502	0.5096977898060442	0.6255189593135898	1396
3	Proximal tubule S3 cells (type 2)	0.1712538226299694	0.9491525423728814	0.29015544041450775	654
4	Endothelial cells	0.0	0.0	0.0	602
5	Collecting duct principal cells	0.0	0.0	0.0	638
6	Distal convoluted tubule cells	0.0	0.0	0.0	497
7	Collecting duct intercalated cells	0.0	0.0	0.0	148
8	Renal pericytes	0.0	0.0	0.0	228
9	Active proliferating cells (Ki-67+)	0.0	0.0	0.0	52
10	Paranephric body adipocyte	0.0	0.0	0.0	57
11	Podocyte	0.0	0.0	0.0	60
12	Stem cells (Kit+)	0.0	0.0	0.0	133
13	Medullary collecting duct cells	0.0	0.0	0.0	138
0	Loop of Henle cells	0.9269141531322506	0.27771984706291275	0.4273870018721583	862
1	Proximal tubule S1/S2 cells	0.6931747025673137	0.6282633371169126	0.6591247395058054	1597
2	Distal convoluted tubule cells	0.0	0.0	0.0	497
3	Proximal tubule S3 cells (type 1)	0.8345272206303725	0.5254848894903023	0.6448934403542762	1396
4	Endothelial cells	0.0	0.0	0.0	602
5	Medullary collecting duct cells	0.0	0.0	0.0	138
6	Collecting duct principal cells	0.0	0.0	0.0	638
7	Collecting duct intercalated cells	0.0	0.0	0.0	148
8	Podocyte	0.0	0.0	0.0	60
9	Proximal tubule S3 cells (type 2)	0.28287461773700306	0.8980582524271845	0.43023255813953487	654
10	Renal pericytes	0.0	0.0	0.0	228
11	Active proliferating cells (Ki-67+)	0.0	0.0	0.0	52
12	Paranephric body adipocyte	0.0	0.0	0.0	57
13	Stem cells (Kit+)	0.0	0.0	0.0	133
0	Loop of Henle cells	0.9454756380510441	0.30051622418879054	0.45607162842753207	862
1	Proximal tubule S1/S2 cells	0.9737006887914841	0.4919329326162607	0.6536359815048339	1597
2	Distal convoluted tubule cells	0.0	0.0	0.0	497
3	Proximal tubule S3 cells (type 1)	0.07378223495702006	0.138255033557047	0.09621672115833722	1396
4	Proximal tubule S3 cells (type 2)	0.09480122324159021	0.21453287197231835	0.13149522799575822	654
5	Endothelial cells	0.07308970099667775	0.2838709677419355	0.11624834874504625	602
6	Medullary collecting duct cells	0.0	0.0	0.0	138
7	Collecting duct principal cells	0.0	0.0	0.0	638
8	Collecting duct intercalated cells	0.0	0.0	0.0	148
9	Podocyte	0.0	0.0	0.0	60
10	Renal pericytes	0.0	0.0	0.0	228
11	Active proliferating cells (Ki-67+)	0.0	0.0	0.0	52
12	Paranephric body adipocyte	0.0	0.0	0.0	57
13	Stem cells (Kit+)	0.0	0.0	0.0	133
0	Loop of Henle cells	0.9164733178654292	0.2702702702702703	0.4174372523117569	862
1	Proximal tubule S1/S2 cells	0.9555416405760802	0.5155405405405405	0.6697388632872503	1597
2	Distal convoluted tubule cells	0.0	0.0	0.0	497
3	Proximal tubule S3 cells (type 1)	0.14469914040114612	0.21932681867535286	0.17436340094950364	1396
4	Proximal tubule S3 cells (type 2)	0.07339449541284404	0.18604651162790697	0.10526315789473685	654
5	Endothelial cells	0.0	0.0	0.0	602
6	Medullary collecting duct cells	0.0	0.0	0.0	138
7	Collecting duct principal cells	0.0	0.0	0.0	638
8	Podocyte	0.0	0.0	0.0	60
9	Renal pericytes	0.0	0.0	0.0	228
10	Active proliferating cells (Ki-67+)	0.0	0.0	0.0	52
11	Paranephric body adipocyte	0.0	0.0	0.0	57
12	Stem cells (Kit+)	0.0	0.0	0.0	133
13	Collecting duct intercalated cells	0.0	0.0	0.0	148
