# Supplementary material for: Interpretable deep generative ensemble learning for single-cell omics with Hydra
Source: Mol Syst Biol. 2026 Apr 11;22(7):1161–79. doi: 10.1038/s44320-026-00208-7 (PMC13328726; doi:10.1038/s44320-026-00208-7)
Supplement: Supplementary file 5 — Source data Fig. 4 [file 44320_2026_208_MOESM5_ESM.zip › SD figure 4/4C/all_cell_type_results_scJoint.csv]

cell_type_id	cell_type	recall	precision	f1_score	number
0	Loop of Henle cells	0.8909512761020881	0.847682119205298	0.8687782805429864	862
1	Proximal tubule S1/S2 cells	0.8371947401377583	0.7286103542234332	0.7791375291375292	1597
2	Distal convoluted tubule cells	0.8490945674044266	0.8099808061420346	0.8290766208251473	497
3	Proximal tubule S3 cells (type 1)	0.8108882521489972	0.6881458966565349	0.744491943439658	1396
4	Proximal tubule S3 cells (type 2)	0.8807339449541285	0.8622754491017964	0.8714069591527989	654
5	Endothelial cells	0.5780730897009967	0.6757281553398058	0.6230975828111012	602
6	Medullary collecting duct cells	0.007246376811594203	1.0	0.014388489208633093	138
7	Collecting duct principal cells	0.8401253918495298	0.7006535947712418	0.7640769779044904	638
8	Renal pericytes	0.16228070175438597	0.9487179487179487	0.2771535580524345	228
9	Active proliferating cells (Ki-67+)	0.0	0.0	0.0	52
10	Paranephric body adipocyte	0.0	0.0	0.0	57
11	Podocyte	0.0	0.0	0.0	60
12	Stem cells (Kit+)	0.10526315789473684	0.7777777777777778	0.18543046357615892	133
13	Collecting duct intercalated cells	0.7027027027027027	0.697986577181208	0.7003367003367004	148
0	Proximal tubule S1/S2 cells	0.8365685660613651	0.7121535181236673	0.7693636625395911	1597
1	Loop of Henle cells	0.8932714617169374	0.8182784272051009	0.8541320022185246	862
2	Proximal tubule S3 cells (type 1)	0.8030085959885387	0.6954094292803971	0.745345744680851	1396
3	Proximal tubule S3 cells (type 2)	0.8899082568807339	0.8267045454545454	0.8571428571428571	654
4	Endothelial cells	0.5780730897009967	0.7116564417177914	0.6379468377635198	602
5	Collecting duct principal cells	0.8463949843260188	0.7105263157894737	0.7725321888412017	638
6	Distal convoluted tubule cells	0.8169014084507042	0.8675213675213675	0.8414507772020726	497
7	Collecting duct intercalated cells	0.6418918918918919	0.7364341085271318	0.6859205776173285	148
8	Renal pericytes	0.2236842105263158	0.9444444444444444	0.3617021276595745	228
9	Active proliferating cells (Ki-67+)	0.0	0.0	0.0	52
10	Paranephric body adipocyte	0.0	0.0	0.0	57
11	Podocyte	0.0	0.0	0.0	60
12	Stem cells (Kit+)	0.03007518796992481	0.5	0.05673758865248227	133
13	Medullary collecting duct cells	0.036231884057971016	0.25	0.06329113924050633	138
0	Loop of Henle cells	0.8921113689095128	0.8553948832035595	0.8733674048835889	862
1	Proximal tubule S1/S2 cells	0.8340638697557922	0.7223427331887202	0.7741935483870968	1597
2	Distal convoluted tubule cells	0.8591549295774648	0.8455445544554455	0.8522954091816366	497
3	Proximal tubule S3 cells (type 1)	0.8180515759312321	0.6757396449704142	0.7401166558651977	1396
4	Endothelial cells	0.5564784053156147	0.6864754098360656	0.6146788990825688	602
5	Medullary collecting duct cells	0.028985507246376812	0.8	0.055944055944055944	138
6	Collecting duct principal cells	0.8699059561128527	0.7245430809399478	0.7905982905982907	638
7	Collecting duct intercalated cells	0.6824324324324325	0.7426470588235294	0.7112676056338029	148
8	Podocyte	0.0	0.0	0.0	60
9	Proximal tubule S3 cells (type 2)	0.8669724770642202	0.8617021276595744	0.8643292682926829	654
10	Renal pericytes	0.20175438596491227	1.0	0.3357664233576642	228
11	Active proliferating cells (Ki-67+)	0.0	0.0	0.0	52
12	Paranephric body adipocyte	0.0	0.0	0.0	57
13	Stem cells (Kit+)	0.13533834586466165	0.72	0.22784810126582278	133
0	Loop of Henle cells	0.8549883990719258	0.860981308411215	0.8579743888242143	862
1	Proximal tubule S1/S2 cells	0.8252974326862867	0.7116630669546437	0.764279501304726	1597
2	Distal convoluted tubule cells	0.8410462776659959	0.88	0.860082304526749	497
3	Proximal tubule S3 cells (type 1)	0.826647564469914	0.6812278630460449	0.7469255663430421	1396
4	Proximal tubule S3 cells (type 2)	0.8899082568807339	0.8302425106990015	0.8590405904059041	654
5	Endothelial cells	0.574750830564784	0.7554585152838428	0.6528301886792452	602
6	Medullary collecting duct cells	0.021739130434782608	0.75	0.04225352112676056	138
7	Collecting duct principal cells	0.8589341692789969	0.7043701799485861	0.7740112994350283	638
8	Collecting duct intercalated cells	0.6351351351351351	0.7121212121212122	0.6714285714285715	148
9	Podocyte	0.0	0.0	0.0	60
10	Renal pericytes	0.31140350877192985	0.8875	0.4610389610389611	228
11	Active proliferating cells (Ki-67+)	0.0	0.0	0.0	52
12	Paranephric body adipocyte	0.0	0.0	0.0	57
13	Stem cells (Kit+)	0.15789473684210525	0.65625	0.2545454545454545	133
0	Loop of Henle cells	0.8689095127610209	0.8406285072951739	0.8545350827153452	862
1	Proximal tubule S1/S2 cells	0.849718221665623	0.7104712041884816	0.7738808098089535	1597
2	Distal convoluted tubule cells	0.8470824949698189	0.7839851024208566	0.8143133462282399	497
3	Proximal tubule S3 cells (type 1)	0.7836676217765043	0.682896379525593	0.7298198799199467	1396
4	Proximal tubule S3 cells (type 2)	0.8792048929663608	0.8518518518518519	0.8653122648607976	654
5	Endothelial cells	0.5498338870431894	0.658051689860835	0.5990950226244345	602
6	Medullary collecting duct cells	0.007246376811594203	0.2	0.013986013986013986	138
7	Collecting duct principal cells	0.8573667711598746	0.7206851119894598	0.7831066571224052	638
8	Podocyte	0.0	0.0	0.0	60
9	Renal pericytes	0.05701754385964912	0.8666666666666667	0.10699588477366255	228
10	Active proliferating cells (Ki-67+)	0.0	0.0	0.0	52
11	Paranephric body adipocyte	0.0	0.0	0.0	57
12	Stem cells (Kit+)	0.10526315789473684	0.6086956521739131	0.1794871794871795	133
13	Collecting duct intercalated cells	0.668918918918919	0.7021276595744681	0.6851211072664359	148
