# Supplementary material for: Interpretable deep generative ensemble learning for single-cell omics with Hydra
Source: Mol Syst Biol. 2026 Apr 11;22(7):1161–79. doi: 10.1038/s44320-026-00208-7 (PMC13328726; doi:10.1038/s44320-026-00208-7)
Supplement: Supplementary file 5 — Source data Fig. 4 [file 44320_2026_208_MOESM5_ESM.zip › SD figure 4/4C/all_cell_type_results_UMINT.csv]

cell_type_id	cell_type	recall	precision	f1_score	number
0	Loop of Henle cells	0.0	0.0	0.0	862
1	Proximal tubule S1/S2 cells	1.0	0.22613990370999718	0.3688647649844093	1597
2	Distal convoluted tubule cells	0.0	0.0	0.0	497
3	Proximal tubule S3 cells (type 1)	0.0	0.0	0.0	1396
4	Proximal tubule S3 cells (type 2)	0.0	0.0	0.0	654
5	Endothelial cells	0.0	0.0	0.0	602
6	Medullary collecting duct cells	0.0	0.0	0.0	138
7	Collecting duct principal cells	0.0	0.0	0.0	638
8	Renal pericytes	0.0	0.0	0.0	228
9	Active proliferating cells (Ki-67+)	0.0	0.0	0.0	52
10	Paranephric body adipocyte	0.0	0.0	0.0	57
11	Podocyte	0.0	0.0	0.0	60
12	Stem cells (Kit+)	0.0	0.0	0.0	133
13	Collecting duct intercalated cells	0.0	0.0	0.0	148
0	Proximal tubule S1/S2 cells	0.8728866624921728	0.2183241973375098	0.3492858932598346	1597
1	Loop of Henle cells	0.0	0.0	0.0	862
2	Proximal tubule S3 cells (type 1)	0.14398280802292263	0.2968980797636632	0.1939218523878437	1396
3	Proximal tubule S3 cells (type 2)	0.0	0.0	0.0	654
4	Endothelial cells	0.0	0.0	0.0	602
5	Collecting duct principal cells	0.0	0.0	0.0	638
6	Distal convoluted tubule cells	0.0	0.0	0.0	497
7	Collecting duct intercalated cells	0.0	0.0	0.0	148
8	Renal pericytes	0.0	0.0	0.0	228
9	Active proliferating cells (Ki-67+)	0.0	0.0	0.0	52
10	Paranephric body adipocyte	0.0	0.0	0.0	57
11	Podocyte	0.0	0.0	0.0	60
12	Stem cells (Kit+)	0.0	0.0	0.0	133
13	Medullary collecting duct cells	0.0	0.0	0.0	138
0	Loop of Henle cells	0.0	0.0	0.0	862
1	Proximal tubule S1/S2 cells	1.0	0.22613990370999718	0.3688647649844093	1597
2	Distal convoluted tubule cells	0.0	0.0	0.0	497
3	Proximal tubule S3 cells (type 1)	0.0	0.0	0.0	1396
4	Endothelial cells	0.0	0.0	0.0	602
5	Medullary collecting duct cells	0.0	0.0	0.0	138
6	Collecting duct principal cells	0.0	0.0	0.0	638
7	Collecting duct intercalated cells	0.0	0.0	0.0	148
8	Podocyte	0.0	0.0	0.0	60
9	Proximal tubule S3 cells (type 2)	0.0	0.0	0.0	654
10	Renal pericytes	0.0	0.0	0.0	228
11	Active proliferating cells (Ki-67+)	0.0	0.0	0.0	52
12	Paranephric body adipocyte	0.0	0.0	0.0	57
13	Stem cells (Kit+)	0.0	0.0	0.0	133
0	Loop of Henle cells	0.0	0.0	0.0	862
1	Proximal tubule S1/S2 cells	1.0	0.22613990370999718	0.3688647649844093	1597
2	Distal convoluted tubule cells	0.0	0.0	0.0	497
3	Proximal tubule S3 cells (type 1)	0.0	0.0	0.0	1396
4	Proximal tubule S3 cells (type 2)	0.0	0.0	0.0	654
5	Endothelial cells	0.0	0.0	0.0	602
6	Medullary collecting duct cells	0.0	0.0	0.0	138
7	Collecting duct principal cells	0.0	0.0	0.0	638
8	Collecting duct intercalated cells	0.0	0.0	0.0	148
9	Podocyte	0.0	0.0	0.0	60
10	Renal pericytes	0.0	0.0	0.0	228
11	Active proliferating cells (Ki-67+)	0.0	0.0	0.0	52
12	Paranephric body adipocyte	0.0	0.0	0.0	57
13	Stem cells (Kit+)	0.0	0.0	0.0	133
0	Loop of Henle cells	0.0	0.0	0.0	862
1	Proximal tubule S1/S2 cells	0.9248591108328115	0.22395754359363154	0.36059570312499994	1597
2	Distal convoluted tubule cells	0.0	0.0	0.0	497
3	Proximal tubule S3 cells (type 1)	0.10243553008595989	0.30620985010706636	0.15351583467525495	1396
4	Proximal tubule S3 cells (type 2)	0.0	0.0	0.0	654
5	Endothelial cells	0.0	0.0	0.0	602
6	Medullary collecting duct cells	0.0	0.0	0.0	138
7	Collecting duct principal cells	0.0	0.0	0.0	638
8	Podocyte	0.0	0.0	0.0	60
9	Renal pericytes	0.0	0.0	0.0	228
10	Active proliferating cells (Ki-67+)	0.0	0.0	0.0	52
11	Paranephric body adipocyte	0.0	0.0	0.0	57
12	Stem cells (Kit+)	0.0	0.0	0.0	133
13	Collecting duct intercalated cells	0.0	0.0	0.0	148
