# Supplementary material for: Interpretable deep generative ensemble learning for single-cell omics with Hydra
Source: Mol Syst Biol. 2026 Apr 11;22(7):1161–79. doi: 10.1038/s44320-026-00208-7 (PMC13328726; doi:10.1038/s44320-026-00208-7)
Supplement: Supplementary file 5 — Source data Fig. 4 [file 44320_2026_208_MOESM5_ESM.zip › SD figure 4/4C/all_cell_type_results_scMoMat.csv]

cell_type_id	cell_type	recall	precision	f1_score	number
0	Loop of Henle cells	0.5545243619489559	0.307395498392283	0.39553165080678526	862
1	Proximal tubule S1/S2 cells	0.5159674389480275	0.41891204880528726	0.4624017957351291	1597
2	Distal convoluted tubule cells	0.0	0.0	0.0	497
3	Proximal tubule S3 cells (type 1)	0.748567335243553	0.41141732283464566	0.5309959349593496	1396
4	Proximal tubule S3 cells (type 2)	0.0	0.0	0.0	654
5	Endothelial cells	0.3554817275747508	0.4672489082969432	0.40377358490566034	602
6	Medullary collecting duct cells	0.0	0.0	0.0	138
7	Collecting duct principal cells	0.24921630094043887	0.2933579335793358	0.2694915254237288	638
8	Renal pericytes	0.0	0.0	0.0	228
9	Active proliferating cells (Ki-67+)	0.0	0.0	0.0	52
10	Paranephric body adipocyte	0.0	0.0	0.0	57
11	Podocyte	0.0	0.0	0.0	60
12	Stem cells (Kit+)	0.0	0.0	0.0	133
13	Collecting duct intercalated cells	0.0	0.0	0.0	148
0	Proximal tubule S1/S2 cells	0.6355666875391359	0.43787748058671266	0.5185185185185185	1597
1	Loop of Henle cells	0.46867749419953597	0.29793510324483774	0.3642921550946799	862
2	Proximal tubule S3 cells (type 1)	0.6296561604584527	0.42940889106008795	0.5106012198663956	1396
3	Proximal tubule S3 cells (type 2)	0.0	0.0	0.0	654
4	Endothelial cells	0.20930232558139536	0.5478260869565217	0.30288461538461536	602
5	Collecting duct principal cells	0.3542319749216301	0.3242467718794835	0.33857677902621724	638
6	Distal convoluted tubule cells	0.3561368209255533	0.427536231884058	0.3885839736553238	497
7	Collecting duct intercalated cells	0.0	0.0	0.0	148
8	Renal pericytes	0.0	0.0	0.0	228
9	Active proliferating cells (Ki-67+)	0.0	0.0	0.0	52
10	Paranephric body adipocyte	0.0	0.0	0.0	57
11	Podocyte	0.0	0.0	0.0	60
12	Stem cells (Kit+)	0.0	0.0	0.0	133
13	Medullary collecting duct cells	0.0	0.0	0.0	138
0	Loop of Henle cells	0.6496519721577726	0.3017241379310345	0.4120676968359087	862
1	Proximal tubule S1/S2 cells	0.5648090169067	0.473490813648294	0.5151342090234152	1597
2	Distal convoluted tubule cells	0.0	0.0	0.0	497
3	Proximal tubule S3 cells (type 1)	0.7106017191977078	0.41506276150627613	0.5240359218172214	1396
4	Endothelial cells	0.2292358803986711	0.4709897610921502	0.30837988826815643	602
5	Medullary collecting duct cells	0.0	0.0	0.0	138
6	Collecting duct principal cells	0.3213166144200627	0.33171521035598706	0.32643312101910826	638
7	Collecting duct intercalated cells	0.0	0.0	0.0	148
8	Podocyte	0.0	0.0	0.0	60
9	Proximal tubule S3 cells (type 2)	0.0	0.0	0.0	654
10	Renal pericytes	0.0	0.0	0.0	228
11	Active proliferating cells (Ki-67+)	0.0	0.0	0.0	52
12	Paranephric body adipocyte	0.0	0.0	0.0	57
13	Stem cells (Kit+)	0.0	0.0	0.0	133
0	Loop of Henle cells	0.5614849187935035	0.2945830797321972	0.38642714570858283	862
1	Proximal tubule S1/S2 cells	0.6105197244834064	0.42409743366681163	0.5005133470225872	1597
2	Distal convoluted tubule cells	0.36217303822937624	0.40358744394618834	0.3817603393425239	497
3	Proximal tubule S3 cells (type 1)	0.6368194842406877	0.41542056074766354	0.5028280542986425	1396
4	Proximal tubule S3 cells (type 2)	0.0	0.0	0.0	654
5	Endothelial cells	0.07308970099667775	0.30985915492957744	0.11827956989247312	602
6	Medullary collecting duct cells	0.0	0.0	0.0	138
7	Collecting duct principal cells	0.12695924764890282	0.2066326530612245	0.15728155339805822	638
8	Collecting duct intercalated cells	0.0	0.0	0.0	148
9	Podocyte	0.0	0.0	0.0	60
10	Renal pericytes	0.0	0.0	0.0	228
11	Active proliferating cells (Ki-67+)	0.0	0.0	0.0	52
12	Paranephric body adipocyte	0.0	0.0	0.0	57
13	Stem cells (Kit+)	0.0	0.0	0.0	133
0	Loop of Henle cells	0.5765661252900232	0.33786539768864715	0.4260608658379768	862
1	Proximal tubule S1/S2 cells	0.7050720100187852	0.43643410852713177	0.5391429255446492	1597
2	Distal convoluted tubule cells	0.29577464788732394	0.4651898734177215	0.36162361623616235	497
3	Proximal tubule S3 cells (type 1)	0.42263610315186245	0.48360655737704916	0.4510703363914373	1396
4	Proximal tubule S3 cells (type 2)	0.41590214067278286	0.5407554671968191	0.470181503889369	654
5	Endothelial cells	0.4850498338870432	0.49491525423728816	0.48993288590604034	602
6	Medullary collecting duct cells	0.0	0.0	0.0	138
7	Collecting duct principal cells	0.18495297805642633	0.3089005235602094	0.23137254901960783	638
8	Podocyte	0.0	0.0	0.0	60
9	Renal pericytes	0.0	0.0	0.0	228
10	Active proliferating cells (Ki-67+)	0.0	0.0	0.0	52
11	Paranephric body adipocyte	0.0	0.0	0.0	57
12	Stem cells (Kit+)	0.0	0.0	0.0	133
13	Collecting duct intercalated cells	0.0	0.0	0.0	148
