# Supplementary material for: Interpretable deep generative ensemble learning for single-cell omics with Hydra
Source: Mol Syst Biol. 2026 Apr 11;22(7):1161–79. doi: 10.1038/s44320-026-00208-7 (PMC13328726; doi:10.1038/s44320-026-00208-7)
Supplement: Supplementary file 5 — Source data Fig. 4 [file 44320_2026_208_MOESM5_ESM.zip › SD figure 4/4C/all_cell_type_results_scGlue.csv]

cell_type_id	cell_type	recall	precision	f1_score	number
0	Loop of Henle cells	0.9338747099767981	0.8518518518518519	0.8909795240730493	862
1	Proximal tubule S1/S2 cells	0.8271759549154665	0.6812790097988654	0.7471719457013574	1597
2	Distal convoluted tubule cells	0.8531187122736419	0.8833333333333333	0.8679631525076765	497
3	Proximal tubule S3 cells (type 1)	0.7736389684813754	0.6057206954570948	0.6794589493551432	1396
4	Proximal tubule S3 cells (type 2)	0.6620795107033639	0.8018518518518518	0.7252931323283082	654
5	Endothelial cells	0.5930232558139535	0.7270875763747454	0.6532479414455626	602
6	Medullary collecting duct cells	0.021739130434782608	1.0	0.042553191489361694	138
7	Collecting duct principal cells	0.799373040752351	0.8374384236453202	0.8179631114675221	638
8	Renal pericytes	0.2719298245614035	0.9253731343283582	0.42033898305084755	228
9	Active proliferating cells (Ki-67+)	0.0	0.0	0.0	52
10	Paranephric body adipocyte	0.0	0.0	0.0	57
11	Podocyte	0.0	0.0	0.0	60
12	Stem cells (Kit+)	0.18045112781954886	1.0	0.3057324840764331	133
13	Collecting duct intercalated cells	0.8851351351351351	0.7237569060773481	0.7963525835866261	148
0	Proximal tubule S1/S2 cells	0.8465873512836568	0.6887417218543046	0.7595505617977528	1597
1	Loop of Henle cells	0.925754060324826	0.8562231759656652	0.8896321070234114	862
2	Proximal tubule S3 cells (type 1)	0.7722063037249284	0.6439665471923537	0.7022801302931597	1396
3	Proximal tubule S3 cells (type 2)	0.7614678899082569	0.83	0.7942583732057417	654
4	Endothelial cells	0.5946843853820598	0.7816593886462883	0.6754716981132076	602
5	Collecting duct principal cells	0.829153605015674	0.8615635179153095	0.8450479233226839	638
6	Distal convoluted tubule cells	0.8893360160965795	0.8615984405458089	0.8752475247524752	497
7	Collecting duct intercalated cells	0.918918918918919	0.7351351351351352	0.8168168168168168	148
8	Renal pericytes	0.3201754385964912	0.9012345679012346	0.4724919093851132	228
9	Active proliferating cells (Ki-67+)	0.0	0.0	0.0	52
10	Paranephric body adipocyte	0.0	0.0	0.0	57
11	Podocyte	0.0	0.0	0.0	60
12	Stem cells (Kit+)	0.2706766917293233	1.0	0.42603550295857984	133
13	Medullary collecting duct cells	0.036231884057971016	0.8333333333333334	0.06944444444444445	138
0	Loop of Henle cells	0.9327146171693735	0.8553191489361702	0.8923418423973363	862
1	Proximal tubule S1/S2 cells	0.8290544771446462	0.6950131233595801	0.7561393489434609	1597
2	Distal convoluted tubule cells	0.8772635814889336	0.9008264462809917	0.888888888888889	497
3	Proximal tubule S3 cells (type 1)	0.7979942693409742	0.6130985140341222	0.6934329287270463	1396
4	Endothelial cells	0.606312292358804	0.7832618025751072	0.6835205992509363	602
5	Medullary collecting duct cells	0.057971014492753624	1.0	0.1095890410958904	138
6	Collecting duct principal cells	0.8338557993730408	0.8594507269789984	0.8464598249801114	638
7	Collecting duct intercalated cells	0.9054054054054054	0.7613636363636364	0.8271604938271605	148
8	Podocyte	0.0	0.0	0.0	60
9	Proximal tubule S3 cells (type 2)	0.7247706422018348	0.8943396226415095	0.8006756756756758	654
10	Renal pericytes	0.30701754385964913	0.9333333333333333	0.4620462046204621	228
11	Active proliferating cells (Ki-67+)	0.0	0.0	0.0	52
12	Paranephric body adipocyte	0.03508771929824561	1.0	0.06779661016949151	57
13	Stem cells (Kit+)	0.3007518796992481	1.0	0.4624277456647399	133
0	Loop of Henle cells	0.91415313225058	0.8640350877192983	0.8883878241262683	862
1	Proximal tubule S1/S2 cells	0.8278021289918598	0.7200435729847494	0.7701718613457617	1597
2	Distal convoluted tubule cells	0.9014084507042254	0.8888888888888888	0.8951048951048951	497
3	Proximal tubule S3 cells (type 1)	0.832378223495702	0.6264150943396226	0.71485696708705	1396
4	Proximal tubule S3 cells (type 2)	0.7324159021406728	0.8903345724907064	0.8036912751677853	654
5	Endothelial cells	0.5963455149501661	0.8271889400921659	0.6930501930501931	602
6	Medullary collecting duct cells	0.007246376811594203	1.0	0.014388489208633093	138
7	Collecting duct principal cells	0.85423197492163	0.8410493827160493	0.8475894245723172	638
8	Collecting duct intercalated cells	0.8986486486486487	0.7037037037037037	0.7893175074183977	148
9	Podocyte	0.0	0.0	0.0	60
10	Renal pericytes	0.43859649122807015	0.8620689655172413	0.5813953488372092	228
11	Active proliferating cells (Ki-67+)	0.0	0.0	0.0	52
12	Paranephric body adipocyte	0.0	0.0	0.0	57
13	Stem cells (Kit+)	0.20300751879699247	0.9310344827586207	0.33333333333333326	133
0	Loop of Henle cells	0.9025522041763341	0.8456521739130435	0.8731762065095399	862
1	Proximal tubule S1/S2 cells	0.828428303068253	0.6788096459722934	0.7461928934010151	1597
2	Distal convoluted tubule cells	0.8088531187122736	0.8663793103448276	0.8366285119667014	497
3	Proximal tubule S3 cells (type 1)	0.7851002865329513	0.6234357224118316	0.6949904882688649	1396
4	Proximal tubule S3 cells (type 2)	0.7614678899082569	0.8512820512820513	0.8038740920096853	654
5	Endothelial cells	0.5946843853820598	0.7075098814229249	0.6462093862815884	602
6	Medullary collecting duct cells	0.057971014492753624	0.8888888888888888	0.10884353741496598	138
7	Collecting duct principal cells	0.8322884012539185	0.8415213946117274	0.8368794326241136	638
8	Podocyte	0.0	0.0	0.0	60
9	Renal pericytes	0.14912280701754385	0.9714285714285714	0.2585551330798479	228
10	Active proliferating cells (Ki-67+)	0.0	0.0	0.0	52
11	Paranephric body adipocyte	0.0	0.0	0.0	57
12	Stem cells (Kit+)	0.007518796992481203	1.0	0.014925373134328356	133
13	Collecting duct intercalated cells	0.8783783783783784	0.6372549019607843	0.7386363636363635	148
