# Supplementary material for: Interpretable deep generative ensemble learning for single-cell omics with Hydra
Source: Mol Syst Biol. 2026 Apr 11;22(7):1161–79. doi: 10.1038/s44320-026-00208-7 (PMC13328726; doi:10.1038/s44320-026-00208-7)
Supplement: Supplementary file 5 — Source data Fig. 4 [file 44320_2026_208_MOESM5_ESM.zip › SD figure 4/4C/all_cell_type_results_MultiVI.csv]

celltype_id	cell_type	recall	precision	f1_score	number
0	Loop of Henle cells	0.8213457076566125	0.7129909365558912	0.7633423180592992	862
1	Proximal tubule S1/S2 cells	0.8209142141515341	0.7263157894736842	0.7707231040564374	1597
2	Distal convoluted tubule cells	0.5070422535211268	0.4666666666666667	0.4860173577627772	497
3	Proximal tubule S3 cells (type 1)	0.7414040114613181	0.7093899931459904	0.7250437828371278	1396
4	Proximal tubule S3 cells (type 2)	0.8593272171253823	0.878125	0.8686244204018547	654
5	Endothelial cells	0.5730897009966778	0.5609756097560976	0.5669679539852096	602
6	Medullary collecting duct cells	0.08695652173913043	0.23076923076923078	0.12631578947368421	138
7	Collecting duct principal cells	0.6112852664576802	0.5492957746478874	0.5786350148367954	638
8	Renal pericytes	0.08771929824561403	0.37735849056603776	0.1423487544483986	228
9	Active proliferating cells (Ki-67+)	0.0	0.0	0.0	52
10	Paranephric body adipocyte	0.0	0.0	0.0	57
11	Podocyte	0.0	0.0	0.0	60
12	Stem cells (Kit+)	0.05263157894736842	0.10606060606060606	0.07035175879396985	133
13	Collecting duct intercalated cells	0.46621621621621623	0.5655737704918032	0.511111111111111	148
0	Proximal tubule S1/S2 cells	0.80463368816531	0.7576650943396226	0.7804433647130277	1597
1	Loop of Henle cells	0.8526682134570766	0.7241379310344828	0.7831646244006393	862
2	Proximal tubule S3 cells (type 1)	0.7958452722063037	0.7186287192755498	0.7552685248130523	1396
3	Proximal tubule S3 cells (type 2)	0.8868501529051988	0.8854961832061069	0.8861726508785331	654
4	Endothelial cells	0.526578073089701	0.5561403508771929	0.5409556313993173	602
5	Collecting duct principal cells	0.713166144200627	0.7233704292527822	0.7182320441988951	638
6	Distal convoluted tubule cells	0.7484909456740443	0.7140115163147792	0.7308447937131631	497
7	Collecting duct intercalated cells	0.6486486486486487	0.6114649681528662	0.6295081967213115	148
8	Renal pericytes	0.12280701754385964	0.358974358974359	0.1830065359477124	228
9	Active proliferating cells (Ki-67+)	0.0	0.0	0.0	52
10	Paranephric body adipocyte	0.017543859649122806	1.0	0.034482758620689655	57
11	Podocyte	0.0	0.0	0.0	60
12	Stem cells (Kit+)	0.24812030075187969	0.4074074074074074	0.308411214953271	133
13	Medullary collecting duct cells	0.42028985507246375	0.5370370370370371	0.4715447154471545	138
0	Loop of Henle cells	0.8259860788863109	0.6892545982575025	0.7514511873350923	862
1	Proximal tubule S1/S2 cells	0.8396994364433312	0.745414118954975	0.7897526501766785	1597
2	Distal convoluted tubule cells	0.7364185110663984	0.7052023121387283	0.7204724409448819	497
3	Proximal tubule S3 cells (type 1)	0.7922636103151862	0.6977917981072556	0.7420328748742033	1396
4	Endothelial cells	0.5199335548172758	0.5916824196597353	0.5534924845269673	602
5	Medullary collecting duct cells	0.2246376811594203	0.44285714285714284	0.2980769230769231	138
6	Collecting duct principal cells	0.5940438871473355	0.6878402903811253	0.6375105130361649	638
7	Collecting duct intercalated cells	0.39864864864864863	0.4796747967479675	0.4354243542435424	148
8	Podocyte	0.0	0.0	0.0	60
9	Proximal tubule S3 cells (type 2)	0.8470948012232415	0.915702479338843	0.8800635424940428	654
10	Renal pericytes	0.09210526315789473	0.20388349514563106	0.1268882175226586	228
11	Active proliferating cells (Ki-67+)	0.0	0.0	0.0	52
12	Paranephric body adipocyte	0.017543859649122806	0.25	0.03278688524590164	57
13	Stem cells (Kit+)	0.3308270676691729	0.3492063492063492	0.33976833976833976	133
0	Loop of Henle cells	0.8433874709976799	0.7365754812563323	0.7863710113574905	862
1	Proximal tubule S1/S2 cells	0.823418910457107	0.7119653492149431	0.7636469221835075	1597
2	Distal convoluted tubule cells	0.6941649899396378	0.7128099173553719	0.7033639143730888	497
3	Proximal tubule S3 cells (type 1)	0.7614613180515759	0.7091394262841895	0.7343696027633851	1396
4	Proximal tubule S3 cells (type 2)	0.8608562691131498	0.8993610223642172	0.8796875000000001	654
5	Endothelial cells	0.5465116279069767	0.6278625954198473	0.5843694493783304	602
6	Medullary collecting duct cells	0.2608695652173913	0.4186046511627907	0.32142857142857145	138
7	Collecting duct principal cells	0.6551724137931034	0.5813630041724618	0.6160648489314664	638
8	Collecting duct intercalated cells	0.4594594594594595	0.5573770491803278	0.5037037037037038	148
9	Podocyte	0.016666666666666666	0.3333333333333333	0.031746031746031744	60
10	Renal pericytes	0.22807017543859648	0.5306122448979592	0.31901840490797545	228
11	Active proliferating cells (Ki-67+)	0.0	0.0	0.0	52
12	Paranephric body adipocyte	0.14035087719298245	0.5333333333333333	0.22222222222222224	57
13	Stem cells (Kit+)	0.08270676691729323	0.21568627450980393	0.11956521739130434	133
0	Loop of Henle cells	0.7703016241299304	0.6484375	0.704135737009544	862
1	Proximal tubule S1/S2 cells	0.8033813400125235	0.7373563218390805	0.768954150434522	1597
2	Distal convoluted tubule cells	0.5271629778672032	0.4990476190476191	0.5127201565557731	497
3	Proximal tubule S3 cells (type 1)	0.747134670487106	0.7085597826086957	0.7273361227336124	1396
4	Proximal tubule S3 cells (type 2)	0.8746177370030581	0.8362573099415205	0.8550074738415546	654
5	Endothelial cells	0.553156146179402	0.5615514333895447	0.5573221757322175	602
6	Medullary collecting duct cells	0.26811594202898553	0.46835443037974683	0.3410138248847926	138
7	Collecting duct principal cells	0.5376175548589341	0.6282051282051282	0.5793918918918919	638
8	Podocyte	0.016666666666666666	0.041666666666666664	0.023809523809523805	60
9	Renal pericytes	0.05263157894736842	0.10526315789473684	0.07017543859649122	228
10	Active proliferating cells (Ki-67+)	0.0	0.0	0.0	52
11	Paranephric body adipocyte	0.0	0.0	0.0	57
12	Stem cells (Kit+)	0.13533834586466165	0.2857142857142857	0.18367346938775508	133
13	Collecting duct intercalated cells	0.5472972972972973	0.4153846153846154	0.47230320699708456	148
