# Supplementary material for: Interpretable deep generative ensemble learning for single-cell omics with Hydra
Source: Mol Syst Biol. 2026 Apr 11;22(7):1161–79. doi: 10.1038/s44320-026-00208-7 (PMC13328726; doi:10.1038/s44320-026-00208-7)
Supplement: Supplementary file 5 — Source data Fig. 4 [file 44320_2026_208_MOESM5_ESM.zip › SD figure 4/4D/all_cell_type_results_Hydra-Ensemble-25_FS100.csv]

cell_type_id	cell_type	recall	precision	f1_score	number
0	CD4 and CD8 activated memory	0.1864406779661017	0.3235294117647059	0.23655913978494625	59
1	CD4 memory	0.8914354644149578	0.8903614457831325	0.8908981314044605	829
2	CD4 naive I	0.956140350877193	0.6038781163434903	0.7402376910016978	912
3	CD4 naive II	0.04753199268738574	0.5909090909090909	0.08798646362098139	547
4	CD56bright CD16dim NK	0.7	0.8166666666666667	0.7538461538461538	70
5	CD56dim CD16bright NK	0.9544658493870403	0.9008264462809917	0.9268707482993197	571
6	CD8 effector	0.9166666666666666	0.9716466739367503	0.9433562731604023	972
7	CD8 memory	0.867595818815331	0.7455089820359282	0.8019323671497585	287
8	CD8 naive	0.9840116279069767	0.9630156472261735	0.9734004313443565	688
9	Classical monocytes	0.6789137380191693	0.8909853249475891	0.7706255666364461	626
10	MAIT-NKT cells	0.9361702127659575	0.9072164948453608	0.9214659685863875	188
11	Memory B	0.5625	0.7758620689655172	0.6521739130434782	80
12	NK-T doublets	0.723404255319149	0.4358974358974359	0.5439999999999999	47
13	NK-monocyte doublets	1.0	0.2777777777777778	0.4347826086956522	20
14	Naive B	0.9777777777777777	0.8380952380952381	0.9025641025641026	180
15	Neutrophils	0.7980769230769231	0.3755656108597285	0.5107692307692309	104
16	Non classical monocytes	0.952054794520548	0.8176470588235294	0.8797468354430379	146
17	Plasma cells	0.75	1.0	0.8571428571428571	12
18	Platelet-bound monocytes	0.31666666666666665	0.7037037037037037	0.4367816091954023	60
19	Platelets	0.9090909090909091	0.625	0.7407407407407406	22
20	Proliferating T and NK cell	0.36	0.8181818181818182	0.5	25
21	Regulatory T cells	0.043010752688172046	0.08695652173913043	0.05755395683453237	93
22	T-NK-B cell doublets	0.6	0.7857142857142857	0.6804123711340206	55
23	conventional DC	0.671875	0.9555555555555556	0.7889908256880733	64
24	gdT cells	0.9254385964912281	0.9768518518518519	0.9504504504504505	228
25	plasmacytoid DC	1.0	0.75	0.8571428571428571	18
0	CD4 and CD8 activated memory	0.2033898305084746	0.32432432432432434	0.25	59
1	CD4 memory	0.9155609167671894	0.8615209988649262	0.887719298245614	829
2	CD4 naive I	0.27631578947368424	0.72	0.39936608557844694	912
3	CD4 naive II	0.8025594149908593	0.3919642857142857	0.5266946610677864	547
4	CD56bright CD16dim NK	0.8428571428571429	0.7108433734939759	0.7712418300653594	70
5	CD56dim CD16bright NK	0.9194395796847635	0.9308510638297872	0.9251101321585903	571
6	CD8 effector	0.9393004115226338	0.9354508196721312	0.9373716632443532	972
7	CD8 memory	0.7874564459930313	0.8014184397163121	0.7943760984182778	287
8	CD8 naive	0.9781976744186046	0.9655667144906743	0.9718411552346571	688
9	Classical monocytes	0.6038338658146964	0.8513513513513513	0.7065420560747663	626
10	MAIT-NKT cells	0.9148936170212766	0.9347826086956522	0.924731182795699	188
11	Memory B	0.7125	0.6551724137931034	0.6826347305389221	80
12	NK-T doublets	0.5957446808510638	0.5	0.5436893203883495	47
13	NK-monocyte doublets	0.85	0.34	0.4857142857142858	20
14	Naive B	0.9111111111111111	0.8677248677248677	0.8888888888888887	180
15	Neutrophils	0.8653846153846154	0.32142857142857145	0.46875	104
16	Non classical monocytes	0.8698630136986302	0.9694656488549618	0.9169675090252707	146
17	Plasma cells	0.9166666666666666	1.0	0.9565217391304348	12
18	Platelet-bound monocytes	0.35	0.2876712328767123	0.31578947368421056	60
19	Platelets	0.45454545454545453	0.5882352941176471	0.5128205128205129	22
20	Proliferating T and NK cell	0.4	0.6666666666666666	0.5	25
21	Regulatory T cells	0.0967741935483871	0.28125	0.144	93
22	T-NK-B cell doublets	0.4909090909090909	0.7714285714285715	0.6	55
23	conventional DC	0.703125	0.9574468085106383	0.8108108108108107	64
24	gdT cells	0.956140350877193	0.897119341563786	0.9256900212314225	228
25	plasmacytoid DC	1.0	0.9473684210526315	0.972972972972973	18
0	CD4 and CD8 activated memory	0.23728813559322035	0.3181818181818182	0.27184466019417475	59
1	CD4 memory	0.8588661037394452	0.900126422250316	0.8790123456790123	829
2	CD4 naive I	0.9583333333333334	0.5949625595643295	0.7341453170936583	912
3	CD4 naive II	0.04204753199268738	0.696969696969697	0.0793103448275862	547
4	CD56bright CD16dim NK	0.8857142857142857	0.5486725663716814	0.6775956284153005	70
5	CD56dim CD16bright NK	0.9281961471103327	0.9380530973451328	0.9330985915492958	571
6	CD8 effector	0.9156378600823045	0.9663409337676439	0.9403063919704173	972
7	CD8 memory	0.8606271777003485	0.7097701149425287	0.7779527559055118	287
8	CD8 naive	0.9781976744186046	0.9683453237410072	0.9732465654374548	688
9	Classical monocytes	0.7348242811501597	0.8949416342412452	0.8070175438596493	626
10	MAIT-NKT cells	0.9042553191489362	0.8629441624365483	0.8831168831168831	188
11	Memory B	0.5	0.7547169811320755	0.6015037593984962	80
12	NK-T doublets	0.3829787234042553	0.4864864864864865	0.42857142857142855	47
13	NK-monocyte doublets	0.85	0.4594594594594595	0.5964912280701754	20
14	Naive B	0.9722222222222222	0.8027522935779816	0.8793969849246231	180
15	Neutrophils	0.8557692307692307	0.39555555555555555	0.541033434650456	104
16	Non classical monocytes	0.9657534246575342	0.9215686274509803	0.94314381270903	146
17	Plasma cells	0.9166666666666666	1.0	0.9565217391304348	12
18	Platelet-bound monocytes	0.31666666666666665	0.59375	0.41304347826086957	60
19	Platelets	0.4090909090909091	0.5625	0.47368421052631576	22
20	Proliferating T and NK cell	0.48	0.6666666666666666	0.5581395348837209	25
21	Regulatory T cells	0.15053763440860216	0.23333333333333334	0.1830065359477124	93
22	T-NK-B cell doublets	0.5636363636363636	0.9117647058823529	0.6966292134831461	55
23	conventional DC	0.96875	0.8857142857142857	0.9253731343283582	64
24	gdT cells	0.9473684210526315	0.9391304347826087	0.9432314410480349	228
25	plasmacytoid DC	1.0	0.9473684210526315	0.972972972972973	18
0	CD4 and CD8 activated memory	0.288135593220339	0.4473684210526316	0.35051546391752586	59
1	CD4 memory	0.8407720144752714	0.900516795865633	0.8696194635059263	829
2	CD4 naive I	0.9089912280701754	0.6501960784313725	0.7581161408321903	912
3	CD4 naive II	0.29981718464351004	0.6507936507936508	0.41051314142678347	547
4	CD56bright CD16dim NK	0.9	0.6116504854368932	0.7283236994219652	70
5	CD56dim CD16bright NK	0.9001751313485113	0.9178571428571428	0.9089301503094606	571
6	CD8 effector	0.9125514403292181	0.9476495726495726	0.929769392033543	972
7	CD8 memory	0.8397212543554007	0.7280966767371602	0.7799352750809062	287
8	CD8 naive	0.9883720930232558	0.9645390070921985	0.9763101220387651	688
9	Classical monocytes	0.7827476038338658	0.8781362007168458	0.8277027027027027	626
10	MAIT-NKT cells	0.925531914893617	0.90625	0.9157894736842105	188
11	Memory B	0.575	0.8363636363636363	0.6814814814814815	80
12	NK-T doublets	0.7872340425531915	0.5441176470588235	0.6434782608695653	47
13	NK-monocyte doublets	1.0	0.38461538461538464	0.5555555555555556	20
14	Naive B	0.9888888888888889	0.827906976744186	0.9012658227848102	180
15	Neutrophils	0.7211538461538461	0.43103448275862066	0.539568345323741	104
16	Non classical monocytes	0.952054794520548	0.8853503184713376	0.9174917491749175	146
17	Plasma cells	1.0	1.0	1.0	12
18	Platelet-bound monocytes	0.4	0.5714285714285714	0.47058823529411764	60
19	Platelets	0.36363636363636365	0.6666666666666666	0.4705882352941177	22
20	Proliferating T and NK cell	0.48	0.75	0.5853658536585366	25
21	Regulatory T cells	0.053763440860215055	0.08333333333333333	0.06535947712418301	93
22	T-NK-B cell doublets	0.6	0.7857142857142857	0.6804123711340206	55
23	conventional DC	0.71875	0.9787234042553191	0.8288288288288289	64
24	gdT cells	0.8947368421052632	0.9760765550239234	0.9336384439359269	228
25	plasmacytoid DC	0.9444444444444444	0.9444444444444444	0.9444444444444444	18
0	CD4 and CD8 activated memory	0.13559322033898305	0.32	0.19047619047619047	59
1	CD4 memory	0.9071170084439083	0.8703703703703703	0.8883638511518015	829
2	CD4 naive I	0.24780701754385964	0.6746268656716418	0.3624699278267843	912
3	CD4 naive II	0.7568555758683729	0.3787740164684355	0.5048780487804878	547
4	CD56bright CD16dim NK	0.8	0.6746987951807228	0.7320261437908497	70
5	CD56dim CD16bright NK	0.9211908931698775	0.9084628670120898	0.9147826086956522	571
6	CD8 effector	0.9259259259259259	0.9523809523809523	0.9389671361502347	972
7	CD8 memory	0.8641114982578397	0.7106017191977078	0.779874213836478	287
8	CD8 naive	0.9869186046511628	0.9658605974395448	0.9762760603882099	688
9	Classical monocytes	0.7507987220447284	0.8655616942909761	0.8041060735671515	626
10	MAIT-NKT cells	0.9148936170212766	0.945054945054945	0.9297297297297297	188
11	Memory B	0.5375	0.8431372549019608	0.6564885496183206	80
12	NK-T doublets	0.46808510638297873	0.6111111111111112	0.5301204819277109	47
13	NK-monocyte doublets	0.85	0.53125	0.6538461538461537	20
14	Naive B	0.9888888888888889	0.8240740740740741	0.8989898989898991	180
15	Neutrophils	0.8076923076923077	0.39622641509433965	0.5316455696202532	104
16	Non classical monocytes	0.8904109589041096	0.9285714285714286	0.9090909090909091	146
17	Plasma cells	0.4166666666666667	1.0	0.5882352941176471	12
18	Platelet-bound monocytes	0.15	0.3103448275862069	0.20224719101123598	60
19	Platelets	0.7727272727272727	0.5666666666666667	0.6538461538461539	22
20	Proliferating T and NK cell	0.28	0.5833333333333334	0.3783783783783784	25
21	Regulatory T cells	0.10752688172043011	0.10989010989010989	0.10869565217391304	93
22	T-NK-B cell doublets	0.7818181818181819	0.7962962962962963	0.7889908256880734	55
23	conventional DC	0.75	0.96	0.8421052631578947	64
24	gdT cells	0.9385964912280702	0.9771689497716894	0.9574944071588366	228
25	plasmacytoid DC	1.0	0.72	0.8372093023255813	18
