# Supplementary material for: Interpretable deep generative ensemble learning for single-cell omics with Hydra
Source: Mol Syst Biol. 2026 Apr 11;22(7):1161–79. doi: 10.1038/s44320-026-00208-7 (PMC13328726; doi:10.1038/s44320-026-00208-7)
Supplement: Supplementary file 5 — Source data Fig. 4 [file 44320_2026_208_MOESM5_ESM.zip › SD figure 4/4D/all_cell_type_results_MOFA2.csv]

cell_type_id	cell_type	recall	precision	f1_score	number
0	CD4 memory	0.061519903498190594	0.3422818791946309	0.10429447852760736	829
1	CD4 naive II	0.0	0.0	0.0	547
2	gdT cells	0.0	0.0	0.0	228
3	CD8 effector	0.9897119341563786	0.3740279937791602	0.5428893905191873	972
4	CD4 naive I	0.9989035087719298	0.23028311425682507	0.3742810188989318	912
5	CD56dim CD16bright NK	0.28021015761821366	0.7079646017699115	0.4015056461731493	571
6	Classical monocytes	0.0	0.0	0.0	626
7	CD8 memory	0.0	0.0	0.0	287
8	CD56bright CD16dim NK	0.0	0.0	0.0	70
9	Neutrophils	0.0	0.0	0.0	104
10	Platelet-bound monocytes	0.0	0.0	0.0	60
11	CD8 naive	0.0	0.0	0.0	688
12	T-NK-B cell doublets	0.0	0.0	0.0	55
13	MAIT-NKT cells	0.0	0.0	0.0	188
14	Platelets	0.0	0.0	0.0	22
15	NK-T doublets	0.0	0.0	0.0	47
16	Non classical monocytes	0.0	0.0	0.0	146
17	Naive B	0.0	0.0	0.0	180
18	Proliferating T and NK cell	0.0	0.0	0.0	25
19	conventional DC	0.0	0.0	0.0	64
20	Regulatory T cells	0.0	0.0	0.0	93
21	NK-monocyte doublets	0.0	0.0	0.0	20
22	plasmacytoid DC	0.0	0.0	0.0	18
23	CD4 and CD8 activated memory	0.0	0.0	0.0	59
24	Memory B	0.0	0.0	0.0	80
25	Plasma cells	0.0	0.0	0.0	12
0	CD4 memory	0.0735826296743064	0.4066666666666667	0.12461695607763025	829
1	gdT cells	0.0	0.0	0.0	228
2	CD8 naive	0.0	0.0	0.0	688
3	CD8 effector	0.9876543209876543	0.39328144203195414	0.562554937005567	972
4	CD56dim CD16bright NK	0.0	0.0	0.0	571
5	Classical monocytes	0.8674121405750799	0.6838790931989924	0.7647887323943663	626
6	CD4 naive II	0.0	0.0	0.0	547
7	CD8 memory	0.0	0.0	0.0	287
8	Neutrophils	0.0	0.0	0.0	104
9	Platelet-bound monocytes	0.0	0.0	0.0	60
10	CD4 naive I	0.9967105263157895	0.25838544627629334	0.41038374717832954	912
11	T-NK-B cell doublets	0.0	0.0	0.0	55
12	MAIT-NKT cells	0.0	0.0	0.0	188
13	Platelets	0.0	0.0	0.0	22
14	NK-T doublets	0.0	0.0	0.0	47
15	Non classical monocytes	0.0	0.0	0.0	146
16	Proliferating T and NK cell	0.0	0.0	0.0	25
17	Naive B	0.0	0.0	0.0	180
18	Regulatory T cells	0.0	0.0	0.0	93
19	NK-monocyte doublets	0.0	0.0	0.0	20
20	conventional DC	0.0	0.0	0.0	64
21	CD56bright CD16dim NK	0.0	0.0	0.0	70
22	plasmacytoid DC	0.0	0.0	0.0	18
23	CD4 and CD8 activated memory	0.0	0.0	0.0	59
24	Memory B	0.0	0.0	0.0	80
25	Plasma cells	0.0	0.0	0.0	12
0	CD4 memory	0.9227985524728589	0.6255110384300899	0.7456140350877193	829
1	CD4 naive II	0.0	0.0	0.0	547
2	gdT cells	0.0	0.0	0.0	228
3	CD8 effector	0.9866255144032922	0.4091296928327645	0.5784077201447527	972
4	CD4 naive I	0.9429824561403509	0.4045155221072437	0.566161948650428	912
5	CD56dim CD16bright NK	0.0	0.0	0.0	571
6	CD8 memory	0.006968641114982578	0.16666666666666666	0.013377926421404684	287
7	CD56bright CD16dim NK	0.0	0.0	0.0	70
8	Neutrophils	0.0	0.0	0.0	104
9	Platelet-bound monocytes	0.0	0.0	0.0	60
10	CD8 naive	0.07848837209302326	0.7297297297297297	0.14173228346456693	688
11	T-NK-B cell doublets	0.0	0.0	0.0	55
12	MAIT-NKT cells	0.0	0.0	0.0	188
13	Platelets	0.0	0.0	0.0	22
14	Non classical monocytes	0.8698630136986302	0.7257142857142858	0.7912772585669783	146
15	Classical monocytes	0.7507987220447284	0.651872399445215	0.6978470675575353	626
16	Naive B	0.95	0.75	0.838235294117647	180
17	NK-T doublets	0.0	0.0	0.0	47
18	Proliferating T and NK cell	0.0	0.0	0.0	25
19	conventional DC	0.0	0.0	0.0	64
20	Regulatory T cells	0.0	0.0	0.0	93
21	NK-monocyte doublets	0.0	0.0	0.0	20
22	plasmacytoid DC	0.0	0.0	0.0	18
23	CD4 and CD8 activated memory	0.0	0.0	0.0	59
24	Memory B	0.0	0.0	0.0	80
25	Plasma cells	0.0	0.0	0.0	12
0	CD4 memory	0.8612786489746683	0.5748792270531401	0.6895219700627716	829
1	CD4 naive II	0.0	0.0	0.0	547
2	gdT cells	0.0	0.0	0.0	228
3	CD8 naive	0.0014534883720930232	0.125	0.0028735632183908046	688
4	CD8 effector	0.9567901234567902	0.5107084019769358	0.665950590762621	972
5	CD4 naive I	0.9824561403508771	0.39007400957771005	0.5584294172639451	912
6	CD56dim CD16bright NK	0.06129597197898424	0.5555555555555556	0.11041009463722397	571
7	Classical monocytes	0.987220447284345	0.6274111675126903	0.7672253258845437	626
8	CD8 memory	0.06620209059233449	0.25675675675675674	0.10526315789473684	287
9	CD56bright CD16dim NK	0.0	0.0	0.0	70
10	Neutrophils	0.0	0.0	0.0	104
11	MAIT-NKT cells	0.0	0.0	0.0	188
12	Platelets	0.0	0.0	0.0	22
13	NK-T doublets	0.0	0.0	0.0	47
14	Non classical monocytes	0.7123287671232876	0.6190476190476191	0.6624203821656051	146
15	Proliferating T and NK cell	0.0	0.0	0.0	25
16	conventional DC	0.0	0.0	0.0	64
17	T-NK-B cell doublets	0.0	0.0	0.0	55
18	Platelet-bound monocytes	0.0	0.0	0.0	60
19	Regulatory T cells	0.0	0.0	0.0	93
20	Naive B	0.6722222222222223	0.49387755102040815	0.5694117647058824	180
21	NK-monocyte doublets	0.0	0.0	0.0	20
22	CD4 and CD8 activated memory	0.0	0.0	0.0	59
23	Memory B	0.0	0.0	0.0	80
24	Plasma cells	0.0	0.0	0.0	12
25	plasmacytoid DC	0.0	0.0	0.0	18
0	CD4 memory	0.47406513872135103	0.46785714285714286	0.47094068304373876	829
1	CD4 naive II	0.0	0.0	0.0	547
2	gdT cells	0.0	0.0	0.0	228
3	CD8 naive	0.05377906976744186	0.30833333333333335	0.09158415841584158	688
4	CD4 naive I	0.9616228070175439	0.35235034150261146	0.5157306674507497	912
5	CD56dim CD16bright NK	0.18914185639229422	0.3025210084033613	0.23275862068965517	571
6	CD8 effector	0.9125514403292181	0.5153980244044161	0.6587448941700705	972
7	Classical monocytes	1.0	0.5758969641214351	0.7308814944541739	626
8	CD8 memory	0.0313588850174216	0.28125	0.05642633228840125	287
9	CD56bright CD16dim NK	0.0	0.0	0.0	70
10	Neutrophils	0.0	0.0	0.0	104
11	T-NK-B cell doublets	0.0	0.0	0.0	55
12	MAIT-NKT cells	0.0	0.0	0.0	188
13	Platelets	0.0	0.0	0.0	22
14	Non classical monocytes	0.0	0.0	0.0	146
15	Naive B	0.9333333333333333	0.6857142857142857	0.7905882352941177	180
16	Proliferating T and NK cell	0.0	0.0	0.0	25
17	NK-T doublets	0.0	0.0	0.0	47
18	conventional DC	0.0	0.0	0.0	64
19	Platelet-bound monocytes	0.0	0.0	0.0	60
20	NK-monocyte doublets	0.0	0.0	0.0	20
21	plasmacytoid DC	0.0	0.0	0.0	18
22	Regulatory T cells	0.0	0.0	0.0	93
23	CD4 and CD8 activated memory	0.0	0.0	0.0	59
24	Memory B	0.0125	0.08333333333333333	0.02173913043478261	80
25	Plasma cells	0.0	0.0	0.0	12
