# Supplementary material for: Interpretable deep generative ensemble learning for single-cell omics with Hydra
Source: Mol Syst Biol. 2026 Apr 11;22(7):1161–79. doi: 10.1038/s44320-026-00208-7 (PMC13328726; doi:10.1038/s44320-026-00208-7)
Supplement: Supplementary file 5 — Source data Fig. 4 [file 44320_2026_208_MOESM5_ESM.zip › SD figure 4/4D/all_cell_type_results_totalVI.csv]

celltype_id	cell_type	recall	precision	f1_score	number
0	CD4 memory	0.934861279	0.812368973	0.869321368	829
1	CD4 naive II	0.100548446	0.410447761	0.161527166	547
2	gdT cells	0.824561404	0.903846154	0.862385321	228
3	CD8 effector	0.947530864	0.869688385	0.906942393	972
4	CD4 naive I	0.856359649	0.58810241	0.697321429	912
5	CD56dim CD16bright NK	0.933450088	0.8528	0.891304348	571
6	Classical monocytes	0.969648562	0.745700246	0.843055556	626
7	CD8 memory	0.49825784	0.756613757	0.600840336	287
8	CD56bright CD16dim NK	0.371428571	0.962962963	0.536082474	70
9	Neutrophils	0.163461538	0.739130435	0.267716535	104
10	Platelet-bound monocytes	0.233333333	0.56	0.329411765	60
11	CD8 naive	0.957848837	0.903978052	0.930134086	688
12	T-NK-B cell doublets	0.509090909	0.636363636	0.565656566	55
13	MAIT-NKT cells	0.840425532	0.923976608	0.880222841	188
14	Platelets	0.454545455	1	0.625	22
15	NK-T doublets	0.446808511	0.538461538	0.488372093	47
16	Non classical monocytes	0.801369863	0.983193277	0.883018868	146
17	Naive B	0.961111111	0.920212766	0.940217391	180
18	Proliferating T and NK cell	0.12	1	0.214285714	25
19	conventional DC	0.75	0.979591837	0.849557522	64
20	Regulatory T cells	0.290322581	0.870967742	0.435483871	93
21	NK-monocyte doublets	0.05	0.5	0.090909091	20
22	plasmacytoid DC	1	1	1	18
23	CD4 and CD8 activated memory	0.152542373	0.391304348	0.219512195	59
24	Memory B	0.825	0.825	0.825	80
25	Plasma cells	0.916666667	1	0.956521739	12
0	CD4 memory	0.931242461	0.785350966	0.85209713	829
1	gdT cells	0.824561404	0.90821256	0.864367816	228
2	CD8 naive	0.944767442	0.925925926	0.935251799	688
3	CD8 effector	0.947530864	0.859943978	0.901615272	972
4	CD56dim CD16bright NK	0.928196147	0.825545171	0.873866447	571
5	Classical monocytes	0.982428115	0.721830986	0.832205683	626
6	CD4 naive II	0.106032907	0.367088608	0.164539007	547
7	CD8 memory	0.547038328	0.817708333	0.655532359	287
8	Neutrophils	0.115384615	0.666666667	0.196721311	104
9	Platelet-bound monocytes	0.116666667	0.875	0.205882353	60
10	CD4 naive I	0.828947368	0.586046512	0.686648501	912
11	T-NK-B cell doublets	0.509090909	0.682926829	0.583333333	55
12	MAIT-NKT cells	0.856382979	0.947058824	0.899441341	188
13	Platelets	0.227272727	1	0.37037037	22
14	NK-T doublets	0.255319149	0.666666667	0.369230769	47
15	Non classical monocytes	0.732876712	0.963963964	0.832684825	146
16	Proliferating T and NK cell	0.36	0.818181818	0.5	25
17	Naive B	0.916666667	0.89673913	0.906593407	180
18	Regulatory T cells	0.204301075	0.655172414	0.31147541	93
19	NK-monocyte doublets	0.15	0.75	0.25	20
20	conventional DC	0.71875	0.92	0.807017544	64
21	CD56bright CD16dim NK	0.428571429	0.909090909	0.582524272	70
22	plasmacytoid DC	0.944444444	1	0.971428571	18
23	CD4 and CD8 activated memory	0.152542373	0.642857143	0.246575342	59
24	Memory B	0.7875	0.768292683	0.777777778	80
25	Plasma cells	0.833333333	0.909090909	0.869565217	12
0	CD4 memory	0.909529554	0.823144105	0.864183381	829
1	CD4 naive II	0.115173675	0.381818182	0.176966292	547
2	gdT cells	0.833333333	0.844444444	0.838852097	228
3	CD8 effector	0.958847737	0.852698994	0.902663438	972
4	CD4 naive I	0.844298246	0.601092896	0.702234382	912
5	CD56dim CD16bright NK	0.935201401	0.875409836	0.904318374	571
6	CD8 memory	0.480836237	0.807017544	0.602620087	287
7	CD56bright CD16dim NK	0.571428571	0.888888889	0.695652174	70
8	Neutrophils	0.076923077	0.615384615	0.136752137	104
9	Platelet-bound monocytes	0.116666667	0.538461538	0.191780822	60
10	CD8 naive	0.972383721	0.913934426	0.942253521	688
11	T-NK-B cell doublets	0.527272727	0.783783784	0.630434783	55
12	MAIT-NKT cells	0.803191489	0.920731707	0.857954545	188
13	Platelets	0.363636364	0.888888889	0.516129032	22
14	Non classical monocytes	0.835616438	0.983870968	0.903703704	146
15	Classical monocytes	0.99201278	0.737529691	0.846049046	626
16	Naive B	0.977777778	0.862745098	0.916666667	180
17	NK-T doublets	0.468085106	0.511627907	0.488888889	47
18	Proliferating T and NK cell	0.56	0.823529412	0.666666667	25
19	conventional DC	0.8125	1	0.896551724	64
20	Regulatory T cells	0.225806452	0.636363636	0.333333333	93
21	NK-monocyte doublets	0.05	1	0.095238095	20
22	plasmacytoid DC	0.944444444	1	0.971428571	18
23	CD4 and CD8 activated memory	0.169491525	0.555555556	0.25974026	59
24	Memory B	0.725	0.852941176	0.783783784	80
25	Plasma cells	0.833333333	1	0.909090909	12
0	CD4 memory	0.939686369	0.751930502	0.83538874	829
1	CD4 naive II	0.07678245	0.388888889	0.128244275	547
2	gdT cells	0.855263158	0.933014354	0.892448513	228
3	CD8 naive	0.981104651	0.912162162	0.945378151	688
4	CD8 effector	0.934156379	0.8756027	0.903932305	972
5	CD4 naive I	0.854166667	0.595110772	0.701485817	912
6	CD56dim CD16bright NK	0.942206655	0.832817337	0.884141331	571
7	Classical monocytes	0.961661342	0.747826087	0.841369672	626
8	CD8 memory	0.547038328	0.857923497	0.668085106	287
9	CD56bright CD16dim NK	0.585714286	1	0.738738739	70
10	Neutrophils	0.125	0.619047619	0.208	104
11	MAIT-NKT cells	0.792553191	0.961290323	0.868804665	188
12	Platelets	0.363636364	1	0.533333333	22
13	NK-T doublets	0.361702128	0.68	0.472222222	47
14	Non classical monocytes	0.780821918	0.991304348	0.873563218	146
15	Proliferating T and NK cell	0.52	0.590909091	0.553191489	25
16	conventional DC	0.65625	1	0.79245283	64
17	T-NK-B cell doublets	0.436363636	0.558139535	0.489795918	55
18	Platelet-bound monocytes	0.15	0.36	0.211764706	60
19	Regulatory T cells	0.23655914	0.814814815	0.366666667	93
20	Naive B	0.938888889	0.923497268	0.931129477	180
21	NK-monocyte doublets	0.15	0.25	0.1875	20
22	CD4 and CD8 activated memory	0.084745763	0.714285714	0.151515152	59
23	Memory B	0.8	0.864864865	0.831168831	80
24	Plasma cells	0.833333333	1	0.909090909	12
25	plasmacytoid DC	1	0.9	0.947368421	18
0	CD4 memory	0.915560917	0.807446809	0.858111928	829
1	CD4 naive II	0.089579525	0.352517986	0.142857143	547
2	gdT cells	0.877192982	0.938967136	0.907029478	228
3	CD8 naive	0.968023256	0.940677966	0.954154728	688
4	CD4 naive I	0.862938596	0.576556777	0.69126043	912
5	CD56dim CD16bright NK	0.943957968	0.821646341	0.878565607	571
6	CD8 effector	0.948559671	0.874762808	0.910167818	972
7	Classical monocytes	0.982428115	0.740072202	0.844200412	626
8	CD8 memory	0.550522648	0.835978836	0.663865546	287
9	CD56bright CD16dim NK	0.428571429	0.882352941	0.576923077	70
10	Neutrophils	0.134615385	0.777777778	0.229508197	104
11	T-NK-B cell doublets	0.654545455	0.782608696	0.712871287	55
12	MAIT-NKT cells	0.835106383	0.957317073	0.892045455	188
13	Platelets	0.318181818	1	0.482758621	22
14	Non classical monocytes	0.794520548	0.983050847	0.878787879	146
15	Naive B	0.966666667	0.887755102	0.925531915	180
16	Proliferating T and NK cell	0.08	1	0.148148148	25
17	NK-T doublets	0.14893617	0.636363636	0.24137931	47
18	conventional DC	0.8125	0.981132075	0.888888889	64
19	Platelet-bound monocytes	0.166666667	0.714285714	0.27027027	60
20	NK-monocyte doublets	0.15	0.6	0.24	20
21	plasmacytoid DC	0.944444444	1	0.971428571	18
22	Regulatory T cells	0.279569892	0.742857143	0.40625	93
23	CD4 and CD8 activated memory	0.118644068	0.875	0.208955224	59
24	Memory B	0.775	0.873239437	0.821192053	80
25	Plasma cells	0.75	1	0.857142857	12
