# Supplementary material for: Interpretable deep generative ensemble learning for single-cell omics with Hydra
Source: Mol Syst Biol. 2026 Apr 11;22(7):1161–79. doi: 10.1038/s44320-026-00208-7 (PMC13328726; doi:10.1038/s44320-026-00208-7)
Supplement: Supplementary file 5 — Source data Fig. 4 [file 44320_2026_208_MOESM5_ESM.zip › SD figure 4/4D/all_cell_type_results_UMINT.csv]

cell_type_id	cell_type	recall	precision	f1_score	number
0	CD4 memory	0.7539203860072377	0.8333333333333334	0.7916402786573781	829
1	CD4 naive II	0.14076782449725778	0.24838709677419354	0.17969661610268375	547
2	gdT cells	0.5043859649122807	0.6284153005464481	0.559610705596107	228
3	CD8 effector	0.9053497942386831	0.8627450980392157	0.8835341365461848	972
4	CD4 naive I	0.8837719298245614	0.5777777777777777	0.6987429562201993	912
5	CD56dim CD16bright NK	0.9141856392294221	0.786144578313253	0.8453441295546559	571
6	Classical monocytes	0.9616613418530351	0.7553324968632371	0.8460997891777934	626
7	CD8 memory	0.3693379790940767	0.6794871794871795	0.47855530474040625	287
8	CD56bright CD16dim NK	0.17142857142857143	0.8571428571428571	0.2857142857142857	70
9	Neutrophils	0.2980769230769231	0.7045454545454546	0.4189189189189189	104
10	Platelet-bound monocytes	0.03333333333333333	0.18181818181818182	0.056338028169014086	60
11	CD8 naive	0.8982558139534884	0.9478527607361963	0.9223880597014925	688
12	T-NK-B cell doublets	0.2545454545454545	0.42424242424242425	0.3181818181818182	55
13	MAIT-NKT cells	0.3829787234042553	0.48322147651006714	0.4272997032640949	188
14	Platelets	0.22727272727272727	0.1724137931034483	0.19607843137254902	22
15	NK-T doublets	0.3404255319148936	0.36363636363636365	0.3516483516483517	47
16	Non classical monocytes	0.8835616438356164	0.9699248120300752	0.9247311827956989	146
17	Naive B	0.7055555555555556	0.9136690647482014	0.7962382445141065	180
18	Proliferating T and NK cell	0.76	0.18269230769230768	0.2945736434108527	25
19	conventional DC	0.71875	0.9583333333333334	0.8214285714285714	64
20	Regulatory T cells	0.03225806451612903	0.21428571428571427	0.056074766355140186	93
21	NK-monocyte doublets	0.0	0.0	0.0	20
22	plasmacytoid DC	0.8888888888888888	0.7272727272727273	0.7999999999999999	18
23	CD4 and CD8 activated memory	0.11864406779661017	0.15555555555555556	0.1346153846153846	59
24	Memory B	0.8	0.45390070921985815	0.579185520361991	80
25	Plasma cells	0.3333333333333333	0.8	0.47058823529411764	12
0	CD4 memory	0.7876960193003619	0.8213836477987422	0.8041871921182266	829
1	gdT cells	0.6710526315789473	0.6428571428571429	0.6566523605150215	228
2	CD8 naive	0.877906976744186	0.9320987654320988	0.9041916167664672	688
3	CD8 effector	0.9074074074074074	0.8242990654205608	0.8638589618021547	972
4	CD56dim CD16bright NK	0.8423817863397548	0.8635547576301615	0.8528368794326241	571
5	Classical monocytes	0.8801916932907349	0.7579092159559835	0.8144863266814486	626
6	CD4 naive II	0.4405850091407678	0.3261163734776725	0.374805598755832	547
7	CD8 memory	0.5470383275261324	0.596958174904943	0.5709090909090908	287
8	Neutrophils	0.6057692307692307	0.41721854304635764	0.4941176470588235	104
9	Platelet-bound monocytes	0.016666666666666666	0.5	0.03225806451612903	60
10	CD4 naive I	0.5657894736842105	0.5297741273100616	0.5471898197242843	912
11	T-NK-B cell doublets	0.5636363636363636	0.5636363636363636	0.5636363636363636	55
12	MAIT-NKT cells	0.5053191489361702	0.7480314960629921	0.6031746031746033	188
13	Platelets	0.0	0.0	0.0	22
14	NK-T doublets	0.1702127659574468	0.38095238095238093	0.2352941176470588	47
15	Non classical monocytes	0.726027397260274	0.9814814814814815	0.8346456692913385	146
16	Proliferating T and NK cell	0.68	0.6538461538461539	0.6666666666666666	25
17	Naive B	0.9666666666666667	0.7733333333333333	0.8592592592592593	180
18	Regulatory T cells	0.0	0.0	0.0	93
19	NK-monocyte doublets	0.0	0.0	0.0	20
20	conventional DC	0.8125	0.8524590163934426	0.8319999999999999	64
21	CD56bright CD16dim NK	0.2	0.9333333333333333	0.3294117647058824	70
22	plasmacytoid DC	0.8333333333333334	1.0	0.9090909090909091	18
23	CD4 and CD8 activated memory	0.1694915254237288	0.3125	0.21978021978021978	59
24	Memory B	0.3125	0.5555555555555556	0.39999999999999997	80
25	Plasma cells	0.4166666666666667	1.0	0.5882352941176471	12
0	CD4 memory	0.8238841978287093	0.7914252607184241	0.8073286052009456	829
1	CD4 naive II	0.10968921389396709	0.28708133971291866	0.15873015873015875	547
2	gdT cells	0.7017543859649122	0.6451612903225806	0.6722689075630253	228
3	CD8 effector	0.8569958847736625	0.8296812749003984	0.8431174089068825	972
4	CD4 naive I	0.8092105263157895	0.5582450832072617	0.6606982990152194	912
5	CD56dim CD16bright NK	0.9036777583187391	0.7690014903129657	0.8309178743961352	571
6	CD8 memory	0.289198606271777	0.5	0.36644591611479027	287
7	CD56bright CD16dim NK	0.15714285714285714	0.55	0.24444444444444446	70
8	Neutrophils	0.38461538461538464	0.547945205479452	0.45197740112994356	104
9	Platelet-bound monocytes	0.0	0.0	0.0	60
10	CD8 naive	0.8226744186046512	0.9625850340136054	0.8871473354231976	688
11	T-NK-B cell doublets	0.6727272727272727	0.8604651162790697	0.7551020408163266	55
12	MAIT-NKT cells	0.5638297872340425	0.762589928057554	0.6483180428134556	188
13	Platelets	0.13636363636363635	0.3333333333333333	0.1935483870967742	22
14	Non classical monocytes	0.8835616438356164	0.8716216216216216	0.8775510204081631	146
15	Classical monocytes	0.8626198083067093	0.7637906647807637	0.8102025506376593	626
16	Naive B	0.9888888888888889	0.7739130434782608	0.8682926829268293	180
17	NK-T doublets	0.46808510638297873	0.5	0.4835164835164835	47
18	Proliferating T and NK cell	0.76	0.7916666666666666	0.7755102040816326	25
19	conventional DC	0.6875	0.8461538461538461	0.7586206896551724	64
20	Regulatory T cells	0.13978494623655913	0.19696969696969696	0.16352201257861634	93
21	NK-monocyte doublets	0.65	0.1326530612244898	0.22033898305084745	20
22	plasmacytoid DC	0.8333333333333334	1.0	0.9090909090909091	18
23	CD4 and CD8 activated memory	0.3389830508474576	0.16129032258064516	0.2185792349726776	59
24	Memory B	0.3	0.8275862068965517	0.44036697247706424	80
25	Plasma cells	0.75	1.0	0.8571428571428571	12
0	CD4 memory	0.8600723763570567	0.7783842794759825	0.817191977077364	829
1	CD4 naive II	0.04936014625228519	0.27835051546391754	0.08385093167701864	547
2	gdT cells	0.6885964912280702	0.7929292929292929	0.7370892018779343	228
3	CD8 naive	0.8953488372093024	0.8914616497829233	0.8934010152284264	688
4	CD8 effector	0.9300411522633745	0.8536355051935789	0.8902018709995076	972
5	CD4 naive I	0.8969298245614035	0.5813788201847904	0.7054764984907287	912
6	CD56dim CD16bright NK	0.9036777583187391	0.832258064516129	0.8664987405541561	571
7	Classical monocytes	0.865814696485623	0.7809798270893372	0.8212121212121214	626
8	CD8 memory	0.4878048780487805	0.6542056074766355	0.5588822355289421	287
9	CD56bright CD16dim NK	0.4142857142857143	0.5918367346938775	0.48739495798319327	70
10	Neutrophils	0.4230769230769231	0.6111111111111112	0.5	104
11	MAIT-NKT cells	0.6329787234042553	0.8814814814814815	0.7368421052631579	188
12	Platelets	0.18181818181818182	0.2857142857142857	0.2222222222222222	22
13	NK-T doublets	0.2127659574468085	0.47619047619047616	0.29411764705882354	47
14	Non classical monocytes	0.9246575342465754	0.8940397350993378	0.9090909090909091	146
15	Proliferating T and NK cell	0.52	0.65	0.5777777777777778	25
16	conventional DC	0.796875	0.8360655737704918	0.816	64
17	T-NK-B cell doublets	0.5636363636363636	0.7948717948717948	0.6595744680851063	55
18	Platelet-bound monocytes	0.25	0.15625	0.19230769230769232	60
19	Regulatory T cells	0.043010752688172046	0.07017543859649122	0.05333333333333333	93
20	Naive B	0.9277777777777778	0.7990430622009569	0.8586118251928021	180
21	NK-monocyte doublets	0.0	0.0	0.0	20
22	CD4 and CD8 activated memory	0.03389830508474576	0.18181818181818182	0.05714285714285715	59
23	Memory B	0.425	0.68	0.5230769230769231	80
24	Plasma cells	0.9166666666666666	1.0	0.9565217391304348	12
25	plasmacytoid DC	0.5555555555555556	1.0	0.7142857142857143	18
0	CD4 memory	0.8890229191797346	0.7566735112936345	0.817526344980588	829
1	CD4 naive II	0.08226691042047532	0.17374517374517376	0.11166253101736973	547
2	gdT cells	0.4517543859649123	0.8046875	0.5786516853932585	228
3	CD8 naive	0.6918604651162791	0.9694501018329938	0.8074639525021204	688
4	CD4 naive I	0.8958333333333334	0.5773851590106007	0.7021916630855178	912
5	CD56dim CD16bright NK	0.9281961471103327	0.8229813664596274	0.8724279835390947	571
6	CD8 effector	0.9084362139917695	0.8457854406130269	0.8759920634920635	972
7	Classical monocytes	0.9584664536741214	0.7712082262210797	0.8547008547008546	626
8	CD8 memory	0.4425087108013937	0.5594713656387665	0.4941634241245136	287
9	CD56bright CD16dim NK	0.17142857142857143	0.8	0.2823529411764706	70
10	Neutrophils	0.46153846153846156	0.631578947368421	0.5333333333333333	104
11	T-NK-B cell doublets	0.4909090909090909	0.6428571428571429	0.5567010309278351	55
12	MAIT-NKT cells	0.648936170212766	0.5893719806763285	0.6177215189873417	188
13	Platelets	0.09090909090909091	0.6666666666666666	0.16	22
14	Non classical monocytes	0.8013698630136986	0.9669421487603306	0.8764044943820225	146
15	Naive B	0.8388888888888889	0.877906976744186	0.8579545454545455	180
16	Proliferating T and NK cell	0.8	0.2631578947368421	0.396039603960396	25
17	NK-T doublets	0.06382978723404255	1.0	0.12	47
18	conventional DC	0.765625	0.98	0.8596491228070174	64
19	Platelet-bound monocytes	0.0	0.0	0.0	60
20	NK-monocyte doublets	0.35	0.7777777777777778	0.48275862068965514	20
21	plasmacytoid DC	0.8333333333333334	1.0	0.9090909090909091	18
22	Regulatory T cells	0.06451612903225806	0.5	0.1142857142857143	93
23	CD4 and CD8 activated memory	0.0847457627118644	0.2777777777777778	0.12987012987012986	59
24	Memory B	0.75	0.5405405405405406	0.6282722513089005	80
25	Plasma cells	1.0	0.9230769230769231	0.9600000000000001	12
