# Supplementary material for: Interpretable deep generative ensemble learning for single-cell omics with Hydra
Source: Mol Syst Biol. 2026 Apr 11;22(7):1161–79. doi: 10.1038/s44320-026-00208-7 (PMC13328726; doi:10.1038/s44320-026-00208-7)
Supplement: Supplementary file 5 — Source data Fig. 4 [file 44320_2026_208_MOESM5_ESM.zip › SD figure 4/4D/all_cell_type_results_scMoMat.csv]

cell_type_id	cell_type	recall	precision	f1_score	number
0	CD4 memory	0.8950542822677925	0.7210884353741497	0.7987082884822388	829
1	CD4 naive II	0.007312614259597806	0.23529411764705882	0.014184397163120567	547
2	gdT cells	0.8728070175438597	0.9386792452830188	0.9045454545454547	228
3	CD8 effector	0.9259259259259259	0.818926296633303	0.8691453404152583	972
4	CD4 naive I	0.918859649122807	0.5708446866485014	0.704201680672269	912
5	CD56dim CD16bright NK	0.9106830122591943	0.7831325301204819	0.8421052631578948	571
6	Classical monocytes	0.987220447284345	0.6739367502726281	0.8010369410239793	626
7	CD8 memory	0.33797909407665505	0.5950920245398773	0.4311111111111111	287
8	CD56bright CD16dim NK	0.02857142857142857	0.6666666666666666	0.0547945205479452	70
9	Neutrophils	0.0	0.0	0.0	104
10	Platelet-bound monocytes	0.0	0.0	0.0	60
11	CD8 naive	0.9752906976744186	0.9067567567567567	0.9397759103641455	688
12	T-NK-B cell doublets	0.23636363636363636	0.52	0.325	55
13	MAIT-NKT cells	0.6968085106382979	0.8972602739726028	0.7844311377245508	188
14	Platelets	0.0	0.0	0.0	22
15	NK-T doublets	0.0	0.0	0.0	47
16	Non classical monocytes	0.589041095890411	0.593103448275862	0.5910652920962199	146
17	Naive B	0.95	0.6979591836734694	0.804705882352941	180
18	Proliferating T and NK cell	0.0	0.0	0.0	25
19	conventional DC	0.0	0.0	0.0	64
20	Regulatory T cells	0.0	0.0	0.0	93
21	NK-monocyte doublets	0.0	0.0	0.0	20
22	plasmacytoid DC	0.0	0.0	0.0	18
23	CD4 and CD8 activated memory	0.0	0.0	0.0	59
24	Memory B	0.1125	0.36	0.17142857142857143	80
25	Plasma cells	0.0	0.0	0.0	12
0	CD4 memory	0.8998793727382388	0.7869198312236287	0.839617332583005	829
1	gdT cells	0.8947368421052632	0.758364312267658	0.8209255533199196	228
2	CD8 naive	0.9636627906976745	0.9338028169014084	0.9484978540772532	688
3	CD8 effector	0.9310699588477366	0.8872549019607843	0.9086345381526103	972
4	CD56dim CD16bright NK	0.9229422066549913	0.8299212598425196	0.8739635157545605	571
5	Classical monocytes	0.9728434504792333	0.7139507620164126	0.8235294117647058	626
6	CD4 naive II	0.051188299817184646	0.17834394904458598	0.07954545454545454	547
7	CD8 memory	0.5853658536585366	0.6970954356846473	0.6363636363636364	287
8	Neutrophils	0.0	0.0	0.0	104
9	Platelet-bound monocytes	0.0	0.0	0.0	60
10	CD4 naive I	0.8947368421052632	0.5900216919739696	0.7111111111111111	912
11	T-NK-B cell doublets	0.09090909090909091	0.29411764705882354	0.1388888888888889	55
12	MAIT-NKT cells	0.8563829787234043	0.8994413407821229	0.8773841961852861	188
13	Platelets	0.0	0.0	0.0	22
14	NK-T doublets	0.02127659574468085	0.5	0.04081632653061224	47
15	Non classical monocytes	0.7397260273972602	0.6506024096385542	0.6923076923076923	146
16	Proliferating T and NK cell	0.0	0.0	0.0	25
17	Naive B	0.9055555555555556	0.7761904761904762	0.8358974358974359	180
18	Regulatory T cells	0.0	0.0	0.0	93
19	NK-monocyte doublets	0.0	0.0	0.0	20
20	conventional DC	0.046875	0.42857142857142855	0.08450704225352113	64
21	CD56bright CD16dim NK	0.17142857142857143	0.42857142857142855	0.24489795918367346	70
22	plasmacytoid DC	0.0	0.0	0.0	18
23	CD4 and CD8 activated memory	0.0	0.0	0.0	59
24	Memory B	0.4625	0.4805194805194805	0.4713375796178344	80
25	Plasma cells	0.0	0.0	0.0	12
0	CD4 memory	0.8805790108564535	0.7978142076502732	0.8371559633027522	829
1	CD4 naive II	0.0	0.0	0.0	547
2	gdT cells	0.9254385964912281	0.9634703196347032	0.9440715883668903	228
3	CD8 effector	0.9475308641975309	0.8128861429832304	0.8750593824228028	972
4	CD4 naive I	0.9407894736842105	0.5708582834331337	0.7105590062111801	912
5	CD56dim CD16bright NK	0.9071803852889667	0.8368336025848142	0.8705882352941177	571
6	CD8 memory	0.4355400696864111	0.5580357142857143	0.4892367906066536	287
7	CD56bright CD16dim NK	0.08571428571428572	0.8571428571428571	0.15584415584415584	70
8	Neutrophils	0.0	0.0	0.0	104
9	Platelet-bound monocytes	0.0	0.0	0.0	60
10	CD8 naive	0.9709302325581395	0.9316596931659693	0.9508896797153025	688
11	T-NK-B cell doublets	0.16363636363636364	0.34615384615384615	0.2222222222222222	55
12	MAIT-NKT cells	0.851063829787234	0.8163265306122449	0.8333333333333334	188
13	Platelets	0.0	0.0	0.0	22
14	Non classical monocytes	0.7054794520547946	0.6242424242424243	0.6623794212218649	146
15	Classical monocytes	0.9616613418530351	0.6895761741122566	0.8032021347565043	626
16	Naive B	0.9555555555555556	0.8037383177570093	0.8730964467005076	180
17	NK-T doublets	0.0	0.0	0.0	47
18	Proliferating T and NK cell	0.0	0.0	0.0	25
19	conventional DC	0.046875	0.17647058823529413	0.07407407407407407	64
20	Regulatory T cells	0.0	0.0	0.0	93
21	NK-monocyte doublets	0.0	0.0	0.0	20
22	plasmacytoid DC	0.0	0.0	0.0	18
23	CD4 and CD8 activated memory	0.0	0.0	0.0	59
24	Memory B	0.475	0.7307692307692307	0.5757575757575758	80
25	Plasma cells	0.0	0.0	0.0	12
0	CD4 memory	0.8347406513872135	0.7926689576174112	0.8131609870740305	829
1	CD4 naive II	0.007312614259597806	0.23529411764705882	0.014184397163120567	547
2	gdT cells	0.8552631578947368	0.8441558441558441	0.8496732026143792	228
3	CD8 naive	0.9825581395348837	0.9135135135135135	0.9467787114845938	688
4	CD8 effector	0.9290123456790124	0.8486842105263158	0.8870333988212181	972
5	CD4 naive I	0.9528508771929824	0.5646523716699156	0.7090983272133824	912
6	CD56dim CD16bright NK	0.9001751313485113	0.7968992248062016	0.8453947368421052	571
7	Classical monocytes	0.952076677316294	0.7137724550898203	0.8158795345653662	626
8	CD8 memory	0.5017421602787456	0.5625	0.5303867403314918	287
9	CD56bright CD16dim NK	0.0	0.0	0.0	70
10	Neutrophils	0.0	0.0	0.0	104
11	MAIT-NKT cells	0.7180851063829787	0.6490384615384616	0.6818181818181818	188
12	Platelets	0.0	0.0	0.0	22
13	NK-T doublets	0.0	0.0	0.0	47
14	Non classical monocytes	0.678082191780822	0.668918918918919	0.673469387755102	146
15	Proliferating T and NK cell	0.0	0.0	0.0	25
16	conventional DC	0.140625	0.375	0.20454545454545456	64
17	T-NK-B cell doublets	0.21818181818181817	0.3076923076923077	0.25531914893617025	55
18	Platelet-bound monocytes	0.0	0.0	0.0	60
19	Regulatory T cells	0.0	0.0	0.0	93
20	Naive B	0.9722222222222222	0.7383966244725738	0.8393285371702637	180
21	NK-monocyte doublets	0.0	0.0	0.0	20
22	CD4 and CD8 activated memory	0.0	0.0	0.0	59
23	Memory B	0.3	0.5333333333333333	0.38400000000000006	80
24	Plasma cells	0.0	0.0	0.0	12
25	plasmacytoid DC	0.0	0.0	0.0	18
0	CD4 memory	0.9143546441495778	0.7323671497584541	0.8133047210300429	829
1	CD4 naive II	0.027422303473491772	0.4411764705882353	0.05163511187607573	547
2	gdT cells	0.881578947368421	0.8204081632653061	0.8498942917547568	228
3	CD8 naive	0.9534883720930233	0.9060773480662984	0.9291784702549575	688
4	CD4 naive I	0.918859649122807	0.5779310344827586	0.7095681625740897	912
5	CD56dim CD16bright NK	0.882661996497373	0.8330578512396695	0.8571428571428572	571
6	CD8 effector	0.926954732510288	0.837360594795539	0.8798828125	972
7	Classical monocytes	0.9824281150159745	0.6996587030716723	0.8172757475083057	626
8	CD8 memory	0.43902439024390244	0.63	0.5174537987679672	287
9	CD56bright CD16dim NK	0.15714285714285714	0.6470588235294118	0.2528735632183908	70
10	Neutrophils	0.0	0.0	0.0	104
11	T-NK-B cell doublets	0.0	0.0	0.0	55
12	MAIT-NKT cells	0.8404255319148937	0.8061224489795918	0.8229166666666666	188
13	Platelets	0.045454545454545456	1.0	0.08695652173913045	22
14	Non classical monocytes	0.5821917808219178	0.5414012738853503	0.5610561056105611	146
15	Naive B	0.9722222222222222	0.6972111553784861	0.8120649651972158	180
16	Proliferating T and NK cell	0.0	0.0	0.0	25
17	NK-T doublets	0.0	0.0	0.0	47
18	conventional DC	0.03125	0.5	0.058823529411764705	64
19	Platelet-bound monocytes	0.0	0.0	0.0	60
20	NK-monocyte doublets	0.0	0.0	0.0	20
21	plasmacytoid DC	0.0	0.0	0.0	18
22	Regulatory T cells	0.0	0.0	0.0	93
23	CD4 and CD8 activated memory	0.0	0.0	0.0	59
24	Memory B	0.1	0.4	0.16000000000000003	80
25	Plasma cells	0.0	0.0	0.0	12
