# Supplementary material for: Interpretable deep generative ensemble learning for single-cell omics with Hydra
Source: Mol Syst Biol. 2026 Apr 11;22(7):1161–79. doi: 10.1038/s44320-026-00208-7 (PMC13328726; doi:10.1038/s44320-026-00208-7)
Supplement: Supplementary file 5 — Source data Fig. 4 [file 44320_2026_208_MOESM5_ESM.zip › SD figure 4/4A/all_cell_type_results_Hydra-Ensemble-25_FS100.csv]

cell_type_id	cell_type	recall	precision	f1_score	number
0	Basal	0.8736554824209344	0.9464347826086956	0.9085900325569747	6229
1	Dermal Fibrobalst	0.9754464285714286	0.9428263214670982	0.9588590235874932	896
2	Dermal Papilla	0.9035947712418301	0.9634146341463414	0.9325463743676223	612
3	Dermal Sheath	0.9465408805031447	0.9176829268292683	0.9318885448916409	318
4	Endothelial	0.8960863697705803	0.9158620689655173	0.9058663028649386	741
5	Granular	0.7931034482758621	0.6865671641791045	0.736	232
6	Hair Shaft-cuticle.cortex	0.9356223175965666	0.8532289628180039	0.8925281473899692	932
7	IRS	0.7337057728119181	0.865934065934066	0.7943548387096774	537
8	Infundibulum	0.8891573542736333	0.8899637243047158	0.8895603565493276	3311
9	Isthmus	0.8312159709618875	0.8544776119402985	0.8426862925482981	551
10	K6+ Bulge Companion Layer	0.8759124087591241	0.916030534351145	0.8955223880597015	411
11	Macrophage DC	0.680952380952381	0.8033707865168539	0.7371134020618557	210
12	Medulla	0.9017857142857143	0.7997737556561086	0.8477218225419665	784
13	Melanocyte	0.9261744966442953	0.9787234042553191	0.9517241379310345	149
14	ORS	0.9671931956257594	0.8854282536151279	0.9245063879210221	823
15	Schwann Cell	0.7307692307692307	0.6462585034013606	0.6859205776173285	130
16	Sebaceous Gland	0.875	0.9333333333333333	0.9032258064516129	144
17	Spinous	0.915341812400636	0.8479381443298969	0.8803516819571865	2516
18	TAC-1	0.7911721068249258	0.871679607682877	0.8294769589733619	2696
19	TAC-2	0.8573200992555832	0.7382478632478633	0.7933409873708381	806
20	ahighCD34+ bulge	0.9252411575562701	0.842606149341142	0.8819923371647509	1244
21	alowCD34+ bulge	0.9013990672884743	0.826007326007326	0.8620579802484868	1501
0	Basal	0.8909937389629154	0.9408374300728937	0.9152374670184696	6229
1	Dermal Fibrobalst	0.9765625	0.9439050701186623	0.9599561162918266	896
2	Dermal Papilla	0.9117647058823529	0.9806678383128296	0.9449618966977138	612
3	Dermal Sheath	0.9213836477987422	0.9242902208201893	0.9228346456692913	318
4	Endothelial	0.8852901484480432	0.967551622418879	0.9245947850599013	741
5	Granular	0.7413793103448276	0.7226890756302521	0.7319148936170213	232
6	Hair Shaft-cuticle.cortex	0.9356223175965666	0.8482490272373541	0.889795918367347	932
7	IRS	0.6797020484171322	0.8880778588807786	0.7700421940928269	537
8	Infundibulum	0.8927816369676835	0.8882211538461539	0.8904955565597229	3311
9	Isthmus	0.867513611615245	0.8505338078291815	0.8589398023360286	551
10	K6+ Bulge Companion Layer	0.8686131386861314	0.9272727272727272	0.8969849246231156	411
11	Macrophage DC	0.7285714285714285	0.7427184466019418	0.735576923076923	210
12	Medulla	0.9005102040816326	0.8022727272727272	0.8485576923076923	784
13	Melanocyte	0.8523489932885906	1.0	0.9202898550724637	149
14	ORS	0.951397326852977	0.9083526682134571	0.9293768545994066	823
15	Schwann Cell	0.7	0.6594202898550725	0.6791044776119404	130
16	Sebaceous Gland	0.9166666666666666	0.8741721854304636	0.8949152542372881	144
17	Spinous	0.9073926868044515	0.857625845229151	0.8818076477404403	2516
18	TAC-1	0.8011869436201781	0.8507286333202048	0.825214899713467	2696
19	TAC-2	0.8424317617866005	0.7494481236203091	0.7932242990654207	806
20	ahighCD34+ bulge	0.9172025723472669	0.8298181818181818	0.8713249331806032	1244
21	alowCD34+ bulge	0.8887408394403731	0.841640378548896	0.8645495787427091	1501
0	Basal	0.8763846524321721	0.948731317344456	0.9111240924643245	6229
1	Dermal Fibrobalst	0.984375	0.9413020277481323	0.9623567921440263	896
2	Dermal Papilla	0.9215686274509803	0.9337748344370861	0.9276315789473684	612
3	Dermal Sheath	0.9371069182389937	0.9254658385093167	0.93125	318
4	Endothelial	0.902834008097166	0.87109375	0.8866799204771372	741
5	Granular	0.7241379310344828	0.7533632286995515	0.7384615384615384	232
6	Hair Shaft-cuticle.cortex	0.924892703862661	0.8637274549098196	0.8932642487046631	932
7	IRS	0.7430167597765364	0.8453389830508474	0.7908820614469773	537
8	Infundibulum	0.8882512836001208	0.8914822673537436	0.8898638426626323	3311
9	Isthmus	0.7967332123411979	0.8205607476635514	0.8084714548802948	551
10	K6+ Bulge Companion Layer	0.878345498783455	0.9450261780104712	0.9104665825977302	411
11	Macrophage DC	0.6761904761904762	0.6484018264840182	0.662004662004662	210
12	Medulla	0.9183673469387755	0.7717041800643086	0.8386721025043681	784
13	Melanocyte	0.8389261744966443	1.0	0.9124087591240876	149
14	ORS	0.9550425273390036	0.9247058823529412	0.9396294082486552	823
15	Schwann Cell	0.6230769230769231	0.574468085106383	0.5977859778597786	130
16	Sebaceous Gland	0.8958333333333334	0.9416058394160584	0.9181494661921709	144
17	Spinous	0.9117647058823529	0.842453176643408	0.8757396449704141	2516
18	TAC-1	0.7770771513353115	0.8732805335556482	0.8223748773307165	2696
19	TAC-2	0.8647642679900744	0.7141393442622951	0.7822671156004488	806
20	ahighCD34+ bulge	0.9163987138263665	0.8278867102396514	0.8698969858832506	1244
21	alowCD34+ bulge	0.8907395069953364	0.8361475922451532	0.8625806451612904	1501
0	Basal	0.8924385936747472	0.9433225861191243	0.917175383600066	6229
1	Dermal Fibrobalst	0.9810267857142857	0.9291754756871036	0.9543973941368077	896
2	Dermal Papilla	0.9313725490196079	0.9628378378378378	0.946843853820598	612
3	Dermal Sheath	0.9339622641509434	0.928125	0.9310344827586208	318
4	Endothelial	0.8866396761133604	0.9507959479015919	0.9175977653631285	741
5	Granular	0.7844827586206896	0.8125	0.7982456140350878	232
6	Hair Shaft-cuticle.cortex	0.9238197424892703	0.8318840579710145	0.8754448398576513	932
7	IRS	0.7728119180633147	0.812133072407045	0.7919847328244276	537
8	Infundibulum	0.9003322259136213	0.8850950118764845	0.8926486000898339	3311
9	Isthmus	0.8366606170598911	0.848987108655617	0.8427787934186474	551
10	K6+ Bulge Companion Layer	0.8832116788321168	0.9120603015075377	0.8974042027194068	411
11	Macrophage DC	0.7380952380952381	0.6485355648535565	0.690423162583519	210
12	Medulla	0.8915816326530612	0.8099652375434531	0.848816029143898	784
13	Melanocyte	0.8993288590604027	1.0	0.9469964664310955	149
14	ORS	0.9501822600243013	0.9232585596221959	0.9365269461077843	823
15	Schwann Cell	0.6538461538461539	0.8252427184466019	0.7296137339055794	130
16	Sebaceous Gland	0.8680555555555556	0.9057971014492754	0.8865248226950354	144
17	Spinous	0.9169316375198728	0.8404371584699454	0.8770195780269912	2516
18	TAC-1	0.7737388724035609	0.876839007986549	0.8220689655172414	2696
19	TAC-2	0.8647642679900744	0.7252861602497399	0.788907753254103	806
20	ahighCD34+ bulge	0.9083601286173634	0.8515448379804069	0.8790353947880202	1244
21	alowCD34+ bulge	0.8854097268487675	0.8766490765171504	0.8810076234670202	1501
0	Basal	0.8929202119120244	0.9417541483237386	0.9166872682323856	6229
1	Dermal Fibrobalst	0.9832589285714286	0.9483315392895587	0.9654794520547946	896
2	Dermal Papilla	0.9379084967320261	0.9630872483221476	0.9503311258278145	612
3	Dermal Sheath	0.9150943396226415	0.9356913183279743	0.9252782193958664	318
4	Endothelial	0.9136302294197031	0.9087248322147651	0.911170928667564	741
5	Granular	0.8577586206896551	0.6838487972508591	0.7609942638623327	232
6	Hair Shaft-cuticle.cortex	0.9463519313304721	0.8297271872060207	0.8842105263157894	932
7	IRS	0.7318435754189944	0.8713968957871396	0.7955465587044532	537
8	Infundibulum	0.8731501057082452	0.9171954314720813	0.8946309763267832	3311
9	Isthmus	0.8911070780399274	0.8102310231023102	0.8487467588591184	551
10	K6+ Bulge Companion Layer	0.851581508515815	0.9186351706036745	0.8838383838383839	411
11	Macrophage DC	0.7523809523809524	0.5622775800711743	0.6435845213849287	210
12	Medulla	0.923469387755102	0.8246013667425968	0.8712394705174489	784
13	Melanocyte	0.8389261744966443	0.9615384615384616	0.896057347670251	149
14	ORS	0.9477521263669502	0.9090909090909091	0.9280190362879238	823
15	Schwann Cell	0.7076923076923077	0.6917293233082706	0.699619771863118	130
16	Sebaceous Gland	0.8888888888888888	0.9481481481481482	0.9175627240143369	144
17	Spinous	0.9169316375198728	0.843510054844607	0.8786897733764998	2516
18	TAC-1	0.7789317507418397	0.8842105263157894	0.8282390061131926	2696
19	TAC-2	0.8660049627791563	0.7425531914893617	0.7995418098510882	806
20	ahighCD34+ bulge	0.8930868167202572	0.8761829652996845	0.8845541401273886	1244
21	alowCD34+ bulge	0.8974017321785477	0.8371659415786202	0.8662379421221865	1501
