# Supplementary material for: Interpretable deep generative ensemble learning for single-cell omics with Hydra
Source: Mol Syst Biol. 2026 Apr 11;22(7):1161–79. doi: 10.1038/s44320-026-00208-7 (PMC13328726; doi:10.1038/s44320-026-00208-7)
Supplement: Supplementary file 5 — Source data Fig. 4 [file 44320_2026_208_MOESM5_ESM.zip › SD figure 4/4A/all_cell_type_results_MOFA2.csv]

cell_type_id	cell_type	recall	precision	f1_score	number
0	Dermal Fibrobalst	0.9821428571428571	0.2718566573988261	0.4258407936123881	896
1	Dermal Papilla	0.0	0.0	0.0	612
2	TAC-1	0.7826409495548962	0.6343956704750451	0.7007638658253073	2696
3	IRS	0.0	0.0	0.0	537
4	Basal	0.8808797559800932	0.8528131799813491	0.8666192845297325	6229
5	K6+ Bulge Companion Layer	0.0	0.0	0.0	411
6	Medulla	0.22193877551020408	0.45430809399477806	0.2982005141388175	784
7	alowCD34+ bulge	0.36042638241172553	0.3251201923076923	0.34186413902053714	1501
8	Isthmus	0.0	0.0	0.0	551
9	ORS	0.032806804374240585	0.2755102040816326	0.05863192182410423	823
10	Infundibulum	0.8375113258834189	0.5486743173723783	0.6630005977286312	3311
11	Spinous	0.6100953895071543	0.7694235588972431	0.6805586344491245	2516
12	ahighCD34+ bulge	0.75	0.4693158953722334	0.5773514851485149	1244
13	TAC-2	0.0	0.0	0.0	806
14	Macrophage DC	0.0	0.0	0.0	210
15	Endothelial	0.02834008097165992	0.15	0.04767309875141885	741
16	Dermal Sheath	0.0	0.0	0.0	318
17	Sebaceous Gland	0.0	0.0	0.0	144
18	Granular	0.0	0.0	0.0	232
19	Hair Shaft-cuticle.cortex	0.6984978540772532	0.44803854094975915	0.5459119496855347	932
20	Schwann Cell	0.0	0.0	0.0	130
21	Melanocyte	0.0	0.0	0.0	149
0	Dermal Fibrobalst	0.0	0.0	0.0	896
1	Dermal Papilla	0.0	0.0	0.0	612
2	TAC-1	0.8835311572700296	0.4369840396257567	0.5847551245857371	2696
3	IRS	0.0	0.0	0.0	537
4	Basal	0.9415636538770268	0.48879073256104677	0.6435154707044108	6229
5	K6+ Bulge Companion Layer	0.0	0.0	0.0	411
6	Medulla	0.0	0.0	0.0	784
7	alowCD34+ bulge	0.0	0.0	0.0	1501
8	Isthmus	0.0	0.0	0.0	551
9	ORS	0.0	0.0	0.0	823
10	Infundibulum	0.8858350951374208	0.3523969722455845	0.5042117930204573	3311
11	Spinous	0.0	0.0	0.0	2516
12	ahighCD34+ bulge	0.0	0.0	0.0	1244
13	TAC-2	0.0	0.0	0.0	806
14	Macrophage DC	0.0	0.0	0.0	210
15	Endothelial	0.0	0.0	0.0	741
16	Dermal Sheath	0.0	0.0	0.0	318
17	Sebaceous Gland	0.0	0.0	0.0	144
18	Granular	0.0	0.0	0.0	232
19	Hair Shaft-cuticle.cortex	0.0	0.0	0.0	932
20	Schwann Cell	0.0	0.0	0.0	130
21	Melanocyte	0.0	0.0	0.0	149
0	Dermal Fibrobalst	0.7243303571428571	0.4655667144906743	0.5668122270742358	896
1	Dermal Papilla	0.4918300653594771	0.6404255319148936	0.55637707948244	612
2	TAC-1	0.7945103857566765	0.5115834726534512	0.6224030219381084	2696
3	IRS	0.0	0.0	0.0	537
4	Basal	0.9113822443409857	0.7801291741102102	0.8406634088553235	6229
5	K6+ Bulge Companion Layer	0.0	0.0	0.0	411
6	Medulla	0.0	0.0	0.0	784
7	alowCD34+ bulge	0.5003331112591606	0.38453661034306197	0.4348581354950782	1501
8	Isthmus	0.0	0.0	0.0	551
9	ORS	0.2454434993924666	0.6516129032258065	0.3565754633715799	823
10	Infundibulum	0.853518574448807	0.5503407984420643	0.6691925171678901	3311
11	Spinous	0.24920508744038156	0.5821727019498607	0.34901196771500137	2516
12	ahighCD34+ bulge	0.6085209003215434	0.5206327372764786	0.5611564121571534	1244
13	TAC-2	0.0	0.0	0.0	806
14	Macrophage DC	0.0	0.0	0.0	210
15	Endothelial	0.786774628879892	0.5242805755395683	0.6292498650836481	741
16	Dermal Sheath	0.0	0.0	0.0	318
17	Sebaceous Gland	0.0	0.0	0.0	144
18	Granular	0.0	0.0	0.0	232
19	Hair Shaft-cuticle.cortex	0.5439914163090128	0.3611111111111111	0.4340753424657534	932
20	Schwann Cell	0.0	0.0	0.0	130
21	Melanocyte	0.0	0.0	0.0	149
0	Dermal Fibrobalst	0.9933035714285714	0.2516968325791855	0.40162454873646203	896
1	Dermal Papilla	0.0	0.0	0.0	612
2	TAC-1	0.8594213649851632	0.5498338870431894	0.6706222865412446	2696
3	IRS	0.0	0.0	0.0	537
4	Basal	0.915074650826778	0.6992149165848871	0.7927126069118976	6229
5	K6+ Bulge Companion Layer	0.4744525547445255	0.5386740331491713	0.5045278137128073	411
6	Medulla	0.0	0.0	0.0	784
7	alowCD34+ bulge	0.4943371085942705	0.41383156720580033	0.45051608986035213	1501
8	Isthmus	0.0	0.0	0.0	551
9	ORS	0.0	0.0	0.0	823
10	Infundibulum	0.841739655693144	0.7070015220700152	0.768509582241831	3311
11	Spinous	0.47893481717011127	0.7498444306160548	0.5845258307057968	2516
12	ahighCD34+ bulge	0.18971061093247588	0.44866920152091255	0.2666666666666667	1244
13	TAC-2	0.0	0.0	0.0	806
14	Macrophage DC	0.0	0.0	0.0	210
15	Endothelial	0.02564102564102564	0.1743119266055046	0.04470588235294117	741
16	Dermal Sheath	0.0	0.0	0.0	318
17	Sebaceous Gland	0.0	0.0	0.0	144
18	Granular	0.0	0.0	0.0	232
19	Hair Shaft-cuticle.cortex	0.5772532188841202	0.35117493472584854	0.4366883116883116	932
20	Schwann Cell	0.0	0.0	0.0	130
21	Melanocyte	0.0	0.0	0.0	149
0	Dermal Fibrobalst	0.9754464285714286	0.33902249806051205	0.5031663788140472	896
1	Dermal Papilla	0.0	0.0	0.0	612
2	TAC-1	0.8753709198813057	0.441534144059869	0.5869916677030219	2696
3	IRS	0.0	0.0	0.0	537
4	Basal	0.906084443730936	0.8191582002902758	0.8604314353228143	6229
5	K6+ Bulge Companion Layer	0.0	0.0	0.0	411
6	Medulla	0.0	0.0	0.0	784
7	alowCD34+ bulge	0.28847435043304465	0.3262999246420497	0.3062234794908062	1501
8	Isthmus	0.0	0.0	0.0	551
9	ORS	0.07168894289185905	0.30412371134020616	0.11602753195673549	823
10	Infundibulum	0.8698278465720326	0.6086221470836856	0.7161506900410296	3311
11	Spinous	0.42289348171701113	0.8109756097560976	0.5559038662486938	2516
12	ahighCD34+ bulge	0.837620578778135	0.4296907216494845	0.568002180430635	1244
13	TAC-2	0.0	0.0	0.0	806
14	Macrophage DC	0.0	0.0	0.0	210
15	Endothelial	0.5546558704453441	0.42371134020618556	0.48042080654587954	741
16	Dermal Sheath	0.0	0.0	0.0	318
17	Sebaceous Gland	0.0	0.0	0.0	144
18	Granular	0.0	0.0	0.0	232
19	Hair Shaft-cuticle.cortex	0.0	0.0	0.0	932
20	Schwann Cell	0.0	0.0	0.0	130
21	Melanocyte	0.0	0.0	0.0	149
