# Supplementary material for: Interpretable deep generative ensemble learning for single-cell omics with Hydra
Source: Mol Syst Biol. 2026 Apr 11;22(7):1161–79. doi: 10.1038/s44320-026-00208-7 (PMC13328726; doi:10.1038/s44320-026-00208-7)
Supplement: Supplementary file 5 — Source data Fig. 4 [file 44320_2026_208_MOESM5_ESM.zip › SD figure 4/4A/all_cell_type_results_scJoint.csv]

cell_type_id	cell_type	recall	precision	f1_score	number
0	Dermal Fibrobalst	0.9642857142857143	0.7182044887780549	0.8232491662696522	896
1	Dermal Papilla	0.8529411764705882	0.7710487444608567	0.8099301784328938	612
2	TAC-1	0.853486646884273	0.6922382671480144	0.7644518272425249	2696
3	IRS	0.5009310986964618	0.7097625329815304	0.5873362445414847	537
4	Basal	0.901589340183015	0.8828800503065556	0.8921366163621922	6229
5	K6+ Bulge Companion Layer	0.5060827250608273	0.896551724137931	0.6469673405909798	411
6	Medulla	0.5395408163265306	0.826171875	0.6527777777777778	784
7	alowCD34+ bulge	0.7974683544303798	0.7969374167776299	0.7972027972027973	1501
8	Isthmus	0.4500907441016334	0.7678018575851393	0.5675057208237986	551
9	ORS	0.8068043742405833	0.8924731182795699	0.847479259731972	823
10	Infundibulum	0.9018423437028088	0.7691911385883565	0.8302516335326012	3311
11	Spinous	0.821939586645469	0.812573673870334	0.8172297964829086	2516
12	ahighCD34+ bulge	0.8890675241157556	0.7242960052390308	0.7982677733670155	1244
13	TAC-2	0.3883374689826303	0.5680580762250453	0.4613117170228445	806
14	Macrophage DC	0.32857142857142857	0.971830985915493	0.4911032028469751	210
15	Endothelial	0.8367071524966262	0.8671328671328671	0.8516483516483517	741
16	Dermal Sheath	0.3553459119496855	0.7243589743589743	0.47679324894514763	318
17	Sebaceous Gland	0.20833333333333334	1.0	0.3448275862068966	144
18	Granular	0.06896551724137931	0.64	0.1245136186770428	232
19	Hair Shaft-cuticle.cortex	0.8143776824034334	0.7981072555205048	0.8061603823685608	932
20	Schwann Cell	0.0	0.0	0.0	130
21	Melanocyte	0.4161073825503356	0.9841269841269841	0.5849056603773585	149
0	Dermal Fibrobalst	0.9564732142857143	0.7665474060822898	0.8510427010923536	896
1	Dermal Papilla	0.8447712418300654	0.8420195439739414	0.8433931484502447	612
2	TAC-1	0.8512611275964391	0.6918902622851975	0.7633460834857808	2696
3	IRS	0.49162011173184356	0.5534591194968553	0.5207100591715975	537
4	Basal	0.908653074329748	0.880248833592535	0.8942254522474129	6229
5	K6+ Bulge Companion Layer	0.5085158150851582	0.8931623931623932	0.648062015503876	411
6	Medulla	0.5369897959183674	0.7781885397412199	0.6354716981132076	784
7	alowCD34+ bulge	0.8147901399067289	0.7936404931862427	0.8040762656147271	1501
8	Isthmus	0.4500907441016334	0.7272727272727273	0.556053811659193	551
9	ORS	0.8165249088699879	0.9020134228187919	0.8571428571428571	823
10	Infundibulum	0.8924796134098459	0.7819528975919555	0.8335684062059239	3311
11	Spinous	0.8131955484896661	0.8115827052756842	0.8123883263847529	2516
12	ahighCD34+ bulge	0.8882636655948553	0.6901936289818863	0.7768014059753955	1244
13	TAC-2	0.4218362282878412	0.6995884773662552	0.5263157894736843	806
14	Macrophage DC	0.18095238095238095	0.9743589743589743	0.30522088353413657	210
15	Endothelial	0.8798920377867746	0.7511520737327189	0.8104412678682411	741
16	Dermal Sheath	0.37735849056603776	0.975609756097561	0.54421768707483	318
17	Sebaceous Gland	0.13194444444444445	1.0	0.23312883435582823	144
18	Granular	0.03879310344827586	0.6923076923076923	0.07346938775510203	232
19	Hair Shaft-cuticle.cortex	0.7972103004291845	0.8395480225988701	0.8178315905338471	932
20	Schwann Cell	0.007692307692307693	0.5	0.015151515151515154	130
21	Melanocyte	0.5100671140939598	0.9620253164556962	0.6666666666666667	149
0	Dermal Fibrobalst	0.9665178571428571	0.7663716814159292	0.8548864758144127	896
1	Dermal Papilla	0.8137254901960784	0.8341708542713567	0.8238213399503721	612
2	TAC-1	0.8531157270029673	0.7098765432098766	0.774932614555256	2696
3	IRS	0.49906890130353815	0.6335697399527187	0.5583333333333333	537
4	Basal	0.907368759030342	0.8845070422535212	0.8957920595926777	6229
5	K6+ Bulge Companion Layer	0.5401459854014599	0.8283582089552238	0.653902798232695	411
6	Medulla	0.5255102040816326	0.7115716753022453	0.6045487894350696	784
7	alowCD34+ bulge	0.7914723517654897	0.8098159509202454	0.8005390835579516	1501
8	Isthmus	0.4591651542649728	0.8322368421052632	0.591812865497076	551
9	ORS	0.8213851761846902	0.8600508905852418	0.8402734617775015	823
10	Infundibulum	0.9024463908184839	0.777315296566077	0.8352201257861636	3311
11	Spinous	0.8096184419713831	0.8290598290598291	0.8192238085662578	2516
12	ahighCD34+ bulge	0.8834405144694534	0.7031349968010236	0.7830423940149627	1244
13	TAC-2	0.4057071960297767	0.6216730038022814	0.490990990990991	806
14	Macrophage DC	0.35714285714285715	0.9493670886075949	0.5190311418685121	210
15	Endothelial	0.8704453441295547	0.7875457875457875	0.8269230769230769	741
16	Dermal Sheath	0.42452830188679247	0.9183673469387755	0.5806451612903226	318
17	Sebaceous Gland	0.1388888888888889	0.9523809523809523	0.24242424242424243	144
18	Granular	0.14224137931034483	0.2773109243697479	0.18803418803418803	232
19	Hair Shaft-cuticle.cortex	0.8122317596566524	0.7993664202745512	0.805747738158595	932
20	Schwann Cell	0.0	0.0	0.0	130
21	Melanocyte	0.44966442953020136	1.0	0.6203703703703703	149
0	Dermal Fibrobalst	0.9363839285714286	0.7457777777777778	0.830282038594755	896
1	Dermal Papilla	0.8382352941176471	0.7360114777618364	0.7838044308632544	612
2	TAC-1	0.849406528189911	0.6864508393285371	0.7592838196286472	2696
3	IRS	0.40782122905027934	0.6865203761755486	0.5116822429906543	537
4	Basal	0.9129876384652432	0.8758663175727707	0.8940418173243201	6229
5	K6+ Bulge Companion Layer	0.5401459854014599	0.8191881918819188	0.6510263929618769	411
6	Medulla	0.5127551020408163	0.7805825242718447	0.6189376443418014	784
7	alowCD34+ bulge	0.7774816788807462	0.8126740947075209	0.794688457609806	1501
8	Isthmus	0.4537205081669691	0.7288629737609329	0.5592841163310962	551
9	ORS	0.8092345078979344	0.8582474226804123	0.8330206378986865	823
10	Infundibulum	0.8837209302325582	0.7899568034557235	0.8342124019957234	3311
11	Spinous	0.8263116057233705	0.8124267291910903	0.8193103448275864	2516
12	ahighCD34+ bulge	0.8770096463022508	0.7043253712072305	0.7812388113139993	1244
13	TAC-2	0.4218362282878412	0.5821917808219178	0.48920863309352514	806
14	Macrophage DC	0.38095238095238093	0.9523809523809523	0.5442176870748299	210
15	Endothelial	0.8663967611336032	0.8699186991869918	0.8681541582150101	741
16	Dermal Sheath	0.39937106918238996	0.9071428571428571	0.554585152838428	318
17	Sebaceous Gland	0.1388888888888889	1.0	0.24390243902439027	144
18	Granular	0.15086206896551724	0.5555555555555556	0.23728813559322032	232
19	Hair Shaft-cuticle.cortex	0.7950643776824035	0.78	0.7874601487778959	932
20	Schwann Cell	0.023076923076923078	0.42857142857142855	0.043795620437956206	130
21	Melanocyte	0.42953020134228187	1.0	0.6009389671361502	149
0	Dermal Fibrobalst	0.9587053571428571	0.7859103385178408	0.8637506284565107	896
1	Dermal Papilla	0.8284313725490197	0.7567164179104477	0.7909516380655226	612
2	TAC-1	0.8468100890207715	0.6903537949803448	0.7606196901549225	2696
3	IRS	0.46741154562383613	0.6452442159383034	0.5421166306695464	537
4	Basal	0.8995023278214802	0.8780755367497257	0.8886597938144329	6229
5	K6+ Bulge Companion Layer	0.5231143552311436	0.9188034188034188	0.6666666666666667	411
6	Medulla	0.5306122448979592	0.8438133874239351	0.6515270164447925	784
7	alowCD34+ bulge	0.7914723517654897	0.8081632653061225	0.7997307303938069	1501
8	Isthmus	0.41197822141560797	0.822463768115942	0.5489721886336155	551
9	ORS	0.8068043742405833	0.8997289972899729	0.8507367072389495	823
10	Infundibulum	0.904862579281184	0.7725631768953068	0.8334956183057449	3311
11	Spinous	0.8163751987281399	0.8058061985092193	0.811056268509378	2516
12	ahighCD34+ bulge	0.8834405144694534	0.6991094147582697	0.7805397727272728	1244
13	TAC-2	0.4143920595533499	0.5818815331010453	0.48405797101449277	806
14	Macrophage DC	0.28095238095238095	0.9516129032258065	0.4338235294117647	210
15	Endothelial	0.8866396761133604	0.8081180811808119	0.8455598455598455	741
16	Dermal Sheath	0.4968553459119497	0.9349112426035503	0.648870636550308	318
17	Sebaceous Gland	0.04861111111111111	0.7777777777777778	0.0915032679738562	144
18	Granular	0.0603448275862069	0.56	0.10894941634241247	232
19	Hair Shaft-cuticle.cortex	0.8025751072961373	0.7517587939698492	0.7763362740010379	932
20	Schwann Cell	0.007692307692307693	1.0	0.015267175572519085	130
21	Melanocyte	0.4966442953020134	0.9866666666666667	0.6607142857142857	149
