# Supplementary material for: Interpretable deep generative ensemble learning for single-cell omics with Hydra
Source: Mol Syst Biol. 2026 Apr 11;22(7):1161–79. doi: 10.1038/s44320-026-00208-7 (PMC13328726; doi:10.1038/s44320-026-00208-7)
Supplement: Supplementary file 5 — Source data Fig. 4 [file 44320_2026_208_MOESM5_ESM.zip › SD figure 4/4A/all_cell_type_results_UMINT.csv]

cell_type_id	cell_type	recall	precision	f1_score	number
0	Dermal Fibrobalst	0.90625	0.8962472406181016	0.9012208657047723	896
1	Dermal Papilla	0.8235294117647058	0.84	0.8316831683168315	612
2	TAC-1	0.7481454005934718	0.6498067010309279	0.6955172413793104	2696
3	IRS	0.19366852886405958	0.24880382775119617	0.21780104712041884	537
4	Basal	0.8330390110772194	0.6591717479674797	0.7359761719027019	6229
5	K6+ Bulge Companion Layer	0.12408759124087591	0.24056603773584906	0.1637239165329053	411
6	Medulla	0.21428571428571427	0.22192866578599735	0.218040233614536	784
7	alowCD34+ bulge	0.18254497001998668	0.3261904761904762	0.234087996582657	1501
8	Isthmus	0.043557168784029036	0.15	0.06751054852320675	551
9	ORS	0.4848116646415553	0.6138461538461538	0.5417515274949083	823
10	Infundibulum	0.7919057686499547	0.5050077041602465	0.6167235093496413	3311
11	Spinous	0.2197933227344992	0.39359430604982204	0.28207090028054066	2516
12	ahighCD34+ bulge	0.22990353697749197	0.4115107913669065	0.294997421351212	1244
13	TAC-2	0.019851116625310174	0.1322314049586777	0.03451995685005394	806
14	Macrophage DC	0.10476190476190476	0.27848101265822783	0.1522491349480969	210
15	Endothelial	0.8299595141700404	0.8649789029535865	0.847107438016529	741
16	Dermal Sheath	0.6949685534591195	0.4491869918699187	0.545679012345679	318
17	Sebaceous Gland	0.09722222222222222	0.1728395061728395	0.12444444444444447	144
18	Granular	0.03879310344827586	0.09375	0.05487804878048781	232
19	Hair Shaft-cuticle.cortex	0.4924892703862661	0.3879966187658495	0.4340425531914893	932
20	Schwann Cell	0.03076923076923077	0.11764705882352941	0.04878048780487805	130
21	Melanocyte	0.3422818791946309	0.3090909090909091	0.3248407643312102	149
0	Dermal Fibrobalst	0.8772321428571429	0.9150174621653085	0.8957264957264959	896
1	Dermal Papilla	0.8169934640522876	0.8576329331046312	0.8368200836820083	612
2	TAC-1	0.7726261127596439	0.6346739792809263	0.6968885915021746	2696
3	IRS	0.40409683426443205	0.37221269296740994	0.3875	537
4	Basal	0.8566383047038048	0.7579545454545454	0.8042806541563042	6229
5	K6+ Bulge Companion Layer	0.17518248175182483	0.37894736842105264	0.2396006655574043	411
6	Medulla	0.4119897959183674	0.36538461538461536	0.38729016786570736	784
7	alowCD34+ bulge	0.37175216522318455	0.38271604938271603	0.3771544440689422	1501
8	Isthmus	0.05989110707803993	0.15566037735849056	0.08650065530799475	551
9	ORS	0.6731470230862697	0.4995491433724076	0.5734989648033126	823
10	Infundibulum	0.8163696768347931	0.5965570514235268	0.6893649579188982	3311
11	Spinous	0.33624801271860094	0.6157205240174672	0.43496143958868894	2516
12	ahighCD34+ bulge	0.31189710610932475	0.40670859538784065	0.35304822565969063	1244
13	TAC-2	0.03598014888337469	0.17791411042944785	0.05985552115583075	806
14	Macrophage DC	0.17142857142857143	0.2608695652173913	0.20689655172413796	210
15	Endothelial	0.796221322537112	0.9090909090909091	0.8489208633093525	741
16	Dermal Sheath	0.6698113207547169	0.5285359801488834	0.5908460471567267	318
17	Sebaceous Gland	0.09722222222222222	0.21212121212121213	0.13333333333333333	144
18	Granular	0.1810344827586207	0.3559322033898305	0.24	232
19	Hair Shaft-cuticle.cortex	0.5386266094420601	0.5397849462365591	0.5392051557465092	932
20	Schwann Cell	0.1076923076923077	0.208955223880597	0.14213197969543148	130
21	Melanocyte	0.436241610738255	0.3611111111111111	0.3951367781155015	149
0	Dermal Fibrobalst	0.9252232142857143	0.8962162162162162	0.9104887424492037	896
1	Dermal Papilla	0.826797385620915	0.8377483443708609	0.8322368421052632	612
2	TAC-1	0.7607566765578635	0.6887172599059772	0.7229467747620727	2696
3	IRS	0.2774674115456238	0.3983957219251337	0.32711306256860595	537
4	Basal	0.8943650666238562	0.8150694952450622	0.852878138395591	6229
5	K6+ Bulge Companion Layer	0.36496350364963503	0.48231511254019294	0.41551246537396114	411
6	Medulla	0.42346938775510207	0.40389294403892945	0.41344956413449563	784
7	alowCD34+ bulge	0.42038640906062624	0.4487908961593172	0.434124527003784	1501
8	Isthmus	0.025408348457350273	0.14893617021276595	0.043410852713178294	551
9	ORS	0.6245443499392467	0.7823439878234398	0.6945945945945945	823
10	Infundibulum	0.8118393234672304	0.5746045318512185	0.6729252722493428	3311
11	Spinous	0.23052464228934816	0.5410447761194029	0.3232998885172798	2516
12	ahighCD34+ bulge	0.6889067524115756	0.4755826859045505	0.5627051871306632	1244
13	TAC-2	0.10049627791563276	0.21148825065274152	0.13624894869638352	806
14	Macrophage DC	0.3619047619047619	0.5135135135135135	0.42458100558659223	210
15	Endothelial	0.8677462887989204	0.9120567375886525	0.8893499308437068	741
16	Dermal Sheath	0.5849056603773585	0.5705521472392638	0.5776397515527951	318
17	Sebaceous Gland	0.25	0.3564356435643564	0.29387755102040813	144
18	Granular	0.04741379310344827	0.14102564102564102	0.07096774193548386	232
19	Hair Shaft-cuticle.cortex	0.657725321888412	0.5112593828190158	0.5753167526982637	932
20	Schwann Cell	0.08461538461538462	0.15714285714285714	0.11	130
21	Melanocyte	0.5570469798657718	0.40487804878048783	0.4689265536723164	149
0	Dermal Fibrobalst	0.8515625	0.9051008303677343	0.8775158136860265	896
1	Dermal Papilla	0.8006535947712419	0.875	0.8361774744027304	612
2	TAC-1	0.7607566765578635	0.6771211620997029	0.7165065502183406	2696
3	IRS	0.37057728119180633	0.2952522255192878	0.3286540049545829	537
4	Basal	0.8577620805907851	0.7004457262716308	0.7711625893050444	6229
5	K6+ Bulge Companion Layer	0.14841849148418493	0.1831831831831832	0.16397849462365593	411
6	Medulla	0.3762755102040816	0.36645962732919257	0.3713027061044682	784
7	alowCD34+ bulge	0.2564956695536309	0.2765804597701149	0.26615969581749044	1501
8	Isthmus	0.030852994555353903	0.11038961038961038	0.04822695035460993	551
9	ORS	0.4046172539489672	0.5302547770700637	0.4589937973811165	823
10	Infundibulum	0.8006644518272426	0.5003775009437523	0.6158671158090371	3311
11	Spinous	0.07114467408585055	0.3284403669724771	0.11695524338451486	2516
12	ahighCD34+ bulge	0.3641479099678457	0.3746898263027295	0.3693436608234815	1244
13	TAC-2	0.038461538461538464	0.23134328358208955	0.06595744680851065	806
14	Macrophage DC	0.28095238095238095	0.2744186046511628	0.27764705882352936	210
15	Endothelial	0.8866396761133604	0.9319148936170213	0.9087136929460581	741
16	Dermal Sheath	0.6540880503144654	0.49056603773584906	0.5606469002695418	318
17	Sebaceous Gland	0.1111111111111111	0.13445378151260504	0.12167300380228137	144
18	Granular	0.07758620689655173	0.23684210526315788	0.11688311688311688	232
19	Hair Shaft-cuticle.cortex	0.4313304721030043	0.5082174462705437	0.46662797446314563	932
20	Schwann Cell	0.14615384615384616	0.24050632911392406	0.18181818181818185	130
21	Melanocyte	0.4899328859060403	0.553030303030303	0.5195729537366548	149
0	Dermal Fibrobalst	0.8582589285714286	0.9746514575411914	0.912759643916914	896
1	Dermal Papilla	0.8202614379084967	0.8243021346469622	0.8222768222768223	612
2	TAC-1	0.754080118694362	0.693146948516877	0.722330786995914	2696
3	IRS	0.3947858472998138	0.3732394366197183	0.38371040723981903	537
4	Basal	0.8556750682292503	0.7298370532657812	0.7877623411173515	6229
5	K6+ Bulge Companion Layer	0.11192214111922141	0.20175438596491227	0.14397496087636932	411
6	Medulla	0.35841836734693877	0.3534591194968553	0.3559214692843572	784
7	alowCD34+ bulge	0.2691538974017322	0.33169129720853857	0.29716807649871274	1501
8	Isthmus	0.02722323049001815	0.15625	0.0463678516228748	551
9	ORS	0.5309842041312273	0.45759162303664924	0.49156355455568057	823
10	Infundibulum	0.7484143763213531	0.5485941996900597	0.6331119059785386	3311
11	Spinous	0.27503974562798095	0.40491515506143944	0.32757396449704146	2516
12	ahighCD34+ bulge	0.5610932475884244	0.42638973732437385	0.4845539743144741	1244
13	TAC-2	0.043424317617866005	0.17857142857142858	0.06986027944111776	806
14	Macrophage DC	0.35714285714285715	0.3640776699029126	0.3605769230769231	210
15	Endothelial	0.8002699055330634	0.9081163859111792	0.8507890961262555	741
16	Dermal Sheath	0.5754716981132075	0.6039603960396039	0.5893719806763285	318
17	Sebaceous Gland	0.0763888888888889	0.2972972972972973	0.12154696132596685	144
18	Granular	0.0603448275862069	0.2692307692307692	0.09859154929577464	232
19	Hair Shaft-cuticle.cortex	0.4034334763948498	0.48205128205128206	0.4392523364485981	932
20	Schwann Cell	0.1076923076923077	0.2413793103448276	0.14893617021276598	130
21	Melanocyte	0.4429530201342282	0.5038167938931297	0.4714285714285714	149
