# Supplementary material for: Interpretable deep generative ensemble learning for single-cell omics with Hydra
Source: Mol Syst Biol. 2026 Apr 11;22(7):1161–79. doi: 10.1038/s44320-026-00208-7 (PMC13328726; doi:10.1038/s44320-026-00208-7)
Supplement: Supplementary file 5 — Source data Fig. 4 [file 44320_2026_208_MOESM5_ESM.zip › SD figure 4/4A/all_cell_type_results_scMoMat.csv]

cell_type_id	cell_type	recall	precision	f1_score	number
0	Dermal Fibrobalst	0.8571428571428571	0.7687687687687688	0.8105540897097625	896
1	Dermal Papilla	0.5130718954248366	0.3613348676639816	0.42403781228899395	612
2	TAC-1	0.7997032640949555	0.48756218905472637	0.6057881427367238	2696
3	IRS	0.0	0.0	0.0	537
4	Basal	0.8818429924546476	0.7911565605645975	0.834041907075615	6229
5	K6+ Bulge Companion Layer	0.009732360097323601	0.25	0.01873536299765808	411
6	Medulla	0.007653061224489796	0.42857142857142855	0.015037593984962405	784
7	alowCD34+ bulge	0.6389073950699533	0.540281690140845	0.5854700854700854	1501
8	Isthmus	0.0925589836660617	0.4180327868852459	0.1515601783060921	551
9	ORS	0.5382746051032807	0.605191256830601	0.569774919614148	823
10	Infundibulum	0.853518574448807	0.6759148529060034	0.7544046983449012	3311
11	Spinous	0.7066772655007949	0.7860300618921309	0.7442444537463374	2516
12	ahighCD34+ bulge	0.5940514469453376	0.582348305752561	0.588141663350577	1244
13	TAC-2	0.0012406947890818859	0.1111111111111111	0.00245398773006135	806
14	Macrophage DC	0.014285714285714285	0.3	0.027272727272727268	210
15	Endothelial	0.708502024291498	0.708502024291498	0.708502024291498	741
16	Dermal Sheath	0.09119496855345911	0.3372093023255814	0.14356435643564355	318
17	Sebaceous Gland	0.0	0.0	0.0	144
18	Granular	0.0	0.0	0.0	232
19	Hair Shaft-cuticle.cortex	0.3969957081545064	0.2800908402725208	0.32845095428317794	932
20	Schwann Cell	0.0	0.0	0.0	130
21	Melanocyte	0.0	0.0	0.0	149
0	Dermal Fibrobalst	0.9341517857142857	0.377027027027027	0.537227214377407	896
1	Dermal Papilla	0.0	0.0	0.0	612
2	TAC-1	0.8249258160237388	0.47633326194045833	0.603937542430414	2696
3	IRS	0.0	0.0	0.0	537
4	Basal	0.8988601701717772	0.7775308984863214	0.8338049143708117	6229
5	K6+ Bulge Companion Layer	0.0	0.0	0.0	411
6	Medulla	0.002551020408163265	0.09523809523809523	0.004968944099378881	784
7	alowCD34+ bulge	0.48634243837441704	0.4585427135678392	0.47203362431296475	1501
8	Isthmus	0.0	0.0	0.0	551
9	ORS	0.5054678007290401	0.636085626911315	0.5633039945836154	823
10	Infundibulum	0.8230141951072184	0.6821026282853567	0.7459622228305502	3311
11	Spinous	0.7090620031796503	0.7859030837004405	0.7455077308817385	2516
12	ahighCD34+ bulge	0.6519292604501608	0.5300653594771242	0.5847152126892574	1244
13	TAC-2	0.0	0.0	0.0	806
14	Macrophage DC	0.0	0.0	0.0	210
15	Endothelial	0.145748987854251	0.27979274611398963	0.191659272404614	741
16	Dermal Sheath	0.0	0.0	0.0	318
17	Sebaceous Gland	0.0	0.0	0.0	144
18	Granular	0.0	0.0	0.0	232
19	Hair Shaft-cuticle.cortex	0.4012875536480687	0.302834008097166	0.34517766497461927	932
20	Schwann Cell	0.0	0.0	0.0	130
21	Melanocyte	0.0	0.0	0.0	149
0	Dermal Fibrobalst	0.8136160714285714	0.7673684210526316	0.789815817984832	896
1	Dermal Papilla	0.5294117647058824	0.526829268292683	0.528117359413203	612
2	TAC-1	0.7781899109792285	0.5184086978008401	0.6222749518018686	2696
3	IRS	0.06517690875232775	0.21341463414634146	0.09985734664764621	537
4	Basal	0.8795954406806871	0.8114632701421801	0.8441568446190586	6229
5	K6+ Bulge Companion Layer	0.3357664233576642	0.6934673366834171	0.45245901639344266	411
6	Medulla	0.05612244897959184	0.25287356321839083	0.0918580375782881	784
7	alowCD34+ bulge	0.6655562958027982	0.5282919090428345	0.5890330188679246	1501
8	Isthmus	0.15063520871143377	0.4911242603550296	0.23055555555555554	551
9	ORS	0.5078979343863913	0.6510903426791277	0.5706484641638225	823
10	Infundibulum	0.8272425249169435	0.7090344292001035	0.7635907443546138	3311
11	Spinous	0.7277424483306836	0.7683592110784725	0.7474994896917738	2516
12	ahighCD34+ bulge	0.6157556270096463	0.5816249050873197	0.5982038266302225	1244
13	TAC-2	0.0	0.0	0.0	806
14	Macrophage DC	0.07142857142857142	0.375	0.12	210
15	Endothelial	0.7300944669365722	0.6779448621553885	0.7030539311241065	741
16	Dermal Sheath	0.44025157232704404	0.32036613272311215	0.3708609271523179	318
17	Sebaceous Gland	0.0	0.0	0.0	144
18	Granular	0.0	0.0	0.0	232
19	Hair Shaft-cuticle.cortex	0.44420600858369097	0.3150684931506849	0.36865538735529835	932
20	Schwann Cell	0.0	0.0	0.0	130
21	Melanocyte	0.006711409395973154	0.125	0.012738853503184714	149
0	Dermal Fibrobalst	0.8448660714285714	0.7342386032977691	0.7856772184743123	896
1	Dermal Papilla	0.49836601307189543	0.4780564263322884	0.488	612
2	TAC-1	0.7570474777448071	0.5501347708894879	0.6372151108335935	2696
3	IRS	0.0074487895716946	0.17391304347826086	0.014285714285714285	537
4	Basal	0.8974153154599455	0.7842312008978676	0.8370142996181776	6229
5	K6+ Bulge Companion Layer	0.41849148418491483	0.5292307692307693	0.46739130434782605	411
6	Medulla	0.04974489795918367	0.21910112359550563	0.08108108108108109	784
7	alowCD34+ bulge	0.6489007328447701	0.5062370062370062	0.5687591240875912	1501
8	Isthmus	0.009074410163339383	0.5	0.017825311942959002	551
9	ORS	0.6014580801944107	0.6073619631901841	0.6043956043956045	823
10	Infundibulum	0.8272425249169435	0.732940861653733	0.7772417707150965	3311
11	Spinous	0.7428457869634341	0.8076923076923077	0.7739130434782608	2516
12	ahighCD34+ bulge	0.5787781350482315	0.6792452830188679	0.625	1244
13	TAC-2	0.0	0.0	0.0	806
14	Macrophage DC	0.014285714285714285	0.17647058823529413	0.02643171806167401	210
15	Endothelial	0.7516869095816464	0.6279594137542277	0.6842751842751842	741
16	Dermal Sheath	0.3836477987421384	0.3536231884057971	0.36802413273001505	318
17	Sebaceous Gland	0.0	0.0	0.0	144
18	Granular	0.0	0.0	0.0	232
19	Hair Shaft-cuticle.cortex	0.5633047210300429	0.32287822878228783	0.4104769351055512	932
20	Schwann Cell	0.0	0.0	0.0	130
21	Melanocyte	0.0	0.0	0.0	149
0	Dermal Fibrobalst	0.8359375	0.7550403225806451	0.7934322033898306	896
1	Dermal Papilla	0.5604575163398693	0.5021961932650073	0.5297297297297296	612
2	TAC-1	0.7659495548961425	0.5115184542977459	0.6133967028070697	2696
3	IRS	0.0	0.0	0.0	537
4	Basal	0.8728527853588056	0.8044089362331706	0.8372343701878657	6229
5	K6+ Bulge Companion Layer	0.3357664233576642	0.6188340807174888	0.43533123028391163	411
6	Medulla	0.04974489795918367	0.20634920634920634	0.08016443987667009	784
7	alowCD34+ bulge	0.7055296469020653	0.49671669793621015	0.58298926507019	1501
8	Isthmus	0.0	0.0	0.0	551
9	ORS	0.4993924665856622	0.6618357487922706	0.569252077562327	823
10	Infundibulum	0.8619752340682574	0.6917111003393117	0.7675137824391556	3311
11	Spinous	0.7317170111287759	0.7877620881471973	0.7587059550793323	2516
12	ahighCD34+ bulge	0.5827974276527331	0.5650818394388153	0.5738029283735654	1244
13	TAC-2	0.0012406947890818859	0.2	0.0024660912453760785	806
14	Macrophage DC	0.0	0.0	0.0	210
15	Endothelial	0.6882591093117408	0.5769230769230769	0.6276923076923077	741
16	Dermal Sheath	0.22327044025157233	0.39664804469273746	0.2857142857142857	318
17	Sebaceous Gland	0.0	0.0	0.0	144
18	Granular	0.0	0.0	0.0	232
19	Hair Shaft-cuticle.cortex	0.4366952789699571	0.3097412480974125	0.3624220837043633	932
20	Schwann Cell	0.0	0.0	0.0	130
21	Melanocyte	0.0	0.0	0.0	149
