# Supplementary material for: Interpretable deep generative ensemble learning for single-cell omics with Hydra
Source: Mol Syst Biol. 2026 Apr 11;22(7):1161–79. doi: 10.1038/s44320-026-00208-7 (PMC13328726; doi:10.1038/s44320-026-00208-7)
Supplement: Supplementary file 5 — Source data Fig. 4 [file 44320_2026_208_MOESM5_ESM.zip › SD figure 4/4A/all_cell_type_results_scGlue.csv]

cell_type_id	cell_type	recall	precision	f1_score	number
0	Dermal Fibrobalst	0.9475446428571429	0.884375	0.9148706896551725	896
1	Dermal Papilla	0.8790849673202614	0.8892561983471075	0.8841413311421529	612
2	TAC-1	0.8557121661721068	0.7089735709895513	0.7754621848739496	2696
3	IRS	0.6350093109869647	0.7104166666666667	0.6705998033431662	537
4	Basal	0.9404398779900466	0.8428776978417266	0.88899005994385	6229
5	K6+ Bulge Companion Layer	0.5231143552311436	0.86	0.6505295007564297	411
6	Medulla	0.5573979591836735	0.875751503006012	0.681215900233827	784
7	alowCD34+ bulge	0.8227848101265823	0.7709113607990012	0.796003867225266	1501
8	Isthmus	0.5989110707803993	0.7913669064748201	0.6818181818181819	551
9	ORS	0.8408262454434994	0.9129287598944591	0.8753953194180899	823
10	Infundibulum	0.8912715191784959	0.7894596040663456	0.8372818839551709	3311
11	Spinous	0.7901430842607313	0.8405919661733615	0.8145871747592706	2516
12	ahighCD34+ bulge	0.8207395498392283	0.7579806978470676	0.7881126978000771	1244
13	TAC-2	0.24441687344913152	0.6042944785276073	0.3480565371024735	806
14	Macrophage DC	0.5380952380952381	0.889763779527559	0.6706231454005934	210
15	Endothelial	0.9122807017543859	0.895364238410596	0.9037433155080213	741
16	Dermal Sheath	0.6477987421383647	0.824	0.7253521126760563	318
17	Sebaceous Gland	0.5555555555555556	0.9411764705882353	0.6986899563318778	144
18	Granular	0.09482758620689655	0.9166666666666666	0.17187500000000003	232
19	Hair Shaft-cuticle.cortex	0.8079399141630901	0.8745644599303136	0.8399330730619075	932
20	Schwann Cell	0.0	0.0	0.0	130
21	Melanocyte	0.7248322147651006	0.9	0.8029739776951672	149
0	Dermal Fibrobalst	0.9486607142857143	0.9309967141292442	0.9397457158651189	896
1	Dermal Papilla	0.8888888888888888	0.8831168831168831	0.8859934853420196	612
2	TAC-1	0.858679525222552	0.6958220619176435	0.7687199070230782	2696
3	IRS	0.6350093109869647	0.5869191049913941	0.6100178890876565	537
4	Basal	0.9348209985551453	0.8521879116054442	0.8915939366100137	6229
5	K6+ Bulge Companion Layer	0.5912408759124088	0.8408304498269896	0.6942857142857143	411
6	Medulla	0.5905612244897959	0.9168316831683169	0.7183863460046547	784
7	alowCD34+ bulge	0.8381079280479681	0.7732022126613399	0.8043478260869565	1501
8	Isthmus	0.5662431941923775	0.7979539641943734	0.6624203821656052	551
9	ORS	0.8359659781287971	0.9173333333333333	0.8747616020343294	823
10	Infundibulum	0.907278767743884	0.7754259163655137	0.8361864996520529	3311
11	Spinous	0.7639109697933227	0.8677200902934538	0.8125132107376877	2516
12	ahighCD34+ bulge	0.840032154340836	0.7464285714285714	0.7904689863842663	1244
13	TAC-2	0.1774193548387097	0.6682242990654206	0.2803921568627451	806
14	Macrophage DC	0.5380952380952381	0.9262295081967213	0.6807228915662651	210
15	Endothelial	0.9298245614035088	0.8867438867438867	0.9077733860342557	741
16	Dermal Sheath	0.7232704402515723	0.8424908424908425	0.7783417935702199	318
17	Sebaceous Gland	0.4930555555555556	0.9861111111111112	0.6574074074074074	144
18	Granular	0.04741379310344827	0.6875	0.08870967741935484	232
19	Hair Shaft-cuticle.cortex	0.7628755364806867	0.8248259860788864	0.7926421404682275	932
20	Schwann Cell	0.0	0.0	0.0	130
21	Melanocyte	0.7114093959731543	0.9137931034482759	0.8	149
0	Dermal Fibrobalst	0.9419642857142857	0.9163952225841476	0.9290038525041278	896
1	Dermal Papilla	0.8627450980392157	0.8873949579831932	0.8748964374482187	612
2	TAC-1	0.8468100890207715	0.7174732872407291	0.7767948281728478	2696
3	IRS	0.6536312849162011	0.7297297297297297	0.6895874263261297	537
4	Basal	0.9327339861936105	0.8431287186184879	0.885670731707317	6229
5	K6+ Bulge Companion Layer	0.6180048661800487	0.8668941979522184	0.7215909090909093	411
6	Medulla	0.6173469387755102	0.8642857142857143	0.7202380952380952	784
7	alowCD34+ bulge	0.8367754830113258	0.7777089783281734	0.8061617458279847	1501
8	Isthmus	0.6515426497277677	0.7770562770562771	0.7087857847976309	551
9	ORS	0.8359659781287971	0.9161118508655126	0.8742058449809403	823
10	Infundibulum	0.907278767743884	0.7822916666666667	0.8401622150748146	3311
11	Spinous	0.7710651828298887	0.8546255506607929	0.8106978687839531	2516
12	ahighCD34+ bulge	0.837620578778135	0.771280532938564	0.803082851637765	1244
13	TAC-2	0.2531017369727047	0.6355140186915887	0.36202307009760426	806
14	Macrophage DC	0.5047619047619047	0.7851851851851852	0.6144927536231884	210
15	Endothelial	0.9190283400809717	0.8948751642575559	0.9067909454061251	741
16	Dermal Sheath	0.7547169811320755	0.7766990291262136	0.7655502392344498	318
17	Sebaceous Gland	0.3680555555555556	1.0	0.5380710659898478	144
18	Granular	0.06465517241379311	0.7894736842105263	0.11952191235059761	232
19	Hair Shaft-cuticle.cortex	0.8068669527896996	0.8673587081891581	0.8360200111172874	932
20	Schwann Cell	0.0	0.0	0.0	130
21	Melanocyte	0.6174496644295302	0.9583333333333334	0.7510204081632653	149
0	Dermal Fibrobalst	0.9363839285714286	0.9426966292134832	0.9395296752519597	896
1	Dermal Papilla	0.9313725490196079	0.8892355694227769	0.9098164405426976	612
2	TAC-1	0.8516320474777448	0.7049431992631255	0.7713757769192002	2696
3	IRS	0.6834264432029795	0.6709323583180987	0.6771217712177121	537
4	Basal	0.9422058115267298	0.8323642036590555	0.8838855421686748	6229
5	K6+ Bulge Companion Layer	0.610705596107056	0.856655290102389	0.7130681818181819	411
6	Medulla	0.5663265306122449	0.8604651162790697	0.683076923076923	784
7	alowCD34+ bulge	0.8314457028647568	0.7482014388489209	0.7876301672451878	1501
8	Isthmus	0.484573502722323	0.752112676056338	0.5894039735099338	551
9	ORS	0.8347509113001215	0.932157394843962	0.8807692307692307	823
10	Infundibulum	0.904862579281184	0.7561837455830389	0.823869104908566	3311
11	Spinous	0.7265500794912559	0.8750598372426999	0.7939196525515745	2516
12	ahighCD34+ bulge	0.7572347266881029	0.7488076311605724	0.7529976019184652	1244
13	TAC-2	0.20843672456575682	0.5915492957746479	0.30825688073394497	806
14	Macrophage DC	0.4857142857142857	0.8571428571428571	0.6200607902735563	210
15	Endothelial	0.9365721997300944	0.8675	0.9007138221933809	741
16	Dermal Sheath	0.6855345911949685	0.7440273037542662	0.7135842880523731	318
17	Sebaceous Gland	0.4166666666666667	0.9230769230769231	0.5741626794258373	144
18	Granular	0.0	0.0	0.0	232
19	Hair Shaft-cuticle.cortex	0.7993562231759657	0.8975903614457831	0.8456299659477865	932
20	Schwann Cell	0.0	0.0	0.0	130
21	Melanocyte	0.6577181208053692	0.8305084745762712	0.7340823970037453	149
0	Dermal Fibrobalst	0.9598214285714286	0.893042575285566	0.9252286175363099	896
1	Dermal Papilla	0.9019607843137255	0.8832	0.8924818108326598	612
2	TAC-1	0.862759643916914	0.7185665739882607	0.7840889937636947	2696
3	IRS	0.6871508379888268	0.6233108108108109	0.6536758193091231	537
4	Basal	0.9396371809279178	0.8315101576928541	0.8822731383780524	6229
5	K6+ Bulge Companion Layer	0.6082725060827251	0.9025270758122743	0.7267441860465116	411
6	Medulla	0.5433673469387755	0.9362637362637363	0.6876513317191283	784
7	alowCD34+ bulge	0.8134576948700866	0.7382103990326482	0.7740095087163232	1501
8	Isthmus	0.4954627949183303	0.7982456140350878	0.6114221724524076	551
9	ORS	0.8323207776427703	0.910904255319149	0.8698412698412699	823
10	Infundibulum	0.8994261552401087	0.7918106886466365	0.8421945701357465	3311
11	Spinous	0.7682829888712241	0.8418989547038328	0.8034081463009143	2516
12	ahighCD34+ bulge	0.7829581993569131	0.7193500738552437	0.7498075442648191	1244
13	TAC-2	0.2543424317617866	0.6996587030716723	0.37306642402183804	806
14	Macrophage DC	0.48095238095238096	0.8859649122807017	0.6234567901234568	210
15	Endothelial	0.9257759784075573	0.8863049095607235	0.9056105610561055	741
16	Dermal Sheath	0.720125786163522	0.9346938775510204	0.8134991119005329	318
17	Sebaceous Gland	0.25	1.0	0.4	144
18	Granular	0.008620689655172414	0.6666666666666666	0.01702127659574468	232
19	Hair Shaft-cuticle.cortex	0.7907725321888412	0.8670588235294118	0.8271604938271606	932
20	Schwann Cell	0.015384615384615385	0.6666666666666666	0.03007518796992481	130
21	Melanocyte	0.6778523489932886	0.9351851851851852	0.7859922178988327	149
