# Supplementary material for: Interpretable deep generative ensemble learning for single-cell omics with Hydra
Source: Mol Syst Biol. 2026 Apr 11;22(7):1161–79. doi: 10.1038/s44320-026-00208-7 (PMC13328726; doi:10.1038/s44320-026-00208-7)
Supplement: Supplementary file 5 — Source data Fig. 4 [file 44320_2026_208_MOESM5_ESM.zip › SD figure 4/4A/all_cell_type_results_MultiVI.csv]

celltype_id	cell_type	recall	precision	f1_score	number
0	Dermal Fibrobalst	0.948660714	0.944444444	0.946547884	896
1	Dermal Papilla	0.854575163	0.851791531	0.853181077	612
2	TAC-1	0.815652819	0.706619537	0.757231405	2696
3	IRS	0.60707635	0.711790393	0.655276382	537
4	Basal	0.919248676	0.867575758	0.892665056	6229
5	K6+ Bulge Companion Layer	0.720194647	0.853025937	0.781002639	411
6	Medulla	0.645408163	0.617826618	0.631316282	784
7	alowCD34+ bulge	0.83077948	0.831333333	0.831056315	1501
8	Isthmus	0.693284936	0.751968504	0.721435316	551
9	ORS	0.869987849	0.910941476	0.889993785	823
10	Infundibulum	0.867713682	0.829387991	0.848118081	3311
11	Spinous	0.841812401	0.838811881	0.840309462	2516
12	ahighCD34+ bulge	0.848874598	0.825645035	0.837098692	1244
13	TAC-2	0.364764268	0.588	0.450229709	806
14	Macrophage DC	0.419047619	0.727272727	0.531722054	210
15	Endothelial	0.835357625	0.873060649	0.853793103	741
16	Dermal Sheath	0.729559748	0.725	0.727272727	318
17	Sebaceous Gland	0.715277778	0.953703704	0.817460317	144
18	Granular	0.206896552	0.545454545	0.3	232
19	Hair Shaft-cuticle.cortex	0.776824034	0.859857482	0.816234498	932
20	Schwann Cell	0.261538462	0.557377049	0.356020942	130
21	Melanocyte	0.697986577	0.928571429	0.796934866	149
0	Dermal Fibrobalst	0.941964286	0.938820912	0.940389972	896
1	Dermal Papilla	0.866013072	0.905982906	0.885547201	612
2	TAC-1	0.793397626	0.704777595	0.746466585	2696
3	IRS	0.625698324	0.63878327	0.632173095	537
4	Basal	0.918285439	0.878378378	0.897888706	6229
5	K6+ Bulge Companion Layer	0.722627737	0.809264305	0.763496144	411
6	Medulla	0.653061224	0.75739645	0.701369863	784
7	alowCD34+ bulge	0.860093271	0.798886139	0.828360603	1501
8	Isthmus	0.662431942	0.724206349	0.691943128	551
9	ORS	0.852976914	0.854014599	0.853495441	823
10	Infundibulum	0.8794926	0.828685259	0.853333333	3311
11	Spinous	0.833863275	0.855977152	0.844775518	2516
12	ahighCD34+ bulge	0.807073955	0.816260163	0.811641067	1244
13	TAC-2	0.349875931	0.557312253	0.429878049	806
14	Macrophage DC	0.5	0.807692308	0.617647059	210
15	Endothelial	0.906882591	0.887714663	0.897196262	741
16	Dermal Sheath	0.811320755	0.77245509	0.791411043	318
17	Sebaceous Gland	0.868055556	0.856164384	0.862068966	144
18	Granular	0.370689655	0.609929078	0.461126005	232
19	Hair Shaft-cuticle.cortex	0.760729614	0.837072019	0.79707701	932
20	Schwann Cell	0.246153846	0.8	0.376470588	130
21	Melanocyte	0.744966443	0.822222222	0.781690141	149
0	Dermal Fibrobalst	0.940848214	0.931491713	0.936146585	896
1	Dermal Papilla	0.864379085	0.853225806	0.858766234	612
2	TAC-1	0.775222552	0.695970696	0.733462011	2696
3	IRS	0.610800745	0.640625	0.625357483	537
4	Basal	0.908813614	0.875638051	0.891917441	6229
5	K6+ Bulge Companion Layer	0.739659367	0.754342432	0.746928747	411
6	Medulla	0.605867347	0.617685306	0.611719253	784
7	alowCD34+ bulge	0.796135909	0.809072444	0.802552048	1501
8	Isthmus	0.646098004	0.700787402	0.672332389	551
9	ORS	0.880923451	0.848946136	0.864639237	823
10	Infundibulum	0.868619752	0.814269536	0.840567003	3311
11	Spinous	0.808028617	0.845673877	0.826422764	2516
12	ahighCD34+ bulge	0.821543408	0.787365177	0.804091267	1244
13	TAC-2	0.330024814	0.542857143	0.410493827	806
14	Macrophage DC	0.419047619	0.676923077	0.517647059	210
15	Endothelial	0.863697706	0.822622108	0.842659645	741
16	Dermal Sheath	0.647798742	0.72027972	0.682119205	318
17	Sebaceous Gland	0.736111111	0.85483871	0.791044776	144
18	Granular	0.379310345	0.543209877	0.446700508	232
19	Hair Shaft-cuticle.cortex	0.771459227	0.83701979	0.802903406	932
20	Schwann Cell	0.307692308	0.784313725	0.44198895	130
21	Melanocyte	0.765100671	0.797202797	0.780821918	149
0	Dermal Fibrobalst	0.953125	0.935377875	0.944168049	896
1	Dermal Papilla	0.923202614	0.792426367	0.852830189	612
2	TAC-1	0.766320475	0.733404331	0.749501179	2696
3	IRS	0.573556797	0.7	0.630501535	537
4	Basal	0.919248676	0.867444327	0.892595479	6229
5	K6+ Bulge Companion Layer	0.654501217	0.817629179	0.727027027	411
6	Medulla	0.641581633	0.660972405	0.651132686	784
7	alowCD34+ bulge	0.80413058	0.828983516	0.81636794	1501
8	Isthmus	0.647912886	0.683908046	0.665424045	551
9	ORS	0.871202916	0.853571429	0.862297054	823
10	Infundibulum	0.861069163	0.813641553	0.836683786	3311
11	Spinous	0.843402226	0.828259173	0.835762111	2516
12	ahighCD34+ bulge	0.82073955	0.79765625	0.809033281	1244
13	TAC-2	0.487593052	0.612149533	0.54281768	806
14	Macrophage DC	0.366666667	0.819148936	0.506578947	210
15	Endothelial	0.87854251	0.861111111	0.869739479	741
16	Dermal Sheath	0.660377358	0.823529412	0.732984293	318
17	Sebaceous Gland	0.791666667	0.876923077	0.832116788	144
18	Granular	0.228448276	0.5	0.313609467	232
19	Hair Shaft-cuticle.cortex	0.786480687	0.834851936	0.809944751	932
20	Schwann Cell	0.292307692	0.703703704	0.413043478	130
21	Melanocyte	0.724832215	0.9	0.802973978	149
0	Dermal Fibrobalst	0.947544643	0.94966443	0.948603352	896
1	Dermal Papilla	0.937908497	0.885802469	0.911111111	612
2	TAC-1	0.807863501	0.757038582	0.781625695	2696
3	IRS	0.592178771	0.66388309	0.625984252	537
4	Basal	0.915074651	0.884406517	0.899479249	6229
5	K6+ Bulge Companion Layer	0.800486618	0.877333333	0.837150127	411
6	Medulla	0.637755102	0.763358779	0.694927033	784
7	alowCD34+ bulge	0.850766156	0.799123905	0.824136818	1501
8	Isthmus	0.738656987	0.73465704	0.736651584	551
9	ORS	0.861482382	0.906649616	0.883489097	823
10	Infundibulum	0.863485352	0.846358792	0.854836298	3311
11	Spinous	0.847774245	0.84341637	0.845589693	2516
12	ahighCD34+ bulge	0.841639871	0.825709779	0.833598726	1244
13	TAC-2	0.570719603	0.632737276	0.600130463	806
14	Macrophage DC	0.566666667	0.80952381	0.666666667	210
15	Endothelial	0.924426451	0.882731959	0.90309822	741
16	Dermal Sheath	0.748427673	0.820689655	0.782894737	318
17	Sebaceous Gland	0.736111111	0.938053097	0.824902724	144
18	Granular	0.439655172	0.618181818	0.513853904	232
19	Hair Shaft-cuticle.cortex	0.806866953	0.85260771	0.829106946	932
20	Schwann Cell	0.430769231	0.727272727	0.541062802	130
21	Melanocyte	0.731543624	0.956140351	0.828897338	149
