# Supplementary material for: Interpretable deep generative ensemble learning for single-cell omics with Hydra
Source: Mol Syst Biol. 2026 Apr 11;22(7):1161–79. doi: 10.1038/s44320-026-00208-7 (PMC13328726; doi:10.1038/s44320-026-00208-7)
Supplement: Supplementary file 5 — Source data Fig. 4 [file 44320_2026_208_MOESM5_ESM.zip › SD figure 4/4E/PBMC-TEASeq_Swanson/batch_3-1/all_cell_type_results_Hydra-Ensemble-25_FS100.csv]

cell_type_id	cell_type	recall	precision	f1_score	number
0	B.Activated	0.7066666666666667	0.795	0.7482352941176471	225
1	B.Naive	0.9610778443113772	0.937682570593963	0.9492360768851652	1002
2	Mono.CD14	0.9924906132665833	0.9838709677419355	0.9881619937694703	799
3	Mono.CD16	0.7872340425531915	0.8604651162790697	0.8222222222222222	47
4	NK	0.9491525423728814	0.96	0.9545454545454545	354
5	Platelets	0.7333333333333333	0.8461538461538461	0.7857142857142856	15
6	T.CD4.Memory	0.7456258411843876	0.8503453568687643	0.7945500179275725	1486
7	T.CD4.Naive	0.8549019607843137	0.7676056338028169	0.8089053803339518	1275
8	T.CD8.Effector	0.8652777777777778	0.8251655629139073	0.8447457627118644	720
9	T.CD8.Naive	0.7694369973190348	0.7572559366754618	0.7632978723404256	373
