# Supplementary material for: Interpretable deep generative ensemble learning for single-cell omics with Hydra
Source: Mol Syst Biol. 2026 Apr 11;22(7):1161–79. doi: 10.1038/s44320-026-00208-7 (PMC13328726; doi:10.1038/s44320-026-00208-7)
Supplement: Supplementary file 5 — Source data Fig. 4 [file 44320_2026_208_MOESM5_ESM.zip › SD figure 4/4E/PBMC-TEASeq_Swanson/batch_3-1/all_cell_type_results_MOFA2.csv]

cell_type_id	cell_type	recall	precision	f1_score	number
0	T.CD4.Memory	0.7072678331090175	0.7263303386316516	0.716672349130583	1486
1	Mono.CD14	0.9987484355444305	0.9355216881594373	0.9661016949152542	799
2	T.CD8.Naive	0.0	0.0	0.0	373
3	B.Naive	0.999001996007984	0.8158109209453953	0.8981606101390758	1002
4	B.Activated	0.0	0.0	0.0	225
5	NK	0.05084745762711865	1.0	0.0967741935483871	354
6	T.CD8.Effector	0.7375	0.5822368421052632	0.6507352941176471	720
7	T.CD4.Naive	0.9294117647058824	0.6443719412724307	0.7610789980732177	1275
8	Platelets	0.0	0.0	0.0	15
9	Mono.CD16	0.0	0.0	0.0	47
