# Supplementary material for: Interpretable deep generative ensemble learning for single-cell omics with Hydra
Source: Mol Syst Biol. 2026 Apr 11;22(7):1161–79. doi: 10.1038/s44320-026-00208-7 (PMC13328726; doi:10.1038/s44320-026-00208-7)
Supplement: Supplementary file 5 — Source data Fig. 4 [file 44320_2026_208_MOESM5_ESM.zip › SD figure 4/4E/PBMC-TEASeq_Swanson/batch_3-1/all_cell_type_results_UMINT.csv]

cell_type_id	cell_type	recall	precision	f1_score	number
0	T.CD4.Memory	0.7045760430686406	0.8205329153605015	0.7581462708182477	1486
1	Mono.CD14	0.9887359198998749	0.9657701711491442	0.9771181199752629	799
2	T.CD8.Naive	0.7694369973190348	0.7884615384615384	0.7788331071913162	373
3	B.Naive	0.9461077844311377	0.8968779564806055	0.9208353569694027	1002
4	B.Activated	0.5022222222222222	0.6726190476190477	0.5750636132315521	225
5	NK	0.940677966101695	0.9327731092436975	0.9367088607594938	354
6	T.CD8.Effector	0.7972222222222223	0.82	0.808450704225352	720
7	T.CD4.Naive	0.8705882352941177	0.7321899736147758	0.7954138301683984	1275
8	Platelets	0.26666666666666666	0.8	0.4	15
9	Mono.CD16	0.5531914893617021	0.7428571428571429	0.6341463414634146	47
