# Supplementary material for: Interpretable deep generative ensemble learning for single-cell omics with Hydra
Source: Mol Syst Biol. 2026 Apr 11;22(7):1161–79. doi: 10.1038/s44320-026-00208-7 (PMC13328726; doi:10.1038/s44320-026-00208-7)
Supplement: Supplementary file 5 — Source data Fig. 4 [file 44320_2026_208_MOESM5_ESM.zip › SD figure 4/4E/PBMC-TEASeq_Swanson/batch_3-1/all_cell_type_results_scMoMat.csv]

cell_type_id	cell_type	recall	precision	f1_score	number
0	T.CD4.Memory	0.617092866756393	0.8412844036697248	0.7119565217391304	1486
1	Mono.CD14	0.9887359198998749	0.9777227722772277	0.983198506533914	799
2	T.CD8.Naive	0.7801608579088471	0.7637795275590551	0.7718832891246685	373
3	B.Naive	0.9660678642714571	0.897126969416126	0.9303219605958675	1002
4	B.Activated	0.5022222222222222	0.7290322580645161	0.5947368421052632	225
5	NK	0.96045197740113	0.9315068493150684	0.9457579972183587	354
6	T.CD8.Effector	0.7902777777777777	0.8163558106169297	0.8031051517290049	720
7	T.CD4.Naive	0.9043137254901961	0.685901249256395	0.7801082543978349	1275
8	Platelets	0.0	0.0	0.0	15
9	Mono.CD16	0.7446808510638298	0.875	0.8045977011494252	47
