# Supplementary material for: Interpretable deep generative ensemble learning for single-cell omics with Hydra
Source: Mol Syst Biol. 2026 Apr 11;22(7):1161–79. doi: 10.1038/s44320-026-00208-7 (PMC13328726; doi:10.1038/s44320-026-00208-7)
Supplement: Supplementary file 5 — Source data Fig. 4 [file 44320_2026_208_MOESM5_ESM.zip › SD figure 4/4E/PBMC-TEASeq_Swanson/batch_1-2/all_cell_type_results_Hydra-Ensemble-25_FS100.csv]

cell_type_id	cell_type	recall	precision	f1_score	number
0	B.Activated	0.6144578313253012	0.8793103448275862	0.7234042553191489	249
1	B.Naive	0.9799270072992701	0.9163822525597269	0.947089947089947	1096
2	DC.Myeloid	1.0	0.8461538461538461	0.9166666666666666	11
3	Mono.CD14	0.9800747198007472	0.989937106918239	0.9849812265331666	803
4	Mono.CD16	0.925	0.74	0.8222222222222222	40
5	NK	0.9259259259259259	0.9308510638297872	0.9283819628647214	378
6	Platelets	0.7083333333333334	0.8947368421052632	0.7906976744186046	24
7	T.CD4.Memory	0.7338764426340801	0.843871975019516	0.785039941902687	1473
8	T.CD4.Naive	0.8322344322344323	0.8073916133617626	0.8196248196248196	1365
9	T.CD8.Effector	0.8708388814913449	0.8044280442804428	0.8363171355498722	751
10	T.CD8.Naive	0.8507042253521127	0.6786516853932584	0.755	355
