# Supplementary material for: Interpretable deep generative ensemble learning for single-cell omics with Hydra
Source: Mol Syst Biol. 2026 Apr 11;22(7):1161–79. doi: 10.1038/s44320-026-00208-7 (PMC13328726; doi:10.1038/s44320-026-00208-7)
Supplement: Supplementary file 5 — Source data Fig. 4 [file 44320_2026_208_MOESM5_ESM.zip › SD figure 4/4E/PBMC-TEASeq_Swanson/batch_1-2/all_cell_type_results_MOFA2.csv]

cell_type_id	cell_type	recall	precision	f1_score	number
0	Platelets	0.0	0.0	0.0	24
1	T.CD8.Effector	0.4607190412782956	0.5737976782752903	0.5110782865583458	751
2	T.CD4.Memory	0.6734555329260014	0.689367616400278	0.6813186813186812	1473
3	B.Activated	0.0	0.0	0.0	249
4	Mono.CD14	0.9987546699875467	0.9325581395348838	0.9645219482862297	803
5	T.CD4.Naive	0.9633699633699634	0.6136257582827811	0.749714937286203	1365
6	NK	0.2777777777777778	0.7720588235294118	0.4085603112840467	378
7	B.Naive	0.9881386861313869	0.7939882697947214	0.8804878048780487	1096
8	T.CD8.Naive	0.0	0.0	0.0	355
9	Mono.CD16	0.0	0.0	0.0	40
10	DC.Myeloid	0.0	0.0	0.0	11
