# Supplementary material for: Interpretable deep generative ensemble learning for single-cell omics with Hydra
Source: Mol Syst Biol. 2026 Apr 11;22(7):1161–79. doi: 10.1038/s44320-026-00208-7 (PMC13328726; doi:10.1038/s44320-026-00208-7)
Supplement: Supplementary file 5 — Source data Fig. 4 [file 44320_2026_208_MOESM5_ESM.zip › SD figure 4/4E/PBMC-TEASeq_Swanson/batch_1-2/all_cell_type_results_UMINT.csv]

cell_type_id	cell_type	recall	precision	f1_score	number
0	Platelets	0.5	1.0	0.6666666666666666	24
1	T.CD8.Effector	0.8042609853528628	0.8140161725067385	0.8091091761553918	751
2	T.CD4.Memory	0.6802443991853361	0.8253706754530478	0.7458131745441012	1473
3	B.Activated	0.5502008032128514	0.6227272727272727	0.5842217484008528	249
4	Mono.CD14	0.9638854296388543	0.989769820971867	0.9766561514195583	803
5	T.CD4.Naive	0.8996336996336997	0.7515299877600979	0.8189396465488497	1365
6	NK	0.9338624338624338	0.9313984168865436	0.9326287978863936	378
7	B.Naive	0.9279197080291971	0.8992042440318302	0.9133363268971711	1096
8	T.CD8.Naive	0.7971830985915493	0.7971830985915493	0.7971830985915493	355
9	Mono.CD16	0.9	0.631578947368421	0.7422680412371133	40
10	DC.Myeloid	0.7272727272727273	0.42105263157894735	0.5333333333333333	11
