# Supplementary material for: Interpretable deep generative ensemble learning for single-cell omics with Hydra
Source: Mol Syst Biol. 2026 Apr 11;22(7):1161–79. doi: 10.1038/s44320-026-00208-7 (PMC13328726; doi:10.1038/s44320-026-00208-7)
Supplement: Supplementary file 5 — Source data Fig. 4 [file 44320_2026_208_MOESM5_ESM.zip › SD figure 4/4E/PBMC-TEASeq_Swanson/batch_1-2/all_cell_type_results_scMoMat.csv]

cell_type_id	cell_type	recall	precision	f1_score	number
0	Platelets	0.08333333333333333	1.0	0.15384615384615385	24
1	T.CD8.Effector	0.8162450066577897	0.8239247311827957	0.8200668896321072	751
2	T.CD4.Memory	0.6218601493550577	0.8395967002749771	0.7145085803432137	1473
3	B.Activated	0.5582329317269076	0.7853107344632768	0.6525821596244132	249
4	Mono.CD14	0.9850560398505604	0.9789603960396039	0.9819987585350713	803
5	T.CD4.Naive	0.906959706959707	0.7176811594202899	0.8012944983818769	1365
6	NK	0.91005291005291	0.9148936170212766	0.9124668435013262	378
7	B.Naive	0.9671532846715328	0.8998302207130731	0.9322779243623571	1096
8	T.CD8.Naive	0.7887323943661971	0.7070707070707071	0.7456724367509986	355
9	Mono.CD16	0.825	0.75	0.7857142857142856	40
10	DC.Myeloid	0.2727272727272727	0.75	0.39999999999999997	11
