# Supplementary material for: Interpretable deep generative ensemble learning for single-cell omics with Hydra
Source: Mol Syst Biol. 2026 Apr 11;22(7):1161–79. doi: 10.1038/s44320-026-00208-7 (PMC13328726; doi:10.1038/s44320-026-00208-7)
Supplement: Supplementary file 5 — Source data Fig. 4 [file 44320_2026_208_MOESM5_ESM.zip › SD figure 4/4E/PBMC-TEASeq_Swanson/batch_1-3/all_cell_type_results_Hydra-Ensemble-25_FS100.csv]

cell_type_id	cell_type	recall	precision	f1_score	number
0	B.Activated	0.6616161616161617	0.8291139240506329	0.7359550561797752	198
1	B.Naive	0.9740384615384615	0.937962962962963	0.9556603773584906	1040
2	Mono.CD14	0.9795037756202805	0.9848156182212582	0.9821525148729043	927
3	Mono.CD16	0.782608695652174	0.6792452830188679	0.7272727272727273	46
4	NK	0.9421052631578948	0.9445910290237467	0.9433465085638999	380
5	Platelets	0.6666666666666666	0.6153846153846154	0.64	12
6	T.CD4.Memory	0.7631754503002002	0.8582145536384096	0.807909604519774	1499
7	T.CD4.Naive	0.8655199374511336	0.7806770098730607	0.8209121245828698	1279
8	T.CD8.Effector	0.8668373879641486	0.8088410991636799	0.8368355995055625	781
9	T.CD8.Naive	0.7150537634408602	0.7800586510263929	0.7461430575035063	372
