# Supplementary material for: Interpretable deep generative ensemble learning for single-cell omics with Hydra
Source: Mol Syst Biol. 2026 Apr 11;22(7):1161–79. doi: 10.1038/s44320-026-00208-7 (PMC13328726; doi:10.1038/s44320-026-00208-7)
Supplement: Supplementary file 5 — Source data Fig. 4 [file 44320_2026_208_MOESM5_ESM.zip › SD figure 4/4E/PBMC-TEASeq_Swanson/batch_1-3/all_cell_type_results_MOFA2.csv]

cell_type_id	cell_type	recall	precision	f1_score	number
0	T.CD4.Memory	0.8585723815877252	0.612565445026178	0.7150000000000001	1499
1	T.CD8.Effector	0.7554417413572343	0.601427115188583	0.6696935300794551	781
2	T.CD8.Naive	0.0	0.0	0.0	372
3	T.CD4.Naive	0.6919468334636435	0.4078341013824885	0.5131922296317774	1279
4	Mono.CD14	0.0	0.0	0.0	927
5	B.Naive	1.0	0.840064620355412	0.9130816505706761	1040
6	NK	0.10526315789473684	0.9090909090909091	0.18867924528301885	380
7	B.Activated	0.0	0.0	0.0	198
8	Platelets	0.0	0.0	0.0	12
9	Mono.CD16	0.0	0.0	0.0	46
