# Supplementary material for: Interpretable deep generative ensemble learning for single-cell omics with Hydra
Source: Mol Syst Biol. 2026 Apr 11;22(7):1161–79. doi: 10.1038/s44320-026-00208-7 (PMC13328726; doi:10.1038/s44320-026-00208-7)
Supplement: Supplementary file 5 — Source data Fig. 4 [file 44320_2026_208_MOESM5_ESM.zip › SD figure 4/4E/PBMC-TEASeq_Swanson/batch_1-3/all_cell_type_results_UMINT.csv]

cell_type_id	cell_type	recall	precision	f1_score	number
0	T.CD4.Memory	0.6871247498332221	0.8110236220472441	0.7439508847959553	1499
1	T.CD8.Effector	0.8181818181818182	0.7879161528976573	0.8027638190954773	781
2	T.CD8.Naive	0.7446236559139785	0.8343373493975904	0.7869318181818182	372
3	T.CD4.Naive	0.8717748240813136	0.7335526315789473	0.796713111825652	1279
4	Mono.CD14	0.9956850053937433	0.9819148936170212	0.9887520085698982	927
5	B.Naive	0.8605769230769231	0.9303534303534303	0.8941058941058942	1040
6	NK	0.9263157894736842	0.9411764705882353	0.9336870026525198	380
7	B.Activated	0.6717171717171717	0.47330960854092524	0.5553235908141962	198
8	Platelets	0.5833333333333334	0.7777777777777778	0.6666666666666666	12
9	Mono.CD16	0.717391304347826	0.9428571428571428	0.8148148148148148	46
