# Supplementary material for: Interpretable deep generative ensemble learning for single-cell omics with Hydra
Source: Mol Syst Biol. 2026 Apr 11;22(7):1161–79. doi: 10.1038/s44320-026-00208-7 (PMC13328726; doi:10.1038/s44320-026-00208-7)
Supplement: Supplementary file 5 — Source data Fig. 4 [file 44320_2026_208_MOESM5_ESM.zip › SD figure 4/4E/PBMC-TEASeq_Swanson/batch_1-3/all_cell_type_results_scMoMat.csv]

cell_type_id	cell_type	recall	precision	f1_score	number
0	T.CD4.Memory	0.7111407605070047	0.7361878453038674	0.7234475738038684	1499
1	T.CD8.Effector	0.8130601792573624	0.8120204603580563	0.8125399872040947	781
2	T.CD8.Naive	0.717741935483871	0.8066465256797583	0.7596017069701281	372
3	T.CD4.Naive	0.7654417513682564	0.717741935483871	0.7408248202799849	1279
4	Mono.CD14	0.9848975188781014	0.9764705882352941	0.9806659505907626	927
5	B.Naive	0.9682692307692308	0.9080252479711451	0.9371800837598884	1040
6	NK	0.9578947368421052	0.9357326478149101	0.9466840052015605	380
7	B.Activated	0.4797979797979798	0.7196969696969697	0.5757575757575758	198
8	Platelets	0.08333333333333333	1.0	0.15384615384615385	12
9	Mono.CD16	0.6521739130434783	0.6976744186046512	0.6741573033707865	46
