# Supplementary material for: Interpretable deep generative ensemble learning for single-cell omics with Hydra
Source: Mol Syst Biol. 2026 Apr 11;22(7):1161–79. doi: 10.1038/s44320-026-00208-7 (PMC13328726; doi:10.1038/s44320-026-00208-7)
Supplement: Supplementary file 5 — Source data Fig. 4 [file 44320_2026_208_MOESM5_ESM.zip › SD figure 4/4E/PBMC-TEASeq_Swanson/batch_1-4/all_cell_type_results_Hydra-Ensemble-25_FS100.csv]

cell_type_id	cell_type	recall	precision	f1_score	number
0	B.Activated	0.7063829787234043	0.7443946188340808	0.7248908296943232	235
1	B.Naive	0.9461020211742059	0.9352997145575642	0.9406698564593302	1039
2	Mono.CD14	0.9866518353726362	0.9855555555555555	0.9861033907726515	899
3	Mono.CD16	0.8421052631578947	0.8	0.8205128205128205	57
4	NK	0.9367469879518072	0.9367469879518072	0.9367469879518072	332
5	Platelets	0.8666666666666667	0.6842105263157895	0.7647058823529413	15
6	T.CD4.Memory	0.78239608801956	0.8387942332896461	0.8096141682479444	1636
7	T.CD4.Naive	0.8487031700288185	0.7796161482461945	0.8126940324249742	1388
8	T.CD8.Effector	0.8532974427994616	0.8170103092783505	0.834759710335747	743
9	T.CD8.Naive	0.7178217821782178	0.8285714285714286	0.7692307692307694	404
