# Supplementary material for: Interpretable deep generative ensemble learning for single-cell omics with Hydra
Source: Mol Syst Biol. 2026 Apr 11;22(7):1161–79. doi: 10.1038/s44320-026-00208-7 (PMC13328726; doi:10.1038/s44320-026-00208-7)
Supplement: Supplementary file 5 — Source data Fig. 4 [file 44320_2026_208_MOESM5_ESM.zip › SD figure 4/4E/PBMC-TEASeq_Swanson/batch_1-4/all_cell_type_results_MOFA2.csv]

cell_type_id	cell_type	recall	precision	f1_score	number
0	T.CD4.Memory	0.8551344743276283	0.6256708407871199	0.7226239669421488	1636
1	T.CD8.Effector	0.6527590847913862	0.5836341756919374	0.6162642947903431	743
2	NK	0.0572289156626506	0.8636363636363636	0.10734463276836158	332
3	T.CD4.Naive	0.7406340057636888	0.7259887005649718	0.7332382310984309	1388
4	B.Activated	0.0	0.0	0.0	235
5	B.Naive	1.0	0.8136256851996868	0.8972366148531952	1039
6	Mono.CD14	1.0	0.9306418219461697	0.9640750670241286	899
7	T.CD8.Naive	0.0	0.0	0.0	404
8	Platelets	0.0	0.0	0.0	15
9	Mono.CD16	0.0	0.0	0.0	57
