# Supplementary material for: Interpretable deep generative ensemble learning for single-cell omics with Hydra
Source: Mol Syst Biol. 2026 Apr 11;22(7):1161–79. doi: 10.1038/s44320-026-00208-7 (PMC13328726; doi:10.1038/s44320-026-00208-7)
Supplement: Supplementary file 5 — Source data Fig. 4 [file 44320_2026_208_MOESM5_ESM.zip › SD figure 4/4E/PBMC-TEASeq_Swanson/batch_1-4/all_cell_type_results_UMINT.csv]

cell_type_id	cell_type	recall	precision	f1_score	number
0	T.CD4.Memory	0.6894865525672371	0.8474830954169797	0.7603640040444893	1636
1	T.CD8.Effector	0.8156123822341858	0.7931937172774869	0.8042468480424685	743
2	NK	0.9367469879518072	0.9283582089552239	0.9325337331334334	332
3	T.CD4.Naive	0.8854466858789626	0.7341696535244923	0.8027433050293926	1388
4	B.Activated	0.5914893617021276	0.6619047619047619	0.6247191011235955	235
5	B.Naive	0.9326275264677575	0.9073033707865169	0.9197911722828667	1039
6	Mono.CD14	0.9899888765294772	0.9812568908489526	0.9856035437430787	899
7	T.CD8.Naive	0.7673267326732673	0.7808564231738035	0.7740324594257179	404
8	Platelets	0.7333333333333333	1.0	0.846153846153846	15
9	Mono.CD16	0.8070175438596491	0.9019607843137255	0.8518518518518519	57
