# Supplementary material for: Interpretable deep generative ensemble learning for single-cell omics with Hydra
Source: Mol Syst Biol. 2026 Apr 11;22(7):1161–79. doi: 10.1038/s44320-026-00208-7 (PMC13328726; doi:10.1038/s44320-026-00208-7)
Supplement: Supplementary file 5 — Source data Fig. 4 [file 44320_2026_208_MOESM5_ESM.zip › SD figure 4/4E/PBMC-TEASeq_Swanson/batch_1-4/all_cell_type_results_scMoMat.csv]

cell_type_id	cell_type	recall	precision	f1_score	number
0	T.CD4.Memory	0.7444987775061125	0.7319711538461539	0.7381818181818183	1636
1	T.CD8.Effector	0.7886944818304172	0.8138888888888889	0.8010936431989063	743
2	NK	0.9698795180722891	0.8944444444444445	0.930635838150289	332
3	T.CD4.Naive	0.7247838616714697	0.7479553903345725	0.7361873399195025	1388
4	B.Activated	0.5106382978723404	0.8571428571428571	0.64	235
5	B.Naive	0.9826756496631376	0.8964003511852502	0.9375573921028465	1039
6	Mono.CD14	0.9933259176863182	0.9738276990185387	0.9834801762114537	899
7	T.CD8.Naive	0.7896039603960396	0.7818627450980392	0.7857142857142858	404
8	Platelets	0.2	0.6	0.3	15
9	Mono.CD16	0.7368421052631579	0.84	0.7850467289719626	57
