# Supplementary material for: Interpretable deep generative ensemble learning for single-cell omics with Hydra
Source: Mol Syst Biol. 2026 Apr 11;22(7):1161–79. doi: 10.1038/s44320-026-00208-7 (PMC13328726; doi:10.1038/s44320-026-00208-7)
Supplement: Supplementary file 5 — Source data Fig. 4 [file 44320_2026_208_MOESM5_ESM.zip › SD figure 4/4E/PBMC-TEASeq_Swanson/batch_4-1/all_cell_type_results_Hydra-Ensemble-25_FS100.csv]

cell_type_id	cell_type	recall	precision	f1_score	number
0	B.Activated	0.6844444444444444	0.8191489361702128	0.7457627118644068	225
1	B.Naive	0.969061876247505	0.9336538461538462	0.951028403525955	1002
2	Mono.CD14	0.9924906132665833	0.9850931677018634	0.988778054862843	799
3	Mono.CD16	0.7872340425531915	0.8809523809523809	0.8314606741573034	47
4	NK	0.8870056497175142	0.9602446483180428	0.9221732745961821	354
5	Platelets	0.7333333333333333	0.7333333333333333	0.7333333333333333	15
6	T.CD4.Memory	0.7180349932705249	0.8717320261437909	0.7874538745387454	1486
7	T.CD4.Naive	0.8768627450980392	0.7569397427217333	0.8125000000000001	1275
8	T.CD8.Effector	0.8819444444444444	0.7898009950248757	0.8333333333333334	720
9	T.CD8.Naive	0.7694369973190348	0.767379679144385	0.7684069611780454	373
