# Supplementary material for: Interpretable deep generative ensemble learning for single-cell omics with Hydra
Source: Mol Syst Biol. 2026 Apr 11;22(7):1161–79. doi: 10.1038/s44320-026-00208-7 (PMC13328726; doi:10.1038/s44320-026-00208-7)
Supplement: Supplementary file 5 — Source data Fig. 4 [file 44320_2026_208_MOESM5_ESM.zip › SD figure 4/4E/PBMC-TEASeq_Swanson/batch_4-1/all_cell_type_results_MOFA2.csv]

cell_type_id	cell_type	recall	precision	f1_score	number
0	T.CD4.Memory	0.7442799461641992	0.6986734049273531	0.7207559465623982	1486
1	Mono.CD14	0.9949937421777222	0.9341950646298472	0.9636363636363636	799
2	T.CD8.Naive	0.0	0.0	0.0	373
3	B.Naive	0.999001996007984	0.8046623794212219	0.8913624220837043	1002
4	B.Activated	0.0	0.0	0.0	225
5	NK	0.307909604519774	0.8384615384615385	0.45041322314049587	354
6	T.CD8.Effector	0.5069444444444444	0.6043046357615894	0.5513595166163142	720
7	T.CD4.Naive	0.9403921568627451	0.636411889596603	0.7591009813232036	1275
8	Platelets	0.0	0.0	0.0	15
9	Mono.CD16	0.0	0.0	0.0	47
