# Supplementary material for: Interpretable deep generative ensemble learning for single-cell omics with Hydra
Source: Mol Syst Biol. 2026 Apr 11;22(7):1161–79. doi: 10.1038/s44320-026-00208-7 (PMC13328726; doi:10.1038/s44320-026-00208-7)
Supplement: Supplementary file 5 — Source data Fig. 4 [file 44320_2026_208_MOESM5_ESM.zip › SD figure 4/4E/PBMC-TEASeq_Swanson/batch_4-1/all_cell_type_results_UMINT.csv]

cell_type_id	cell_type	recall	precision	f1_score	number
0	T.CD4.Memory	0.6446837146702558	0.8181041844577285	0.7211140383891608	1486
1	Mono.CD14	0.9924906132665833	0.9826517967781908	0.987546699875467	799
2	T.CD8.Naive	0.7479892761394102	0.7903682719546742	0.7685950413223142	373
3	B.Naive	0.9760479041916168	0.8964252978918423	0.9345437171524128	1002
4	B.Activated	0.48444444444444446	0.7898550724637681	0.6005509641873278	225
5	NK	0.8785310734463276	0.9658385093167702	0.9201183431952663	354
6	T.CD8.Effector	0.8361111111111111	0.7808041504539559	0.8075117370892019	720
7	T.CD4.Naive	0.8737254901960785	0.698870765370138	0.7765772046009063	1275
8	Platelets	0.5333333333333333	0.8888888888888888	0.6666666666666667	15
9	Mono.CD16	0.7659574468085106	0.9	0.8275862068965516	47
