# Supplementary material for: Interpretable deep generative ensemble learning for single-cell omics with Hydra
Source: Mol Syst Biol. 2026 Apr 11;22(7):1161–79. doi: 10.1038/s44320-026-00208-7 (PMC13328726; doi:10.1038/s44320-026-00208-7)
Supplement: Supplementary file 5 — Source data Fig. 4 [file 44320_2026_208_MOESM5_ESM.zip › SD figure 4/4E/PBMC-TEASeq_Swanson/batch_4-1/all_cell_type_results_scMoMat.csv]

cell_type_id	cell_type	recall	precision	f1_score	number
0	T.CD4.Memory	0.6561238223418573	0.8091286307053942	0.7246376811594202	1486
1	Mono.CD14	0.9924906132665833	0.9742014742014742	0.9832610043397397	799
2	T.CD8.Naive	0.7560321715817694	0.7988668555240793	0.7768595041322314	373
3	B.Naive	0.9750499001996008	0.8988040478380864	0.935375777884155	1002
4	B.Activated	0.4888888888888889	0.8333333333333334	0.6162464985994398	225
5	NK	0.9548022598870056	0.9285714285714286	0.9415041782729805	354
6	T.CD8.Effector	0.7763888888888889	0.8208516886930984	0.7980014275517489	720
7	T.CD4.Naive	0.8878431372549019	0.6974738139248305	0.7812284334023464	1275
8	Platelets	0.06666666666666667	0.5	0.11764705882352941	15
9	Mono.CD16	0.6808510638297872	0.9142857142857143	0.7804878048780487	47
