# Supplementary material for: Interpretable deep generative ensemble learning for single-cell omics with Hydra
Source: Mol Syst Biol. 2026 Apr 11;22(7):1161–79. doi: 10.1038/s44320-026-00208-7 (PMC13328726; doi:10.1038/s44320-026-00208-7)
Supplement: Supplementary file 5 — Source data Fig. 4 [file 44320_2026_208_MOESM5_ESM.zip › SD figure 4/4E/PBMC-TEASeq_Swanson/batch_2-3/all_cell_type_results_Hydra-Ensemble-25_FS100.csv]

cell_type_id	cell_type	recall	precision	f1_score	number
0	B.Activated	0.6464646464646465	0.8590604026845637	0.7377521613832853	198
1	B.Naive	0.9798076923076923	0.9365808823529411	0.9577067669172932	1040
2	Mono.CD14	0.9816612729234089	0.9837837837837838	0.9827213822894169	927
3	Mono.CD16	0.7608695652173914	0.7291666666666666	0.7446808510638298	46
4	NK	0.9342105263157895	0.931758530183727	0.9329829172141919	380
5	Platelets	0.6666666666666666	0.4444444444444444	0.5333333333333333	12
6	T.CD4.Memory	0.7204803202134756	0.8524072612470402	0.7809110629067245	1499
7	T.CD4.Naive	0.8827208756841283	0.758736559139785	0.8160462594868089	1279
8	T.CD8.Effector	0.8693982074263764	0.7932242990654206	0.8295662797800856	781
9	T.CD8.Naive	0.6881720430107527	0.8152866242038217	0.7463556851311954	372
