# Supplementary material for: Interpretable deep generative ensemble learning for single-cell omics with Hydra
Source: Mol Syst Biol. 2026 Apr 11;22(7):1161–79. doi: 10.1038/s44320-026-00208-7 (PMC13328726; doi:10.1038/s44320-026-00208-7)
Supplement: Supplementary file 5 — Source data Fig. 4 [file 44320_2026_208_MOESM5_ESM.zip › SD figure 4/4E/PBMC-TEASeq_Swanson/batch_2-3/all_cell_type_results_MOFA2.csv]

cell_type_id	cell_type	recall	precision	f1_score	number
0	T.CD4.Memory	0.7304869913275517	0.770042194092827	0.7497432386169119	1499
1	T.CD8.Effector	0.4199743918053777	0.7114967462039046	0.5281803542673108	781
2	T.CD8.Naive	0.0	0.0	0.0	372
3	T.CD4.Naive	0.9124315871774824	0.653781512605042	0.7617493472584858	1279
4	Mono.CD14	0.9935275080906149	0.9475308641975309	0.9699842022116903	927
5	B.Naive	1.0	0.840064620355412	0.9130816505706761	1040
6	NK	0.9894736842105263	0.573170731707317	0.7258687258687258	380
7	B.Activated	0.0	0.0	0.0	198
8	Platelets	0.0	0.0	0.0	12
9	Mono.CD16	0.0	0.0	0.0	46
