# Supplementary material for: Interpretable deep generative ensemble learning for single-cell omics with Hydra
Source: Mol Syst Biol. 2026 Apr 11;22(7):1161–79. doi: 10.1038/s44320-026-00208-7 (PMC13328726; doi:10.1038/s44320-026-00208-7)
Supplement: Supplementary file 5 — Source data Fig. 4 [file 44320_2026_208_MOESM5_ESM.zip › SD figure 4/4E/PBMC-TEASeq_Swanson/batch_2-3/all_cell_type_results_UMINT.csv]

cell_type_id	cell_type	recall	precision	f1_score	number
0	T.CD4.Memory	0.6964643095396932	0.8181818181818182	0.7524324324324325	1499
1	T.CD8.Effector	0.8181818181818182	0.8109137055837563	0.8145315487571703	781
2	T.CD8.Naive	0.7338709677419355	0.8076923076923077	0.7690140845070422	372
3	T.CD4.Naive	0.8764659890539483	0.7360472751149048	0.800142755174875	1279
4	Mono.CD14	0.970873786407767	0.9803921568627451	0.975609756097561	927
5	B.Naive	0.9625	0.9166666666666666	0.9390243902439025	1040
6	NK	0.9447368421052632	0.9348958333333334	0.9397905759162305	380
7	B.Activated	0.5353535353535354	0.7310344827586207	0.6180758017492711	198
8	Platelets	0.5833333333333334	0.4375	0.5	12
9	Mono.CD16	0.6956521739130435	0.5925925925925926	0.6399999999999999	46
