# Supplementary material for: Interpretable deep generative ensemble learning for single-cell omics with Hydra
Source: Mol Syst Biol. 2026 Apr 11;22(7):1161–79. doi: 10.1038/s44320-026-00208-7 (PMC13328726; doi:10.1038/s44320-026-00208-7)
Supplement: Supplementary file 5 — Source data Fig. 4 [file 44320_2026_208_MOESM5_ESM.zip › SD figure 4/4E/PBMC-TEASeq_Swanson/batch_2-3/all_cell_type_results_scMoMat.csv]

cell_type_id	cell_type	recall	precision	f1_score	number
0	T.CD4.Memory	0.6410940627084724	0.8055322715842415	0.7139673105497771	1499
1	T.CD8.Effector	0.7925736235595391	0.8134034165571616	0.8028534370946822	781
2	T.CD8.Naive	0.7338709677419355	0.8005865102639296	0.7657784011220196	372
3	T.CD4.Naive	0.887412040656763	0.6924954240390482	0.7779300891021248	1279
4	Mono.CD14	0.9838187702265372	0.9838187702265372	0.9838187702265372	927
5	B.Naive	0.9846153846153847	0.9061946902654867	0.943778801843318	1040
6	NK	0.9289473684210526	0.9363395225464191	0.9326287978863937	380
7	B.Activated	0.4696969696969697	0.8454545454545455	0.6038961038961039	198
8	Platelets	0.4166666666666667	0.8333333333333334	0.5555555555555556	12
9	Mono.CD16	0.7608695652173914	0.7	0.7291666666666667	46
