# Supplementary material for: Interpretable deep generative ensemble learning for single-cell omics with Hydra
Source: Mol Syst Biol. 2026 Apr 11;22(7):1161–79. doi: 10.1038/s44320-026-00208-7 (PMC13328726; doi:10.1038/s44320-026-00208-7)
Supplement: Supplementary file 5 — Source data Fig. 4 [file 44320_2026_208_MOESM5_ESM.zip › SD figure 4/4E/PBMC-TEASeq_Swanson/batch_2-4/all_cell_type_results_Hydra-Ensemble-25_FS100.csv]

cell_type_id	cell_type	recall	precision	f1_score	number
0	B.Activated	0.6382978723404256	0.8771929824561403	0.7389162561576355	235
1	B.Naive	0.9826756496631376	0.9214801444043321	0.951094550535631	1039
2	Mono.CD14	0.9899888765294772	0.9823399558498896	0.9861495844875346	899
3	Mono.CD16	0.7894736842105263	0.8490566037735849	0.8181818181818182	57
4	NK	0.9216867469879518	0.9386503067484663	0.9300911854103343	332
5	Platelets	0.8666666666666667	0.6190476190476191	0.7222222222222222	15
6	T.CD4.Memory	0.7603911980440098	0.8298865910607072	0.7936204146730462	1636
7	T.CD4.Naive	0.8414985590778098	0.7886563133018231	0.8142209829208783	1388
8	T.CD8.Effector	0.8358008075370121	0.7920918367346939	0.8133595284872299	743
9	T.CD8.Naive	0.7673267326732673	0.7769423558897243	0.772104607721046	404
