# Supplementary material for: Interpretable deep generative ensemble learning for single-cell omics with Hydra
Source: Mol Syst Biol. 2026 Apr 11;22(7):1161–79. doi: 10.1038/s44320-026-00208-7 (PMC13328726; doi:10.1038/s44320-026-00208-7)
Supplement: Supplementary file 5 — Source data Fig. 4 [file 44320_2026_208_MOESM5_ESM.zip › SD figure 4/4E/PBMC-TEASeq_Swanson/batch_2-4/all_cell_type_results_MOFA2.csv]

cell_type_id	cell_type	recall	precision	f1_score	number
0	T.CD4.Memory	0.7481662591687042	0.7404718693284936	0.7442991790817878	1636
1	T.CD8.Effector	0.746971736204576	0.5709876543209876	0.6472303206997085	743
2	NK	0.0	0.0	0.0	332
3	T.CD4.Naive	0.888328530259366	0.638860103626943	0.7432188065099458	1388
4	B.Activated	0.0	0.0	0.0	235
5	B.Naive	1.0	0.81171875	0.8960758947822337	1039
6	Mono.CD14	0.9577308120133482	0.9430449069003286	0.9503311258278146	899
7	T.CD8.Naive	0.0	0.0	0.0	404
8	Platelets	0.0	0.0	0.0	15
9	Mono.CD16	0.0	0.0	0.0	57
