# Supplementary material for: Interpretable deep generative ensemble learning for single-cell omics with Hydra
Source: Mol Syst Biol. 2026 Apr 11;22(7):1161–79. doi: 10.1038/s44320-026-00208-7 (PMC13328726; doi:10.1038/s44320-026-00208-7)
Supplement: Supplementary file 5 — Source data Fig. 4 [file 44320_2026_208_MOESM5_ESM.zip › SD figure 4/4E/PBMC-TEASeq_Swanson/batch_2-4/all_cell_type_results_UMINT.csv]

cell_type_id	cell_type	recall	precision	f1_score	number
0	T.CD4.Memory	0.6674816625916871	0.8155339805825242	0.7341176470588237	1636
1	T.CD8.Effector	0.765814266487214	0.7596795727636849	0.7627345844504021	743
2	NK	0.8734939759036144	0.932475884244373	0.9020217729393467	332
3	T.CD4.Naive	0.8818443804034583	0.7170474516695958	0.7909531502423264	1388
4	B.Activated	0.4978723404255319	0.8731343283582089	0.6341463414634146	235
5	B.Naive	0.9865255052935515	0.8889852558542931	0.9352189781021898	1039
6	Mono.CD14	0.9911012235817576	0.9780461031833151	0.9845303867403316	899
7	T.CD8.Naive	0.7524752475247525	0.8106666666666666	0.7804878048780487	404
8	Platelets	0.7333333333333333	0.6470588235294118	0.6875	15
9	Mono.CD16	0.7719298245614035	0.8461538461538461	0.8073394495412844	57
