# Supplementary material for: Interpretable deep generative ensemble learning for single-cell omics with Hydra
Source: Mol Syst Biol. 2026 Apr 11;22(7):1161–79. doi: 10.1038/s44320-026-00208-7 (PMC13328726; doi:10.1038/s44320-026-00208-7)
Supplement: Supplementary file 5 — Source data Fig. 4 [file 44320_2026_208_MOESM5_ESM.zip › SD figure 4/4E/PBMC-TEASeq_Swanson/batch_2-4/all_cell_type_results_scMoMat.csv]

cell_type_id	cell_type	recall	precision	f1_score	number
0	T.CD4.Memory	0.6864303178484108	0.7902885292047853	0.7347072293097809	1636
1	T.CD8.Effector	0.7779273216689099	0.8140845070422535	0.7955953200275292	743
2	NK	0.9698795180722891	0.9070422535211268	0.9374090247452693	332
3	T.CD4.Naive	0.8364553314121037	0.7238154613466334	0.7760695187165776	1388
4	B.Activated	0.4851063829787234	0.8201438848920863	0.6096256684491979	235
5	B.Naive	0.9797882579403272	0.8953386103781882	0.9356617647058824	1039
6	Mono.CD14	0.9899888765294772	0.9621621621621622	0.9758771929824562	899
7	T.CD8.Naive	0.7722772277227723	0.7741935483870968	0.7732342007434945	404
8	Platelets	0.4	1.0	0.5714285714285715	15
9	Mono.CD16	0.6842105263157895	0.8125	0.742857142857143	57
