# Supplementary material for: Interpretable deep generative ensemble learning for single-cell omics with Hydra
Source: Mol Syst Biol. 2026 Apr 11;22(7):1161–79. doi: 10.1038/s44320-026-00208-7 (PMC13328726; doi:10.1038/s44320-026-00208-7)
Supplement: Supplementary file 5 — Source data Fig. 4 [file 44320_2026_208_MOESM5_ESM.zip › SD figure 4/4E/PBMC-TEASeq_Swanson/batch_3-2/all_cell_type_results_Hydra-Ensemble-25_FS100.csv]

cell_type_id	cell_type	recall	precision	f1_score	number
0	B.Activated	0.6947791164658634	0.7972350230414746	0.742489270386266	249
1	B.Naive	0.958941605839416	0.9317375886524822	0.9451438848920863	1096
2	Mono.CD14	0.9900373599003736	0.9875776397515528	0.9888059701492536	803
3	Mono.CD16	0.875	0.8333333333333334	0.8536585365853658	40
4	NK	0.9232804232804233	0.9407008086253369	0.931909212283044	378
5	Platelets	0.7083333333333334	0.7727272727272727	0.7391304347826088	24
6	T.CD4.Memory	0.7087576374745418	0.8635235732009926	0.778523489932886	1473
7	T.CD4.Naive	0.8864468864468864	0.7638888888888888	0.8206171583587656	1365
8	T.CD8.Effector	0.844207723035952	0.8149100257069408	0.8293001962066711	751
9	T.CD8.Naive	0.7718309859154929	0.7248677248677249	0.747612551159618	355
