# Supplementary material for: Interpretable deep generative ensemble learning for single-cell omics with Hydra
Source: Mol Syst Biol. 2026 Apr 11;22(7):1161–79. doi: 10.1038/s44320-026-00208-7 (PMC13328726; doi:10.1038/s44320-026-00208-7)
Supplement: Supplementary file 5 — Source data Fig. 4 [file 44320_2026_208_MOESM5_ESM.zip › SD figure 4/4E/PBMC-TEASeq_Swanson/batch_3-2/all_cell_type_results_MOFA2.csv]

cell_type_id	cell_type	recall	precision	f1_score	number
0	Platelets	0.0	0.0	0.0	24
1	T.CD8.Effector	0.38748335552596536	0.7256857855361596	0.5052083333333334	751
2	T.CD4.Memory	0.7270875763747454	0.6986301369863014	0.7125748502994013	1473
3	B.Activated	0.10040160642570281	0.78125	0.17793594306049823	249
4	Mono.CD14	0.9987546699875467	0.9479905437352246	0.9727107337780473	803
5	T.CD4.Naive	0.9018315018315018	0.6823725055432373	0.7769012306721362	1365
6	NK	0.9656084656084656	0.600328947368421	0.7403651115618661	378
7	B.Naive	0.9890510948905109	0.8274809160305343	0.9010806317539485	1096
8	T.CD8.Naive	0.0	0.0	0.0	355
9	Mono.CD16	0.0	0.0	0.0	40
