# Supplementary material for: Interpretable deep generative ensemble learning for single-cell omics with Hydra
Source: Mol Syst Biol. 2026 Apr 11;22(7):1161–79. doi: 10.1038/s44320-026-00208-7 (PMC13328726; doi:10.1038/s44320-026-00208-7)
Supplement: Supplementary file 5 — Source data Fig. 4 [file 44320_2026_208_MOESM5_ESM.zip › SD figure 4/4E/PBMC-TEASeq_Swanson/batch_3-2/all_cell_type_results_UMINT.csv]

cell_type_id	cell_type	recall	precision	f1_score	number
0	Platelets	0.4583333333333333	0.8461538461538461	0.5945945945945945	24
1	T.CD8.Effector	0.762982689747004	0.8220946915351507	0.7914364640883979	751
2	T.CD4.Memory	0.7393075356415478	0.7750889679715303	0.7567755385684504	1473
3	B.Activated	0.5622489959839357	0.7777777777777778	0.6526806526806527	249
4	Mono.CD14	0.9813200498132005	0.9740420271940667	0.9776674937965261	803
5	T.CD4.Naive	0.8556776556776556	0.7740225314777999	0.8128044537230341	1365
6	NK	0.917989417989418	0.9327956989247311	0.9253333333333333	378
7	B.Naive	0.9598540145985401	0.906896551724138	0.9326241134751773	1096
8	T.CD8.Naive	0.7746478873239436	0.7879656160458453	0.7812500000000001	355
9	Mono.CD16	0.625	0.625	0.625	40
