# Supplementary material for: Interpretable deep generative ensemble learning for single-cell omics with Hydra
Source: Mol Syst Biol. 2026 Apr 11;22(7):1161–79. doi: 10.1038/s44320-026-00208-7 (PMC13328726; doi:10.1038/s44320-026-00208-7)
Supplement: Supplementary file 5 — Source data Fig. 4 [file 44320_2026_208_MOESM5_ESM.zip › SD figure 4/4E/PBMC-TEASeq_Swanson/batch_3-2/all_cell_type_results_scMoMat.csv]

cell_type_id	cell_type	recall	precision	f1_score	number
0	Platelets	0.0	0.0	0.0	24
1	T.CD8.Effector	0.7869507323568575	0.8312236286919831	0.8084815321477428	751
2	T.CD4.Memory	0.6843177189409368	0.7783783783783784	0.7283236994219654	1473
3	B.Activated	0.4578313253012048	0.7808219178082192	0.5772151898734177	249
4	Mono.CD14	0.987546699875467	0.9814356435643564	0.984481688392303	803
5	T.CD4.Naive	0.841025641025641	0.7354260089686099	0.784688995215311	1365
6	NK	0.9338624338624338	0.9216710182767625	0.9277266754270697	378
7	B.Naive	0.9744525547445255	0.8863070539419087	0.9282920469361147	1096
8	T.CD8.Naive	0.7830985915492957	0.7164948453608248	0.7483176312247645	355
9	Mono.CD16	0.75	0.8108108108108109	0.7792207792207791	40
