# Supplementary material for: Interpretable deep generative ensemble learning for single-cell omics with Hydra
Source: Mol Syst Biol. 2026 Apr 11;22(7):1161–79. doi: 10.1038/s44320-026-00208-7 (PMC13328726; doi:10.1038/s44320-026-00208-7)
Supplement: Supplementary file 5 — Source data Fig. 4 [file 44320_2026_208_MOESM5_ESM.zip › SD figure 4/4E/PBMC-TEASeq_Swanson/batch_3-4/all_cell_type_results_Hydra-Ensemble-25_FS100.csv]

cell_type_id	cell_type	recall	precision	f1_score	number
0	B.Activated	0.6978723404255319	0.8078817733990148	0.7488584474885844	235
1	B.Naive	0.9653512993262753	0.9330232558139535	0.9489120151371807	1039
2	Mono.CD14	0.9899888765294772	0.9812568908489526	0.9856035437430787	899
3	Mono.CD16	0.7719298245614035	0.8301886792452831	0.8	57
4	NK	0.9457831325301205	0.9345238095238095	0.9401197604790419	332
5	Platelets	0.8	0.9230769230769231	0.8571428571428571	15
6	T.CD4.Memory	0.7536674816625917	0.8592334494773519	0.8029957668511886	1636
7	T.CD4.Naive	0.8559077809798271	0.779016393442623	0.815653964984552	1388
8	T.CD8.Effector	0.847913862718708	0.8129032258064516	0.8300395256916996	743
9	T.CD8.Naive	0.7747524752475248	0.7347417840375586	0.7542168674698796	404
