# Supplementary material for: Interpretable deep generative ensemble learning for single-cell omics with Hydra
Source: Mol Syst Biol. 2026 Apr 11;22(7):1161–79. doi: 10.1038/s44320-026-00208-7 (PMC13328726; doi:10.1038/s44320-026-00208-7)
Supplement: Supplementary file 5 — Source data Fig. 4 [file 44320_2026_208_MOESM5_ESM.zip › SD figure 4/4E/PBMC-TEASeq_Swanson/batch_3-4/all_cell_type_results_MOFA2.csv]

cell_type_id	cell_type	recall	precision	f1_score	number
0	T.CD4.Memory	0.7310513447432763	0.6596800882515168	0.6935343577848652	1636
1	T.CD8.Effector	0.702557200538358	0.5494736842105263	0.6166568222090962	743
2	NK	0.018072289156626505	0.8571428571428571	0.035398230088495575	332
3	T.CD4.Naive	0.8487031700288185	0.6872812135355892	0.7595099935525468	1388
4	B.Activated	0.0	0.0	0.0	235
5	B.Naive	1.0	0.8129890453834115	0.8968493741907638	1039
6	Mono.CD14	1.0	0.9117647058823529	0.9538461538461539	899
7	T.CD8.Naive	0.0	0.0	0.0	404
8	Platelets	0.0	0.0	0.0	15
9	Mono.CD16	0.0	0.0	0.0	57
