# Supplementary material for: Interpretable deep generative ensemble learning for single-cell omics with Hydra
Source: Mol Syst Biol. 2026 Apr 11;22(7):1161–79. doi: 10.1038/s44320-026-00208-7 (PMC13328726; doi:10.1038/s44320-026-00208-7)
Supplement: Supplementary file 5 — Source data Fig. 4 [file 44320_2026_208_MOESM5_ESM.zip › SD figure 4/4E/PBMC-TEASeq_Swanson/batch_3-4/all_cell_type_results_UMINT.csv]

cell_type_id	cell_type	recall	precision	f1_score	number
0	T.CD4.Memory	0.7548899755501223	0.8040364583333334	0.778688524590164	1636
1	T.CD8.Effector	0.8075370121130552	0.8298755186721992	0.8185538881309686	743
2	NK	0.9849397590361446	0.9033149171270718	0.9423631123919308	332
3	T.CD4.Naive	0.8220461095100865	0.7606666666666667	0.7901662049861496	1388
4	B.Activated	0.5829787234042553	0.6782178217821783	0.6270022883295194	235
5	B.Naive	0.9422521655437921	0.9090064995357474	0.9253308128544423	1039
6	Mono.CD14	0.9688542825361512	0.9720982142857143	0.9704735376044568	899
7	T.CD8.Naive	0.7722772277227723	0.8167539267015707	0.7938931297709924	404
8	Platelets	0.4666666666666667	1.0	0.6363636363636364	15
9	Mono.CD16	0.631578947368421	0.5714285714285714	0.6	57
