# Supplementary material for: Interpretable deep generative ensemble learning for single-cell omics with Hydra
Source: Mol Syst Biol. 2026 Apr 11;22(7):1161–79. doi: 10.1038/s44320-026-00208-7 (PMC13328726; doi:10.1038/s44320-026-00208-7)
Supplement: Supplementary file 5 — Source data Fig. 4 [file 44320_2026_208_MOESM5_ESM.zip › SD figure 4/4E/PBMC-TEASeq_Swanson/batch_3-4/all_cell_type_results_scMoMat.csv]

cell_type_id	cell_type	recall	precision	f1_score	number
0	T.CD4.Memory	0.6894865525672371	0.8312453942520265	0.753758770464417	1636
1	T.CD8.Effector	0.7994616419919246	0.8204419889502762	0.8098159509202454	743
2	NK	0.9668674698795181	0.9093484419263456	0.9372262773722628	332
3	T.CD4.Naive	0.8739193083573487	0.7298435619735258	0.7954098360655737	1388
4	B.Activated	0.5276595744680851	0.8157894736842105	0.6408268733850129	235
5	B.Naive	0.983638113570741	0.9020300088261254	0.9410681399631676	1039
6	Mono.CD14	0.9933259176863182	0.9727668845315904	0.9829389102916896	899
7	T.CD8.Naive	0.7821782178217822	0.7860696517412935	0.7841191066997519	404
8	Platelets	0.0	0.0	0.0	15
9	Mono.CD16	0.6842105263157895	0.8297872340425532	0.7499999999999999	57
