# Supplementary material for: Interpretable deep generative ensemble learning for single-cell omics with Hydra
Source: Mol Syst Biol. 2026 Apr 11;22(7):1161–79. doi: 10.1038/s44320-026-00208-7 (PMC13328726; doi:10.1038/s44320-026-00208-7)
Supplement: Supplementary file 5 — Source data Fig. 4 [file 44320_2026_208_MOESM5_ESM.zip › SD figure 4/4E/PBMC-TEASeq_Swanson/batch_2-1/all_cell_type_results_Hydra-Ensemble-25_FS100.csv]

cell_type_id	cell_type	recall	precision	f1_score	number
0	B.Activated	0.6977777777777778	0.8134715025906736	0.7511961722488039	225
1	B.Naive	0.9630738522954092	0.9359844810863239	0.9493359567142156	1002
2	DC.Myeloid	0.9285714285714286	0.8666666666666667	0.896551724137931	14
3	Mono.CD14	0.9887359198998749	0.9862671660424469	0.9874999999999999	799
4	Mono.CD16	0.8297872340425532	0.8666666666666667	0.8478260869565217	47
5	NK	0.9661016949152542	0.9293478260869565	0.9473684210526315	354
6	Platelets	0.8	0.7058823529411765	0.7500000000000001	15
7	T.CD4.Memory	0.7543741588156124	0.8328380386329867	0.7916666666666667	1486
8	T.CD4.Naive	0.8368627450980393	0.7643266475644699	0.798951703481842	1275
9	T.CD8.Effector	0.8472222222222222	0.8276797829036635	0.8373369938229237	720
10	T.CD8.Naive	0.7453083109919572	0.7700831024930748	0.7574931880108992	373
