# Supplementary material for: Interpretable deep generative ensemble learning for single-cell omics with Hydra
Source: Mol Syst Biol. 2026 Apr 11;22(7):1161–79. doi: 10.1038/s44320-026-00208-7 (PMC13328726; doi:10.1038/s44320-026-00208-7)
Supplement: Supplementary file 5 — Source data Fig. 4 [file 44320_2026_208_MOESM5_ESM.zip › SD figure 4/4E/PBMC-TEASeq_Swanson/batch_2-1/all_cell_type_results_MOFA2.csv]

cell_type_id	cell_type	recall	precision	f1_score	number
0	T.CD4.Memory	0.6601615074024226	0.7072819033886085	0.6829098503306649	1486
1	Mono.CD14	0.9987484355444305	0.9246813441483198	0.9602888086642598	799
2	T.CD8.Naive	0.0	0.0	0.0	373
3	B.Naive	0.999001996007984	0.7814207650273224	0.8769163381515549	1002
4	B.Activated	0.0	0.0	0.0	225
5	NK	0.3785310734463277	0.864516129032258	0.5265225933202358	354
6	T.CD8.Effector	0.6541666666666667	0.61328125	0.6330645161290321	720
7	T.CD4.Naive	0.8807843137254902	0.6050646551724138	0.7173427020121367	1275
8	DC.Myeloid	0.0	0.0	0.0	14
9	Platelets	0.0	0.0	0.0	15
10	Mono.CD16	0.0	0.0	0.0	47
