# Supplementary material for: Interpretable deep generative ensemble learning for single-cell omics with Hydra
Source: Mol Syst Biol. 2026 Apr 11;22(7):1161–79. doi: 10.1038/s44320-026-00208-7 (PMC13328726; doi:10.1038/s44320-026-00208-7)
Supplement: Supplementary file 5 — Source data Fig. 4 [file 44320_2026_208_MOESM5_ESM.zip › SD figure 4/4E/PBMC-TEASeq_Swanson/batch_2-1/all_cell_type_results_UMINT.csv]

cell_type_id	cell_type	recall	precision	f1_score	number
0	T.CD4.Memory	0.7113055181695828	0.7715328467153285	0.7401960784313726	1486
1	Mono.CD14	0.9737171464330413	0.9737171464330413	0.9737171464330413	799
2	T.CD8.Naive	0.7774798927613941	0.7923497267759563	0.7848443843031123	373
3	B.Naive	0.9670658682634731	0.9064546304957904	0.9357798165137615	1002
4	B.Activated	0.5333333333333333	0.7947019867549668	0.6382978723404255	225
5	NK	0.943502824858757	0.9100817438692098	0.926490984743412	354
6	T.CD8.Effector	0.8	0.8170212765957446	0.8084210526315788	720
7	T.CD4.Naive	0.7984313725490196	0.7266238401142041	0.7608370702541106	1275
8	DC.Myeloid	0.7857142857142857	0.3548387096774194	0.48888888888888893	14
9	Platelets	0.6666666666666666	0.7692307692307693	0.7142857142857142	15
10	Mono.CD16	0.6382978723404256	0.7894736842105263	0.7058823529411764	47
