# Supplementary material for: Interpretable deep generative ensemble learning for single-cell omics with Hydra
Source: Mol Syst Biol. 2026 Apr 11;22(7):1161–79. doi: 10.1038/s44320-026-00208-7 (PMC13328726; doi:10.1038/s44320-026-00208-7)
Supplement: Supplementary file 5 — Source data Fig. 4 [file 44320_2026_208_MOESM5_ESM.zip › SD figure 4/4E/PBMC-TEASeq_Swanson/batch_2-1/all_cell_type_results_scMoMat.csv]

cell_type_id	cell_type	recall	precision	f1_score	number
0	T.CD4.Memory	0.6601615074024226	0.8060805258833197	0.7258601553829078	1486
1	Mono.CD14	0.986232790988736	0.9704433497536946	0.9782743637492242	799
2	T.CD8.Naive	0.7935656836461126	0.7589743589743589	0.7758846657929226	373
3	B.Naive	0.9570858283433133	0.9055712936732767	0.930616205725376	1002
4	B.Activated	0.56	0.7411764705882353	0.6379746835443039	225
5	NK	0.9463276836158192	0.9128065395095368	0.9292649098474342	354
6	T.CD8.Effector	0.7986111111111112	0.8237822349570201	0.8110014104372355	720
7	T.CD4.Naive	0.8588235294117647	0.7078215901745314	0.776045357902197	1275
8	DC.Myeloid	0.0	0.0	0.0	14
9	Platelets	0.26666666666666666	0.6666666666666666	0.3809523809523809	15
10	Mono.CD16	0.6808510638297872	0.7272727272727273	0.7032967032967034	47
