# Supplementary material for: Interpretable deep generative ensemble learning for single-cell omics with Hydra
Source: Mol Syst Biol. 2026 Apr 11;22(7):1161–79. doi: 10.1038/s44320-026-00208-7 (PMC13328726; doi:10.1038/s44320-026-00208-7)
Supplement: Supplementary file 5 — Source data Fig. 4 [file 44320_2026_208_MOESM5_ESM.zip › SD figure 4/4E/PBMC-TEASeq_Swanson/batch_4-3/all_cell_type_results_Hydra-Ensemble-25_FS100.csv]

cell_type_id	cell_type	recall	precision	f1_score	number
0	B.Activated	0.6565656565656566	0.8333333333333334	0.7344632768361581	198
1	B.Naive	0.975	0.9380203515263644	0.9561527581329561	1040
2	Mono.CD14	0.9795037756202805	0.9891067538126361	0.9842818428184281	927
3	Mono.CD16	0.8695652173913043	0.7017543859649122	0.7766990291262136	46
4	NK	0.9210526315789473	0.9536784741144414	0.9370816599732262	380
5	Platelets	0.6666666666666666	0.8888888888888888	0.761904761904762	12
6	T.CD4.Memory	0.7845230153435624	0.8503253796095445	0.8160999306037473	1499
7	T.CD4.Naive	0.8788115715402658	0.7816411682892906	0.8273831431726167	1279
8	T.CD8.Effector	0.8578745198463509	0.8535031847133758	0.855683269476373	781
9	T.CD8.Naive	0.728494623655914	0.7970588235294118	0.7612359550561798	372
