# Supplementary material for: Interpretable deep generative ensemble learning for single-cell omics with Hydra
Source: Mol Syst Biol. 2026 Apr 11;22(7):1161–79. doi: 10.1038/s44320-026-00208-7 (PMC13328726; doi:10.1038/s44320-026-00208-7)
Supplement: Supplementary file 5 — Source data Fig. 4 [file 44320_2026_208_MOESM5_ESM.zip › SD figure 4/4E/PBMC-TEASeq_Swanson/batch_4-3/all_cell_type_results_MOFA2.csv]

cell_type_id	cell_type	recall	precision	f1_score	number
0	T.CD4.Memory	0.7638425617078052	0.6535388127853882	0.7043986465702861	1499
1	T.CD8.Effector	0.3738796414852753	0.6886792452830188	0.4846473029045644	781
2	T.CD8.Naive	0.0	0.0	0.0	372
3	T.CD4.Naive	0.928068803752932	0.6405828386400432	0.7579821200510855	1279
4	Mono.CD14	0.9967637540453075	0.9194029850746268	0.9565217391304348	927
5	B.Naive	1.0	0.8195429472025216	0.9008228670420095	1040
6	NK	0.5763157894736842	0.948051948051948	0.7168576104746318	380
7	B.Activated	0.0	0.0	0.0	198
8	Platelets	0.0	0.0	0.0	12
9	Mono.CD16	0.0	0.0	0.0	46
