# Supplementary material for: Interpretable deep generative ensemble learning for single-cell omics with Hydra
Source: Mol Syst Biol. 2026 Apr 11;22(7):1161–79. doi: 10.1038/s44320-026-00208-7 (PMC13328726; doi:10.1038/s44320-026-00208-7)
Supplement: Supplementary file 5 — Source data Fig. 4 [file 44320_2026_208_MOESM5_ESM.zip › SD figure 4/4E/PBMC-TEASeq_Swanson/batch_4-3/all_cell_type_results_UMINT.csv]

cell_type_id	cell_type	recall	precision	f1_score	number
0	T.CD4.Memory	0.7038025350233489	0.8065749235474006	0.751692198076238	1499
1	T.CD8.Effector	0.7887323943661971	0.8191489361702128	0.8036529680365296	781
2	T.CD8.Naive	0.728494623655914	0.8212121212121212	0.772079772079772	372
3	T.CD4.Naive	0.8803752931978108	0.7311688311688311	0.798864845689961	1279
4	Mono.CD14	0.9881337648327939	0.9828326180257511	0.9854760623991392	927
5	B.Naive	0.9846153846153847	0.9142857142857143	0.9481481481481482	1040
6	NK	0.9421052631578948	0.9156010230179028	0.9286640726329443	380
7	B.Activated	0.4898989898989899	0.8818181818181818	0.6298701298701299	198
8	Platelets	0.5833333333333334	1.0	0.7368421052631579	12
9	Mono.CD16	0.7608695652173914	0.7954545454545454	0.7777777777777778	46
