# Supplementary material for: Interpretable deep generative ensemble learning for single-cell omics with Hydra
Source: Mol Syst Biol. 2026 Apr 11;22(7):1161–79. doi: 10.1038/s44320-026-00208-7 (PMC13328726; doi:10.1038/s44320-026-00208-7)
Supplement: Supplementary file 5 — Source data Fig. 4 [file 44320_2026_208_MOESM5_ESM.zip › SD figure 4/4E/PBMC-TEASeq_Swanson/batch_4-3/all_cell_type_results_scMoMat.csv]

cell_type_id	cell_type	recall	precision	f1_score	number
0	T.CD4.Memory	0.657104736490994	0.8249581239530989	0.7315261789825473	1499
1	T.CD8.Effector	0.8028169014084507	0.825	0.8137573004542504	781
2	T.CD8.Naive	0.7365591397849462	0.7851002865329513	0.7600554785020804	372
3	T.CD4.Naive	0.8967943706020328	0.7011002444987775	0.7869639794168096	1279
4	Mono.CD14	0.9751887810140237	0.9826086956521739	0.9788846778559827	927
5	B.Naive	0.9759615384615384	0.9135913591359136	0.9437470943747094	1040
6	NK	0.95	0.9401041666666666	0.9450261780104712	380
7	B.Activated	0.5	0.7857142857142857	0.6111111111111112	198
8	Platelets	0.08333333333333333	1.0	0.15384615384615385	12
9	Mono.CD16	0.717391304347826	0.6226415094339622	0.6666666666666666	46
