# Supplementary material for: Interpretable deep generative ensemble learning for single-cell omics with Hydra
Source: Mol Syst Biol. 2026 Apr 11;22(7):1161–79. doi: 10.1038/s44320-026-00208-7 (PMC13328726; doi:10.1038/s44320-026-00208-7)
Supplement: Supplementary file 5 — Source data Fig. 4 [file 44320_2026_208_MOESM5_ESM.zip › SD figure 4/4E/PBMC-TEASeq_Swanson/batch_4-2/all_cell_type_results_Hydra-Ensemble-25_FS100.csv]

cell_type_id	cell_type	recall	precision	f1_score	number
0	B.Activated	0.6827309236947792	0.7981220657276995	0.735930735930736	249
1	B.Naive	0.958029197080292	0.9292035398230089	0.9433962264150944	1096
2	Mono.CD14	0.9850560398505604	0.9875156054931336	0.986284289276808	803
3	Mono.CD16	0.875	0.7954545454545454	0.8333333333333334	40
4	NK	0.9153439153439153	0.9402173913043478	0.9276139410187668	378
5	Platelets	0.75	0.9473684210526315	0.8372093023255814	24
6	T.CD4.Memory	0.7460964019008826	0.8434382194934766	0.7917867435158502	1473
7	T.CD4.Naive	0.8476190476190476	0.7886843899113838	0.817090395480226	1365
8	T.CD8.Effector	0.8735019973368842	0.8149068322981367	0.8431876606683805	751
9	T.CD8.Naive	0.8056338028169014	0.7447916666666666	0.774018944519621	355
