# Supplementary material for: Interpretable deep generative ensemble learning for single-cell omics with Hydra
Source: Mol Syst Biol. 2026 Apr 11;22(7):1161–79. doi: 10.1038/s44320-026-00208-7 (PMC13328726; doi:10.1038/s44320-026-00208-7)
Supplement: Supplementary file 5 — Source data Fig. 4 [file 44320_2026_208_MOESM5_ESM.zip › SD figure 4/4E/PBMC-TEASeq_Swanson/batch_4-2/all_cell_type_results_MOFA2.csv]

cell_type_id	cell_type	recall	precision	f1_score	number
0	Platelets	0.0	0.0	0.0	24
1	T.CD8.Effector	0.4580559254327563	0.46174496644295304	0.4598930481283422	751
2	T.CD4.Memory	0.7379497623896809	0.6845088161209067	0.7102254165305455	1473
3	B.Activated	0.0	0.0	0.0	249
4	Mono.CD14	0.9825653798256538	0.9483173076923077	0.9651376146788991	803
5	T.CD4.Naive	0.9560439560439561	0.6463595839524517	0.7712765957446809	1365
6	NK	0.0	0.0	0.0	378
7	B.Naive	0.9990875912408759	0.8111111111111111	0.8953393295175798	1096
8	T.CD8.Naive	0.0	0.0	0.0	355
9	Mono.CD16	0.0	0.0	0.0	40
