# Supplementary material for: Interpretable deep generative ensemble learning for single-cell omics with Hydra
Source: Mol Syst Biol. 2026 Apr 11;22(7):1161–79. doi: 10.1038/s44320-026-00208-7 (PMC13328726; doi:10.1038/s44320-026-00208-7)
Supplement: Supplementary file 5 — Source data Fig. 4 [file 44320_2026_208_MOESM5_ESM.zip › SD figure 4/4E/PBMC-TEASeq_Swanson/batch_4-2/all_cell_type_results_UMINT.csv]

cell_type_id	cell_type	recall	precision	f1_score	number
0	Platelets	0.5416666666666666	0.8666666666666667	0.6666666666666667	24
1	T.CD8.Effector	0.8055925432756325	0.7648546144121365	0.7846952010376135	751
2	T.CD4.Memory	0.6924643584521385	0.8076009501187649	0.7456140350877194	1473
3	B.Activated	0.43373493975903615	0.7605633802816901	0.5524296675191817	249
4	Mono.CD14	0.9863013698630136	0.9814126394052045	0.9838509316770186	803
5	T.CD4.Naive	0.873992673992674	0.7613273771537971	0.8137789904502045	1365
6	NK	0.8544973544973545	0.9416909620991254	0.8959778085991678	378
7	B.Naive	0.9708029197080292	0.8822553897180763	0.9244135534317984	1096
8	T.CD8.Naive	0.7830985915492957	0.7743732590529248	0.7787114845938374	355
9	Mono.CD16	0.825	0.8048780487804879	0.8148148148148149	40
