# Supplementary material for: Interpretable deep generative ensemble learning for single-cell omics with Hydra
Source: Mol Syst Biol. 2026 Apr 11;22(7):1161–79. doi: 10.1038/s44320-026-00208-7 (PMC13328726; doi:10.1038/s44320-026-00208-7)
Supplement: Supplementary file 5 — Source data Fig. 4 [file 44320_2026_208_MOESM5_ESM.zip › SD figure 4/4E/PBMC-TEASeq_Swanson/batch_4-2/all_cell_type_results_scMoMat.csv]

cell_type_id	cell_type	recall	precision	f1_score	number
0	Platelets	0.0	0.0	0.0	24
1	T.CD8.Effector	0.8042609853528628	0.8129205921938089	0.8085676037483265	751
2	T.CD4.Memory	0.6782077393075356	0.7934868943606036	0.7313323572474377	1473
3	B.Activated	0.5301204819277109	0.7021276595744681	0.6041189931350114	249
4	Mono.CD14	0.9838107098381071	0.9765142150803461	0.9801488833746897	803
5	T.CD4.Naive	0.8608058608058609	0.7422615287428932	0.7971506105834465	1365
6	NK	0.9206349206349206	0.9230769230769231	0.9218543046357615	378
7	B.Naive	0.9607664233576643	0.8976982097186701	0.9281621859850154	1096
8	T.CD8.Naive	0.7887323943661971	0.7567567567567568	0.7724137931034482	355
9	Mono.CD16	0.625	0.78125	0.6944444444444444	40
