# Supplementary material for: Interpretable deep generative ensemble learning for single-cell omics with Hydra
Source: Mol Syst Biol. 2026 Apr 11;22(7):1161–79. doi: 10.1038/s44320-026-00208-7 (PMC13328726; doi:10.1038/s44320-026-00208-7)
Supplement: Supplementary file 5 — Source data Fig. 4 [file 44320_2026_208_MOESM5_ESM.zip › SD figure 4/4E/PBMC-CITESeq_Ramaswamy/batch_3-1/all_cell_type_results_Hydra-Ensemble-25_FS100.csv]

cell_type_id	cell_type	recall	precision	f1_score	number
0	CD4 and CD8 activated memory	0.44594594594594594	0.44	0.44295302013422816	74
1	CD4 memory	0.90549662487946	0.9251231527093596	0.9152046783625732	1037
2	CD4 naive I	0.8043859649122806	0.8093556928508385	0.8068631764188298	1140
3	CD4 naive II	0.695906432748538	0.6694796061884669	0.6824372759856631	684
4	CD56bright CD16dim NK	0.7613636363636364	0.6036036036036037	0.6733668341708543	88
5	CD56dim CD16bright NK	0.5784313725490197	1.0	0.732919254658385	714
6	CD8 effector	0.897119341563786	0.8074074074074075	0.8499025341130605	1215
7	CD8 memory	0.8774373259052924	0.6237623762376238	0.7291666666666666	359
8	CD8 naive	0.9965116279069768	0.9522222222222222	0.9738636363636364	860
9	Classical monocytes	0.8148148148148148	0.90625	0.8581035642232683	783
10	MAIT-NKT cells	0.9404255319148936	0.9285714285714286	0.9344608879492602	235
11	Memory B	0.8316831683168316	0.9655172413793104	0.8936170212765958	101
12	NK-T doublets	0.6779661016949152	0.6451612903225806	0.6611570247933884	59
13	NK-monocyte doublets	0.8076923076923077	0.44680851063829785	0.5753424657534246	26
14	Naive B	0.9777777777777777	0.9649122807017544	0.9713024282560706	225
15	Neutrophils	0.7846153846153846	0.4975609756097561	0.608955223880597	130
16	Non classical monocytes	0.9234972677595629	0.9657142857142857	0.9441340782122906	183
17	Plasma cells	1.0	1.0	1.0	16
18	Platelet-bound monocytes	0.5263157894736842	0.7692307692307693	0.625	76
19	Platelets	0.6071428571428571	1.0	0.7555555555555554	28
20	Proliferating T and NK cell	0.75	0.8888888888888888	0.8135593220338982	32
21	Regulatory T cells	0.6923076923076923	0.8526315789473684	0.7641509433962264	117
22	T-NK-B cell doublets	0.9710144927536232	0.8375	0.8993288590604026	69
23	conventional DC	1.0	0.81	0.8950276243093923	81
24	gdT cells	0.9405594405594405	0.9889705882352942	0.9641577060931898	286
25	plasmacytoid DC	1.0	1.0	1.0	23
