# Supplementary material for: Interpretable deep generative ensemble learning for single-cell omics with Hydra
Source: Mol Syst Biol. 2026 Apr 11;22(7):1161–79. doi: 10.1038/s44320-026-00208-7 (PMC13328726; doi:10.1038/s44320-026-00208-7)
Supplement: Supplementary file 5 — Source data Fig. 4 [file 44320_2026_208_MOESM5_ESM.zip › SD figure 4/4E/PBMC-CITESeq_Ramaswamy/batch_3-1/all_cell_type_results_MOFA2.csv]

cell_type_id	cell_type	recall	precision	f1_score	number
0	CD4 memory	0.7926711668273867	0.3192233009708738	0.45514950166112955	1037
1	CD4 naive II	0.0	0.0	0.0	684
2	gdT cells	0.3741258741258741	0.3022598870056497	0.334375	286
3	CD8 naive	0.1313953488372093	0.20471014492753623	0.16005665722379603	860
4	CD8 effector	0.16296296296296298	0.4864864864864865	0.24414303329223183	1215
5	CD4 naive I	0.22719298245614036	0.6491228070175439	0.3365821962313191	1140
6	CD56dim CD16bright NK	0.9915966386554622	0.3858310626702997	0.5555119654766575	714
7	Classical monocytes	0.896551724137931	0.8162790697674419	0.8545343883140597	783
8	CD8 memory	0.10863509749303621	0.12074303405572756	0.11436950146627566	359
9	CD56bright CD16dim NK	0.0	0.0	0.0	88
10	Neutrophils	0.34615384615384615	0.5421686746987951	0.4225352112676056	130
11	Platelet-bound monocytes	0.0	0.0	0.0	76
12	T-NK-B cell doublets	0.14492753623188406	0.2127659574468085	0.17241379310344826	69
13	MAIT-NKT cells	0.3021276595744681	0.24825174825174826	0.272552783109405	235
14	Platelets	0.0	0.0	0.0	28
15	NK-T doublets	0.1016949152542373	0.14634146341463414	0.12	59
16	Non classical monocytes	0.9890710382513661	0.7298387096774194	0.839907192575406	183
17	Naive B	0.9466666666666667	0.3886861313868613	0.5510996119016818	225
18	Proliferating T and NK cell	0.0	0.0	0.0	32
19	conventional DC	0.0	0.0	0.0	81
20	Regulatory T cells	0.0	0.0	0.0	117
21	NK-monocyte doublets	0.5384615384615384	0.1686746987951807	0.2568807339449541	26
22	plasmacytoid DC	0.0	0.0	0.0	23
23	CD4 and CD8 activated memory	0.0	0.0	0.0	74
24	Memory B	0.0	0.0	0.0	101
25	Plasma cells	0.0	0.0	0.0	16
