# Supplementary material for: Interpretable deep generative ensemble learning for single-cell omics with Hydra
Source: Mol Syst Biol. 2026 Apr 11;22(7):1161–79. doi: 10.1038/s44320-026-00208-7 (PMC13328726; doi:10.1038/s44320-026-00208-7)
Supplement: Supplementary file 5 — Source data Fig. 4 [file 44320_2026_208_MOESM5_ESM.zip › SD figure 4/4E/PBMC-CITESeq_Ramaswamy/batch_3-1/all_cell_type_results_totalVI.csv]

celltype_id	cell_type	recall	precision	f1_score	number
0	CD4 memory	0.9382835101253616	0.8387931034482758	0.8857532999544834	1037
1	CD4 naive II	0.06432748538011696	0.4731182795698925	0.11325611325611325	684
2	gdT cells	0.6503496503496503	0.8571428571428571	0.7395626242544731	286
3	CD8 naive	0.9651162790697675	0.9573241061130334	0.9612044006948466	860
4	CD8 effector	0.8658436213991769	0.950316169828365	0.9061154177433246	1215
5	CD4 naive I	0.8833333333333333	0.6117861482381531	0.7229002153625268	1140
6	CD56dim CD16bright NK	0.9369747899159664	0.8300248138957816	0.8802631578947369	714
7	Classical monocytes	0.8901660280970626	0.845873786407767	0.8674548848786557	783
8	CD8 memory	0.807799442896936	0.725	0.7641633728590251	359
9	CD56bright CD16dim NK	0.6590909090909091	0.8529411764705882	0.7435897435897436	88
10	Neutrophils	0.6	0.5454545454545454	0.5714285714285713	130
11	Platelet-bound monocytes	0.4605263157894737	0.660377358490566	0.5426356589147286	76
12	T-NK-B cell doublets	0.9565217391304348	0.7674418604651163	0.8516129032258064	69
13	MAIT-NKT cells	0.9148936170212766	0.7214765100671141	0.8067542213883676	235
14	Platelets	0.32142857142857145	1.0	0.4864864864864865	28
15	NK-T doublets	0.7457627118644068	0.4888888888888889	0.5906040268456376	59
16	Non classical monocytes	0.8688524590163934	0.9695121951219512	0.9164265129682996	183
17	Naive B	0.9555555555555556	0.9555555555555556	0.9555555555555556	225
18	Proliferating T and NK cell	0.46875	0.8823529411764706	0.6122448979591837	32
19	conventional DC	0.8024691358024691	0.9701492537313433	0.8783783783783784	81
20	Regulatory T cells	0.6923076923076923	0.7641509433962265	0.7264573991031389	117
21	NK-monocyte doublets	0.8076923076923077	0.5121951219512195	0.6268656716417911	26
22	plasmacytoid DC	1.0	1.0	1.0	23
23	CD4 and CD8 activated memory	0.14864864864864866	0.4583333333333333	0.22448979591836735	74
24	Memory B	0.8514851485148515	0.9347826086956522	0.8911917098445595	101
25	Plasma cells	0.9375	1.0	0.967741935483871	16
