# Supplementary material for: Interpretable deep generative ensemble learning for single-cell omics with Hydra
Source: Mol Syst Biol. 2026 Apr 11;22(7):1161–79. doi: 10.1038/s44320-026-00208-7 (PMC13328726; doi:10.1038/s44320-026-00208-7)
Supplement: Supplementary file 5 — Source data Fig. 4 [file 44320_2026_208_MOESM5_ESM.zip › SD figure 4/4E/PBMC-CITESeq_Ramaswamy/batch_3-1/all_cell_type_results_UMINT.csv]

cell_type_id	cell_type	recall	precision	f1_score	number
0	CD4 memory	0.8601735776277725	0.7790393013100436	0.8175985334555455	1037
1	CD4 naive II	0.2880116959064328	0.3614678899082569	0.3205858421480879	684
2	gdT cells	0.9230769230769231	0.8275862068965517	0.8727272727272727	286
3	CD8 naive	0.9534883720930233	0.9545983701979045	0.954043048283886	860
4	CD8 effector	0.8897119341563786	0.8831699346405228	0.8864288642886429	1215
5	CD4 naive I	0.5684210526315789	0.5972350230414747	0.5824719101123595	1140
6	CD56dim CD16bright NK	0.8893557422969187	0.853494623655914	0.8710562414266118	714
7	Classical monocytes	0.7969348659003831	0.8221343873517787	0.8093385214007782	783
8	CD8 memory	0.637883008356546	0.6676384839650146	0.6524216524216524	359
9	CD56bright CD16dim NK	0.36363636363636365	0.7804878048780488	0.496124031007752	88
10	Neutrophils	0.6615384615384615	0.5308641975308642	0.589041095890411	130
11	Platelet-bound monocytes	0.3157894736842105	0.22018348623853212	0.2594594594594595	76
12	T-NK-B cell doublets	0.8840579710144928	0.7261904761904762	0.7973856209150327	69
13	MAIT-NKT cells	0.9148936170212766	0.8739837398373984	0.893970893970894	235
14	Platelets	0.2857142857142857	0.8	0.4210526315789473	28
15	NK-T doublets	0.6101694915254238	0.4044943820224719	0.48648648648648646	59
16	Non classical monocytes	0.7213114754098361	0.9777777777777777	0.8301886792452831	183
17	Naive B	0.96	0.864	0.9094736842105263	225
18	Proliferating T and NK cell	0.6875	0.8461538461538461	0.7586206896551724	32
19	conventional DC	0.8765432098765432	0.9466666666666667	0.9102564102564102	81
20	Regulatory T cells	0.2564102564102564	0.1935483870967742	0.22058823529411764	117
21	NK-monocyte doublets	0.7307692307692307	0.3333333333333333	0.45783132530120474	26
22	plasmacytoid DC	0.9565217391304348	1.0	0.9777777777777777	23
23	CD4 and CD8 activated memory	0.21621621621621623	0.2318840579710145	0.22377622377622378	74
24	Memory B	0.6237623762376238	0.875	0.7283236994219653	101
25	Plasma cells	1.0	1.0	1.0	16
