# Supplementary material for: Interpretable deep generative ensemble learning for single-cell omics with Hydra
Source: Mol Syst Biol. 2026 Apr 11;22(7):1161–79. doi: 10.1038/s44320-026-00208-7 (PMC13328726; doi:10.1038/s44320-026-00208-7)
Supplement: Supplementary file 5 — Source data Fig. 4 [file 44320_2026_208_MOESM5_ESM.zip › SD figure 4/4E/PBMC-CITESeq_Ramaswamy/batch_3-1/all_cell_type_results_scMoMat.csv]

cell_type_id	cell_type	recall	precision	f1_score	number
0	CD4 memory	0.8611378977820636	0.8330223880597015	0.846846846846847	1037
1	CD4 naive II	0.017543859649122806	0.21818181818181817	0.03247631935047361	684
2	gdT cells	0.9300699300699301	0.9333333333333333	0.9316987740805603	286
3	CD8 naive	0.9709302325581395	0.9135667396061269	0.9413754227733934	860
4	CD8 effector	0.8353909465020576	0.8810763888888888	0.857625686523025	1215
5	CD4 naive I	0.9254385964912281	0.581267217630854	0.7140439932318106	1140
6	CD56dim CD16bright NK	0.8725490196078431	0.8862019914651493	0.8793225123500353	714
7	Classical monocytes	0.9272030651340997	0.7476828012358393	0.8278221208665906	783
8	CD8 memory	0.7047353760445683	0.5647321428571429	0.6270136307311029	359
9	CD56bright CD16dim NK	0.5113636363636364	0.6716417910447762	0.5806451612903226	88
10	Neutrophils	0.046153846153846156	0.3333333333333333	0.08108108108108109	130
11	Platelet-bound monocytes	0.10526315789473684	0.32	0.15841584158415842	76
12	T-NK-B cell doublets	0.7536231884057971	0.7027027027027027	0.7272727272727273	69
13	MAIT-NKT cells	0.9361702127659575	0.8764940239043825	0.905349794238683	235
14	Platelets	0.21428571428571427	0.375	0.2727272727272727	28
15	NK-T doublets	0.6949152542372882	0.47674418604651164	0.5655172413793104	59
16	Non classical monocytes	0.825136612021858	0.6832579185520362	0.7475247524752475	183
17	Naive B	0.9777777777777777	0.7801418439716312	0.8678500986193294	225
18	Proliferating T and NK cell	0.0	0.0	0.0	32
19	conventional DC	0.037037037037037035	0.375	0.06741573033707865	81
20	Regulatory T cells	0.1452991452991453	0.37777777777777777	0.20987654320987653	117
21	NK-monocyte doublets	0.5769230769230769	0.3333333333333333	0.4225352112676057	26
22	plasmacytoid DC	0.8260869565217391	0.7037037037037037	0.76	23
23	CD4 and CD8 activated memory	0.02702702702702703	0.4	0.05063291139240506	74
24	Memory B	0.3465346534653465	0.7777777777777778	0.4794520547945205	101
25	Plasma cells	0.5625	0.8181818181818182	0.6666666666666666	16
