# Supplementary material for: Interpretable deep generative ensemble learning for single-cell omics with Hydra
Source: Mol Syst Biol. 2026 Apr 11;22(7):1161–79. doi: 10.1038/s44320-026-00208-7 (PMC13328726; doi:10.1038/s44320-026-00208-7)
Supplement: Supplementary file 5 — Source data Fig. 4 [file 44320_2026_208_MOESM5_ESM.zip › SD figure 4/4E/PBMC-CITESeq_Ramaswamy/batch_1-2/all_cell_type_results_Hydra-Ensemble-25_FS100.csv]

cell_type_id	cell_type	recall	precision	f1_score	number
0	CD4 and CD8 activated memory	0.37606837606837606	0.42718446601941745	0.39999999999999997	117
1	CD4 memory	0.918444165621079	0.8621908127208481	0.8894289185905224	1594
2	CD4 naive I	0.6765498652291105	0.8725376593279258	0.7621457489878541	1113
3	CD4 naive II	0.712241653418124	0.6045883940620783	0.654014598540146	629
4	CD56bright CD16dim NK	0.9491525423728814	0.6222222222222222	0.7516778523489932	118
5	CD56dim CD16bright NK	0.9063291139240506	0.8678787878787879	0.886687306501548	790
6	CD8 effector	0.5413839891451832	0.9684466019417476	0.6945169712793734	737
7	CD8 memory	0.9200561009817672	0.6971307120085016	0.7932285368802903	713
8	CD8 naive	0.9090909090909091	0.9693053311793215	0.9382329945269742	660
9	Classical monocytes	0.6666666666666666	0.9794721407624634	0.7933491686460807	501
10	MAIT-NKT cells	0.9735576923076923	0.9131905298759865	0.9424083769633507	832
11	Memory B	0.9227467811158798	0.849802371541502	0.8847736625514403	233
12	NK-T doublets	0.8679245283018868	0.5168539325842697	0.647887323943662	53
13	NK-monocyte doublets	0.5	0.45	0.4736842105263158	18
14	Naive B	0.9220338983050848	0.951048951048951	0.93631669535284	295
15	Neutrophils	0.91	0.441747572815534	0.5947712418300654	100
16	Non classical monocytes	0.9813084112149533	0.8936170212765957	0.9354120267260578	214
17	Platelet-bound monocytes	0.5909090909090909	0.6419753086419753	0.6153846153846153	88
18	Platelets	0.9318181818181818	0.5616438356164384	0.7008547008547009	44
19	Proliferating T and NK cell	0.7142857142857143	0.8823529411764706	0.7894736842105262	21
20	Regulatory T cells	0.7714285714285715	0.8083832335329342	0.7894736842105263	175
21	T-NK-B cell doublets	0.75	0.868421052631579	0.8048780487804879	132
22	conventional DC	0.9787234042553191	0.9583333333333334	0.968421052631579	47
23	gdT cells	0.9385245901639344	0.8481481481481481	0.8910505836575876	244
24	plasmacytoid DC	0.9772727272727273	1.0	0.9885057471264368	44
