# Supplementary material for: Interpretable deep generative ensemble learning for single-cell omics with Hydra
Source: Mol Syst Biol. 2026 Apr 11;22(7):1161–79. doi: 10.1038/s44320-026-00208-7 (PMC13328726; doi:10.1038/s44320-026-00208-7)
Supplement: Supplementary file 5 — Source data Fig. 4 [file 44320_2026_208_MOESM5_ESM.zip › SD figure 4/4E/PBMC-CITESeq_Ramaswamy/batch_1-2/all_cell_type_results_MOFA2.csv]

cell_type_id	cell_type	recall	precision	f1_score	number
0	Classical monocytes	1.0	0.4780534351145038	0.6468689477081988	501
1	CD4 memory	0.8594730238393977	0.44193548387096776	0.5837239028547082	1594
2	Naive B	0.0	0.0	0.0	295
3	gdT cells	0.0	0.0	0.0	244
4	Regulatory T cells	0.0	0.0	0.0	175
5	CD8 naive	0.015151515151515152	0.09345794392523364	0.026075619295958277	660
6	MAIT-NKT cells	0.0	0.0	0.0	832
7	CD4 naive II	0.0	0.0	0.0	629
8	CD4 and CD8 activated memory	0.0	0.0	0.0	117
9	CD4 naive I	0.9793351302785265	0.4335719968178202	0.6010476978218914	1113
10	CD8 memory	0.0	0.0	0.0	713
11	Non classical monocytes	0.0	0.0	0.0	214
12	CD56dim CD16bright NK	0.29620253164556964	0.8357142857142857	0.43738317757009354	790
13	CD8 effector	0.9280868385345997	0.2777101096224117	0.42750000000000005	737
14	Platelet-bound monocytes	0.0	0.0	0.0	88
15	Neutrophils	0.0	0.0	0.0	100
16	NK-T doublets	0.0	0.0	0.0	53
17	plasmacytoid DC	0.0	0.0	0.0	44
18	T-NK-B cell doublets	0.0	0.0	0.0	132
19	CD56bright CD16dim NK	0.0	0.0	0.0	118
20	Memory B	0.0	0.0	0.0	233
21	Proliferating T and NK cell	0.0	0.0	0.0	21
22	conventional DC	0.0	0.0	0.0	47
23	NK-monocyte doublets	0.0	0.0	0.0	18
24	Platelets	0.0	0.0	0.0	44
