# Supplementary material for: Interpretable deep generative ensemble learning for single-cell omics with Hydra
Source: Mol Syst Biol. 2026 Apr 11;22(7):1161–79. doi: 10.1038/s44320-026-00208-7 (PMC13328726; doi:10.1038/s44320-026-00208-7)
Supplement: Supplementary file 5 — Source data Fig. 4 [file 44320_2026_208_MOESM5_ESM.zip › SD figure 4/4E/PBMC-CITESeq_Ramaswamy/batch_1-2/all_cell_type_results_totalVI.csv]

celltype_id	cell_type	recall	precision	f1_score	number
0	Classical monocytes	0.9860279441117764	0.7159420289855073	0.8295549958018472	501
1	CD4 memory	0.9479297365119197	0.8247816593886463	0.8820782253356685	1594
2	Naive B	0.9152542372881356	0.8852459016393442	0.9	295
3	gdT cells	0.8688524590163934	0.8688524590163934	0.8688524590163934	244
4	Regulatory T cells	0.5028571428571429	0.9072164948453608	0.6470588235294118	175
5	CD8 naive	0.9393939393939394	0.9281437125748503	0.9337349397590362	660
6	MAIT-NKT cells	0.8737980769230769	0.9654714475431607	0.9173501577287066	832
7	CD4 naive II	0.1287758346581876	0.4153846153846154	0.1966019417475728	629
8	CD4 and CD8 activated memory	0.1282051282051282	0.7142857142857143	0.21739130434782608	117
9	CD4 naive I	0.8544474393530997	0.6215686274509804	0.7196367763904654	1113
10	CD8 memory	0.6437587657784011	0.8422018348623853	0.7297297297297297	713
11	Non classical monocytes	0.9392523364485982	0.9571428571428572	0.9481132075471699	214
12	CD56dim CD16bright NK	0.9607594936708861	0.7776639344262295	0.8595696489241224	790
13	CD8 effector	0.7883310719131614	0.7094017094017094	0.7467866323907456	737
14	Platelet-bound monocytes	0.25	0.88	0.3893805309734514	88
15	Neutrophils	0.21	0.875	0.33870967741935487	100
16	NK-T doublets	0.5849056603773585	0.6326530612244898	0.6078431372549019	53
17	plasmacytoid DC	0.8863636363636364	0.975	0.9285714285714285	44
18	T-NK-B cell doublets	0.6060606060606061	0.6722689075630253	0.6374501992031872	132
19	CD56bright CD16dim NK	0.576271186440678	0.9315068493150684	0.712041884816754	118
20	Memory B	0.8025751072961373	0.8617511520737328	0.8311111111111112	233
21	Proliferating T and NK cell	0.3333333333333333	1.0	0.5	21
22	conventional DC	0.8723404255319149	1.0	0.9318181818181819	47
23	NK-monocyte doublets	0.1111111111111111	1.0	0.19999999999999998	18
24	Platelets	0.6363636363636364	0.9333333333333333	0.7567567567567568	44
