# Supplementary material for: Interpretable deep generative ensemble learning for single-cell omics with Hydra
Source: Mol Syst Biol. 2026 Apr 11;22(7):1161–79. doi: 10.1038/s44320-026-00208-7 (PMC13328726; doi:10.1038/s44320-026-00208-7)
Supplement: Supplementary file 5 — Source data Fig. 4 [file 44320_2026_208_MOESM5_ESM.zip › SD figure 4/4E/PBMC-CITESeq_Ramaswamy/batch_1-2/all_cell_type_results_UMINT.csv]

cell_type_id	cell_type	recall	precision	f1_score	number
0	Classical monocytes	0.8902195608782435	0.7193548387096774	0.7957181088314006	501
1	CD4 memory	0.8682559598494354	0.7757847533632287	0.8194197750148017	1594
2	Naive B	0.535593220338983	0.9634146341463414	0.6884531590413944	295
3	gdT cells	0.7909836065573771	0.7423076923076923	0.7658730158730159	244
4	Regulatory T cells	0.08	0.4	0.13333333333333333	175
5	CD8 naive	0.9045454545454545	0.8870728083209509	0.8957239309827457	660
6	MAIT-NKT cells	0.6225961538461539	0.925	0.7442528735632183	832
7	CD4 naive II	0.15262321144674085	0.3018867924528302	0.2027455121436114	629
8	CD4 and CD8 activated memory	0.1282051282051282	0.21739130434782608	0.16129032258064516	117
9	CD4 naive I	0.8014375561545373	0.5674300254452926	0.6644320297951583	1113
10	CD8 memory	0.5511921458625526	0.5574468085106383	0.5543018335684062	713
11	Non classical monocytes	0.9579439252336449	0.9447004608294931	0.9512761020881672	214
12	CD56dim CD16bright NK	0.9417721518987342	0.7251461988304093	0.8193832599118943	790
13	CD8 effector	0.6309362279511533	0.6848306332842415	0.6567796610169491	737
14	Platelet-bound monocytes	0.19318181818181818	0.2786885245901639	0.22818791946308722	88
15	Neutrophils	0.23	0.5609756097560976	0.32624113475177313	100
16	NK-T doublets	0.5471698113207547	0.4027777777777778	0.46399999999999997	53
17	plasmacytoid DC	0.7045454545454546	1.0	0.8266666666666667	44
18	T-NK-B cell doublets	0.8106060606060606	0.7379310344827587	0.772563176895307	132
19	CD56bright CD16dim NK	0.2542372881355932	0.5454545454545454	0.3468208092485549	118
20	Memory B	0.8798283261802575	0.5994152046783626	0.7130434782608697	233
21	Proliferating T and NK cell	0.23809523809523808	1.0	0.3846153846153846	21
22	conventional DC	0.7872340425531915	0.9024390243902439	0.8409090909090909	47
23	NK-monocyte doublets	0.2222222222222222	0.5714285714285714	0.32	18
24	Platelets	0.4090909090909091	0.6	0.4864864864864865	44
