# Supplementary material for: Interpretable deep generative ensemble learning for single-cell omics with Hydra
Source: Mol Syst Biol. 2026 Apr 11;22(7):1161–79. doi: 10.1038/s44320-026-00208-7 (PMC13328726; doi:10.1038/s44320-026-00208-7)
Supplement: Supplementary file 5 — Source data Fig. 4 [file 44320_2026_208_MOESM5_ESM.zip › SD figure 4/4E/PBMC-CITESeq_Ramaswamy/batch_1-2/all_cell_type_results_scMoMat.csv]

cell_type_id	cell_type	recall	precision	f1_score	number
0	Classical monocytes	0.9341317365269461	0.691285081240768	0.7945670628183361	501
1	CD4 memory	0.9228356336260979	0.7455651292448049	0.8247827305859267	1594
2	Naive B	0.752542372881356	0.8283582089552238	0.7886323268206039	295
3	gdT cells	0.8442622950819673	0.8879310344827587	0.865546218487395	244
4	Regulatory T cells	0.06285714285714286	0.5238095238095238	0.11224489795918367	175
5	CD8 naive	0.8893939393939394	0.9317460317460318	0.9100775193798449	660
6	MAIT-NKT cells	0.8894230769230769	0.9378960709759189	0.9130166563849474	832
7	CD4 naive II	0.0	0.0	0.0	629
8	CD4 and CD8 activated memory	0.017094017094017096	0.15384615384615385	0.030769230769230774	117
9	CD4 naive I	0.8876909254267745	0.6095003084515731	0.7227505486466715	1113
10	CD8 memory	0.5638148667601683	0.6203703703703703	0.5907421013960323	713
11	Non classical monocytes	0.9018691588785047	0.8318965517241379	0.8654708520179373	214
12	CD56dim CD16bright NK	0.9329113924050633	0.7832093517534537	0.8515309069901791	790
13	CD8 effector	0.7476255088195387	0.6333333333333333	0.685749844430616	737
14	Platelet-bound monocytes	0.011363636363636364	0.1111111111111111	0.020618556701030927	88
15	Neutrophils	0.0	0.0	0.0	100
16	NK-T doublets	0.3584905660377358	0.4318181818181818	0.39175257731958757	53
17	plasmacytoid DC	0.6818181818181818	0.8333333333333334	0.7499999999999999	44
18	T-NK-B cell doublets	0.4696969696969697	0.5486725663716814	0.5061224489795918	132
19	CD56bright CD16dim NK	0.4745762711864407	0.717948717948718	0.5714285714285715	118
20	Memory B	0.7339055793991416	0.6812749003984063	0.7066115702479339	233
21	Proliferating T and NK cell	0.0	0.0	0.0	21
22	conventional DC	0.5319148936170213	0.5952380952380952	0.5617977528089887	47
23	NK-monocyte doublets	0.0	0.0	0.0	18
24	Platelets	0.06818181818181818	0.1875	0.09999999999999999	44
