# Supplementary material for: Interpretable deep generative ensemble learning for single-cell omics with Hydra
Source: Mol Syst Biol. 2026 Apr 11;22(7):1161–79. doi: 10.1038/s44320-026-00208-7 (PMC13328726; doi:10.1038/s44320-026-00208-7)
Supplement: Supplementary file 5 — Source data Fig. 4 [file 44320_2026_208_MOESM5_ESM.zip › SD figure 4/4E/PBMC-CITESeq_Ramaswamy/batch_1-3/all_cell_type_results_Hydra-Ensemble-25_FS100.csv]

cell_type_id	cell_type	recall	precision	f1_score	number
0	CD4 and CD8 activated memory	0.45454545454545453	0.4	0.4255319148936171	88
1	CD4 memory	0.8975552968568102	0.8528761061946902	0.8746454906409529	859
2	CD4 naive I	0.4785801713586291	0.9156908665105387	0.6286173633440514	817
3	CD4 naive II	0.8232758620689655	0.4910025706940874	0.6151368760064412	464
4	CD56bright CD16dim NK	0.5789473684210527	0.852112676056338	0.6894586894586895	209
5	CD56dim CD16bright NK	0.9945625308947108	0.8759251197213757	0.9314814814814814	2023
6	CD8 effector	0.6991452991452991	0.8949671772428884	0.7850287907869482	585
7	CD8 memory	0.767337807606264	0.7831050228310502	0.775141242937853	447
8	CD8 naive	0.8602409638554217	0.9727520435967303	0.9130434782608696	415
9	Classical monocytes	0.7454350161117078	0.9060052219321149	0.8179139658220389	931
10	MAIT-NKT cells	0.951048951048951	0.9622641509433962	0.9566236811254396	429
11	Memory B	0.8431372549019608	0.945054945054945	0.8911917098445596	204
12	NK-T doublets	0.85	0.7806122448979592	0.8138297872340425	180
13	NK-monocyte doublets	0.7703703703703704	0.7482014388489209	0.7591240875912408	135
14	Naive B	0.9938524590163934	0.9344894026974951	0.9632571996027806	488
15	Neutrophils	0.7685459940652819	0.7295774647887324	0.7485549132947976	337
16	Non classical monocytes	0.9680365296803652	0.846307385229541	0.9030883919062833	438
17	Plasma cells	0.9629629629629629	1.0	0.9811320754716981	27
18	Platelet-bound monocytes	0.6890243902439024	0.5231481481481481	0.5947368421052631	164
19	Platelets	0.972972972972973	0.4675324675324675	0.6315789473684211	37
20	Proliferating T and NK cell	0.509090909090909	0.8235294117647058	0.6292134831460674	55
21	Regulatory T cells	0.802547770700637	0.7730061349693251	0.7875000000000001	157
22	T-NK-B cell doublets	0.8450704225352113	0.9574468085106383	0.8977556109725687	213
23	conventional DC	0.8076923076923077	0.9692307692307692	0.8811188811188813	78
24	gdT cells	0.972	0.9328214971209213	0.9520078354554358	500
25	plasmacytoid DC	0.9310344827586207	0.9642857142857143	0.9473684210526316	58
