# Supplementary material for: Interpretable deep generative ensemble learning for single-cell omics with Hydra
Source: Mol Syst Biol. 2026 Apr 11;22(7):1161–79. doi: 10.1038/s44320-026-00208-7 (PMC13328726; doi:10.1038/s44320-026-00208-7)
Supplement: Supplementary file 5 — Source data Fig. 4 [file 44320_2026_208_MOESM5_ESM.zip › SD figure 4/4E/PBMC-CITESeq_Ramaswamy/batch_1-3/all_cell_type_results_MOFA2.csv]

cell_type_id	cell_type	recall	precision	f1_score	number
0	gdT cells	0.04	0.5405405405405406	0.07448789571694599	500
1	CD56dim CD16bright NK	0.6564508156203658	0.9815225424981523	0.7867298578199052	2023
2	CD4 naive I	0.9865361077111383	0.40563663814796175	0.5748930099857347	817
3	CD8 effector	0.7794871794871795	0.25068719076415613	0.37936772046589023	585
4	Platelet-bound monocytes	0.0	0.0	0.0	164
5	NK-monocyte doublets	0.0	0.0	0.0	135
6	CD4 naive II	0.0	0.0	0.0	464
7	CD4 memory	0.6263096623981373	0.5013979496738118	0.556935817805383	859
8	Classical monocytes	0.949516648764769	0.5566750629722922	0.7018658197697499	931
9	CD8 memory	0.38926174496644295	0.1901639344262295	0.2555066079295154	447
10	CD56bright CD16dim NK	0.0	0.0	0.0	209
11	NK-T doublets	0.0	0.0	0.0	180
12	T-NK-B cell doublets	0.0	0.0	0.0	213
13	Neutrophils	0.1513353115727003	0.6623376623376623	0.2463768115942029	337
14	Non classical monocytes	0.5753424657534246	0.8235294117647058	0.6774193548387097	438
15	Proliferating T and NK cell	0.0	0.0	0.0	55
16	Naive B	0.9774590163934426	0.4847560975609756	0.6480978260869565	488
17	Memory B	0.0	0.0	0.0	204
18	CD8 naive	0.27710843373493976	0.5808080808080808	0.37520391517128876	415
19	Regulatory T cells	0.0	0.0	0.0	157
20	conventional DC	0.0	0.0	0.0	78
21	MAIT-NKT cells	0.0	0.0	0.0	429
22	Platelets	0.0	0.0	0.0	37
23	CD4 and CD8 activated memory	0.0	0.0	0.0	88
24	Plasma cells	0.0	0.0	0.0	27
25	plasmacytoid DC	0.0	0.0	0.0	58
