# Supplementary material for: Interpretable deep generative ensemble learning for single-cell omics with Hydra
Source: Mol Syst Biol. 2026 Apr 11;22(7):1161–79. doi: 10.1038/s44320-026-00208-7 (PMC13328726; doi:10.1038/s44320-026-00208-7)
Supplement: Supplementary file 5 — Source data Fig. 4 [file 44320_2026_208_MOESM5_ESM.zip › SD figure 4/4E/PBMC-CITESeq_Ramaswamy/batch_1-3/all_cell_type_results_totalVI.csv]

celltype_id	cell_type	recall	precision	f1_score	number
0	gdT cells	0.688	0.9322493224932249	0.7917146144994245	500
1	CD56dim CD16bright NK	0.9718240237271379	0.874166296131614	0.9204119850187266	2023
2	CD4 naive I	0.8984088127294981	0.6021328958162429	0.7210216110019647	817
3	CD8 effector	0.8222222222222222	0.6379310344827587	0.7184466019417477	585
4	Platelet-bound monocytes	0.31097560975609756	0.9107142857142857	0.4636363636363636	164
5	NK-monocyte doublets	0.02962962962962963	1.0	0.05755395683453238	135
6	CD4 naive II	0.06896551724137931	0.41025641025641024	0.11808118081180811	464
7	CD4 memory	0.9126891734575088	0.7935222672064778	0.8489442338927992	859
8	Classical monocytes	0.9903329752953813	0.5887611749680716	0.7384861834201043	931
9	CD8 memory	0.6912751677852349	0.7463768115942029	0.7177700348432056	447
10	CD56bright CD16dim NK	0.3588516746411483	0.974025974025974	0.5244755244755245	209
11	NK-T doublets	0.6055555555555555	0.8861788617886179	0.7194719471947194	180
12	T-NK-B cell doublets	0.6431924882629108	0.9319727891156463	0.761111111111111	213
13	Neutrophils	0.1513353115727003	0.9272727272727272	0.2602040816326531	337
14	Non classical monocytes	0.865296803652968	0.9643765903307888	0.9121540312876053	438
15	Proliferating T and NK cell	0.2727272727272727	0.9375	0.4225352112676056	55
16	Naive B	0.9692622950819673	0.9347826086956522	0.9517102615694165	488
17	Memory B	0.8480392156862745	0.8737373737373737	0.8606965174129353	204
18	CD8 naive	0.9614457831325302	0.8730853391684902	0.9151376146788991	415
19	Regulatory T cells	0.535031847133758	0.8842105263157894	0.6666666666666666	157
20	conventional DC	0.782051282051282	0.9838709677419355	0.8714285714285716	78
21	MAIT-NKT cells	0.8414918414918415	0.967828418230563	0.9002493765586035	429
22	Platelets	0.8648648648648649	0.8888888888888888	0.8767123287671232	37
23	CD4 and CD8 activated memory	0.19318181818181818	0.8095238095238095	0.3119266055045872	88
24	Plasma cells	1.0	1.0	1.0	27
25	plasmacytoid DC	0.9137931034482759	0.9636363636363636	0.9380530973451328	58
