# Supplementary material for: Interpretable deep generative ensemble learning for single-cell omics with Hydra
Source: Mol Syst Biol. 2026 Apr 11;22(7):1161–79. doi: 10.1038/s44320-026-00208-7 (PMC13328726; doi:10.1038/s44320-026-00208-7)
Supplement: Supplementary file 5 — Source data Fig. 4 [file 44320_2026_208_MOESM5_ESM.zip › SD figure 4/4E/PBMC-CITESeq_Ramaswamy/batch_1-3/all_cell_type_results_UMINT.csv]

cell_type_id	cell_type	recall	precision	f1_score	number
0	gdT cells	0.332	0.6240601503759399	0.4334203655352481	500
1	CD56dim CD16bright NK	0.8576371725160653	0.940379403794038	0.8971044467425027	2023
2	CD4 naive I	0.9069767441860465	0.5630699088145896	0.6947960618846695	817
3	CD8 effector	0.8427350427350427	0.5250266240681576	0.6469816272965878	585
4	Platelet-bound monocytes	0.14634146341463414	0.34285714285714286	0.20512820512820512	164
5	NK-monocyte doublets	0.1925925925925926	0.7222222222222222	0.30409356725146197	135
6	CD4 naive II	0.07974137931034483	0.2138728323699422	0.11616954474097332	464
7	CD4 memory	0.7613504074505238	0.7551963048498845	0.7582608695652174	859
8	Classical monocytes	0.9183673469387755	0.6695379796397808	0.7744565217391305	931
9	CD8 memory	0.5659955257270693	0.5856481481481481	0.5756541524459613	447
10	CD56bright CD16dim NK	0.5023923444976076	0.7191780821917808	0.5915492957746479	209
11	NK-T doublets	0.5722222222222222	0.7803030303030303	0.6602564102564102	180
12	T-NK-B cell doublets	0.7887323943661971	0.8442211055276382	0.8155339805825242	213
13	Neutrophils	0.5845697329376854	0.696113074204947	0.635483870967742	337
14	Non classical monocytes	0.7374429223744292	0.9641791044776119	0.8357050452781372	438
15	Proliferating T and NK cell	0.4909090909090909	0.40298507462686567	0.4426229508196721	55
16	Naive B	0.8770491803278688	0.904862579281184	0.890738813735692	488
17	Memory B	0.7205882352941176	0.6966824644549763	0.708433734939759	204
18	CD8 naive	0.9566265060240964	0.8085539714867617	0.8763796909492274	415
19	Regulatory T cells	0.06369426751592357	0.35714285714285715	0.1081081081081081	157
20	conventional DC	0.6794871794871795	0.7066666666666667	0.6928104575163399	78
21	MAIT-NKT cells	0.8601398601398601	0.6721311475409836	0.754601226993865	429
22	Platelets	0.4594594594594595	0.5483870967741935	0.5	37
23	CD4 and CD8 activated memory	0.09090909090909091	0.27586206896551724	0.13675213675213674	88
24	Plasma cells	0.8148148148148148	0.8148148148148148	0.8148148148148148	27
25	plasmacytoid DC	0.6724137931034483	0.9285714285714286	0.78	58
