# Supplementary material for: Interpretable deep generative ensemble learning for single-cell omics with Hydra
Source: Mol Syst Biol. 2026 Apr 11;22(7):1161–79. doi: 10.1038/s44320-026-00208-7 (PMC13328726; doi:10.1038/s44320-026-00208-7)
Supplement: Supplementary file 5 — Source data Fig. 4 [file 44320_2026_208_MOESM5_ESM.zip › SD figure 4/4E/PBMC-CITESeq_Ramaswamy/batch_1-3/all_cell_type_results_scMoMat.csv]

cell_type_id	cell_type	recall	precision	f1_score	number
0	gdT cells	0.858	0.9245689655172413	0.8900414937759336	500
1	CD56dim CD16bright NK	0.9757785467128027	0.8726790450928382	0.9213535589264877	2023
2	CD4 naive I	0.9253365973072215	0.5828835774865073	0.7152317880794701	817
3	CD8 effector	0.7555555555555555	0.7504244482173175	0.7529812606473595	585
4	Platelet-bound monocytes	0.006097560975609756	0.05263157894736842	0.01092896174863388	164
5	NK-monocyte doublets	0.007407407407407408	0.3333333333333333	0.014492753623188406	135
6	CD4 naive II	0.0021551724137931034	0.14285714285714285	0.004246284501061572	464
7	CD4 memory	0.8614668218859138	0.6733393994540491	0.755873340143003	859
8	Classical monocytes	0.966702470461869	0.582901554404145	0.7272727272727273	931
9	CD8 memory	0.610738255033557	0.7109375	0.6570397111913359	447
10	CD56bright CD16dim NK	0.5167464114832536	0.5346534653465347	0.5255474452554745	209
11	NK-T doublets	0.4888888888888889	0.8380952380952381	0.6175438596491228	180
12	T-NK-B cell doublets	0.38497652582159625	0.5466666666666666	0.4517906336088154	213
13	Neutrophils	0.0	0.0	0.0	337
14	Non classical monocytes	0.7488584474885844	0.7068965517241379	0.7272727272727272	438
15	Proliferating T and NK cell	0.0	0.0	0.0	55
16	Naive B	0.8545081967213115	0.845841784989858	0.8501529051987768	488
17	Memory B	0.5490196078431373	0.5067873303167421	0.5270588235294118	204
18	CD8 naive	0.9180722891566265	0.8698630136986302	0.8933177022274327	415
19	Regulatory T cells	0.006369426751592357	0.125	0.012121212121212121	157
20	conventional DC	0.358974358974359	0.417910447761194	0.3862068965517242	78
21	MAIT-NKT cells	0.8671328671328671	0.9207920792079208	0.8931572629051622	429
22	Platelets	0.4864864864864865	0.3673469387755102	0.41860465116279066	37
23	CD4 and CD8 activated memory	0.0	0.0	0.0	88
24	Plasma cells	0.0	0.0	0.0	27
25	plasmacytoid DC	0.8448275862068966	0.8305084745762712	0.8376068376068375	58
