# Supplementary material for: Interpretable deep generative ensemble learning for single-cell omics with Hydra
Source: Mol Syst Biol. 2026 Apr 11;22(7):1161–79. doi: 10.1038/s44320-026-00208-7 (PMC13328726; doi:10.1038/s44320-026-00208-7)
Supplement: Supplementary file 5 — Source data Fig. 4 [file 44320_2026_208_MOESM5_ESM.zip › SD figure 4/4E/PBMC-CITESeq_Ramaswamy/batch_2-3/all_cell_type_results_Hydra-Ensemble-25_FS100.csv]

cell_type_id	cell_type	recall	precision	f1_score	number
0	CD4 and CD8 activated memory	0.6363636363636364	0.345679012345679	0.448	88
1	CD4 memory	0.7625145518044237	0.9173669467787114	0.8328035600762873	859
2	CD4 naive I	0.8164014687882497	0.7792056074766355	0.7973699940227136	817
3	CD4 naive II	0.6293103448275862	0.6389496717724289	0.6340933767643866	464
4	CD56bright CD16dim NK	0.4258373205741627	0.9888888888888889	0.5953177257525083	209
5	CD56dim CD16bright NK	0.9965397923875432	0.865979381443299	0.9266835210296483	2023
6	CD8 effector	0.811965811965812	0.8304195804195804	0.8210890233362144	585
7	CD8 memory	0.6286353467561522	0.9064516129032258	0.7424042272126818	447
8	CD8 naive	0.9662650602409638	0.8970917225950783	0.9303944315545243	415
9	Classical monocytes	0.9538131041890441	0.7602739726027398	0.8461171986660315	931
10	MAIT-NKT cells	0.916083916083916	0.9727722772277227	0.9435774309723889	429
11	Memory B	0.8627450980392157	0.9312169312169312	0.8956743002544529	204
12	NK-T doublets	0.7611111111111111	0.7569060773480663	0.7590027700831025	180
13	NK-monocyte doublets	0.6888888888888889	0.75	0.718146718146718	135
14	Naive B	0.9959016393442623	0.9	0.9455252918287939	488
15	Neutrophils	0.3353115727002967	0.9658119658119658	0.4977973568281938	337
16	Non classical monocytes	0.954337899543379	0.9351230425055929	0.9446327683615819	438
17	Platelet-T cell doublets	0.2727272727272727	0.8181818181818182	0.4090909090909091	33
18	Platelet-bound monocytes	0.8048780487804879	0.8354430379746836	0.8198757763975155	164
19	Platelets	0.8378378378378378	0.6326530612244898	0.7209302325581396	37
20	Proliferating T and NK cell	0.7090909090909091	0.8297872340425532	0.764705882352941	55
21	Regulatory T cells	0.8535031847133758	0.6871794871794872	0.7613636363636364	157
22	T-NK-B cell doublets	0.7699530516431925	0.9318181818181818	0.8431876606683805	213
23	conventional DC	0.8589743589743589	0.8701298701298701	0.8645161290322582	78
24	gdT cells	0.904	0.9637526652452025	0.932920536635707	500
25	plasmacytoid DC	0.9482758620689655	0.9821428571428571	0.9649122807017544	58
