# Supplementary material for: Interpretable deep generative ensemble learning for single-cell omics with Hydra
Source: Mol Syst Biol. 2026 Apr 11;22(7):1161–79. doi: 10.1038/s44320-026-00208-7 (PMC13328726; doi:10.1038/s44320-026-00208-7)
Supplement: Supplementary file 5 — Source data Fig. 4 [file 44320_2026_208_MOESM5_ESM.zip › SD figure 4/4E/PBMC-CITESeq_Ramaswamy/batch_2-3/all_cell_type_results_MOFA2.csv]

cell_type_id	cell_type	recall	precision	f1_score	number
0	gdT cells	0.0	0.0	0.0	500
1	CD56dim CD16bright NK	0.7656945130993574	0.9615145872129113	0.852504127682994	2023
2	CD4 naive I	0.98531211750306	0.4239073196419168	0.5927835051546392	817
3	CD8 effector	0.6735042735042736	0.26110006626905236	0.3763132760267431	585
4	Platelet-bound monocytes	0.0	0.0	0.0	164
5	NK-monocyte doublets	0.0	0.0	0.0	135
6	CD4 naive II	0.0	0.0	0.0	464
7	CD4 memory	0.8183934807916181	0.5748160261651676	0.675312199807877	859
8	Classical monocytes	0.9344790547798066	0.635036496350365	0.75619295958279	931
9	CD8 memory	0.03355704697986577	0.07936507936507936	0.04716981132075471	447
10	CD56bright CD16dim NK	0.0	0.0	0.0	209
11	NK-T doublets	0.0	0.0	0.0	180
12	T-NK-B cell doublets	0.04225352112676056	0.1875	0.06896551724137931	213
13	Neutrophils	0.0	0.0	0.0	337
14	Non classical monocytes	0.7488584474885844	0.8367346938775511	0.7903614457831325	438
15	Proliferating T and NK cell	0.0	0.0	0.0	55
16	Naive B	0.8565573770491803	0.7333333333333333	0.7901701323251418	488
17	Memory B	0.5294117647058824	0.33962264150943394	0.41379310344827586	204
18	CD8 naive	0.03614457831325301	0.0539568345323741	0.04329004329004329	415
19	Regulatory T cells	0.0	0.0	0.0	157
20	conventional DC	0.0	0.0	0.0	78
21	MAIT-NKT cells	0.6946386946386947	0.3197424892703863	0.43791329904481996	429
22	Platelets	0.0	0.0	0.0	37
23	CD4 and CD8 activated memory	0.0	0.0	0.0	88
24	plasmacytoid DC	0.0	0.0	0.0	58
25	Platelet-T cell doublets	0.0	0.0	0.0	33
