# Supplementary material for: Interpretable deep generative ensemble learning for single-cell omics with Hydra
Source: Mol Syst Biol. 2026 Apr 11;22(7):1161–79. doi: 10.1038/s44320-026-00208-7 (PMC13328726; doi:10.1038/s44320-026-00208-7)
Supplement: Supplementary file 5 — Source data Fig. 4 [file 44320_2026_208_MOESM5_ESM.zip › SD figure 4/4E/PBMC-CITESeq_Ramaswamy/batch_2-3/all_cell_type_results_totalVI.csv]

celltype_id	cell_type	recall	precision	f1_score	number
0	gdT cells	0.472	0.9402390438247012	0.6284953395472703	500
1	CD56dim CD16bright NK	0.9683638161146811	0.894112277498859	0.9297579496915045	2023
2	CD4 naive I	0.9033047735618115	0.6196473551637279	0.7350597609561753	817
3	CD8 effector	0.8700854700854701	0.6009445100354192	0.7108938547486033	585
4	Platelet-bound monocytes	0.4634146341463415	0.9382716049382716	0.6204081632653061	164
5	NK-monocyte doublets	0.08148148148148149	0.9166666666666666	0.14965986394557823	135
6	CD4 naive II	0.04525862068965517	0.42	0.08171206225680933	464
7	CD4 memory	0.9545983701979045	0.7571560480147738	0.8444902162718847	859
8	Classical monocytes	0.9903329752953813	0.6183769282360831	0.7613542526837324	931
9	CD8 memory	0.7315436241610739	0.7431818181818182	0.7373167981961669	447
10	CD56bright CD16dim NK	0.41626794258373206	0.9666666666666667	0.5819397993311037	209
11	NK-T doublets	0.5722222222222222	0.9279279279279279	0.7079037800687284	180
12	T-NK-B cell doublets	0.8262910798122066	0.9312169312169312	0.8756218905472637	213
13	Neutrophils	0.21364985163204747	0.9113924050632911	0.34615384615384615	337
14	Non classical monocytes	0.8287671232876712	0.9945205479452055	0.904109589041096	438
15	Proliferating T and NK cell	0.2545454545454545	0.9333333333333333	0.3999999999999999	55
16	Naive B	0.9713114754098361	0.9330708661417323	0.9518072289156626	488
17	Memory B	0.8676470588235294	0.8805970149253731	0.874074074074074	204
18	CD8 naive	0.9518072289156626	0.891647855530474	0.9207459207459208	415
19	Regulatory T cells	0.5668789808917197	0.9468085106382979	0.7091633466135457	157
20	conventional DC	0.6923076923076923	0.9642857142857143	0.8059701492537313	78
21	MAIT-NKT cells	0.9207459207459208	0.8956916099773242	0.9080459770114943	429
22	Platelets	0.8918918918918919	0.717391304347826	0.7951807228915664	37
23	CD4 and CD8 activated memory	0.125	1.0	0.2222222222222222	88
24	plasmacytoid DC	0.9310344827586207	0.9818181818181818	0.9557522123893805	58
25	Platelet-T cell doublets	0.09090909090909091	1.0	0.16666666666666669	33
