# Supplementary material for: Interpretable deep generative ensemble learning for single-cell omics with Hydra
Source: Mol Syst Biol. 2026 Apr 11;22(7):1161–79. doi: 10.1038/s44320-026-00208-7 (PMC13328726; doi:10.1038/s44320-026-00208-7)
Supplement: Supplementary file 5 — Source data Fig. 4 [file 44320_2026_208_MOESM5_ESM.zip › SD figure 4/4E/PBMC-CITESeq_Ramaswamy/batch_2-3/all_cell_type_results_UMINT.csv]

cell_type_id	cell_type	recall	precision	f1_score	number
0	gdT cells	0.318	0.5578947368421052	0.40509554140127385	500
1	CD56dim CD16bright NK	0.5818091942659417	0.8998470948012233	0.7066946862803963	2023
2	CD4 naive I	0.4638922888616891	0.575113808801214	0.513550135501355	817
3	CD8 effector	0.48547008547008547	0.25357142857142856	0.3331378299120234	585
4	Platelet-bound monocytes	0.3475609756097561	0.7307692307692307	0.47107438016528924	164
5	NK-monocyte doublets	0.13333333333333333	0.9473684210526315	0.23376623376623376	135
6	CD4 naive II	0.35560344827586204	0.27918781725888325	0.3127962085308057	464
7	CD4 memory	0.9080325960419092	0.6331168831168831	0.746054519368723	859
8	Classical monocytes	0.8936627282491945	0.7135506003430532	0.793514544587506	931
9	CD8 memory	0.7829977628635347	0.43316831683168316	0.5577689243027889	447
10	CD56bright CD16dim NK	0.44976076555023925	0.373015873015873	0.4078091106290672	209
11	NK-T doublets	0.3111111111111111	0.717948717948718	0.434108527131783	180
12	T-NK-B cell doublets	0.6995305164319249	0.861271676300578	0.772020725388601	213
13	Neutrophils	0.6142433234421365	0.7040816326530612	0.6561014263074485	337
14	Non classical monocytes	0.7968036529680366	0.9748603351955307	0.8768844221105528	438
15	Proliferating T and NK cell	0.09090909090909091	0.3125	0.14084507042253522	55
16	Naive B	0.9016393442622951	0.859375	0.88	488
17	Memory B	0.6666666666666666	0.6098654708520179	0.6370023419203747	204
18	CD8 naive	0.9132530120481928	0.8239130434782609	0.8662857142857142	415
19	Regulatory T cells	0.01910828025477707	0.3333333333333333	0.03614457831325301	157
20	conventional DC	0.7564102564102564	0.8309859154929577	0.7919463087248323	78
21	MAIT-NKT cells	0.9184149184149184	0.8090349075975359	0.8602620087336244	429
22	Platelets	0.8648648648648649	0.8421052631578947	0.8533333333333334	37
23	CD4 and CD8 activated memory	0.11363636363636363	0.21739130434782608	0.1492537313432836	88
24	plasmacytoid DC	0.8793103448275862	0.9807692307692307	0.9272727272727272	58
25	Platelet-T cell doublets	0.15151515151515152	0.5555555555555556	0.2380952380952381	33
