# Supplementary material for: Interpretable deep generative ensemble learning for single-cell omics with Hydra
Source: Mol Syst Biol. 2026 Apr 11;22(7):1161–79. doi: 10.1038/s44320-026-00208-7 (PMC13328726; doi:10.1038/s44320-026-00208-7)
Supplement: Supplementary file 5 — Source data Fig. 4 [file 44320_2026_208_MOESM5_ESM.zip › SD figure 4/4E/PBMC-CITESeq_Ramaswamy/batch_2-3/all_cell_type_results_scMoMat.csv]

cell_type_id	cell_type	recall	precision	f1_score	number
0	gdT cells	0.918	0.898238747553816	0.9080118694362019	500
1	CD56dim CD16bright NK	0.9060800790904597	0.8994111874386653	0.9027333169170156	2023
2	CD4 naive I	0.8971848225214198	0.5822081016679904	0.7061657032755299	817
3	CD8 effector	0.8786324786324786	0.6862483311081442	0.7706146926536732	585
4	Platelet-bound monocytes	0.0	0.0	0.0	164
5	NK-monocyte doublets	0.02962962962962963	0.5	0.055944055944055944	135
6	CD4 naive II	0.0	0.0	0.0	464
7	CD4 memory	0.8963911525029103	0.6637931034482759	0.7627538385339278	859
8	Classical monocytes	0.9763694951664876	0.5600739371534196	0.711824588880188	931
9	CD8 memory	0.6554809843400448	0.7361809045226131	0.6934911242603551	447
10	CD56bright CD16dim NK	0.44976076555023925	0.5136612021857924	0.4795918367346939	209
11	NK-T doublets	0.29444444444444445	0.9636363636363636	0.451063829787234	180
12	T-NK-B cell doublets	0.5727699530516432	0.7218934911242604	0.6387434554973823	213
13	Neutrophils	0.002967359050445104	0.05555555555555555	0.005633802816901409	337
14	Non classical monocytes	0.7853881278538812	0.9529085872576177	0.8610763454317897	438
15	Proliferating T and NK cell	0.0	0.0	0.0	55
16	Naive B	0.6823770491803278	0.8763157894736842	0.7672811059907834	488
17	Memory B	0.8186274509803921	0.46518105849582175	0.5932504440497336	204
18	CD8 naive	0.9156626506024096	0.8482142857142857	0.880648899188876	415
19	Regulatory T cells	0.08280254777070063	0.65	0.14689265536723164	157
20	conventional DC	0.2692307692307692	0.5675675675675675	0.3652173913043478	78
21	MAIT-NKT cells	0.9463869463869464	0.8601694915254238	0.9012208657047724	429
22	Platelets	0.4864864864864865	0.75	0.5901639344262296	37
23	CD4 and CD8 activated memory	0.0	0.0	0.0	88
24	plasmacytoid DC	0.8275862068965517	0.7868852459016393	0.8067226890756303	58
25	Platelet-T cell doublets	0.0	0.0	0.0	33
