# Supplementary material for: Interpretable deep generative ensemble learning for single-cell omics with Hydra
Source: Mol Syst Biol. 2026 Apr 11;22(7):1161–79. doi: 10.1038/s44320-026-00208-7 (PMC13328726; doi:10.1038/s44320-026-00208-7)
Supplement: Supplementary file 5 — Source data Fig. 4 [file 44320_2026_208_MOESM5_ESM.zip › SD figure 4/4E/PBMC-CITESeq_Ramaswamy/batch_3-2/all_cell_type_results_Hydra-Ensemble-25_FS100.csv]

cell_type_id	cell_type	recall	precision	f1_score	number
0	CD4 and CD8 activated memory	0.3504273504273504	0.4606741573033708	0.39805825242718446	117
1	CD4 memory	0.8977415307402761	0.89549436795995	0.8966165413533835	1594
2	CD4 naive I	0.8526504941599281	0.7908333333333334	0.8205793341980113	1113
3	CD4 naive II	0.5850556438791733	0.736	0.6519043401240034	629
4	CD56bright CD16dim NK	0.9491525423728814	0.5022421524663677	0.656891495601173	118
5	CD56dim CD16bright NK	0.6240506329113924	1.0	0.7685113016367888	790
6	CD8 effector	0.6146540027137042	0.7365853658536585	0.6701183431952662	737
7	CD8 memory	0.9270687237026648	0.6616616616616616	0.772196261682243	713
8	CD8 naive	0.9666666666666667	0.9313868613138686	0.9486988847583644	660
9	Classical monocytes	0.6806387225548902	0.9798850574712644	0.8032979976442873	501
10	MAIT-NKT cells	0.9867788461538461	0.8982494529540481	0.9404352806414662	832
11	Memory B	0.8884120171673819	0.9	0.8941684665226782	233
12	NK-T doublets	0.7547169811320755	0.5797101449275363	0.6557377049180327	53
13	NK-monocyte doublets	0.5	0.32142857142857145	0.391304347826087	18
14	Naive B	0.8915254237288136	0.9633699633699634	0.9260563380281691	295
15	Neutrophils	0.93	0.42272727272727273	0.58125	100
16	Non classical monocytes	0.9766355140186916	0.9675925925925926	0.972093023255814	214
17	Platelet-T cell doublets	1.0	0.4583333333333333	0.6285714285714286	11
18	Platelet-bound monocytes	0.875	0.8105263157894737	0.8415300546448087	88
19	Platelets	0.75	0.9166666666666666	0.8250000000000001	44
20	Proliferating T and NK cell	0.8095238095238095	0.8095238095238095	0.8095238095238095	21
21	Regulatory T cells	0.7485714285714286	0.8343949044585988	0.789156626506024	175
22	T-NK-B cell doublets	0.9318181818181818	0.803921568627451	0.8631578947368421	132
23	conventional DC	1.0	0.8545454545454545	0.9215686274509803	47
24	gdT cells	0.9016393442622951	0.9243697478991597	0.9128630705394191	244
25	plasmacytoid DC	1.0	1.0	1.0	44
