# Supplementary material for: Interpretable deep generative ensemble learning for single-cell omics with Hydra
Source: Mol Syst Biol. 2026 Apr 11;22(7):1161–79. doi: 10.1038/s44320-026-00208-7 (PMC13328726; doi:10.1038/s44320-026-00208-7)
Supplement: Supplementary file 5 — Source data Fig. 4 [file 44320_2026_208_MOESM5_ESM.zip › SD figure 4/4E/PBMC-CITESeq_Ramaswamy/batch_3-2/all_cell_type_results_MOFA2.csv]

cell_type_id	cell_type	recall	precision	f1_score	number
0	Classical monocytes	0.9141716566866267	0.6695906432748538	0.7729957805907173	501
1	CD4 memory	0.6116687578419071	0.7701421800947867	0.6818181818181818	1594
2	Naive B	1.0	0.4462934947049924	0.6171548117154811	295
3	gdT cells	0.26229508196721313	0.1391304347826087	0.18181818181818182	244
4	Regulatory T cells	0.0	0.0	0.0	175
5	CD8 naive	0.7742424242424243	0.28216454997239093	0.4135977337110482	660
6	MAIT-NKT cells	0.5264423076923077	0.3054393305439331	0.38658428949691087	832
7	CD4 naive II	0.0	0.0	0.0	629
8	CD4 and CD8 activated memory	0.0	0.0	0.0	117
9	CD4 naive I	0.1958670260557053	0.615819209039548	0.29720518064076346	1113
10	CD8 memory	0.06872370266479663	0.21973094170403587	0.1047008547008547	713
11	Non classical monocytes	0.9766355140186916	0.8744769874476988	0.9227373068432673	214
12	CD56dim CD16bright NK	0.9835443037974684	0.6416184971098265	0.7766116941529235	790
13	CD8 effector	0.46675712347354137	0.34503510531594783	0.39677047289504036	737
14	Platelet-bound monocytes	0.0	0.0	0.0	88
15	Neutrophils	0.01	0.010309278350515464	0.010152284263959392	100
16	NK-T doublets	0.0	0.0	0.0	53
17	plasmacytoid DC	0.0	0.0	0.0	44
18	T-NK-B cell doublets	0.09848484848484848	0.30952380952380953	0.14942528735632182	132
19	CD56bright CD16dim NK	0.0	0.0	0.0	118
20	Memory B	0.0	0.0	0.0	233
21	Proliferating T and NK cell	0.0	0.0	0.0	21
22	conventional DC	0.0	0.0	0.0	47
23	Platelet-T cell doublets	0.0	0.0	0.0	11
24	NK-monocyte doublets	0.3333333333333333	0.13636363636363635	0.1935483870967742	18
25	Platelets	0.0	0.0	0.0	44
