# Supplementary material for: Interpretable deep generative ensemble learning for single-cell omics with Hydra
Source: Mol Syst Biol. 2026 Apr 11;22(7):1161–79. doi: 10.1038/s44320-026-00208-7 (PMC13328726; doi:10.1038/s44320-026-00208-7)
Supplement: Supplementary file 5 — Source data Fig. 4 [file 44320_2026_208_MOESM5_ESM.zip › SD figure 4/4E/PBMC-CITESeq_Ramaswamy/batch_3-2/all_cell_type_results_totalVI.csv]

celltype_id	cell_type	recall	precision	f1_score	number
0	Classical monocytes	0.8842315369261478	0.8406072106261859	0.8618677042801557	501
1	CD4 memory	0.9196988707653702	0.8329545454545455	0.874180083482409	1594
2	Naive B	0.9050847457627119	0.89	0.8974789915966387	295
3	gdT cells	0.8811475409836066	0.7337883959044369	0.8007448789571694	244
4	Regulatory T cells	0.6514285714285715	0.8142857142857143	0.7238095238095239	175
5	CD8 naive	0.9181818181818182	0.9351851851851852	0.9266055045871558	660
6	MAIT-NKT cells	0.8942307692307693	0.9265255292652553	0.9100917431192661	832
7	CD4 naive II	0.06836248012718601	0.3282442748091603	0.11315789473684211	629
8	CD4 and CD8 activated memory	0.2222222222222222	0.6190476190476191	0.3270440251572327	117
9	CD4 naive I	0.8463611859838275	0.6254980079681275	0.7193585337915235	1113
10	CD8 memory	0.7924263674614306	0.7708049113233287	0.7814661134163209	713
11	Non classical monocytes	0.9719626168224299	0.9674418604651163	0.9696969696969698	214
12	CD56dim CD16bright NK	0.9531645569620253	0.7762886597938145	0.8556818181818181	790
13	CD8 effector	0.6404341926729986	0.8398576512455516	0.72671285604311	737
14	Platelet-bound monocytes	0.6022727272727273	0.8153846153846154	0.6928104575163399	88
15	Neutrophils	0.5	0.6172839506172839	0.5524861878453038	100
16	NK-T doublets	0.8113207547169812	0.41346153846153844	0.5477707006369427	53
17	plasmacytoid DC	0.9545454545454546	0.9767441860465116	0.9655172413793104	44
18	T-NK-B cell doublets	0.9242424242424242	0.7349397590361446	0.8187919463087249	132
19	CD56bright CD16dim NK	0.7372881355932204	0.8787878787878788	0.8018433179723503	118
20	Memory B	0.7553648068669528	0.9025641025641026	0.8224299065420562	233
21	Proliferating T and NK cell	0.2857142857142857	1.0	0.4444444444444445	21
22	conventional DC	0.8936170212765957	0.9767441860465116	0.9333333333333332	47
23	Platelet-T cell doublets	0.36363636363636365	0.26666666666666666	0.30769230769230765	11
24	NK-monocyte doublets	0.8333333333333334	0.29411764705882354	0.4347826086956522	18
25	Platelets	0.5681818181818182	1.0	0.7246376811594203	44
