# Supplementary material for: Interpretable deep generative ensemble learning for single-cell omics with Hydra
Source: Mol Syst Biol. 2026 Apr 11;22(7):1161–79. doi: 10.1038/s44320-026-00208-7 (PMC13328726; doi:10.1038/s44320-026-00208-7)
Supplement: Supplementary file 5 — Source data Fig. 4 [file 44320_2026_208_MOESM5_ESM.zip › SD figure 4/4E/PBMC-CITESeq_Ramaswamy/batch_3-2/all_cell_type_results_UMINT.csv]

cell_type_id	cell_type	recall	precision	f1_score	number
0	Classical monocytes	0.7425149700598802	0.9051094890510949	0.8157894736842106	501
1	CD4 memory	0.7973651191969887	0.7919003115264798	0.7946233197874335	1594
2	Naive B	0.9288135593220339	0.6972010178117048	0.7965116279069768	295
3	gdT cells	0.7704918032786885	0.8867924528301887	0.8245614035087719	244
4	Regulatory T cells	0.3942857142857143	0.19060773480662985	0.2569832402234637	175
5	CD8 naive	0.8696969696969697	0.944078947368421	0.9053627760252366	660
6	MAIT-NKT cells	0.8713942307692307	0.9154040404040404	0.8928571428571429	832
7	CD4 naive II	0.3497615262321145	0.3691275167785235	0.35918367346938773	629
8	CD4 and CD8 activated memory	0.2564102564102564	0.20270270270270271	0.22641509433962262	117
9	CD4 naive I	0.4159928122192273	0.6739446870451238	0.5144444444444445	1113
10	CD8 memory	0.5722300140252454	0.5964912280701754	0.5841088045812456	713
11	Non classical monocytes	0.9906542056074766	0.8870292887029289	0.9359823399558499	214
12	CD56dim CD16bright NK	0.930379746835443	0.7129000969932104	0.8072487644151565	790
13	CD8 effector	0.655359565807327	0.5868772782503038	0.6192307692307693	737
14	Platelet-bound monocytes	0.8977272727272727	0.5895522388059702	0.7117117117117117	88
15	Neutrophils	0.54	0.5806451612903226	0.5595854922279794	100
16	NK-T doublets	0.49056603773584906	0.20155038759689922	0.2857142857142857	53
17	plasmacytoid DC	0.9772727272727273	1.0	0.9885057471264368	44
18	T-NK-B cell doublets	0.8257575757575758	0.6566265060240963	0.7315436241610738	132
19	CD56bright CD16dim NK	0.2288135593220339	0.3	0.25961538461538464	118
20	Memory B	0.33476394849785407	0.7647058823529411	0.46567164179104475	233
21	Proliferating T and NK cell	0.14285714285714285	1.0	0.25	21
22	conventional DC	0.8936170212765957	0.8571428571428571	0.875	47
23	Platelet-T cell doublets	0.36363636363636365	0.3076923076923077	0.33333333333333337	11
24	NK-monocyte doublets	0.8333333333333334	0.2	0.3225806451612903	18
25	Platelets	0.7954545454545454	1.0	0.8860759493670886	44
