# Supplementary material for: Interpretable deep generative ensemble learning for single-cell omics with Hydra
Source: Mol Syst Biol. 2026 Apr 11;22(7):1161–79. doi: 10.1038/s44320-026-00208-7 (PMC13328726; doi:10.1038/s44320-026-00208-7)
Supplement: Supplementary file 5 — Source data Fig. 4 [file 44320_2026_208_MOESM5_ESM.zip › SD figure 4/4E/PBMC-CITESeq_Ramaswamy/batch_3-2/all_cell_type_results_scMoMat.csv]

cell_type_id	cell_type	recall	precision	f1_score	number
0	Classical monocytes	0.8143712574850299	0.7221238938053097	0.7654784240150093	501
1	CD4 memory	0.882685069008783	0.7031484257871065	0.7827538247566065	1594
2	Naive B	0.9050847457627119	0.7478991596638656	0.8190184049079754	295
3	gdT cells	0.8114754098360656	0.782608695652174	0.7967806841046279	244
4	Regulatory T cells	0.017142857142857144	0.10714285714285714	0.02955665024630542	175
5	CD8 naive	0.8848484848484849	0.9153605015673981	0.8998459167950694	660
6	MAIT-NKT cells	0.8930288461538461	0.888755980861244	0.8908872901678656	832
7	CD4 naive II	0.00794912559618442	0.21739130434782608	0.015337423312883436	629
8	CD4 and CD8 activated memory	0.008547008547008548	0.1111111111111111	0.015873015873015876	117
9	CD4 naive I	0.821203953279425	0.6085219707057257	0.6990439770554494	1113
10	CD8 memory	0.6213183730715287	0.7133655394524959	0.6641679160419789	713
11	Non classical monocytes	0.9719626168224299	0.5591397849462365	0.7098976109215016	214
12	CD56dim CD16bright NK	0.920253164556962	0.7834051724137931	0.8463329452852154	790
13	CD8 effector	0.7109905020352781	0.6351515151515151	0.6709346991037132	737
14	Platelet-bound monocytes	0.0	0.0	0.0	88
15	Neutrophils	0.04	0.23529411764705882	0.06837606837606838	100
16	NK-T doublets	0.4528301886792453	0.25	0.3221476510067114	53
17	plasmacytoid DC	0.3181818181818182	0.7	0.4375	44
18	T-NK-B cell doublets	0.5606060606060606	0.6981132075471698	0.6218487394957982	132
19	CD56bright CD16dim NK	0.4915254237288136	0.7631578947368421	0.597938144329897	118
20	Memory B	0.5150214592274678	0.759493670886076	0.6138107416879796	233
21	Proliferating T and NK cell	0.0	0.0	0.0	21
22	conventional DC	0.574468085106383	0.5625	0.5684210526315789	47
23	Platelet-T cell doublets	0.0	0.0	0.0	11
24	NK-monocyte doublets	0.3333333333333333	0.2	0.25	18
25	Platelets	0.022727272727272728	0.07142857142857142	0.034482758620689655	44
