# Supplementary material for: Interpretable deep generative ensemble learning for single-cell omics with Hydra
Source: Mol Syst Biol. 2026 Apr 11;22(7):1161–79. doi: 10.1038/s44320-026-00208-7 (PMC13328726; doi:10.1038/s44320-026-00208-7)
Supplement: Supplementary file 5 — Source data Fig. 4 [file 44320_2026_208_MOESM5_ESM.zip › SD figure 4/4E/PBMC-CITESeq_Ramaswamy/batch_2-1/all_cell_type_results_Hydra-Ensemble-25_FS100.csv]

cell_type_id	cell_type	recall	precision	f1_score	number
0	CD4 and CD8 activated memory	0.5135135135135135	0.4691358024691358	0.49032258064516127	74
1	CD4 memory	0.8302796528447445	0.9566666666666667	0.8890036138358287	1037
2	CD4 naive I	0.8298245614035088	0.7989864864864865	0.8141135972461274	1140
3	CD4 naive II	0.6885964912280702	0.6541666666666667	0.6709401709401709	684
4	CD56bright CD16dim NK	0.6931818181818182	0.9682539682539683	0.8079470198675497	88
5	CD56dim CD16bright NK	0.8613445378151261	0.9520123839009288	0.9044117647058825	714
6	CD8 effector	0.9777777777777777	0.8690563277249451	0.9202168861347793	1215
7	CD8 memory	0.6880222841225627	0.8517241379310345	0.7611710323574731	359
8	CD8 naive	0.9941860465116279	0.9364731653888281	0.9644670050761421	860
9	Classical monocytes	0.9680715197956578	0.8203463203463204	0.888107791446983	783
10	MAIT-NKT cells	0.8936170212765957	0.9813084112149533	0.9354120267260578	235
11	Memory B	0.9108910891089109	0.9292929292929293	0.9199999999999999	101
12	NK-T doublets	0.7966101694915254	0.5875	0.6762589928057554	59
13	NK-monocyte doublets	0.5384615384615384	0.5833333333333334	0.5599999999999999	26
14	Naive B	0.9644444444444444	0.9517543859649122	0.9580573951434879	225
15	Neutrophils	0.3769230769230769	0.765625	0.5051546391752577	130
16	Non classical monocytes	0.8469945355191257	0.9810126582278481	0.9090909090909091	183
17	Platelet-bound monocytes	0.3815789473684211	0.7631578947368421	0.5087719298245614	76
18	Platelets	0.5714285714285714	1.0	0.7272727272727273	28
19	Proliferating T and NK cell	0.84375	0.9310344827586207	0.8852459016393444	32
20	Regulatory T cells	0.7350427350427351	0.6615384615384615	0.6963562753036439	117
21	T-NK-B cell doublets	0.927536231884058	0.8888888888888888	0.9078014184397163	69
22	conventional DC	0.9135802469135802	0.925	0.9192546583850932	81
23	gdT cells	0.9615384615384616	0.9786476868327402	0.9700176366843033	286
24	plasmacytoid DC	1.0	0.9583333333333334	0.9787234042553191	23
