# Supplementary material for: Interpretable deep generative ensemble learning for single-cell omics with Hydra
Source: Mol Syst Biol. 2026 Apr 11;22(7):1161–79. doi: 10.1038/s44320-026-00208-7 (PMC13328726; doi:10.1038/s44320-026-00208-7)
Supplement: Supplementary file 5 — Source data Fig. 4 [file 44320_2026_208_MOESM5_ESM.zip › SD figure 4/4E/PBMC-CITESeq_Ramaswamy/batch_2-1/all_cell_type_results_MOFA2.csv]

cell_type_id	cell_type	recall	precision	f1_score	number
0	CD4 memory	0.9286403085824494	0.4764967837704107	0.6298234139960759	1037
1	CD4 naive II	0.0	0.0	0.0	684
2	gdT cells	0.0	0.0	0.0	286
3	CD8 naive	0.0	0.0	0.0	860
4	CD8 effector	0.007407407407407408	0.3333333333333333	0.014492753623188406	1215
5	CD4 naive I	0.762280701754386	0.275	0.40418604651162787	1140
6	CD56dim CD16bright NK	0.9845938375350141	0.3060513713539399	0.4669545001660578	714
7	Classical monocytes	0.0	0.0	0.0	783
8	CD8 memory	0.15598885793871867	0.17391304347826086	0.1644640234948605	359
9	CD56bright CD16dim NK	0.0	0.0	0.0	88
10	Neutrophils	0.0	0.0	0.0	130
11	Platelet-bound monocytes	0.0	0.0	0.0	76
12	T-NK-B cell doublets	0.0	0.0	0.0	69
13	MAIT-NKT cells	0.3404255319148936	0.20304568527918782	0.2543720190779014	235
14	Platelets	0.0	0.0	0.0	28
15	NK-T doublets	0.0	0.0	0.0	59
16	Non classical monocytes	0.0	0.0	0.0	183
17	Naive B	0.0	0.0	0.0	225
18	Proliferating T and NK cell	0.0	0.0	0.0	32
19	conventional DC	0.0	0.0	0.0	81
20	Regulatory T cells	0.0	0.0	0.0	117
21	NK-monocyte doublets	0.0	0.0	0.0	26
22	plasmacytoid DC	0.0	0.0	0.0	23
23	CD4 and CD8 activated memory	0.0	0.0	0.0	74
24	Memory B	0.9801980198019802	0.24504950495049505	0.39207920792079204	101
