# Supplementary material for: Interpretable deep generative ensemble learning for single-cell omics with Hydra
Source: Mol Syst Biol. 2026 Apr 11;22(7):1161–79. doi: 10.1038/s44320-026-00208-7 (PMC13328726; doi:10.1038/s44320-026-00208-7)
Supplement: Supplementary file 5 — Source data Fig. 4 [file 44320_2026_208_MOESM5_ESM.zip › SD figure 4/4E/PBMC-CITESeq_Ramaswamy/batch_2-1/all_cell_type_results_totalVI.csv]

celltype_id	cell_type	recall	precision	f1_score	number
0	CD4 memory	0.9334619093539055	0.8330464716006885	0.880400181900864	1037
1	CD4 naive II	0.06871345029239766	0.44339622641509435	0.11898734177215191	684
2	gdT cells	0.7202797202797203	0.9809523809523809	0.8306451612903226	286
3	CD8 naive	0.9709302325581395	0.9575688073394495	0.9642032332563509	860
4	CD8 effector	0.9185185185185185	0.8906624102154829	0.9043760129659645	1215
5	CD4 naive I	0.8964912280701754	0.6018845700824499	0.7202255109231853	1140
6	CD56dim CD16bright NK	0.8921568627450981	0.8934081346423562	0.892782060266293	714
7	Classical monocytes	0.9604086845466155	0.7817047817047817	0.86189111747851	783
8	CD8 memory	0.766016713091922	0.6773399014778325	0.7189542483660131	359
9	CD56bright CD16dim NK	0.5568181818181818	0.9074074074074074	0.6901408450704225	88
10	Neutrophils	0.3	0.6290322580645161	0.40625	130
11	Platelet-bound monocytes	0.32894736842105265	0.5952380952380952	0.42372881355932207	76
12	T-NK-B cell doublets	0.8695652173913043	0.8450704225352113	0.8571428571428571	69
13	MAIT-NKT cells	0.9361702127659575	0.8178438661710037	0.8730158730158729	235
14	Platelets	0.39285714285714285	0.9166666666666666	0.55	28
15	NK-T doublets	0.423728813559322	0.6410256410256411	0.510204081632653	59
16	Non classical monocytes	0.8087431693989071	0.9736842105263158	0.8835820895522387	183
17	Naive B	0.9644444444444444	0.9475982532751092	0.9559471365638765	225
18	Proliferating T and NK cell	0.4375	1.0	0.6086956521739131	32
19	conventional DC	0.8024691358024691	0.9558823529411765	0.87248322147651	81
20	Regulatory T cells	0.5726495726495726	0.7790697674418605	0.6600985221674877	117
21	NK-monocyte doublets	0.15384615384615385	0.4	0.2222222222222222	26
22	plasmacytoid DC	1.0	0.92	0.9583333333333334	23
23	CD4 and CD8 activated memory	0.10810810810810811	0.6153846153846154	0.1839080459770115	74
24	Memory B	0.8712871287128713	0.9072164948453608	0.8888888888888888	101
