# Supplementary material for: Interpretable deep generative ensemble learning for single-cell omics with Hydra
Source: Mol Syst Biol. 2026 Apr 11;22(7):1161–79. doi: 10.1038/s44320-026-00208-7 (PMC13328726; doi:10.1038/s44320-026-00208-7)
Supplement: Supplementary file 5 — Source data Fig. 4 [file 44320_2026_208_MOESM5_ESM.zip › SD figure 4/4E/PBMC-CITESeq_Ramaswamy/batch_2-1/all_cell_type_results_UMINT.csv]

cell_type_id	cell_type	recall	precision	f1_score	number
0	CD4 memory	0.8900675024108003	0.8061135371179039	0.846012832263978	1037
1	CD4 naive II	0.14035087719298245	0.3344947735191638	0.19773429454170957	684
2	gdT cells	0.6538461538461539	0.8738317757009346	0.748	286
3	CD8 naive	0.9616279069767442	0.9387060158910329	0.9500287191269384	860
4	CD8 effector	0.8041152263374486	0.83078231292517	0.8172312839815976	1215
5	CD4 naive I	0.8078947368421052	0.5892514395393474	0.681465038845727	1140
6	CD56dim CD16bright NK	0.8053221288515406	0.8914728682170543	0.8462104488594555	714
7	Classical monocytes	0.8518518518518519	0.8265179677819083	0.8389937106918239	783
8	CD8 memory	0.6880222841225627	0.4959839357429719	0.5764294049008168	359
9	CD56bright CD16dim NK	0.5454545454545454	0.5454545454545454	0.5454545454545454	88
10	Neutrophils	0.46923076923076923	0.61	0.5304347826086957	130
11	Platelet-bound monocytes	0.47368421052631576	0.36363636363636365	0.41142857142857137	76
12	T-NK-B cell doublets	0.6086956521739131	0.7924528301886793	0.6885245901639344	69
13	MAIT-NKT cells	0.9404255319148936	0.7517006802721088	0.8355387523629489	235
14	Platelets	0.5357142857142857	0.8823529411764706	0.6666666666666667	28
15	NK-T doublets	0.4067796610169492	0.6153846153846154	0.4897959183673469	59
16	Non classical monocytes	0.8633879781420765	0.9461077844311377	0.9028571428571428	183
17	Naive B	0.9422222222222222	0.8870292887029289	0.9137931034482759	225
18	Proliferating T and NK cell	0.125	0.8	0.21621621621621623	32
19	conventional DC	0.7160493827160493	0.8529411764705882	0.7785234899328859	81
20	Regulatory T cells	0.09401709401709402	0.34375	0.14765100671140938	117
21	NK-monocyte doublets	0.34615384615384615	0.23684210526315788	0.28125	26
22	plasmacytoid DC	0.9565217391304348	1.0	0.9777777777777777	23
23	CD4 and CD8 activated memory	0.16216216216216217	0.3333333333333333	0.2181818181818182	74
24	Memory B	0.7425742574257426	0.6696428571428571	0.7042253521126761	101
