# Supplementary material for: Interpretable deep generative ensemble learning for single-cell omics with Hydra
Source: Mol Syst Biol. 2026 Apr 11;22(7):1161–79. doi: 10.1038/s44320-026-00208-7 (PMC13328726; doi:10.1038/s44320-026-00208-7)
Supplement: Supplementary file 5 — Source data Fig. 4 [file 44320_2026_208_MOESM5_ESM.zip › SD figure 4/4E/PBMC-CITESeq_Ramaswamy/batch_2-1/all_cell_type_results_scMoMat.csv]

cell_type_id	cell_type	recall	precision	f1_score	number
0	CD4 memory	0.8900675024108003	0.7895637296834902	0.8368087035358114	1037
1	CD4 naive II	0.013157894736842105	0.2	0.024691358024691357	684
2	gdT cells	0.9335664335664335	0.9270833333333334	0.9303135888501743	286
3	CD8 naive	0.9802325581395349	0.9243421052631579	0.9514672686230248	860
4	CD8 effector	0.7835390946502058	0.8741965105601469	0.826388888888889	1215
5	CD4 naive I	0.9096491228070176	0.5835678109172763	0.7110044566335276	1140
6	CD56dim CD16bright NK	0.8403361344537815	0.860832137733142	0.8504606661941885	714
7	Classical monocytes	0.9757343550446999	0.6996336996336996	0.8149333333333334	783
8	CD8 memory	0.7632311977715878	0.5064695009242144	0.6088888888888889	359
9	CD56bright CD16dim NK	0.3977272727272727	0.5	0.4430379746835443	88
10	Neutrophils	0.007692307692307693	0.09090909090909091	0.014184397163120569	130
11	Platelet-bound monocytes	0.039473684210526314	0.23076923076923078	0.06741573033707864	76
12	T-NK-B cell doublets	0.5362318840579711	0.6981132075471698	0.6065573770491803	69
13	MAIT-NKT cells	0.9446808510638298	0.8252788104089219	0.8809523809523809	235
14	Platelets	0.21428571428571427	0.75	0.3333333333333333	28
15	NK-T doublets	0.1016949152542373	0.8571428571428571	0.18181818181818182	59
16	Non classical monocytes	0.6939890710382514	0.7175141242937854	0.7055555555555555	183
17	Naive B	0.9644444444444444	0.8188679245283019	0.8857142857142858	225
18	Proliferating T and NK cell	0.0	0.0	0.0	32
19	conventional DC	0.0	0.0	0.0	81
20	Regulatory T cells	0.19658119658119658	0.6052631578947368	0.29677419354838713	117
21	NK-monocyte doublets	0.19230769230769232	0.5	0.2777777777777778	26
22	plasmacytoid DC	0.043478260869565216	0.2	0.07142857142857142	23
23	CD4 and CD8 activated memory	0.0	0.0	0.0	74
24	Memory B	0.5841584158415841	0.6941176470588235	0.6344086021505377	101
