# Supplementary material for: Interpretable deep generative ensemble learning for single-cell omics with Hydra
Source: Mol Syst Biol. 2026 Apr 11;22(7):1161–79. doi: 10.1038/s44320-026-00208-7 (PMC13328726; doi:10.1038/s44320-026-00208-7)
Supplement: Supplementary file 5 — Source data Fig. 4 [file 44320_2026_208_MOESM5_ESM.zip › SD figure 4/4E/PBMC-CITESeq_Ramaswamy-Stephenson/Ramaswamy_Stephenson/all_cell_type_results_Hydra-Ensemble-25_FS100.csv]

cell_type_id	cell_type	recall	precision	f1_score	number
0	B_memory	0.804	0.5521978021978022	0.6547231270358307	500
1	B_naive	0.8048933500627352	0.9197132616487456	0.8584810973569756	1594
2	CD4_memory	0.3745033684574192	0.5317635516311013	0.439489154672613	5789
3	CD4_naive	0.6701785191688616	0.419567607182118	0.5160563380281691	3417
4	CD8_effector	0.6550079491255962	0.8937093275488069	0.7559633027522936	1258
5	CD8_memory	0.8672911787665886	0.5897027600849257	0.7020537124802527	1281
6	CD8_naive	0.671761866452132	0.9041689225771521	0.7708285252711747	2486
7	DC_conventional	1.0	0.9794520547945206	0.9896193771626297	143
8	Monocytes_classical	0.9302325581395349	0.7692307692307693	0.8421052631578948	43
9	Monocytes_nonclassical	0.9800995024875622	0.9899497487437185	0.985	201
10	NK_CD56bright	0.9855334538878843	0.42544886807181886	0.5943293347873501	553
11	NK_CD56dim	0.8093891402714932	0.9665653495440729	0.8810220101585348	3536
12	Plasma_cells	0.5925925925925926	0.9411764705882353	0.7272727272727272	81
13	Platelets	0.7408231368186874	0.8014440433212996	0.7699421965317919	899
14	Treg	0.5370370370370371	0.11983471074380166	0.19594594594594597	54
15	gdT	0.4282511210762332	0.5787878787878787	0.4922680412371133	892
16	pDC	0.926605504587156	0.9901960784313726	0.957345971563981	109
