# Supplementary material for: Interpretable deep generative ensemble learning for single-cell omics with Hydra
Source: Mol Syst Biol. 2026 Apr 11;22(7):1161–79. doi: 10.1038/s44320-026-00208-7 (PMC13328726; doi:10.1038/s44320-026-00208-7)
Supplement: Supplementary file 5 — Source data Fig. 4 [file 44320_2026_208_MOESM5_ESM.zip › SD figure 4/4E/PBMC-CITESeq_Ramaswamy-Stephenson/Ramaswamy_Stephenson/all_cell_type_results_MOFA2.csv]

cell_type_id	cell_type	recall	precision	f1_score	number
0	B_memory	0.0	0.0	0.0	500
1	CD4_memory	0.06806011400932803	0.23027469316189364	0.10506666666666666	5789
2	NK_CD56dim	0.9242081447963801	0.8846778559826746	0.9040110650069155	3536
3	B_naive	0.9786700125470514	0.6998654104979811	0.8161130002615747	1594
4	NK_CD56bright	0.07775768535262206	0.6231884057971014	0.1382636655948553	553
5	CD4_naive	0.8463564530289728	0.2707611646849546	0.4102709604199177	3417
6	CD8_memory	0.2755659640905542	0.5028490028490028	0.3560262228946041	1281
7	gdT	0.0	0.0	0.0	892
8	CD8_naive	0.07160096540627514	0.2922824302134647	0.11502423263327949	2486
9	CD8_effector	0.8537360890302067	0.4639308855291577	0.6011754827875735	1258
10	Platelets	0.0	0.0	0.0	899
11	Treg	0.0	0.0	0.0	54
12	Monocytes_nonclassical	0.6218905472636815	0.42517006802721086	0.5050505050505051	201
13	pDC	0.0	0.0	0.0	109
14	Plasma_cells	0.0	0.0	0.0	81
15	DC_conventional	0.0	0.0	0.0	143
16	Monocytes_classical	0.8837209302325582	0.07279693486590039	0.1345132743362832	43
