# Supplementary material for: Interpretable deep generative ensemble learning for single-cell omics with Hydra
Source: Mol Syst Biol. 2026 Apr 11;22(7):1161–79. doi: 10.1038/s44320-026-00208-7 (PMC13328726; doi:10.1038/s44320-026-00208-7)
Supplement: Supplementary file 5 — Source data Fig. 4 [file 44320_2026_208_MOESM5_ESM.zip › SD figure 4/4E/PBMC-CITESeq_Ramaswamy-Stephenson/Ramaswamy_Stephenson/all_cell_type_results_totalVI.csv]

celltype_id	cell_type	recall	precision	f1_score	number
0	B_memory	0.726	0.47389033942558745	0.5734597156398104	500
1	CD4_memory	0.298151666954569	0.3789242590559824	0.3337200309358082	5789
2	NK_CD56dim	0.9493778280542986	0.8997587778075583	0.9239025732764552	3536
3	B_naive	0.7559598494353826	0.8795620437956204	0.8130904183535761	1594
4	NK_CD56bright	0.5135623869801085	0.9498327759197325	0.6666666666666666	553
5	CD4_naive	0.5715539947322212	0.32708089097303633	0.41606305922454195	3417
6	CD8_memory	0.4644808743169399	0.6878612716763006	0.554520037278658	1281
7	gdT	0.24551569506726456	0.7630662020905923	0.37150127226463103	892
8	CD8_naive	0.7055510860820595	0.8648915187376726	0.7771377935312361	2486
9	CD8_effector	0.9475357710651828	0.5924453280318092	0.7290519877675841	1258
10	Platelets	0.26696329254727474	0.9125475285171103	0.41308089500860584	899
11	Treg	0.37037037037037035	0.18518518518518517	0.24691358024691354	54
12	Monocytes_nonclassical	0.945273631840796	0.9743589743589743	0.9595959595959596	201
13	pDC	0.7064220183486238	1.0	0.8279569892473119	109
14	Plasma_cells	0.5802469135802469	0.9215686274509803	0.7121212121212122	81
15	DC_conventional	0.8251748251748252	0.959349593495935	0.8872180451127821	143
16	Monocytes_classical	0.9534883720930233	0.3037037037037037	0.46067415730337075	43
