# Supplementary material for: Interpretable deep generative ensemble learning for single-cell omics with Hydra
Source: Mol Syst Biol. 2026 Apr 11;22(7):1161–79. doi: 10.1038/s44320-026-00208-7 (PMC13328726; doi:10.1038/s44320-026-00208-7)
Supplement: Supplementary file 5 — Source data Fig. 4 [file 44320_2026_208_MOESM5_ESM.zip › SD figure 4/4E/PBMC-CITESeq_Ramaswamy-Stephenson/Ramaswamy_Stephenson/all_cell_type_results_UMINT.csv]

cell_type_id	cell_type	recall	precision	f1_score	number
0	B_memory	0.344	0.29604130808950085	0.3182238667900092	500
1	CD4_memory	0.30506132319917084	0.41523630378556314	0.35172276438956385	5789
2	NK_CD56dim	0.4236425339366516	0.8624064478986759	0.568177508059928	3536
3	B_naive	0.6122961104140527	0.8126561199000832	0.6983899821109124	1594
4	NK_CD56bright	0.43037974683544306	0.15006305170239598	0.22253389434315102	553
5	CD4_naive	0.48785484342990926	0.33088527193330686	0.3943228858663513	3417
6	CD8_memory	0.27400468384074944	0.3520561685055166	0.30816505706760317	1281
7	gdT	0.1446188340807175	0.19167904903417535	0.16485623003194888	892
8	CD8_naive	0.5941271118262269	0.5193389592123769	0.5542213883677299	2486
9	CD8_effector	0.49761526232114467	0.3025616239729338	0.37631499849714456	1258
10	Platelets	0.04671857619577308	0.1640625	0.07272727272727274	899
11	Treg	0.0	0.0	0.0	54
12	Monocytes_nonclassical	0.9850746268656716	0.7226277372262774	0.8336842105263158	201
13	pDC	0.09174311926605505	0.7142857142857143	0.16260162601626016	109
14	Plasma_cells	0.5185185185185185	0.4827586206896552	0.5	81
15	DC_conventional	0.8531468531468531	0.6354166666666666	0.7283582089552237	143
16	Monocytes_classical	0.813953488372093	0.04079254079254079	0.07769145394006659	43
