# Supplementary material for: Interpretable deep generative ensemble learning for single-cell omics with Hydra
Source: Mol Syst Biol. 2026 Apr 11;22(7):1161–79. doi: 10.1038/s44320-026-00208-7 (PMC13328726; doi:10.1038/s44320-026-00208-7)
Supplement: Supplementary file 5 — Source data Fig. 4 [file 44320_2026_208_MOESM5_ESM.zip › SD figure 4/4E/PBMC-CITESeq_Ramaswamy-Stephenson/Ramaswamy_Stephenson/all_cell_type_results_scMoMat.csv]

cell_type_id	cell_type	recall	precision	f1_score	number
0	B_memory	0.64	0.272572402044293	0.38231780167264034	500
1	CD4_memory	0.28951459664881674	0.39866793529971456	0.3354348043630542	5789
2	NK_CD56dim	0.8984728506787331	0.8577213822894169	0.8776243093922652	3536
3	B_naive	0.3607277289836888	0.8620689655172413	0.508624502432552	1594
4	NK_CD56bright	0.07956600361663653	0.2716049382716049	0.12307692307692308	553
5	CD4_naive	0.4462979221539362	0.28478057889822594	0.34769721842225265	3417
6	CD8_memory	0.22404371584699453	0.3732119635890767	0.27999999999999997	1281
7	gdT	0.2062780269058296	0.6216216216216216	0.30976430976430974	892
8	CD8_naive	0.6021721641190668	0.8410112359550562	0.7018284106891702	2486
9	CD8_effector	0.8593004769475358	0.2897346555883141	0.43335337743034674	1258
10	Platelets	0.03114571746384872	0.12612612612612611	0.04995539696699375	899
11	Treg	0.0	0.0	0.0	54
12	Monocytes_nonclassical	0.5771144278606966	0.46586345381526106	0.5155555555555555	201
13	pDC	0.44954128440366975	0.2512820512820513	0.3223684210526316	109
14	Plasma_cells	0.024691358024691357	0.10526315789473684	0.04	81
15	DC_conventional	0.17482517482517482	0.21008403361344538	0.19083969465648853	143
16	Monocytes_classical	0.6511627906976745	0.14736842105263157	0.24034334763948495	43
