# Supplementary material for: Interpretable deep generative ensemble learning for single-cell omics with Hydra
Source: Mol Syst Biol. 2026 Apr 11;22(7):1161–79. doi: 10.1038/s44320-026-00208-7 (PMC13328726; doi:10.1038/s44320-026-00208-7)
Supplement: Supplementary file 5 — Source data Fig. 4 [file 44320_2026_208_MOESM5_ESM.zip › SD figure 4/4E/PBMC-CITESeq_Ramaswamy-Stephenson/Stephenson_Ramaswamy/all_cell_type_results_Hydra-Ensemble-25_FS100.csv]

cell_type_id	cell_type	recall	precision	f1_score	number
0	B_memory	0.2376237623762376	0.9230769230769231	0.3779527559055118	101
1	B_naive	0.9866666666666667	0.7424749163879598	0.8473282442748091	225
2	CD4_memory	0.015429122468659595	0.8888888888888888	0.03033175355450237	1037
3	CD4_naive	0.9912280701754386	0.6236633321835116	0.7656150751640906	1824
4	CD8_effector	0.9703703703703703	0.8475916606757729	0.9048349961627015	1215
5	CD8_memory	0.6796657381615598	0.7896440129449838	0.7305389221556886	359
6	CD8_naive	0.9732558139534884	0.9289678135405105	0.950596252129472	860
7	DC_conventional	0.9506172839506173	0.8369565217391305	0.8901734104046243	81
8	Monocytes_classical	0.9655172413793104	0.972972972972973	0.9692307692307693	783
9	Monocytes_nonclassical	0.8797814207650273	0.9757575757575757	0.925287356321839	183
10	NK_CD56bright	0.5909090909090909	0.9629629629629629	0.732394366197183	88
11	NK_CD56dim	0.7997198879551821	0.9330065359477124	0.861236802413273	714
12	Plasma_cells	0.9375	0.8823529411764706	0.9090909090909091	16
13	Platelets	0.9642857142857143	0.9310344827586207	0.9473684210526316	28
14	Treg	0.07692307692307693	1.0	0.14285714285714288	117
15	gdT	0.9825174825174825	0.8836477987421384	0.9304635761589403	286
16	pDC	1.0	0.9583333333333334	0.9787234042553191	23
