# Supplementary material for: Interpretable deep generative ensemble learning for single-cell omics with Hydra
Source: Mol Syst Biol. 2026 Apr 11;22(7):1161–79. doi: 10.1038/s44320-026-00208-7 (PMC13328726; doi:10.1038/s44320-026-00208-7)
Supplement: Supplementary file 5 — Source data Fig. 4 [file 44320_2026_208_MOESM5_ESM.zip › SD figure 4/4E/PBMC-CITESeq_Ramaswamy-Stephenson/Stephenson_Ramaswamy/all_cell_type_results_MOFA2.csv]

cell_type_id	cell_type	recall	precision	f1_score	number
0	CD4_memory	0.21697203471552556	0.34829721362229105	0.2673796791443851	1037
1	CD4_naive	0.956140350877193	0.5887913571910871	0.7287923109068115	1824
2	gdT	0.0	0.0	0.0	286
3	CD8_naive	0.002325581395348837	0.07692307692307693	0.004514672686230248	860
4	CD8_effector	0.9078189300411522	0.7986965966690803	0.8497688751926039	1215
5	NK_CD56dim	0.9257703081232493	0.8002421307506054	0.8584415584415584	714
6	Monocytes_classical	0.0	0.0	0.0	783
7	CD8_memory	0.520891364902507	0.5238095238095238	0.5223463687150839	359
8	NK_CD56bright	0.18181818181818182	0.9411764705882353	0.30476190476190473	88
9	Platelets	0.5714285714285714	0.04892966360856269	0.09014084507042254	28
10	Monocytes_nonclassical	0.9234972677595629	0.16110581506196378	0.27435064935064934	183
11	B_naive	0.9955555555555555	0.717948717948718	0.8342644320297952	225
12	DC_conventional	0.0	0.0	0.0	81
13	Treg	0.0	0.0	0.0	117
14	pDC	0.0	0.0	0.0	23
15	B_memory	0.15841584158415842	0.43243243243243246	0.23188405797101447	101
16	Plasma_cells	0.0	0.0	0.0	16
