# Supplementary material for: Interpretable deep generative ensemble learning for single-cell omics with Hydra
Source: Mol Syst Biol. 2026 Apr 11;22(7):1161–79. doi: 10.1038/s44320-026-00208-7 (PMC13328726; doi:10.1038/s44320-026-00208-7)
Supplement: Supplementary file 5 — Source data Fig. 4 [file 44320_2026_208_MOESM5_ESM.zip › SD figure 4/4E/PBMC-CITESeq_Ramaswamy-Stephenson/Stephenson_Ramaswamy/all_cell_type_results_totalVI.csv]

celltype_id	cell_type	recall	precision	f1_score	number
0	CD4_memory	0.81099324975892	0.41326781326781326	0.5475260416666666	1037
1	CD4_naive	0.40899122807017546	0.8735362997658079	0.5571321882001494	1824
2	gdT	0.9230769230769231	0.7333333333333333	0.8173374613003097	286
3	CD8_naive	0.9802325581395349	0.9143167028199566	0.9461279461279462	860
4	CD8_effector	0.8279835390946502	0.9517502365184485	0.8855633802816901	1215
5	NK_CD56dim	0.9215686274509803	0.8534370946822308	0.8861952861952861	714
6	Monocytes_classical	0.5530012771392082	0.9954022988505747	0.7110016420361248	783
7	CD8_memory	0.8161559888579387	0.6004098360655737	0.6918536009445101	359
8	NK_CD56bright	0.6477272727272727	0.890625	0.75	88
9	Platelets	0.8928571428571429	0.36764705882352944	0.5208333333333335	28
10	Monocytes_nonclassical	0.9398907103825137	0.4636118598382749	0.6209386281588447	183
11	B_naive	1.0	0.7627118644067796	0.8653846153846153	225
12	DC_conventional	0.9506172839506173	0.5620437956204379	0.706422018348624	81
13	Treg	0.08547008547008547	1.0	0.15748031496062995	117
14	pDC	1.0	0.9583333333333334	0.9787234042553191	23
15	B_memory	0.32673267326732675	0.9428571428571428	0.4852941176470588	101
16	Plasma_cells	0.875	1.0	0.9333333333333333	16
