# Supplementary material for: Interpretable deep generative ensemble learning for single-cell omics with Hydra
Source: Mol Syst Biol. 2026 Apr 11;22(7):1161–79. doi: 10.1038/s44320-026-00208-7 (PMC13328726; doi:10.1038/s44320-026-00208-7)
Supplement: Supplementary file 5 — Source data Fig. 4 [file 44320_2026_208_MOESM5_ESM.zip › SD figure 4/4E/PBMC-CITESeq_Ramaswamy-Stephenson/Stephenson_Ramaswamy/all_cell_type_results_UMINT.csv]

cell_type_id	cell_type	recall	precision	f1_score	number
0	CD4_memory	0.7097396335583414	0.3013923013923014	0.42311008910606496	1037
1	CD4_naive	0.14583333333333334	0.525691699604743	0.22832618025751075	1824
2	gdT	0.08391608391608392	0.20512820512820512	0.11910669975186104	286
3	CD8_naive	0.9744186046511628	0.7396293027360988	0.8409433015554441	860
4	CD8_effector	0.588477366255144	0.7814207650273224	0.6713615023474179	1215
5	NK_CD56dim	0.8851540616246498	0.7783251231527094	0.8283093053735255	714
6	Monocytes_classical	0.03065134099616858	0.8275862068965517	0.05911330049261083	783
7	CD8_memory	0.2924791086350975	0.19662921348314608	0.23516237402015677	359
8	NK_CD56bright	0.022727272727272728	0.04878048780487805	0.0310077519379845	88
9	Platelets	0.35714285714285715	0.022172949002217297	0.041753653444676415	28
10	Monocytes_nonclassical	0.5683060109289617	0.5561497326203209	0.5621621621621621	183
11	B_naive	0.9866666666666667	0.5842105263157895	0.7338842975206613	225
12	DC_conventional	0.037037037037037035	0.09375	0.05309734513274336	81
13	Treg	0.0	0.0	0.0	117
14	pDC	0.8695652173913043	0.06153846153846154	0.11494252873563218	23
15	B_memory	0.09900990099009901	0.4166666666666667	0.16	101
16	Plasma_cells	0.625	1.0	0.7692307692307693	16
