# Supplementary material for: Interpretable deep generative ensemble learning for single-cell omics with Hydra
Source: Mol Syst Biol. 2026 Apr 11;22(7):1161–79. doi: 10.1038/s44320-026-00208-7 (PMC13328726; doi:10.1038/s44320-026-00208-7)
Supplement: Supplementary file 5 — Source data Fig. 4 [file 44320_2026_208_MOESM5_ESM.zip › SD figure 4/4E/PBMC-CITESeq_Ramaswamy-Stephenson/Stephenson_Ramaswamy/all_cell_type_results_scMoMat.csv]

cell_type_id	cell_type	recall	precision	f1_score	number
0	CD4_memory	0.6152362584378014	0.23647146034099334	0.3416331994645248	1037
1	CD4_naive	0.021929824561403508	0.09950248756218906	0.03593890386343216	1824
2	gdT	0.8251748251748252	0.7788778877887789	0.801358234295416	286
3	CD8_naive	0.9720930232558139	0.8269040553907022	0.8936397648316408	860
4	CD8_effector	0.44609053497942386	0.928082191780822	0.6025569760978321	1215
5	NK_CD56dim	0.9369747899159664	0.828996282527881	0.8796844181459567	714
6	Monocytes_classical	0.0	0.0	0.0	783
7	CD8_memory	0.4818941504178273	0.2392807745504841	0.31977818853974127	359
8	NK_CD56bright	0.1590909090909091	0.6666666666666666	0.25688073394495414	88
9	Platelets	0.2857142857142857	0.19047619047619047	0.22857142857142854	28
10	Monocytes_nonclassical	0.7650273224043715	0.5833333333333334	0.6619385342789598	183
11	B_naive	0.9866666666666667	0.7161290322580646	0.8299065420560748	225
12	DC_conventional	0.7530864197530864	0.08090185676392574	0.14610778443113775	81
13	Treg	0.0	0.0	0.0	117
14	pDC	0.7391304347826086	0.7391304347826086	0.7391304347826085	23
15	B_memory	0.1782178217821782	0.8181818181818182	0.2926829268292683	101
16	Plasma_cells	0.0	0.0	0.0	16
