# Supplementary material for: Interpretable deep generative ensemble learning for single-cell omics with Hydra
Source: Mol Syst Biol. 2026 Apr 11;22(7):1161–79. doi: 10.1038/s44320-026-00208-7 (PMC13328726; doi:10.1038/s44320-026-00208-7)
Supplement: Supplementary file 5 — Source data Fig. 4 [file 44320_2026_208_MOESM5_ESM.zip › SD figure 4/4E/MouseEmbryo_10XMultiomeRNA+ATAC_Argelaguet/batch_3-1/all_cell_type_results_Hydra-Ensemble-25_FS100.csv]

cell_type_id	cell_type	recall	precision	f1_score	number
0	Anterior_Primitive_Streak	0.8275862068965517	0.24742268041237114	0.380952380952381	58
1	Blood_progenitors_2	0.0	0.0	0.0	103
2	Def._endoderm	0.3583815028901734	0.23308270676691728	0.2824601366742597	173
3	Epiblast	0.7288503253796096	0.6549707602339181	0.6899383983572895	461
4	ExE_ectoderm	0.8831360946745562	0.9827160493827161	0.9302687962602261	1352
5	ExE_endoderm	0.8854430379746835	0.9845179451090781	0.9323558813728757	1580
6	Forebrain_Midbrain_Hindbrain	0.045454545454545456	0.03333333333333333	0.03846153846153846	22
7	Gut	0.0	0.0	0.0	231
8	Haematoendothelial_progenitors	0.7428571428571429	0.6446280991735537	0.6902654867256637	210
9	Mixed_mesoderm	0.37398373983739835	0.3087248322147651	0.338235294117647	123
10	Nascent_mesoderm	0.7444444444444445	0.8882575757575758	0.8100172711571676	630
11	Parietal_endoderm	0.95	0.9743589743589743	0.9620253164556962	120
12	Primitive_Streak	0.4077669902912621	0.5637583892617449	0.4732394366197183	206
13	Rostral_neurectoderm	0.6618357487922706	0.6150392817059483	0.6375799883653287	828
14	Surface_ectoderm	0.6691449814126395	0.430622009569378	0.5240174672489082	269
15	Visceral_endoderm	0.8266129032258065	0.6788079470198676	0.7454545454545455	248
