# Supplementary material for: Interpretable deep generative ensemble learning for single-cell omics with Hydra
Source: Mol Syst Biol. 2026 Apr 11;22(7):1161–79. doi: 10.1038/s44320-026-00208-7 (PMC13328726; doi:10.1038/s44320-026-00208-7)
Supplement: Supplementary file 5 — Source data Fig. 4 [file 44320_2026_208_MOESM5_ESM.zip › SD figure 4/4E/MouseEmbryo_10XMultiomeRNA+ATAC_Argelaguet/batch_3-1/all_cell_type_results_MOFA2.csv]

cell_type_id	cell_type	recall	precision	f1_score	number
0	ExE_endoderm	0.4360759493670886	0.9676966292134831	0.6012216404886561	1580
1	ExE_ectoderm	0.5606508875739645	0.9277845777233782	0.6989396035039188	1352
2	Def._endoderm	0.0	0.0	0.0	173
3	Mixed_mesoderm	0.0	0.0	0.0	123
4	Primitive_Streak	0.9029126213592233	0.10845481049562682	0.19364914107235812	206
5	Parietal_endoderm	0.0	0.0	0.0	120
6	Gut	0.0	0.0	0.0	231
7	Rostral_neurectoderm	0.043478260869565216	0.5625	0.08071748878923767	828
8	Epiblast	0.7613882863340564	0.29796264855687604	0.42830994508846854	461
9	Nascent_mesoderm	0.7682539682539683	0.22916666666666666	0.3530269876002917	630
10	Haematoendothelial_progenitors	0.0	0.0	0.0	210
11	Blood_progenitors_2	0.0	0.0	0.0	103
12	Visceral_endoderm	0.0	0.0	0.0	248
13	Anterior_Primitive_Streak	0.0	0.0	0.0	58
14	Surface_ectoderm	0.0	0.0	0.0	269
15	Forebrain_Midbrain_Hindbrain	0.0	0.0	0.0	22
