# Supplementary material for: Interpretable deep generative ensemble learning for single-cell omics with Hydra
Source: Mol Syst Biol. 2026 Apr 11;22(7):1161–79. doi: 10.1038/s44320-026-00208-7 (PMC13328726; doi:10.1038/s44320-026-00208-7)
Supplement: Supplementary file 5 — Source data Fig. 4 [file 44320_2026_208_MOESM5_ESM.zip › SD figure 4/4E/MouseEmbryo_10XMultiomeRNA+ATAC_Argelaguet/batch_3-1/all_cell_type_results_scJoint.csv]

cell_type_id	cell_type	recall	precision	f1_score	number
0	ExE_endoderm	0.9556962025316456	0.8950800237107291	0.9243954698500153	1580
1	ExE_ectoderm	0.9622781065088757	0.9187853107344632	0.940028901734104	1352
2	Def._endoderm	0.2023121387283237	0.18716577540106952	0.19444444444444442	173
3	Mixed_mesoderm	0.0	0.0	0.0	123
4	Primitive_Streak	0.7087378640776699	0.13644859813084112	0.22884012539184953	206
5	Parietal_endoderm	0.4166666666666667	1.0	0.5882352941176471	120
6	Gut	0.0	0.0	0.0	231
7	Rostral_neurectoderm	0.04830917874396135	0.26143790849673204	0.08154943934760449	828
8	Epiblast	0.8546637744034707	0.3971774193548387	0.5423262216104611	461
9	Nascent_mesoderm	0.8253968253968254	0.6692406692406693	0.7391613361762616	630
10	Haematoendothelial_progenitors	0.16666666666666666	0.7	0.2692307692307692	210
11	Blood_progenitors_2	0.05825242718446602	0.42857142857142855	0.10256410256410256	103
12	Visceral_endoderm	0.4314516129032258	0.7482517482517482	0.5473145780051151	248
13	Anterior_Primitive_Streak	0.3275862068965517	0.3333333333333333	0.33043478260869563	58
14	Surface_ectoderm	0.01486988847583643	0.3333333333333333	0.028469750889679714	269
15	Forebrain_Midbrain_Hindbrain	0.0	0.0	0.0	22
