# Supplementary material for: Interpretable deep generative ensemble learning for single-cell omics with Hydra
Source: Mol Syst Biol. 2026 Apr 11;22(7):1161–79. doi: 10.1038/s44320-026-00208-7 (PMC13328726; doi:10.1038/s44320-026-00208-7)
Supplement: Supplementary file 5 — Source data Fig. 4 [file 44320_2026_208_MOESM5_ESM.zip › SD figure 4/4E/MouseEmbryo_10XMultiomeRNA+ATAC_Argelaguet/batch_3-1/all_cell_type_results_UMINT.csv]

cell_type_id	cell_type	recall	precision	f1_score	number
0	ExE_endoderm	0.7613924050632911	0.9812398042414355	0.8574483250178189	1580
1	ExE_ectoderm	0.8572485207100592	0.9674457429048414	0.9090196078431373	1352
2	Def._endoderm	0.03468208092485549	0.02643171806167401	0.03	173
3	Mixed_mesoderm	0.0	0.0	0.0	123
4	Primitive_Streak	0.6553398058252428	0.0973323720259553	0.16949152542372883	206
5	Parietal_endoderm	0.6583333333333333	0.9518072289156626	0.7783251231527094	120
6	Gut	0.0	0.0	0.0	231
7	Rostral_neurectoderm	0.035024154589371984	0.5471698113207547	0.06583427922814983	828
8	Epiblast	0.7874186550976139	0.378125	0.5109078114004222	461
9	Nascent_mesoderm	0.8285714285714286	0.6141176470588235	0.7054054054054054	630
10	Haematoendothelial_progenitors	0.004761904761904762	0.14285714285714285	0.009216589861751152	210
11	Blood_progenitors_2	0.0	0.0	0.0	103
12	Visceral_endoderm	0.14112903225806453	0.5384615384615384	0.2236421725239617	248
13	Anterior_Primitive_Streak	0.5689655172413793	0.08029197080291971	0.14072494669509594	58
14	Surface_ectoderm	0.0	0.0	0.0	269
15	Forebrain_Midbrain_Hindbrain	0.0	0.0	0.0	22
