# Supplementary material for: Interpretable deep generative ensemble learning for single-cell omics with Hydra
Source: Mol Syst Biol. 2026 Apr 11;22(7):1161–79. doi: 10.1038/s44320-026-00208-7 (PMC13328726; doi:10.1038/s44320-026-00208-7)
Supplement: Supplementary file 5 — Source data Fig. 4 [file 44320_2026_208_MOESM5_ESM.zip › SD figure 4/4E/MouseEmbryo_10XMultiomeRNA+ATAC_Argelaguet/batch_3-1/all_cell_type_results_scMoMat.csv]

cell_type_id	cell_type	recall	precision	f1_score	number
0	ExE_endoderm	0.9360759493670886	0.9123997532387416	0.9240862230552953	1580
1	ExE_ectoderm	0.9386094674556213	0.9664889565879665	0.9523452157598499	1352
2	Def._endoderm	0.45664739884393063	0.27816901408450706	0.34573304157549234	173
3	Mixed_mesoderm	0.0	0.0	0.0	123
4	Primitive_Streak	0.6699029126213593	0.1564625850340136	0.2536764705882353	206
5	Parietal_endoderm	0.6833333333333333	0.9534883720930233	0.7961165048543688	120
6	Gut	0.0	0.0	0.0	231
7	Rostral_neurectoderm	0.0024154589371980675	0.25	0.004784688995215311	828
8	Epiblast	0.8633405639913232	0.3488168273444347	0.49687890137328333	461
9	Nascent_mesoderm	0.9015873015873016	0.5972660357518401	0.7185325743200506	630
10	Haematoendothelial_progenitors	0.23809523809523808	0.7936507936507936	0.36630036630036633	210
11	Blood_progenitors_2	0.23300970873786409	0.36923076923076925	0.2857142857142857	103
12	Visceral_endoderm	0.5120967741935484	0.8410596026490066	0.6365914786967418	248
13	Anterior_Primitive_Streak	0.1896551724137931	0.2391304347826087	0.21153846153846154	58
14	Surface_ectoderm	0.0	0.0	0.0	269
15	Forebrain_Midbrain_Hindbrain	0.0	0.0	0.0	22
