# Supplementary material for: Interpretable deep generative ensemble learning for single-cell omics with Hydra
Source: Mol Syst Biol. 2026 Apr 11;22(7):1161–79. doi: 10.1038/s44320-026-00208-7 (PMC13328726; doi:10.1038/s44320-026-00208-7)
Supplement: Supplementary file 5 — Source data Fig. 4 [file 44320_2026_208_MOESM5_ESM.zip › SD figure 4/4E/MouseEmbryo_10XMultiomeRNA+ATAC_Argelaguet/batch_3-1/all_cell_type_results_scGlue.csv]

cell_type_id	cell_type	recall	precision	f1_score	number
0	ExE_endoderm	0.9291139240506329	0.968976897689769	0.948626817447496	1580
1	ExE_ectoderm	0.9068047337278107	0.9855305466237942	0.9445300462249615	1352
2	Def._endoderm	0.3930635838150289	0.6666666666666666	0.4945454545454546	173
3	Mixed_mesoderm	0.0	0.0	0.0	123
4	Primitive_Streak	0.7087378640776699	0.0999315537303217	0.1751649670065987	206
5	Parietal_endoderm	0.9666666666666667	1.0	0.983050847457627	120
6	Gut	0.0	0.0	0.0	231
7	Rostral_neurectoderm	0.0	0.0	0.0	828
8	Epiblast	0.9088937093275488	0.3757847533632287	0.531725888324873	461
9	Nascent_mesoderm	0.8238095238095238	0.7984615384615384	0.8109375	630
10	Haematoendothelial_progenitors	0.49523809523809526	0.697986577181208	0.5793871866295266	210
11	Blood_progenitors_2	0.009708737864077669	1.0	0.01923076923076923	103
12	Visceral_endoderm	0.6733870967741935	0.8978494623655914	0.7695852534562212	248
13	Anterior_Primitive_Streak	0.5344827586206896	0.45588235294117646	0.49206349206349204	58
14	Surface_ectoderm	0.0	0.0	0.0	269
15	Forebrain_Midbrain_Hindbrain	0.0	0.0	0.0	22
