# Supplementary material for: Interpretable deep generative ensemble learning for single-cell omics with Hydra
Source: Mol Syst Biol. 2026 Apr 11;22(7):1161–79. doi: 10.1038/s44320-026-00208-7 (PMC13328726; doi:10.1038/s44320-026-00208-7)
Supplement: Supplementary file 5 — Source data Fig. 4 [file 44320_2026_208_MOESM5_ESM.zip › SD figure 4/4E/MouseEmbryo_10XMultiomeRNA+ATAC_Argelaguet/batch_3-1/all_cell_type_results_MultiVI.csv]

celltype_id	cell_type	recall	precision	f1_score	number
0	ExE_endoderm	0.9056962025316456	0.9754601226993865	0.9392845421726289	1580
1	ExE_ectoderm	0.8705621301775148	0.9647540983606557	0.9152410575427683	1352
2	Def._endoderm	0.16184971098265896	0.09621993127147767	0.1206896551724138	173
3	Mixed_mesoderm	0.008130081300813009	0.25	0.015748031496062995	123
4	Primitive_Streak	0.7087378640776699	0.14484126984126985	0.24052718286655683	206
5	Parietal_endoderm	0.9166666666666666	0.9821428571428571	0.9482758620689654	120
6	Gut	0.0	0.0	0.0	231
7	Rostral_neurectoderm	0.0036231884057971015	0.3	0.007159904534606206	828
8	Epiblast	0.911062906724512	0.38961038961038963	0.5458089668615984	461
9	Nascent_mesoderm	0.9317460317460318	0.6486187845303868	0.7648208469055375	630
10	Haematoendothelial_progenitors	0.32857142857142857	0.5267175572519084	0.4046920821114369	210
11	Blood_progenitors_2	0.18446601941747573	0.7916666666666666	0.2992125984251969	103
12	Visceral_endoderm	0.4153225806451613	0.8373983739837398	0.5552560646900271	248
13	Anterior_Primitive_Streak	0.7758620689655172	0.18907563025210083	0.30405405405405406	58
14	Surface_ectoderm	0.011152416356877323	1.0	0.022058823529411766	269
15	Forebrain_Midbrain_Hindbrain	0.0	0.0	0.0	22
