# Supplementary material for: Interpretable deep generative ensemble learning for single-cell omics with Hydra
Source: Mol Syst Biol. 2026 Apr 11;22(7):1161–79. doi: 10.1038/s44320-026-00208-7 (PMC13328726; doi:10.1038/s44320-026-00208-7)
Supplement: Supplementary file 5 — Source data Fig. 4 [file 44320_2026_208_MOESM5_ESM.zip › SD figure 4/4E/MouseEmbryo_10XMultiomeRNA+ATAC_Argelaguet/batch_1-2/all_cell_type_results_Hydra-Ensemble-25_FS100.csv]

cell_type_id	cell_type	recall	precision	f1_score	number
0	Anterior_Primitive_Streak	0.40476190476190477	0.4722222222222222	0.4358974358974359	42
1	Blood_progenitors_1	0.4935064935064935	0.7450980392156863	0.59375	154
2	Blood_progenitors_2	0.8203125	0.8333333333333334	0.8267716535433071	128
3	Caudal_epiblast	0.8625	0.34413965087281795	0.49197860962566853	160
4	Def._endoderm	0.5808080808080808	0.6117021276595744	0.5958549222797928	198
5	Epiblast	0.7853403141361257	0.2918287937743191	0.425531914893617	191
6	ExE_ectoderm	0.9690770694576594	0.9681558935361216	0.9686162624821683	2102
7	ExE_endoderm	0.9065506184150252	0.9672531769305963	0.9359186568928826	2183
8	ExE_mesoderm	0.463768115942029	0.4050632911392405	0.4324324324324324	69
9	Forebrain_Midbrain_Hindbrain	0.02564102564102564	1.0	0.05	78
10	Gut	0.7670682730923695	0.7126865671641791	0.7388781431334622	249
11	Haematoendothelial_progenitors	0.8790849673202614	0.6844783715012722	0.7696709585121602	306
12	Intermediate_mesoderm	0.3333333333333333	0.3402061855670103	0.336734693877551	99
13	Mesenchyme	0.8585209003215434	0.7739130434782608	0.8140243902439024	622
14	Mixed_mesoderm	0.33620689655172414	0.2582781456953642	0.2921348314606741	116
15	Nascent_mesoderm	0.7920094007050529	0.7564534231200898	0.7738231917336396	851
16	Notochord	0.8	0.7272727272727273	0.761904761904762	50
17	PGC	0.5294117647058824	0.3333333333333333	0.409090909090909	17
18	Paraxial_mesoderm	0.31390134529147984	0.5882352941176471	0.40935672514619886	223
19	Parietal_endoderm	0.9081632653061225	0.9621621621621622	0.9343832020997376	196
20	Pharyngeal_mesoderm	0.3333333333333333	0.7468354430379747	0.4609375	354
21	Primitive_Streak	0.6650943396226415	0.31756756756756754	0.4298780487804878	212
22	Rostral_neurectoderm	0.5239310784939375	0.8552083333333333	0.6497823506133755	1567
23	Somitic_mesoderm	0.7619047619047619	0.3950617283950617	0.5203252032520325	126
24	Surface_ectoderm	0.680921052631579	0.5798319327731093	0.6263237518910743	304
25	Visceral_endoderm	0.7610062893081762	0.8673835125448028	0.8107202680067002	318
