# Supplementary material for: Interpretable deep generative ensemble learning for single-cell omics with Hydra
Source: Mol Syst Biol. 2026 Apr 11;22(7):1161–79. doi: 10.1038/s44320-026-00208-7 (PMC13328726; doi:10.1038/s44320-026-00208-7)
Supplement: Supplementary file 5 — Source data Fig. 4 [file 44320_2026_208_MOESM5_ESM.zip › SD figure 4/4E/MouseEmbryo_10XMultiomeRNA+ATAC_Argelaguet/batch_1-2/all_cell_type_results_MOFA2.csv]

cell_type_id	cell_type	recall	precision	f1_score	number
0	Rostral_neurectoderm	0.9253350350989151	0.6794751640112465	0.7835720075655228	1567
1	Pharyngeal_mesoderm	0.00847457627118644	1.0	0.01680672268907563	354
2	ExE_endoderm	0.9028859367842419	0.8652326602282704	0.8836583725622059	2183
3	Visceral_endoderm	0.0	0.0	0.0	318
4	Paraxial_mesoderm	0.0	0.0	0.0	223
5	ExE_ectoderm	0.966698382492864	0.9662387066096053	0.9664684898929845	2102
6	Parietal_endoderm	0.00510204081632653	0.1111111111111111	0.009756097560975608	196
7	Nascent_mesoderm	0.863689776733255	0.42387543252595156	0.5686653771760155	851
8	Surface_ectoderm	0.07236842105263158	0.4230769230769231	0.12359550561797754	304
9	Def._endoderm	0.0	0.0	0.0	198
10	Mesenchyme	0.8520900321543409	0.5509355509355509	0.6691919191919191	622
11	Primitive_Streak	0.0	0.0	0.0	212
12	Gut	0.43373493975903615	0.34726688102893893	0.3857142857142858	249
13	Epiblast	0.0	0.0	0.0	191
14	PGC	0.0	0.0	0.0	17
15	Blood_progenitors_1	0.0	0.0	0.0	154
16	ExE_mesoderm	0.0	0.0	0.0	69
17	Intermediate_mesoderm	0.0	0.0	0.0	99
18	Caudal_epiblast	0.6875	0.1354679802955665	0.22633744855967078	160
19	Notochord	0.0	0.0	0.0	50
20	Haematoendothelial_progenitors	0.22549019607843138	0.21100917431192662	0.21800947867298578	306
21	Forebrain_Midbrain_Hindbrain	0.0	0.0	0.0	78
22	Blood_progenitors_2	0.6171875	0.41578947368421054	0.49685534591194974	128
23	Anterior_Primitive_Streak	0.0	0.0	0.0	42
24	Somitic_mesoderm	0.0	0.0	0.0	126
25	Mixed_mesoderm	0.0	0.0	0.0	116
