# Supplementary material for: Interpretable deep generative ensemble learning for single-cell omics with Hydra
Source: Mol Syst Biol. 2026 Apr 11;22(7):1161–79. doi: 10.1038/s44320-026-00208-7 (PMC13328726; doi:10.1038/s44320-026-00208-7)
Supplement: Supplementary file 5 — Source data Fig. 4 [file 44320_2026_208_MOESM5_ESM.zip › SD figure 4/4E/MouseEmbryo_10XMultiomeRNA+ATAC_Argelaguet/batch_1-2/all_cell_type_results_scJoint.csv]

cell_type_id	cell_type	recall	precision	f1_score	number
0	Rostral_neurectoderm	0.6305041480536057	0.7206418672501823	0.672566371681416	1567
1	Pharyngeal_mesoderm	0.096045197740113	0.7391304347826086	0.17	354
2	ExE_endoderm	0.9303710490151168	0.9407132931912923	0.9355135882081989	2183
3	Visceral_endoderm	0.6698113207547169	0.8623481781376519	0.7539823008849558	318
4	Paraxial_mesoderm	0.13004484304932734	0.5686274509803921	0.2116788321167883	223
5	ExE_ectoderm	0.9766888677450047	0.953996282527881	0.9652092148566056	2102
6	Parietal_endoderm	0.8826530612244898	0.9774011299435028	0.9276139410187667	196
7	Nascent_mesoderm	0.8460634547591069	0.6	0.7020965382740126	851
8	Surface_ectoderm	0.4342105263157895	0.8571428571428571	0.5764192139737991	304
9	Def._endoderm	0.6212121212121212	0.5616438356164384	0.5899280575539569	198
10	Mesenchyme	0.9244372990353698	0.6291028446389497	0.7486979166666666	622
11	Primitive_Streak	0.25943396226415094	0.34591194968553457	0.29649595687331537	212
12	Gut	0.6506024096385542	0.7297297297297297	0.6878980891719745	249
13	Epiblast	0.7015706806282722	0.2454212454212454	0.3636363636363636	191
14	PGC	0.0	0.0	0.0	17
15	Blood_progenitors_1	0.33766233766233766	0.6265060240963856	0.4388185654008439	154
16	ExE_mesoderm	0.0	0.0	0.0	69
17	Intermediate_mesoderm	0.15151515151515152	0.21739130434782608	0.17857142857142858	99
18	Caudal_epiblast	0.73125	0.28888888888888886	0.41415929203539814	160
19	Notochord	0.38	0.6785714285714286	0.48717948717948717	50
20	Haematoendothelial_progenitors	0.7908496732026143	0.6855524079320113	0.7344461305007587	306
21	Forebrain_Midbrain_Hindbrain	0.0	0.0	0.0	78
22	Blood_progenitors_2	0.671875	0.7889908256880734	0.7257383966244726	128
23	Anterior_Primitive_Streak	0.07142857142857142	0.375	0.12	42
24	Somitic_mesoderm	0.5793650793650794	0.39037433155080214	0.46645367412140576	126
25	Mixed_mesoderm	0.07758620689655173	0.17307692307692307	0.10714285714285715	116
