# Supplementary material for: Interpretable deep generative ensemble learning for single-cell omics with Hydra
Source: Mol Syst Biol. 2026 Apr 11;22(7):1161–79. doi: 10.1038/s44320-026-00208-7 (PMC13328726; doi:10.1038/s44320-026-00208-7)
Supplement: Supplementary file 5 — Source data Fig. 4 [file 44320_2026_208_MOESM5_ESM.zip › SD figure 4/4E/MouseEmbryo_10XMultiomeRNA+ATAC_Argelaguet/batch_1-2/all_cell_type_results_UMINT.csv]

cell_type_id	cell_type	recall	precision	f1_score	number
0	Rostral_neurectoderm	0.6209317166560306	0.7478862413528056	0.6785216178521618	1567
1	Pharyngeal_mesoderm	0.2401129943502825	0.4336734693877551	0.3090909090909091	354
2	ExE_endoderm	0.9225836005497022	0.9350046425255338	0.9287525939589577	2183
3	Visceral_endoderm	0.6320754716981132	0.8375	0.7204301075268816	318
4	Paraxial_mesoderm	0.2825112107623318	0.2625	0.27213822894168466	223
5	ExE_ectoderm	0.9424357754519506	0.9792387543252595	0.9604848484848486	2102
6	Parietal_endoderm	0.8418367346938775	0.9705882352941176	0.901639344262295	196
7	Nascent_mesoderm	0.6404230317273796	0.5866523143164694	0.6123595505617979	851
8	Surface_ectoderm	0.5131578947368421	0.4297520661157025	0.46776611694152925	304
9	Def._endoderm	0.5404040404040404	0.4692982456140351	0.5023474178403756	198
10	Mesenchyme	0.6414790996784566	0.8044354838709677	0.7137745974955276	622
11	Primitive_Streak	0.33962264150943394	0.1643835616438356	0.22153846153846155	212
12	Gut	0.6345381526104418	0.5663082437275986	0.5984848484848484	249
13	Epiblast	0.29842931937172773	0.18095238095238095	0.22529644268774704	191
14	PGC	0.17647058823529413	0.1	0.12765957446808512	17
15	Blood_progenitors_1	0.2532467532467532	0.5342465753424658	0.3436123348017621	154
16	ExE_mesoderm	0.37681159420289856	0.10569105691056911	0.16507936507936508	69
17	Intermediate_mesoderm	0.0707070707070707	0.1044776119402985	0.08433734939759037	99
18	Caudal_epiblast	0.44375	0.2897959183673469	0.3506172839506172	160
19	Notochord	0.62	0.775	0.6888888888888889	50
20	Haematoendothelial_progenitors	0.7058823529411765	0.6260869565217392	0.663594470046083	306
21	Forebrain_Midbrain_Hindbrain	0.0	0.0	0.0	78
22	Blood_progenitors_2	0.6171875	0.7053571428571429	0.6583333333333334	128
23	Anterior_Primitive_Streak	0.3333333333333333	0.16091954022988506	0.21705426356589147	42
24	Somitic_mesoderm	0.373015873015873	0.24867724867724866	0.29841269841269846	126
25	Mixed_mesoderm	0.06896551724137931	0.08	0.07407407407407408	116
