# Supplementary material for: Interpretable deep generative ensemble learning for single-cell omics with Hydra
Source: Mol Syst Biol. 2026 Apr 11;22(7):1161–79. doi: 10.1038/s44320-026-00208-7 (PMC13328726; doi:10.1038/s44320-026-00208-7)
Supplement: Supplementary file 5 — Source data Fig. 4 [file 44320_2026_208_MOESM5_ESM.zip › SD figure 4/4E/MouseEmbryo_10XMultiomeRNA+ATAC_Argelaguet/batch_1-2/all_cell_type_results_scMoMat.csv]

cell_type_id	cell_type	recall	precision	f1_score	number
0	Rostral_neurectoderm	0.813018506700702	0.7419918462434478	0.7758830694275274	1567
1	Pharyngeal_mesoderm	0.2033898305084746	0.549618320610687	0.29690721649484536	354
2	ExE_endoderm	0.9106733852496565	0.9298409728718429	0.92015737097894	2183
3	Visceral_endoderm	0.550314465408805	0.8663366336633663	0.6730769230769231	318
4	Paraxial_mesoderm	0.18385650224215247	0.3942307692307692	0.25076452599388377	223
5	ExE_ectoderm	0.9538534728829686	0.9506875296348981	0.9522678698646403	2102
6	Parietal_endoderm	0.8826530612244898	0.9558011049723757	0.9177718832891246	196
7	Nascent_mesoderm	0.8119858989424207	0.5411119812059515	0.6494360902255639	851
8	Surface_ectoderm	0.3519736842105263	0.34967320261437906	0.35081967213114756	304
9	Def._endoderm	0.6767676767676768	0.5037593984962406	0.5775862068965518	198
10	Mesenchyme	0.8456591639871383	0.6173708920187794	0.7137042062415198	622
11	Primitive_Streak	0.009433962264150943	0.3333333333333333	0.01834862385321101	212
12	Gut	0.6465863453815262	0.49538461538461537	0.5609756097560976	249
13	Epiblast	0.13612565445026178	0.22033898305084745	0.16828478964401294	191
14	PGC	0.0	0.0	0.0	17
15	Blood_progenitors_1	0.0	0.0	0.0	154
16	ExE_mesoderm	0.014492753623188406	0.3333333333333333	0.027777777777777776	69
17	Intermediate_mesoderm	0.0707070707070707	0.16666666666666666	0.09929078014184396	99
18	Caudal_epiblast	0.53125	0.17137096774193547	0.2591463414634146	160
19	Notochord	0.0	0.0	0.0	50
20	Haematoendothelial_progenitors	0.4150326797385621	0.3956386292834891	0.40510366826156297	306
21	Forebrain_Midbrain_Hindbrain	0.0	0.0	0.0	78
22	Blood_progenitors_2	0.6015625	0.44	0.5082508250825083	128
23	Anterior_Primitive_Streak	0.0	0.0	0.0	42
24	Somitic_mesoderm	0.0	0.0	0.0	126
25	Mixed_mesoderm	0.13793103448275862	0.13333333333333333	0.13559322033898305	116
