# Supplementary material for: Interpretable deep generative ensemble learning for single-cell omics with Hydra
Source: Mol Syst Biol. 2026 Apr 11;22(7):1161–79. doi: 10.1038/s44320-026-00208-7 (PMC13328726; doi:10.1038/s44320-026-00208-7)
Supplement: Supplementary file 5 — Source data Fig. 4 [file 44320_2026_208_MOESM5_ESM.zip › SD figure 4/4E/MouseEmbryo_10XMultiomeRNA+ATAC_Argelaguet/batch_1-2/all_cell_type_results_scGlue.csv]

cell_type_id	cell_type	recall	precision	f1_score	number
0	Rostral_neurectoderm	0.6936821952776006	0.8063798219584569	0.7457975986277874	1567
1	Pharyngeal_mesoderm	0.18926553672316385	0.7362637362637363	0.30112359550561796	354
2	ExE_endoderm	0.9111314704535044	0.9631961259079903	0.9364406779661018	2183
3	Visceral_endoderm	0.6446540880503144	0.8913043478260869	0.7481751824817517	318
4	Paraxial_mesoderm	0.2645739910313901	0.5959595959595959	0.3664596273291925	223
5	ExE_ectoderm	0.9628924833491912	0.9730769230769231	0.9679579148732663	2102
6	Parietal_endoderm	0.9336734693877551	0.9631578947368421	0.9481865284974093	196
7	Nascent_mesoderm	0.8472385428907168	0.6253252385082394	0.7195608782435129	851
8	Surface_ectoderm	0.5625	0.75	0.6428571428571429	304
9	Def._endoderm	0.7070707070707071	0.5833333333333334	0.639269406392694	198
10	Mesenchyme	0.9581993569131833	0.6367521367521367	0.7650834403080873	622
11	Primitive_Streak	0.25	0.4818181818181818	0.32919254658385094	212
12	Gut	0.7309236947791165	0.7193675889328063	0.7250996015936254	249
13	Epiblast	0.743455497382199	0.31555555555555553	0.4430577223088923	191
14	PGC	0.11764705882352941	0.6666666666666666	0.2	17
15	Blood_progenitors_1	0.06493506493506493	0.8333333333333334	0.12048192771084336	154
16	ExE_mesoderm	0.08695652173913043	0.5	0.14814814814814817	69
17	Intermediate_mesoderm	0.36363636363636365	0.32142857142857145	0.34123222748815163	99
18	Caudal_epiblast	0.8625	0.2633587786259542	0.4035087719298246	160
19	Notochord	0.76	0.7755102040816326	0.7676767676767676	50
20	Haematoendothelial_progenitors	0.7908496732026143	0.6205128205128205	0.6954022988505748	306
21	Forebrain_Midbrain_Hindbrain	0.0	0.0	0.0	78
22	Blood_progenitors_2	0.78125	0.7194244604316546	0.749063670411985	128
23	Anterior_Primitive_Streak	0.14285714285714285	0.6666666666666666	0.23529411764705882	42
24	Somitic_mesoderm	0.6666666666666666	0.4666666666666667	0.5490196078431373	126
25	Mixed_mesoderm	0.04310344827586207	0.4166666666666667	0.07812500000000001	116
