# Supplementary material for: Interpretable deep generative ensemble learning for single-cell omics with Hydra
Source: Mol Syst Biol. 2026 Apr 11;22(7):1161–79. doi: 10.1038/s44320-026-00208-7 (PMC13328726; doi:10.1038/s44320-026-00208-7)
Supplement: Supplementary file 5 — Source data Fig. 4 [file 44320_2026_208_MOESM5_ESM.zip › SD figure 4/4E/MouseEmbryo_10XMultiomeRNA+ATAC_Argelaguet/batch_1-2/all_cell_type_results_MultiVI.csv]

celltype_id	cell_type	recall	precision	f1_score	number
0	Rostral_neurectoderm	0.6400765794511806	0.7985668789808917	0.7105915692525682	1567
1	Pharyngeal_mesoderm	0.2514124293785311	0.7672413793103449	0.3787234042553192	354
2	ExE_endoderm	0.9289967934035731	0.9507735583684951	0.9397590361445785	2183
3	Visceral_endoderm	0.7075471698113207	0.9036144578313253	0.7936507936507936	318
4	Paraxial_mesoderm	0.3004484304932735	0.5075757575757576	0.37746478873239436	223
5	ExE_ectoderm	0.9785918173168411	0.9630149812734082	0.9707409155261916	2102
6	Parietal_endoderm	0.9336734693877551	0.973404255319149	0.9531250000000001	196
7	Nascent_mesoderm	0.7837837837837838	0.6395014381591563	0.7043294614572334	851
8	Surface_ectoderm	0.5789473684210527	0.7068273092369478	0.6365280289330923	304
9	Def._endoderm	0.6565656565656566	0.5652173913043478	0.6074766355140188	198
10	Mesenchyme	0.9147909967845659	0.720253164556962	0.8059490084985835	622
11	Primitive_Streak	0.2169811320754717	0.3770491803278688	0.27544910179640714	212
12	Gut	0.6987951807228916	0.710204081632653	0.7044534412955467	249
13	Epiblast	0.5916230366492147	0.24944812362030905	0.3509316770186335	191
14	PGC	0.058823529411764705	0.0625	0.06060606060606061	17
15	Blood_progenitors_1	0.43506493506493504	0.6090909090909091	0.5075757575757576	154
16	ExE_mesoderm	0.30434782608695654	0.3181818181818182	0.31111111111111117	69
17	Intermediate_mesoderm	0.2828282828282828	0.2545454545454545	0.2679425837320574	99
18	Caudal_epiblast	0.71875	0.25555555555555554	0.3770491803278688	160
19	Notochord	0.68	0.7391304347826086	0.7083333333333334	50
20	Haematoendothelial_progenitors	0.8104575163398693	0.7126436781609196	0.7584097859327217	306
21	Forebrain_Midbrain_Hindbrain	0.0	0.0	0.0	78
22	Blood_progenitors_2	0.703125	0.7627118644067796	0.7317073170731708	128
23	Anterior_Primitive_Streak	0.2857142857142857	0.36363636363636365	0.32	42
24	Somitic_mesoderm	0.5555555555555556	0.3783783783783784	0.45016077170418006	126
25	Mixed_mesoderm	0.1810344827586207	0.23076923076923078	0.20289855072463767	116
