# Supplementary material for: Interpretable deep generative ensemble learning for single-cell omics with Hydra
Source: Mol Syst Biol. 2026 Apr 11;22(7):1161–79. doi: 10.1038/s44320-026-00208-7 (PMC13328726; doi:10.1038/s44320-026-00208-7)
Supplement: Supplementary file 5 — Source data Fig. 4 [file 44320_2026_208_MOESM5_ESM.zip › SD figure 4/4E/MouseEmbryo_10XMultiomeRNA+ATAC_Argelaguet/batch_1-3/all_cell_type_results_Hydra-Ensemble-25_FS100.csv]

cell_type_id	cell_type	recall	precision	f1_score	number
0	Anterior_Primitive_Streak	0.5510204081632653	0.38028169014084506	0.45	98
1	Blood_progenitors_2	0.25	0.7777777777777778	0.3783783783783784	28
2	Def._endoderm	0.12060301507537688	0.366412213740458	0.18147448015122872	398
3	Epiblast	0.871939736346516	0.822380106571936	0.846435100548446	531
4	ExE_ectoderm	0.952755905511811	0.9416342412451362	0.9471624266144814	254
5	ExE_endoderm	0.9211822660098522	0.8820754716981132	0.9012048192771085	203
6	Forebrain_Midbrain_Hindbrain	0.0	0.0	0.0	15
7	Gut	0.0	0.0	0.0	23
8	Haematoendothelial_progenitors	0.95	0.95	0.9500000000000001	20
9	Mixed_mesoderm	0.9230769230769231	0.25	0.39344262295081966	26
10	Nascent_mesoderm	0.804177545691906	0.8	0.8020833333333334	383
11	Parietal_endoderm	1.0	1.0	1.0	20
12	Primitive_Streak	0.8227272727272728	0.5471032745591939	0.6571860816944024	1320
13	Rostral_neurectoderm	0.04481132075471698	0.4523809523809524	0.0815450643776824	424
14	Surface_ectoderm	0.01910828025477707	0.6	0.037037037037037035	157
15	Visceral_endoderm	0.8936170212765957	0.6268656716417911	0.7368421052631579	47
