# Supplementary material for: Interpretable deep generative ensemble learning for single-cell omics with Hydra
Source: Mol Syst Biol. 2026 Apr 11;22(7):1161–79. doi: 10.1038/s44320-026-00208-7 (PMC13328726; doi:10.1038/s44320-026-00208-7)
Supplement: Supplementary file 5 — Source data Fig. 4 [file 44320_2026_208_MOESM5_ESM.zip › SD figure 4/4E/MouseEmbryo_10XMultiomeRNA+ATAC_Argelaguet/batch_1-3/all_cell_type_results_MOFA2.csv]

cell_type_id	cell_type	recall	precision	f1_score	number
0	Epiblast	0.4915254237288136	0.9702602230483272	0.6525000000000001	531
1	Surface_ectoderm	0.012738853503184714	0.020618556701030927	0.015748031496062992	157
2	Rostral_neurectoderm	0.04481132075471698	0.06643356643356643	0.053521126760563385	424
3	Nascent_mesoderm	0.6945169712793734	0.6666666666666666	0.680306905370844	383
4	Def._endoderm	0.0	0.0	0.0	398
5	Primitive_Streak	0.0	0.0	0.0	1320
6	ExE_ectoderm	0.9645669291338582	0.649867374005305	0.7765451664025356	254
7	Anterior_Primitive_Streak	0.0	0.0	0.0	98
8	Forebrain_Midbrain_Hindbrain	0.0	0.0	0.0	15
9	ExE_endoderm	0.9655172413793104	0.16881998277347116	0.28739002932551316	203
10	Haematoendothelial_progenitors	0.55	0.03571428571428571	0.06707317073170731	20
11	Visceral_endoderm	0.5531914893617021	0.5	0.5252525252525252	47
12	Parietal_endoderm	0.0	0.0	0.0	20
13	Mixed_mesoderm	0.0	0.0	0.0	26
14	Gut	0.0	0.0	0.0	23
15	Blood_progenitors_2	0.0	0.0	0.0	28
