# Supplementary material for: Interpretable deep generative ensemble learning for single-cell omics with Hydra
Source: Mol Syst Biol. 2026 Apr 11;22(7):1161–79. doi: 10.1038/s44320-026-00208-7 (PMC13328726; doi:10.1038/s44320-026-00208-7)
Supplement: Supplementary file 5 — Source data Fig. 4 [file 44320_2026_208_MOESM5_ESM.zip › SD figure 4/4E/MouseEmbryo_10XMultiomeRNA+ATAC_Argelaguet/batch_1-3/all_cell_type_results_scJoint.csv]

cell_type_id	cell_type	recall	precision	f1_score	number
0	Epiblast	0.7231638418079096	0.5757121439280359	0.6410684474123538	531
1	Surface_ectoderm	0.01910828025477707	0.5	0.03680981595092024	157
2	Rostral_neurectoderm	0.32547169811320753	0.21495327102803738	0.2589118198874296	424
3	Nascent_mesoderm	0.9556135770234987	0.34823977164605135	0.5104602510460251	383
4	Def._endoderm	0.08040201005025126	0.4507042253521127	0.13646055437100216	398
5	Primitive_Streak	0.23030303030303031	0.608	0.3340659340659341	1320
6	ExE_ectoderm	0.9448818897637795	0.6593406593406593	0.7766990291262136	254
7	Anterior_Primitive_Streak	0.11224489795918367	0.4782608695652174	0.18181818181818182	98
8	Forebrain_Midbrain_Hindbrain	0.0	0.0	0.0	15
9	ExE_endoderm	0.9556650246305419	0.4801980198019802	0.6392092257001648	203
10	Haematoendothelial_progenitors	0.9	0.23684210526315788	0.375	20
11	Visceral_endoderm	0.6170212765957447	0.6444444444444445	0.6304347826086957	47
12	Parietal_endoderm	0.9	0.6428571428571429	0.75	20
13	Mixed_mesoderm	0.38461538461538464	0.625	0.4761904761904762	26
14	Gut	0.0	0.0	0.0	23
15	Blood_progenitors_2	0.5	0.35	0.4117647058823529	28
