# Supplementary material for: Interpretable deep generative ensemble learning for single-cell omics with Hydra
Source: Mol Syst Biol. 2026 Apr 11;22(7):1161–79. doi: 10.1038/s44320-026-00208-7 (PMC13328726; doi:10.1038/s44320-026-00208-7)
Supplement: Supplementary file 5 — Source data Fig. 4 [file 44320_2026_208_MOESM5_ESM.zip › SD figure 4/4E/MouseEmbryo_10XMultiomeRNA+ATAC_Argelaguet/batch_1-3/all_cell_type_results_UMINT.csv]

cell_type_id	cell_type	recall	precision	f1_score	number
0	Epiblast	0.23540489642184556	0.9541984732824428	0.3776435045317221	531
1	Surface_ectoderm	0.1464968152866242	0.040492957746478875	0.06344827586206897	157
2	Rostral_neurectoderm	0.0660377358490566	0.03954802259887006	0.04946996466431095	424
3	Nascent_mesoderm	0.5718015665796344	0.948051948051948	0.7133550488599347	383
4	Def._endoderm	0.007537688442211055	0.05660377358490566	0.013303769401330375	398
5	Primitive_Streak	0.00909090909090909	0.6	0.01791044776119403	1320
6	ExE_ectoderm	0.9566929133858267	0.26970033296337403	0.42077922077922075	254
7	Anterior_Primitive_Streak	0.22448979591836735	0.7333333333333333	0.34375	98
8	Forebrain_Midbrain_Hindbrain	0.0	0.0	0.0	15
9	ExE_endoderm	0.9605911330049262	0.28634361233480177	0.44117647058823534	203
10	Haematoendothelial_progenitors	0.95	0.19387755102040816	0.3220338983050847	20
11	Visceral_endoderm	0.3829787234042553	0.16071428571428573	0.22641509433962265	47
12	Parietal_endoderm	0.95	0.7916666666666666	0.8636363636363635	20
13	Mixed_mesoderm	0.4230769230769231	0.11956521739130435	0.1864406779661017	26
14	Gut	0.0	0.0	0.0	23
15	Blood_progenitors_2	0.0	0.0	0.0	28
