# Supplementary material for: Interpretable deep generative ensemble learning for single-cell omics with Hydra
Source: Mol Syst Biol. 2026 Apr 11;22(7):1161–79. doi: 10.1038/s44320-026-00208-7 (PMC13328726; doi:10.1038/s44320-026-00208-7)
Supplement: Supplementary file 5 — Source data Fig. 4 [file 44320_2026_208_MOESM5_ESM.zip › SD figure 4/4E/MouseEmbryo_10XMultiomeRNA+ATAC_Argelaguet/batch_1-3/all_cell_type_results_scMoMat.csv]

cell_type_id	cell_type	recall	precision	f1_score	number
0	Epiblast	0.4783427495291902	0.951310861423221	0.6365914786967418	531
1	Surface_ectoderm	0.06369426751592357	0.04878048780487805	0.055248618784530384	157
2	Rostral_neurectoderm	0.04009433962264151	0.06439393939393939	0.049418604651162795	424
3	Nascent_mesoderm	0.7180156657963447	0.8814102564102564	0.7913669064748202	383
4	Def._endoderm	0.07537688442211055	0.20689655172413793	0.11049723756906077	398
5	Primitive_Streak	0.009848484848484848	0.5909090909090909	0.01937406855439642	1320
6	ExE_ectoderm	0.984251968503937	0.1498800959232614	0.2601456815816858	254
7	Anterior_Primitive_Streak	0.02040816326530612	0.2222222222222222	0.037383177570093455	98
8	Forebrain_Midbrain_Hindbrain	0.0	0.0	0.0	15
9	ExE_endoderm	0.9458128078817734	0.2316043425814234	0.37209302325581395	203
10	Haematoendothelial_progenitors	0.75	0.24193548387096775	0.36585365853658536	20
11	Visceral_endoderm	0.6595744680851063	0.5636363636363636	0.6078431372549019	47
12	Parietal_endoderm	0.8	1.0	0.888888888888889	20
13	Mixed_mesoderm	0.038461538461538464	0.08333333333333333	0.05263157894736842	26
14	Gut	0.0	0.0	0.0	23
15	Blood_progenitors_2	0.14285714285714285	0.5714285714285714	0.2285714285714286	28
