# Supplementary material for: Interpretable deep generative ensemble learning for single-cell omics with Hydra
Source: Mol Syst Biol. 2026 Apr 11;22(7):1161–79. doi: 10.1038/s44320-026-00208-7 (PMC13328726; doi:10.1038/s44320-026-00208-7)
Supplement: Supplementary file 5 — Source data Fig. 4 [file 44320_2026_208_MOESM5_ESM.zip › SD figure 4/4E/MouseEmbryo_10XMultiomeRNA+ATAC_Argelaguet/batch_1-3/all_cell_type_results_scGlue.csv]

cell_type_id	cell_type	recall	precision	f1_score	number
0	Epiblast	0.3691148775894539	0.98989898989899	0.5377229080932785	531
1	Surface_ectoderm	0.03821656050955414	0.2727272727272727	0.0670391061452514	157
2	Rostral_neurectoderm	0.23349056603773585	0.12406015037593984	0.16202945990180032	424
3	Nascent_mesoderm	0.8668407310704961	0.5949820788530465	0.7056323060573858	383
4	Def._endoderm	0.09798994974874371	0.3170731707317073	0.14971209213051825	398
5	Primitive_Streak	0.0696969696969697	0.7666666666666667	0.12777777777777777	1320
6	ExE_ectoderm	0.9566929133858267	0.6105527638190955	0.7453987730061351	254
7	Anterior_Primitive_Streak	0.0	0.0	0.0	98
8	Forebrain_Midbrain_Hindbrain	0.0	0.0	0.0	15
9	ExE_endoderm	0.9753694581280788	0.12716763005780346	0.225	203
10	Haematoendothelial_progenitors	1.0	0.425531914893617	0.5970149253731344	20
11	Visceral_endoderm	0.6808510638297872	0.7272727272727273	0.7032967032967034	47
12	Parietal_endoderm	1.0	0.9523809523809523	0.975609756097561	20
13	Mixed_mesoderm	0.15384615384615385	0.16666666666666666	0.16	26
14	Gut	0.043478260869565216	0.02702702702702703	0.03333333333333333	23
15	Blood_progenitors_2	0.0	0.0	0.0	28
