# Supplementary material for: Interpretable deep generative ensemble learning for single-cell omics with Hydra
Source: Mol Syst Biol. 2026 Apr 11;22(7):1161–79. doi: 10.1038/s44320-026-00208-7 (PMC13328726; doi:10.1038/s44320-026-00208-7)
Supplement: Supplementary file 5 — Source data Fig. 4 [file 44320_2026_208_MOESM5_ESM.zip › SD figure 4/4E/MouseEmbryo_10XMultiomeRNA+ATAC_Argelaguet/batch_1-3/all_cell_type_results_MultiVI.csv]

celltype_id	cell_type	recall	precision	f1_score	number
0	Epiblast	0.4124293785310734	0.9909502262443439	0.5824468085106382	531
1	Surface_ectoderm	0.11464968152866242	0.09523809523809523	0.10404624277456646	157
2	Rostral_neurectoderm	0.3089622641509434	0.13422131147540983	0.18714285714285717	424
3	Nascent_mesoderm	0.7885117493472585	0.7704081632653061	0.7793548387096776	383
4	Def._endoderm	0.07035175879396985	0.3218390804597701	0.11546391752577319	398
5	Primitive_Streak	0.04696969696969697	0.8611111111111112	0.08908045977011493	1320
6	ExE_ectoderm	0.9803149606299213	0.6587301587301587	0.7879746835443039	254
7	Anterior_Primitive_Streak	0.16326530612244897	0.9411764705882353	0.2782608695652174	98
8	Forebrain_Midbrain_Hindbrain	0.0	0.0	0.0	15
9	ExE_endoderm	0.9802955665024631	0.1476261127596439	0.256608639587363	203
10	Haematoendothelial_progenitors	0.85	0.22077922077922077	0.3505154639175257	20
11	Visceral_endoderm	0.574468085106383	0.675	0.6206896551724138	47
12	Parietal_endoderm	0.85	0.9444444444444444	0.8947368421052632	20
13	Mixed_mesoderm	0.11538461538461539	0.05357142857142857	0.07317073170731707	26
14	Gut	0.0	0.0	0.0	23
15	Blood_progenitors_2	0.8571428571428571	0.8275862068965517	0.8421052631578947	28
