# Supplementary material for: Interpretable deep generative ensemble learning for single-cell omics with Hydra
Source: Mol Syst Biol. 2026 Apr 11;22(7):1161–79. doi: 10.1038/s44320-026-00208-7 (PMC13328726; doi:10.1038/s44320-026-00208-7)
Supplement: Supplementary file 5 — Source data Fig. 4 [file 44320_2026_208_MOESM5_ESM.zip › SD figure 4/4E/MouseEmbryo_10XMultiomeRNA+ATAC_Argelaguet/batch_2-3/all_cell_type_results_Hydra-Ensemble-25_FS100.csv]

cell_type_id	cell_type	recall	precision	f1_score	number
0	Anterior_Primitive_Streak	0.5918367346938775	0.12314225053078556	0.2038664323374341	98
1	Blood_progenitors_2	0.32142857142857145	1.0	0.4864864864864865	28
2	Def._endoderm	0.13316582914572864	0.21115537848605578	0.16332819722650233	398
3	Epiblast	0.7551789077212806	0.5778097982708934	0.6546938775510205	531
4	ExE_ectoderm	0.9488188976377953	0.8860294117647058	0.9163498098859316	254
5	ExE_endoderm	0.896551724137931	0.900990099009901	0.8987654320987656	203
6	Forebrain_Midbrain_Hindbrain	0.06666666666666667	0.014705882352941176	0.024096385542168672	15
7	Gut	0.08695652173913043	0.025974025974025976	0.04	23
8	Haematoendothelial_progenitors	1.0	0.30303030303030304	0.4651162790697675	20
9	Mixed_mesoderm	0.19230769230769232	0.11627906976744186	0.14492753623188406	26
10	Nascent_mesoderm	0.8067885117493473	0.6897321428571429	0.7436823104693141	383
11	Parietal_endoderm	1.0	0.9523809523809523	0.975609756097561	20
12	Primitive_Streak	0.2871212121212121	0.6274834437086093	0.393970893970894	1320
13	Rostral_neurectoderm	0.28773584905660377	0.27539503386004516	0.28143021914648214	424
14	Surface_ectoderm	0.14012738853503184	0.16176470588235295	0.15017064846416384	157
15	Visceral_endoderm	0.9361702127659575	0.30985915492957744	0.4656084656084656	47
