# Supplementary material for: Interpretable deep generative ensemble learning for single-cell omics with Hydra
Source: Mol Syst Biol. 2026 Apr 11;22(7):1161–79. doi: 10.1038/s44320-026-00208-7 (PMC13328726; doi:10.1038/s44320-026-00208-7)
Supplement: Supplementary file 5 — Source data Fig. 4 [file 44320_2026_208_MOESM5_ESM.zip › SD figure 4/4E/MouseEmbryo_10XMultiomeRNA+ATAC_Argelaguet/batch_2-3/all_cell_type_results_MOFA2.csv]

cell_type_id	cell_type	recall	precision	f1_score	number
0	Epiblast	0.263653483992467	0.9929078014184397	0.41666666666666663	531
1	Surface_ectoderm	0.012738853503184714	0.015037593984962405	0.013793103448275862	157
2	Rostral_neurectoderm	0.18632075471698112	0.1005089058524173	0.1305785123966942	424
3	Nascent_mesoderm	0.33159268929503916	0.3628571428571429	0.34652114597544337	383
4	Def._endoderm	0.0	0.0	0.0	398
5	Primitive_Streak	0.0	0.0	0.0	1320
6	ExE_ectoderm	0.9488188976377953	0.4205933682373473	0.5828295042321645	254
7	Anterior_Primitive_Streak	0.0	0.0	0.0	98
8	Forebrain_Midbrain_Hindbrain	0.0	0.0	0.0	15
9	ExE_endoderm	0.9704433497536946	0.5933734939759037	0.7364485981308412	203
10	Haematoendothelial_progenitors	0.65	0.057777777777777775	0.10612244897959183	20
11	Visceral_endoderm	0.02127659574468085	0.0007974481658692185	0.00153727901614143	47
12	Parietal_endoderm	0.7	0.875	0.7777777777777777	20
13	Mixed_mesoderm	0.0	0.0	0.0	26
14	Gut	0.21739130434782608	0.0364963503649635	0.0625	23
15	Blood_progenitors_2	0.0	0.0	0.0	28
