# Supplementary material for: Interpretable deep generative ensemble learning for single-cell omics with Hydra
Source: Mol Syst Biol. 2026 Apr 11;22(7):1161–79. doi: 10.1038/s44320-026-00208-7 (PMC13328726; doi:10.1038/s44320-026-00208-7)
Supplement: Supplementary file 5 — Source data Fig. 4 [file 44320_2026_208_MOESM5_ESM.zip › SD figure 4/4E/MouseEmbryo_10XMultiomeRNA+ATAC_Argelaguet/batch_2-3/all_cell_type_results_scJoint.csv]

cell_type_id	cell_type	recall	precision	f1_score	number
0	Epiblast	0.047080979284369114	0.6578947368421053	0.08787346221441124	531
1	Surface_ectoderm	0.01910828025477707	0.1875	0.034682080924855495	157
2	Rostral_neurectoderm	0.5990566037735849	0.1600504095778198	0.25261064147190454	424
3	Nascent_mesoderm	0.9347258485639687	0.3986636971046771	0.5589383294301328	383
4	Def._endoderm	0.06532663316582915	0.2988505747126437	0.10721649484536083	398
5	Primitive_Streak	0.030303030303030304	0.7017543859649122	0.058097312999273794	1320
6	ExE_ectoderm	0.9566929133858267	0.4764705882352941	0.6361256544502618	254
7	Anterior_Primitive_Streak	0.0	0.0	0.0	98
8	Forebrain_Midbrain_Hindbrain	0.0	0.0	0.0	15
9	ExE_endoderm	0.9556650246305419	0.36329588014981273	0.5264586160108548	203
10	Haematoendothelial_progenitors	0.9	0.4	0.5538461538461539	20
11	Visceral_endoderm	0.44680851063829785	0.1926605504587156	0.2692307692307692	47
12	Parietal_endoderm	0.75	0.6818181818181818	0.7142857142857143	20
13	Mixed_mesoderm	0.0	0.0	0.0	26
14	Gut	0.0	0.0	0.0	23
15	Blood_progenitors_2	0.17857142857142858	1.0	0.30303030303030304	28
