# Supplementary material for: Interpretable deep generative ensemble learning for single-cell omics with Hydra
Source: Mol Syst Biol. 2026 Apr 11;22(7):1161–79. doi: 10.1038/s44320-026-00208-7 (PMC13328726; doi:10.1038/s44320-026-00208-7)
Supplement: Supplementary file 5 — Source data Fig. 4 [file 44320_2026_208_MOESM5_ESM.zip › SD figure 4/4E/MouseEmbryo_10XMultiomeRNA+ATAC_Argelaguet/batch_2-3/all_cell_type_results_UMINT.csv]

cell_type_id	cell_type	recall	precision	f1_score	number
0	Epiblast	0.032015065913371	0.9444444444444444	0.061930783242258654	531
1	Surface_ectoderm	0.05732484076433121	0.03501945525291829	0.043478260869565216	157
2	Rostral_neurectoderm	0.06132075471698113	0.051181102362204724	0.05579399141630901	424
3	Nascent_mesoderm	0.34464751958224543	0.8098159509202454	0.4835164835164835	383
4	Def._endoderm	0.02763819095477387	0.1774193548387097	0.04782608695652174	398
5	Primitive_Streak	0.006060606060606061	0.6666666666666666	0.012012012012012012	1320
6	ExE_ectoderm	0.9291338582677166	0.19536423841059603	0.32284541723666216	254
7	Anterior_Primitive_Streak	0.01020408163265306	0.5	0.019999999999999997	98
8	Forebrain_Midbrain_Hindbrain	0.0	0.0	0.0	15
9	ExE_endoderm	0.9704433497536946	0.15188897455666925	0.2626666666666667	203
10	Haematoendothelial_progenitors	0.95	0.12179487179487179	0.2159090909090909	20
11	Visceral_endoderm	0.1702127659574468	0.0851063829787234	0.11347517730496455	47
12	Parietal_endoderm	0.85	0.5483870967741935	0.6666666666666665	20
13	Mixed_mesoderm	0.038461538461538464	0.027777777777777776	0.03225806451612904	26
14	Gut	0.0	0.0	0.0	23
15	Blood_progenitors_2	0.0	0.0	0.0	28
