# Supplementary material for: Interpretable deep generative ensemble learning for single-cell omics with Hydra
Source: Mol Syst Biol. 2026 Apr 11;22(7):1161–79. doi: 10.1038/s44320-026-00208-7 (PMC13328726; doi:10.1038/s44320-026-00208-7)
Supplement: Supplementary file 5 — Source data Fig. 4 [file 44320_2026_208_MOESM5_ESM.zip › SD figure 4/4E/MouseEmbryo_10XMultiomeRNA+ATAC_Argelaguet/batch_2-3/all_cell_type_results_scMoMat.csv]

cell_type_id	cell_type	recall	precision	f1_score	number
0	Epiblast	0.0	0.0	0.0	531
1	Surface_ectoderm	0.12101910828025478	0.06785714285714285	0.08695652173913043	157
2	Rostral_neurectoderm	0.38443396226415094	0.1220059880239521	0.1852272727272727	424
3	Nascent_mesoderm	0.6997389033942559	0.3119906868451688	0.43156199677938806	383
4	Def._endoderm	0.032663316582914576	0.3023255813953488	0.05895691609977326	398
5	Primitive_Streak	0.0022727272727272726	0.5	0.004524886877828054	1320
6	ExE_ectoderm	0.9645669291338582	0.38161993769470404	0.546875	254
7	Anterior_Primitive_Streak	0.0	0.0	0.0	98
8	Forebrain_Midbrain_Hindbrain	0.0	0.0	0.0	15
9	ExE_endoderm	0.9507389162561576	0.4106382978723404	0.5735512630014858	203
10	Haematoendothelial_progenitors	0.95	0.09947643979057591	0.18009478672985782	20
11	Visceral_endoderm	0.3617021276595745	0.4146341463414634	0.38636363636363635	47
12	Parietal_endoderm	0.8	0.5161290322580645	0.6274509803921569	20
13	Mixed_mesoderm	0.0	0.0	0.0	26
14	Gut	0.0	0.0	0.0	23
15	Blood_progenitors_2	0.07142857142857142	0.2857142857142857	0.1142857142857143	28
