# Supplementary material for: Interpretable deep generative ensemble learning for single-cell omics with Hydra
Source: Mol Syst Biol. 2026 Apr 11;22(7):1161–79. doi: 10.1038/s44320-026-00208-7 (PMC13328726; doi:10.1038/s44320-026-00208-7)
Supplement: Supplementary file 5 — Source data Fig. 4 [file 44320_2026_208_MOESM5_ESM.zip › SD figure 4/4E/MouseEmbryo_10XMultiomeRNA+ATAC_Argelaguet/batch_2-3/all_cell_type_results_scGlue.csv]

cell_type_id	cell_type	recall	precision	f1_score	number
0	Epiblast	0.009416195856873822	1.0	0.018656716417910446	531
1	Surface_ectoderm	0.01910828025477707	0.3333333333333333	0.03614457831325301	157
2	Rostral_neurectoderm	0.5377358490566038	0.13348946135831383	0.21388367729831143	424
3	Nascent_mesoderm	0.8511749347258486	0.5563139931740614	0.6728586171310629	383
4	Def._endoderm	0.04271356783919598	0.25757575757575757	0.07327586206896551	398
5	Primitive_Streak	0.019696969696969695	0.7878787878787878	0.03843311160384331	1320
6	ExE_ectoderm	0.9724409448818898	0.7222222222222222	0.8288590604026845	254
7	Anterior_Primitive_Streak	0.0	0.0	0.0	98
8	Forebrain_Midbrain_Hindbrain	0.0	0.0	0.0	15
9	ExE_endoderm	0.9556650246305419	0.22850412249705537	0.36882129277566544	203
10	Haematoendothelial_progenitors	0.95	0.24675324675324675	0.3917525773195876	20
11	Visceral_endoderm	0.7872340425531915	0.5967741935483871	0.6788990825688074	47
12	Parietal_endoderm	1.0	0.7142857142857143	0.8333333333333333	20
13	Mixed_mesoderm	0.038461538461538464	0.5	0.07142857142857144	26
14	Gut	0.13043478260869565	0.0189873417721519	0.03314917127071823	23
15	Blood_progenitors_2	0.7857142857142857	1.0	0.88	28
