# Supplementary material for: Interpretable deep generative ensemble learning for single-cell omics with Hydra
Source: Mol Syst Biol. 2026 Apr 11;22(7):1161–79. doi: 10.1038/s44320-026-00208-7 (PMC13328726; doi:10.1038/s44320-026-00208-7)
Supplement: Supplementary file 5 — Source data Fig. 4 [file 44320_2026_208_MOESM5_ESM.zip › SD figure 4/4E/MouseEmbryo_10XMultiomeRNA+ATAC_Argelaguet/batch_2-3/all_cell_type_results_MultiVI.csv]

celltype_id	cell_type	recall	precision	f1_score	number
0	Epiblast	0.02824858757062147	1.0	0.054945054945054944	531
1	Surface_ectoderm	0.07006369426751592	0.11827956989247312	0.08800000000000001	157
2	Rostral_neurectoderm	0.17688679245283018	0.08650519031141868	0.11618900077459333	424
3	Nascent_mesoderm	0.7702349869451697	0.793010752688172	0.7814569536423841	383
4	Def._endoderm	0.05025125628140704	0.21739130434782608	0.08163265306122448	398
5	Primitive_Streak	0.029545454545454545	0.7358490566037735	0.05680990531682447	1320
6	ExE_ectoderm	0.9881889763779528	0.1389811738648948	0.24368932038834956	254
7	Anterior_Primitive_Streak	0.04081632653061224	0.8	0.07766990291262134	98
8	Forebrain_Midbrain_Hindbrain	0.0	0.0	0.0	15
9	ExE_endoderm	0.9753694581280788	0.46588235294117647	0.6305732484076433	203
10	Haematoendothelial_progenitors	0.95	0.25675675675675674	0.40425531914893614	20
11	Visceral_endoderm	0.3404255319148936	0.4	0.36781609195402304	47
12	Parietal_endoderm	0.95	0.95	0.9500000000000001	20
13	Mixed_mesoderm	0.07692307692307693	0.08	0.0784313725490196	26
14	Gut	0.0	0.0	0.0	23
15	Blood_progenitors_2	0.0	0.0	0.0	28
