# Supplementary material for: Interpretable deep generative ensemble learning for single-cell omics with Hydra
Source: Mol Syst Biol. 2026 Apr 11;22(7):1161–79. doi: 10.1038/s44320-026-00208-7 (PMC13328726; doi:10.1038/s44320-026-00208-7)
Supplement: Supplementary file 5 — Source data Fig. 4 [file 44320_2026_208_MOESM5_ESM.zip › SD figure 4/4E/MouseEmbryo_10XMultiomeRNA+ATAC_Argelaguet/batch_3-2/all_cell_type_results_Hydra-Ensemble-25_FS100.csv]

cell_type_id	cell_type	recall	precision	f1_score	number
0	Anterior_Primitive_Streak	0.6904761904761905	0.2116788321167883	0.3240223463687151	42
1	Blood_progenitors_2	0.0	0.0	0.0	128
2	Def._endoderm	0.24242424242424243	0.23414634146341465	0.2382133995037221	198
3	Epiblast	0.5654450261780105	0.35064935064935066	0.4328657314629259	191
4	ExE_ectoderm	0.8549000951474786	0.9803600654664485	0.9133418043202033	2102
5	ExE_endoderm	0.8950984883188273	0.9682854311199207	0.9302547012616045	2183
6	Forebrain_Midbrain_Hindbrain	0.01282051282051282	0.012345679012345678	0.012578616352201259	78
7	Gut	0.0	0.0	0.0	249
8	Haematoendothelial_progenitors	0.5980392156862745	0.6828358208955224	0.6376306620209059	306
9	Mixed_mesoderm	0.3017241379310345	0.19021739130434784	0.23333333333333334	116
10	Nascent_mesoderm	0.7320799059929495	0.8887303851640513	0.8028350515463917	851
11	Parietal_endoderm	0.8826530612244898	0.9719101123595506	0.9251336898395722	196
12	Primitive_Streak	0.2830188679245283	0.40268456375838924	0.33240997229916897	212
13	Rostral_neurectoderm	0.7555839183152521	0.6314666666666666	0.6879721092388145	1567
14	Surface_ectoderm	0.6348684210526315	0.23856613102595797	0.34681042228212033	304
15	Visceral_endoderm	0.6163522012578616	0.8484848484848485	0.7140255009107468	318
