# Supplementary material for: Interpretable deep generative ensemble learning for single-cell omics with Hydra
Source: Mol Syst Biol. 2026 Apr 11;22(7):1161–79. doi: 10.1038/s44320-026-00208-7 (PMC13328726; doi:10.1038/s44320-026-00208-7)
Supplement: Supplementary file 5 — Source data Fig. 4 [file 44320_2026_208_MOESM5_ESM.zip › SD figure 4/4E/MouseEmbryo_10XMultiomeRNA+ATAC_Argelaguet/batch_3-2/all_cell_type_results_MOFA2.csv]

cell_type_id	cell_type	recall	precision	f1_score	number
0	Rostral_neurectoderm	0.0	0.0	0.0	1567
1	ExE_endoderm	0.429225836005497	0.9842436974789915	0.5977671451355662	2183
2	Visceral_endoderm	0.0	0.0	0.0	318
3	ExE_ectoderm	0.8858230256898192	0.9519427402862985	0.917693445046821	2102
4	Parietal_endoderm	0.0	0.0	0.0	196
5	Nascent_mesoderm	0.9142185663924794	0.5545260156806843	0.6903283052351376	851
6	Surface_ectoderm	0.0	0.0	0.0	304
7	Def._endoderm	0.04040404040404041	0.2	0.06722689075630253	198
8	Primitive_Streak	0.8962264150943396	0.056716417910447764	0.10668163952835485	212
9	Gut	0.0	0.0	0.0	249
10	Epiblast	0.39267015706806285	0.055970149253731345	0.09797517962116264	191
11	Haematoendothelial_progenitors	0.0	0.0	0.0	306
12	Forebrain_Midbrain_Hindbrain	0.0	0.0	0.0	78
13	Blood_progenitors_2	0.0	0.0	0.0	128
14	Anterior_Primitive_Streak	0.0	0.0	0.0	42
15	Mixed_mesoderm	0.0	0.0	0.0	116
