# Supplementary material for: Interpretable deep generative ensemble learning for single-cell omics with Hydra
Source: Mol Syst Biol. 2026 Apr 11;22(7):1161–79. doi: 10.1038/s44320-026-00208-7 (PMC13328726; doi:10.1038/s44320-026-00208-7)
Supplement: Supplementary file 5 — Source data Fig. 4 [file 44320_2026_208_MOESM5_ESM.zip › SD figure 4/4E/MouseEmbryo_10XMultiomeRNA+ATAC_Argelaguet/batch_3-2/all_cell_type_results_scJoint.csv]

cell_type_id	cell_type	recall	precision	f1_score	number
0	Rostral_neurectoderm	0.04594767070835992	0.3829787234042553	0.08205128205128205	1567
1	ExE_endoderm	0.8987631699496106	0.8881846989588049	0.8934426229508197	2183
2	Visceral_endoderm	0.16037735849056603	0.7083333333333334	0.26153846153846155	318
3	ExE_ectoderm	0.9039010466222646	0.9364218827008378	0.9198741224885015	2102
4	Parietal_endoderm	0.05102040816326531	1.0	0.09708737864077671	196
5	Nascent_mesoderm	0.6169212690951822	0.6220379146919431	0.6194690265486725	851
6	Surface_ectoderm	0.01644736842105263	0.3125	0.031249999999999993	304
7	Def._endoderm	0.050505050505050504	0.1	0.06711409395973154	198
8	Primitive_Streak	0.8726415094339622	0.0608953258722844	0.11384615384615383	212
9	Gut	0.0	0.0	0.0	249
10	Epiblast	0.4869109947643979	0.18979591836734694	0.2731277533039647	191
11	Haematoendothelial_progenitors	0.006535947712418301	0.6666666666666666	0.012944983818770227	306
12	Forebrain_Midbrain_Hindbrain	0.0	0.0	0.0	78
13	Blood_progenitors_2	0.046875	0.2608695652173913	0.07947019867549668	128
14	Anterior_Primitive_Streak	0.09523809523809523	0.2222222222222222	0.13333333333333333	42
15	Mixed_mesoderm	0.0	0.0	0.0	116
