# Supplementary material for: Interpretable deep generative ensemble learning for single-cell omics with Hydra
Source: Mol Syst Biol. 2026 Apr 11;22(7):1161–79. doi: 10.1038/s44320-026-00208-7 (PMC13328726; doi:10.1038/s44320-026-00208-7)
Supplement: Supplementary file 5 — Source data Fig. 4 [file 44320_2026_208_MOESM5_ESM.zip › SD figure 4/4E/MouseEmbryo_10XMultiomeRNA+ATAC_Argelaguet/batch_3-2/all_cell_type_results_UMINT.csv]

cell_type_id	cell_type	recall	precision	f1_score	number
0	Rostral_neurectoderm	0.03254626675175495	0.5257731958762887	0.06129807692307691	1567
1	ExE_endoderm	0.6440677966101694	0.9852838121934128	0.7789473684210525	2183
2	Visceral_endoderm	0.18867924528301888	0.45454545454545453	0.2666666666666667	318
3	ExE_ectoderm	0.665080875356803	0.9783065080475857	0.7918436703483432	2102
4	Parietal_endoderm	0.4897959183673469	0.9795918367346939	0.653061224489796	196
5	Nascent_mesoderm	0.8390129259694477	0.6030405405405406	0.7017199017199017	851
6	Surface_ectoderm	0.019736842105263157	0.027777777777777776	0.023076923076923078	304
7	Def._endoderm	0.09090909090909091	0.03592814371257485	0.051502145922746774	198
8	Primitive_Streak	0.660377358490566	0.063006300630063	0.11503697617091208	212
9	Gut	0.0	0.0	0.0	249
10	Epiblast	0.8848167539267016	0.11744266851980542	0.20736196319018405	191
11	Haematoendothelial_progenitors	0.0	0.0	0.0	306
12	Forebrain_Midbrain_Hindbrain	0.0	0.0	0.0	78
13	Blood_progenitors_2	0.0	0.0	0.0	128
14	Anterior_Primitive_Streak	0.40476190476190477	0.0752212389380531	0.12686567164179105	42
15	Mixed_mesoderm	0.008620689655172414	0.03333333333333333	0.013698630136986302	116
