# Supplementary material for: Interpretable deep generative ensemble learning for single-cell omics with Hydra
Source: Mol Syst Biol. 2026 Apr 11;22(7):1161–79. doi: 10.1038/s44320-026-00208-7 (PMC13328726; doi:10.1038/s44320-026-00208-7)
Supplement: Supplementary file 5 — Source data Fig. 4 [file 44320_2026_208_MOESM5_ESM.zip › SD figure 4/4E/MouseEmbryo_10XMultiomeRNA+ATAC_Argelaguet/batch_3-2/all_cell_type_results_scMoMat.csv]

cell_type_id	cell_type	recall	precision	f1_score	number
0	Rostral_neurectoderm	0.0006381620931716656	1.0	0.0012755102040816328	1567
1	ExE_endoderm	0.8831882730187814	0.830318690783807	0.8559378468368478	2183
2	Visceral_endoderm	0.03773584905660377	0.26666666666666666	0.06611570247933884	318
3	ExE_ectoderm	0.8967649857278782	0.9607543323139653	0.9276574803149606	2102
4	Parietal_endoderm	0.030612244897959183	0.75	0.0588235294117647	196
5	Nascent_mesoderm	0.8225616921269095	0.554675118858954	0.6625650733554188	851
6	Surface_ectoderm	0.0	0.0	0.0	304
7	Def._endoderm	0.0	0.0	0.0	198
8	Primitive_Streak	0.6839622641509434	0.09235668789808917	0.1627384960718294	212
9	Gut	0.0	0.0	0.0	249
10	Epiblast	0.8481675392670157	0.10742705570291777	0.19070041200706297	191
11	Haematoendothelial_progenitors	0.026143790849673203	0.6153846153846154	0.05015673981191223	306
12	Forebrain_Midbrain_Hindbrain	0.0	0.0	0.0	78
13	Blood_progenitors_2	0.0	0.0	0.0	128
14	Anterior_Primitive_Streak	0.023809523809523808	0.009345794392523364	0.013422818791946307	42
15	Mixed_mesoderm	0.0	0.0	0.0	116
