# Supplementary material for: Interpretable deep generative ensemble learning for single-cell omics with Hydra
Source: Mol Syst Biol. 2026 Apr 11;22(7):1161–79. doi: 10.1038/s44320-026-00208-7 (PMC13328726; doi:10.1038/s44320-026-00208-7)
Supplement: Supplementary file 5 — Source data Fig. 4 [file 44320_2026_208_MOESM5_ESM.zip › SD figure 4/4E/MouseEmbryo_10XMultiomeRNA+ATAC_Argelaguet/batch_3-2/all_cell_type_results_scGlue.csv]

cell_type_id	cell_type	recall	precision	f1_score	number
0	Rostral_neurectoderm	0.0	0.0	0.0	1567
1	ExE_endoderm	0.8799816765918461	0.9806023481368045	0.9275712216320618	2183
2	Visceral_endoderm	0.5943396226415094	0.9	0.7159090909090909	318
3	ExE_ectoderm	0.9386298763082779	0.9840399002493766	0.9607986364743121	2102
4	Parietal_endoderm	0.9030612244897959	0.9672131147540983	0.9340369393139841	196
5	Nascent_mesoderm	0.8014101057579318	0.741304347826087	0.7701863354037267	851
6	Surface_ectoderm	0.0	0.0	0.0	304
7	Def._endoderm	0.26262626262626265	0.17747440273037543	0.21181262729124237	198
8	Primitive_Streak	0.8820754716981132	0.0971933471933472	0.1750936329588015	212
9	Gut	0.0	0.0	0.0	249
10	Epiblast	0.8115183246073299	0.13584574934268187	0.23273273273273273	191
11	Haematoendothelial_progenitors	0.5522875816993464	0.7071129707112971	0.6201834862385321	306
12	Forebrain_Midbrain_Hindbrain	0.0	0.0	0.0	78
13	Blood_progenitors_2	0.140625	0.75	0.23684210526315788	128
14	Anterior_Primitive_Streak	0.5	0.15671641791044777	0.23863636363636365	42
15	Mixed_mesoderm	0.008620689655172414	0.1111111111111111	0.016	116
