# Supplementary material for: Interpretable deep generative ensemble learning for single-cell omics with Hydra
Source: Mol Syst Biol. 2026 Apr 11;22(7):1161–79. doi: 10.1038/s44320-026-00208-7 (PMC13328726; doi:10.1038/s44320-026-00208-7)
Supplement: Supplementary file 5 — Source data Fig. 4 [file 44320_2026_208_MOESM5_ESM.zip › SD figure 4/4E/MouseEmbryo_10XMultiomeRNA+ATAC_Argelaguet/batch_3-2/all_cell_type_results_MultiVI.csv]

celltype_id	cell_type	recall	precision	f1_score	number
0	Rostral_neurectoderm	0.003190810465858328	0.2777777777777778	0.006309148264984227	1567
1	ExE_endoderm	0.8277599633531837	0.9934029686641012	0.9030484757621189	2183
2	Visceral_endoderm	0.4025157232704403	0.6432160804020101	0.4951644100580271	318
3	ExE_ectoderm	0.7711703139866793	0.9694976076555024	0.8590355060943295	2102
4	Parietal_endoderm	0.6581632653061225	0.9772727272727273	0.7865853658536586	196
5	Nascent_mesoderm	0.8037602820211516	0.6309963099630996	0.7069767441860466	851
6	Surface_ectoderm	0.003289473684210526	0.14285714285714285	0.006430868167202572	304
7	Def._endoderm	0.13131313131313133	0.06582278481012659	0.08768971332209105	198
8	Primitive_Streak	0.8584905660377359	0.09041231992051664	0.1635955056179775	212
9	Gut	0.0	0.0	0.0	249
10	Epiblast	0.9214659685863874	0.13124533929903057	0.22976501305483027	191
11	Haematoendothelial_progenitors	0.3464052287581699	0.5023696682464455	0.41005802707930367	306
12	Forebrain_Midbrain_Hindbrain	0.0	0.0	0.0	78
13	Blood_progenitors_2	0.0	0.0	0.0	128
14	Anterior_Primitive_Streak	0.2857142857142857	0.10084033613445378	0.14906832298136646	42
15	Mixed_mesoderm	0.0	0.0	0.0	116
