# Supplementary material for: Interpretable deep generative ensemble learning for single-cell omics with Hydra
Source: Mol Syst Biol. 2026 Apr 11;22(7):1161–79. doi: 10.1038/s44320-026-00208-7 (PMC13328726; doi:10.1038/s44320-026-00208-7)
Supplement: Supplementary file 5 — Source data Fig. 4 [file 44320_2026_208_MOESM5_ESM.zip › SD figure 4/4E/MouseEmbryo_10XMultiomeRNA+ATAC_Argelaguet/batch_2-1/all_cell_type_results_Hydra-Ensemble-25_FS100.csv]

cell_type_id	cell_type	recall	precision	f1_score	number
0	Anterior_Primitive_Streak	0.1724137931034483	1.0	0.29411764705882354	58
1	Blood_progenitors_1	0.5116279069767442	0.7096774193548387	0.5945945945945946	86
2	Blood_progenitors_2	0.8252427184466019	0.8947368421052632	0.8585858585858587	103
3	Caudal_epiblast	0.2219178082191781	0.8901098901098901	0.35526315789473684	365
4	Def._endoderm	0.7341040462427746	0.5906976744186047	0.654639175257732	173
5	Epiblast	0.0	0.0	0.0	461
6	ExE_ectoderm	0.9408284023668639	0.9898832684824903	0.9647326507394767	1352
7	ExE_endoderm	0.8784810126582279	0.9836995038979447	0.9281176863925109	1580
8	ExE_mesoderm	0.11363636363636363	0.8333333333333334	0.19999999999999998	44
9	Forebrain_Midbrain_Hindbrain	0.0	0.0	0.0	22
10	Gut	0.8571428571428571	0.7615384615384615	0.8065173116089611	231
11	Haematoendothelial_progenitors	0.9428571428571428	0.72	0.8164948453608247	210
12	Intermediate_mesoderm	0.04081632653061224	0.3333333333333333	0.07272727272727272	98
13	Mesenchyme	0.8608695652173913	0.9200743494423792	0.889487870619946	575
14	Mixed_mesoderm	0.0	0.0	0.0	123
15	Nascent_mesoderm	0.773015873015873	0.8665480427046264	0.8171140939597316	630
16	Notochord	0.3958333333333333	0.8636363636363636	0.5428571428571428	48
17	PGC	0.05555555555555555	0.3333333333333333	0.09523809523809525	18
18	Paraxial_mesoderm	0.9126984126984127	0.25386313465783666	0.39723661485319517	126
19	Parietal_endoderm	0.9916666666666667	0.9754098360655737	0.9834710743801653	120
20	Pharyngeal_mesoderm	0.7757009345794392	0.27666666666666667	0.4078624078624079	107
21	Primitive_Streak	0.7475728155339806	0.38596491228070173	0.509090909090909	206
22	Rostral_neurectoderm	0.8756038647342995	0.5547054322876818	0.6791569086651054	828
23	Somitic_mesoderm	0.425531914893617	0.8771929824561403	0.5730659025787965	235
24	Surface_ectoderm	0.828996282527881	0.6076294277929155	0.70125786163522	269
25	Visceral_endoderm	0.9798387096774194	0.597051597051597	0.7419847328244275	248
