# Supplementary material for: Interpretable deep generative ensemble learning for single-cell omics with Hydra
Source: Mol Syst Biol. 2026 Apr 11;22(7):1161–79. doi: 10.1038/s44320-026-00208-7 (PMC13328726; doi:10.1038/s44320-026-00208-7)
Supplement: Supplementary file 5 — Source data Fig. 4 [file 44320_2026_208_MOESM5_ESM.zip › SD figure 4/4E/MouseEmbryo_10XMultiomeRNA+ATAC_Argelaguet/batch_2-1/all_cell_type_results_MOFA2.csv]

cell_type_id	cell_type	recall	precision	f1_score	number
0	ExE_endoderm	0.9291139240506329	0.7143552311435523	0.8077028885832186	1580
1	Caudal_epiblast	0.0	0.0	0.0	365
2	ExE_ectoderm	0.9630177514792899	0.8560157790927022	0.9063696484510964	1352
3	Def._endoderm	0.0	0.0	0.0	173
4	Mixed_mesoderm	0.0	0.0	0.0	123
5	Primitive_Streak	0.0	0.0	0.0	206
6	Parietal_endoderm	0.0	0.0	0.0	120
7	Somitic_mesoderm	0.0	0.0	0.0	235
8	Gut	0.36796536796536794	0.3148148148148148	0.33932135728542917	231
9	Blood_progenitors_1	0.0	0.0	0.0	86
10	Rostral_neurectoderm	0.8429951690821256	0.3965909090909091	0.5394126738794435	828
11	Epiblast	0.0	0.0	0.0	461
12	Nascent_mesoderm	0.5666666666666667	0.4423791821561338	0.49686847599164924	630
13	Haematoendothelial_progenitors	0.0	0.0	0.0	210
14	Mesenchyme	0.9008695652173913	0.4081954294720252	0.561822125813449	575
15	Blood_progenitors_2	0.0	0.0	0.0	103
16	Visceral_endoderm	0.31048387096774194	0.3235294117647059	0.31687242798353915	248
17	Paraxial_mesoderm	0.0	0.0	0.0	126
18	Anterior_Primitive_Streak	0.0	0.0	0.0	58
19	Surface_ectoderm	0.11895910780669144	0.3368421052631579	0.1758241758241758	269
20	Pharyngeal_mesoderm	0.1308411214953271	0.05090909090909091	0.07329842931937174	107
21	Notochord	0.0	0.0	0.0	48
22	Intermediate_mesoderm	0.0	0.0	0.0	98
23	PGC	0.0	0.0	0.0	18
24	ExE_mesoderm	0.0	0.0	0.0	44
25	Forebrain_Midbrain_Hindbrain	0.0	0.0	0.0	22
