# Supplementary material for: Interpretable deep generative ensemble learning for single-cell omics with Hydra
Source: Mol Syst Biol. 2026 Apr 11;22(7):1161–79. doi: 10.1038/s44320-026-00208-7 (PMC13328726; doi:10.1038/s44320-026-00208-7)
Supplement: Supplementary file 5 — Source data Fig. 4 [file 44320_2026_208_MOESM5_ESM.zip › SD figure 4/4E/MouseEmbryo_10XMultiomeRNA+ATAC_Argelaguet/batch_2-1/all_cell_type_results_scJoint.csv]

cell_type_id	cell_type	recall	precision	f1_score	number
0	ExE_endoderm	0.9006329113924051	0.9069471000637349	0.9037789774531598	1580
1	Caudal_epiblast	0.12054794520547946	0.9565217391304348	0.21411192214111924	365
2	ExE_ectoderm	0.9726331360946746	0.898838004101162	0.9342806394316164	1352
3	Def._endoderm	0.4046242774566474	0.4827586206896552	0.4402515723270441	173
4	Mixed_mesoderm	0.0	0.0	0.0	123
5	Primitive_Streak	0.009708737864077669	1.0	0.01923076923076923	206
6	Parietal_endoderm	0.9	0.8709677419354839	0.8852459016393444	120
7	Somitic_mesoderm	0.09787234042553192	0.6764705882352942	0.17100371747211895	235
8	Gut	0.8701298701298701	0.4388646288209607	0.5834542815674891	231
9	Blood_progenitors_1	0.3488372093023256	0.5	0.4109589041095891	86
10	Rostral_neurectoderm	0.892512077294686	0.40382513661202185	0.5560571858540256	828
11	Epiblast	0.021691973969631236	0.8333333333333334	0.042283298097251586	461
12	Nascent_mesoderm	0.9079365079365079	0.5360824742268041	0.6741308190925162	630
13	Haematoendothelial_progenitors	0.7523809523809524	0.7383177570093458	0.7452830188679245	210
14	Mesenchyme	0.9008695652173913	0.8436482084690554	0.8713204373423045	575
15	Blood_progenitors_2	0.6990291262135923	0.8372093023255814	0.761904761904762	103
16	Visceral_endoderm	0.3387096774193548	0.7777777777777778	0.47191011235955055	248
17	Paraxial_mesoderm	0.16666666666666666	0.525	0.25301204819277107	126
18	Anterior_Primitive_Streak	0.0	0.0	0.0	58
19	Surface_ectoderm	0.42379182156133827	0.8201438848920863	0.5588235294117647	269
20	Pharyngeal_mesoderm	0.7009345794392523	0.2777777777777778	0.3978779840848806	107
21	Notochord	0.25	0.8571428571428571	0.3870967741935483	48
22	Intermediate_mesoderm	0.08163265306122448	0.5	0.14035087719298245	98
23	PGC	0.0	0.0	0.0	18
24	ExE_mesoderm	0.022727272727272728	1.0	0.044444444444444446	44
25	Forebrain_Midbrain_Hindbrain	0.0	0.0	0.0	22
