# Supplementary material for: Interpretable deep generative ensemble learning for single-cell omics with Hydra
Source: Mol Syst Biol. 2026 Apr 11;22(7):1161–79. doi: 10.1038/s44320-026-00208-7 (PMC13328726; doi:10.1038/s44320-026-00208-7)
Supplement: Supplementary file 5 — Source data Fig. 4 [file 44320_2026_208_MOESM5_ESM.zip › SD figure 4/4E/MouseEmbryo_10XMultiomeRNA+ATAC_Argelaguet/batch_2-1/all_cell_type_results_UMINT.csv]

cell_type_id	cell_type	recall	precision	f1_score	number
0	ExE_endoderm	0.7949367088607595	0.6939226519337016	0.7410029498525074	1580
1	Caudal_epiblast	0.010958904109589041	0.3076923076923077	0.021164021164021163	365
2	ExE_ectoderm	0.3069526627218935	0.7800751879699248	0.44055201698513796	1352
3	Def._endoderm	0.08670520231213873	0.1724137931034483	0.11538461538461538	173
4	Mixed_mesoderm	0.0	0.0	0.0	123
5	Primitive_Streak	0.009708737864077669	0.015873015873015872	0.012048192771084336	206
6	Parietal_endoderm	0.625	0.7352941176470589	0.6756756756756757	120
7	Somitic_mesoderm	0.0	0.0	0.0	235
8	Gut	0.5887445887445888	0.20058997050147492	0.2992299229922993	231
9	Blood_progenitors_1	0.6976744186046512	0.19672131147540983	0.3069053708439897	86
10	Rostral_neurectoderm	0.48792270531400966	0.3918525703200776	0.4346422807961269	828
11	Epiblast	0.006507592190889371	0.017241379310344827	0.009448818897637795	461
12	Nascent_mesoderm	0.25555555555555554	0.5210355987055016	0.34291799787007454	630
13	Haematoendothelial_progenitors	0.3761904761904762	0.6076923076923076	0.46470588235294114	210
14	Mesenchyme	0.8608695652173913	0.5015197568389058	0.6338028169014086	575
15	Blood_progenitors_2	0.04854368932038835	0.019762845849802372	0.028089887640449437	103
16	Visceral_endoderm	0.875	0.638235294117647	0.738095238095238	248
17	Paraxial_mesoderm	0.007936507936507936	0.029411764705882353	0.012499999999999999	126
18	Anterior_Primitive_Streak	0.0	0.0	0.0	58
19	Surface_ectoderm	0.46096654275092935	0.0967238689547582	0.15989684074790458	269
20	Pharyngeal_mesoderm	0.06542056074766354	0.11666666666666667	0.08383233532934131	107
21	Notochord	0.4583333333333333	0.88	0.6027397260273972	48
22	Intermediate_mesoderm	0.0	0.0	0.0	98
23	PGC	0.0	0.0	0.0	18
24	ExE_mesoderm	0.022727272727272728	0.04	0.028985507246376812	44
25	Forebrain_Midbrain_Hindbrain	0.0	0.0	0.0	22
