# Supplementary material for: Interpretable deep generative ensemble learning for single-cell omics with Hydra
Source: Mol Syst Biol. 2026 Apr 11;22(7):1161–79. doi: 10.1038/s44320-026-00208-7 (PMC13328726; doi:10.1038/s44320-026-00208-7)
Supplement: Supplementary file 5 — Source data Fig. 4 [file 44320_2026_208_MOESM5_ESM.zip › SD figure 4/4E/MouseEmbryo_10XMultiomeRNA+ATAC_Argelaguet/batch_2-1/all_cell_type_results_scMoMat.csv]

cell_type_id	cell_type	recall	precision	f1_score	number
0	ExE_endoderm	0.15949367088607594	0.28156424581005585	0.20363636363636362	1580
1	Caudal_epiblast	0.0	0.0	0.0	365
2	ExE_ectoderm	0.2869822485207101	0.36329588014981273	0.3206611570247934	1352
3	Def._endoderm	0.0	0.0	0.0	173
4	Mixed_mesoderm	0.0	0.0	0.0	123
5	Primitive_Streak	0.0	0.0	0.0	206
6	Parietal_endoderm	0.0	0.0	0.0	120
7	Somitic_mesoderm	0.0	0.0	0.0	235
8	Gut	0.23376623376623376	0.08372093023255814	0.1232876712328767	231
9	Blood_progenitors_1	0.3953488372093023	0.04197530864197531	0.07589285714285715	86
10	Rostral_neurectoderm	0.0	0.0	0.0	828
11	Epiblast	0.0	0.0	0.0	461
12	Nascent_mesoderm	0.06349206349206349	0.3225806451612903	0.10610079575596817	630
13	Haematoendothelial_progenitors	0.35714285714285715	0.07804370447450572	0.12809564474807855	210
14	Mesenchyme	0.029565217391304348	0.10559006211180125	0.04619565217391304	575
15	Blood_progenitors_2	0.009708737864077669	0.02127659574468085	0.013333333333333332	103
16	Visceral_endoderm	0.6491935483870968	0.0724898694281855	0.13041717294451197	248
17	Paraxial_mesoderm	0.0	0.0	0.0	126
18	Anterior_Primitive_Streak	0.0	0.0	0.0	58
19	Surface_ectoderm	0.09293680297397769	0.025853154084798345	0.040453074433656956	269
20	Pharyngeal_mesoderm	0.11214953271028037	0.03715170278637771	0.05581395348837209	107
21	Notochord	0.0	0.0	0.0	48
22	Intermediate_mesoderm	0.0	0.0	0.0	98
23	PGC	0.0	0.0	0.0	18
24	ExE_mesoderm	0.0	0.0	0.0	44
25	Forebrain_Midbrain_Hindbrain	0.0	0.0	0.0	22
