# Supplementary material for: Interpretable deep generative ensemble learning for single-cell omics with Hydra
Source: Mol Syst Biol. 2026 Apr 11;22(7):1161–79. doi: 10.1038/s44320-026-00208-7 (PMC13328726; doi:10.1038/s44320-026-00208-7)
Supplement: Supplementary file 5 — Source data Fig. 4 [file 44320_2026_208_MOESM5_ESM.zip › SD figure 4/4E/MouseEmbryo_10XMultiomeRNA+ATAC_Argelaguet/batch_2-1/all_cell_type_results_scGlue.csv]

cell_type_id	cell_type	recall	precision	f1_score	number
0	ExE_endoderm	0.9284810126582278	0.9632304661851608	0.9455365775056397	1580
1	Caudal_epiblast	0.25753424657534246	0.9306930693069307	0.4034334763948498	365
2	ExE_ectoderm	0.9659763313609467	0.9782771535580524	0.9720878302940081	1352
3	Def._endoderm	0.5375722543352601	0.6	0.5670731707317074	173
4	Mixed_mesoderm	0.0	0.0	0.0	123
5	Primitive_Streak	0.07281553398058252	0.6818181818181818	0.13157894736842105	206
6	Parietal_endoderm	0.9916666666666667	0.9296875	0.9596774193548387	120
7	Somitic_mesoderm	0.00851063829787234	1.0	0.016877637130801686	235
8	Gut	0.9264069264069265	0.6815286624203821	0.7853211009174311	231
9	Blood_progenitors_1	0.46511627906976744	0.7272727272727273	0.5673758865248227	86
10	Rostral_neurectoderm	0.9227053140096618	0.45639187574671447	0.6107114308553158	828
11	Epiblast	0.0	0.0	0.0	461
12	Nascent_mesoderm	0.9365079365079365	0.5286738351254481	0.6758304696449027	630
13	Haematoendothelial_progenitors	0.9095238095238095	0.7100371747211895	0.7974947807933194	210
14	Mesenchyme	0.9443478260869566	0.8116591928251121	0.8729903536977492	575
15	Blood_progenitors_2	0.8155339805825242	0.875	0.8442211055276382	103
16	Visceral_endoderm	0.9193548387096774	0.7916666666666666	0.8507462686567164	248
17	Paraxial_mesoderm	0.4523809523809524	0.8028169014084507	0.5786802030456853	126
18	Anterior_Primitive_Streak	0.0	0.0	0.0	58
19	Surface_ectoderm	0.6728624535315985	0.7418032786885246	0.7056530214424951	269
20	Pharyngeal_mesoderm	0.7476635514018691	0.3755868544600939	0.5	107
21	Notochord	0.6875	0.8048780487804879	0.7415730337078651	48
22	Intermediate_mesoderm	0.0	0.0	0.0	98
23	PGC	0.0	0.0	0.0	18
24	ExE_mesoderm	0.0	0.0	0.0	44
25	Forebrain_Midbrain_Hindbrain	0.0	0.0	0.0	22
