# Supplementary material for: Interpretable deep generative ensemble learning for single-cell omics with Hydra
Source: Mol Syst Biol. 2026 Apr 11;22(7):1161–79. doi: 10.1038/s44320-026-00208-7 (PMC13328726; doi:10.1038/s44320-026-00208-7)
Supplement: Supplementary file 5 — Source data Fig. 4 [file 44320_2026_208_MOESM5_ESM.zip › SD figure 4/4E/MouseEmbryo_10XMultiomeRNA+ATAC_Argelaguet/batch_2-1/all_cell_type_results_MultiVI.csv]

celltype_id	cell_type	recall	precision	f1_score	number
0	ExE_endoderm	0.9575949367088608	0.9380037197768134	0.9476980895709365	1580
1	Caudal_epiblast	0.16164383561643836	0.8805970149253731	0.27314814814814814	365
2	ExE_ectoderm	0.9822485207100592	0.9485714285714286	0.9651162790697676	1352
3	Def._endoderm	0.5780346820809249	0.5952380952380952	0.5865102639296188	173
4	Mixed_mesoderm	0.024390243902439025	0.21428571428571427	0.043795620437956206	123
5	Primitive_Streak	0.14563106796116504	0.3614457831325301	0.20761245674740483	206
6	Parietal_endoderm	0.9583333333333334	0.9583333333333334	0.9583333333333334	120
7	Somitic_mesoderm	0.33191489361702126	0.8125	0.4712990936555891	235
8	Gut	0.7619047619047619	0.7822222222222223	0.7719298245614034	231
9	Blood_progenitors_1	0.5813953488372093	0.5813953488372093	0.5813953488372093	86
10	Rostral_neurectoderm	0.9299516908212561	0.46107784431137727	0.6164931945556446	828
11	Epiblast	0.1475054229934924	0.85	0.25138632162661734	461
12	Nascent_mesoderm	0.8333333333333334	0.646551724137931	0.7281553398058253	630
13	Haematoendothelial_progenitors	0.7571428571428571	0.7571428571428571	0.7571428571428571	210
14	Mesenchyme	0.9078260869565218	0.8685524126455907	0.8877551020408164	575
15	Blood_progenitors_2	0.8446601941747572	0.7631578947368421	0.8018433179723502	103
16	Visceral_endoderm	0.8870967741935484	0.8333333333333334	0.859375	248
17	Paraxial_mesoderm	0.5873015873015873	0.5873015873015873	0.5873015873015873	126
18	Anterior_Primitive_Streak	0.08620689655172414	0.7142857142857143	0.15384615384615388	58
19	Surface_ectoderm	0.5762081784386617	0.7788944723618091	0.6623931623931624	269
20	Pharyngeal_mesoderm	0.6728971962616822	0.2975206611570248	0.41260744985673353	107
21	Notochord	0.8333333333333334	0.6896551724137931	0.7547169811320755	48
22	Intermediate_mesoderm	0.19387755102040816	0.40425531914893614	0.2620689655172414	98
23	PGC	0.0	0.0	0.0	18
24	ExE_mesoderm	0.09090909090909091	0.4	0.14814814814814814	44
25	Forebrain_Midbrain_Hindbrain	0.0	0.0	0.0	22
