# Supplementary material for: Interpretable deep generative ensemble learning for single-cell omics with Hydra
Source: Mol Syst Biol. 2026 Apr 11;22(7):1161–79. doi: 10.1038/s44320-026-00208-7 (PMC13328726; doi:10.1038/s44320-026-00208-7)
Supplement: Supplementary file 5 — Source data Fig. 4 [file 44320_2026_208_MOESM5_ESM.zip › SD figure 4/4E/PBMC-CITESeq_Stephenson/batch_1-2/all_cell_type_results_Hydra-Ensemble-25_FS100.csv]

cell_type_id	cell_type	recall	precision	f1_score	number
0	B_exhausted	0.5348837209302325	0.4717948717948718	0.5013623978201635	172
1	B_immature	0.9308641975308642	0.3037872683319903	0.45808019441069264	405
2	B_naive	0.5793418051482567	0.8745696015740285	0.6969815758526068	3069
3	B_non-switched_memory	0.518918918918919	0.41830065359477125	0.4632086851628468	370
4	B_switched_memory	0.8319870759289176	0.6094674556213018	0.703551912568306	619
5	CD14_mono	0.5938138313393638	0.6990724836825833	0.6421584095929315	3427
6	CD16_mono	0.9960967993754879	0.9104530859793079	0.9513513513513513	2562
7	CD4.CM	0.2579293836026332	0.5518565941101152	0.35154975530179444	1671
8	CD4.EM	0.0625	0.0847457627118644	0.07194244604316546	160
9	CD4.IL22	0.8311648079306072	0.567710537452391	0.6746291174251949	3228
10	CD4.Naive	0.854116413214473	0.8798617113223854	0.8667979351817359	9535
11	CD4.Prolif	1.0	0.055970149253731345	0.10600706713780918	15
12	CD4.Tfh	0.06484641638225255	0.3333333333333333	0.10857142857142855	293
13	CD4.Th1	0.18181818181818182	0.023529411764705882	0.041666666666666664	22
14	CD8.EM	0.8391862436425285	0.8814551004833375	0.8598014888337469	4129
15	CD8.Naive	0.862515163768702	0.926585577758471	0.8934031413612565	4946
16	CD8.Prolif	0.3333333333333333	0.34615384615384615	0.33962264150943394	54
17	CD8.TE	0.941682013505218	0.8287412209616424	0.8816091954022989	4887
18	CD83_CD14_mono	0.7544624325446243	0.7528997514498758	0.7536802819821687	4818
19	DC1	0.725	0.90625	0.8055555555555555	80
20	DC2	0.9859320046893317	0.677133655394525	0.8028639618138426	853
21	DC3	0.4707646176911544	0.5617173524150268	0.5122349102773245	667
22	HSC_CD38pos	0.1388888888888889	0.8333333333333334	0.2380952380952381	36
23	HSC_erythroid	0.9777777777777777	0.6027397260273972	0.7457627118644068	45
24	ILC1_3	0.2073170731707317	0.1827956989247312	0.19428571428571426	82
25	ILC2	0.05555555555555555	0.030303030303030304	0.0392156862745098	18
26	MAIT	0.8086472602739726	0.7650870797893884	0.7862643080124869	2336
27	NKT	0.1777150916784203	0.4144736842105263	0.24876604146100695	709
28	NK_16hi	0.9442383778437191	0.9683022695574997	0.9561189358372457	8088
29	NK_56hi	0.8755868544600939	0.8120464441219158	0.8426204819277109	1278
30	NK_prolif	0.6319018404907976	0.7054794520547946	0.6666666666666667	163
31	Plasma_cell_IgA	0.273972602739726	0.9090909090909091	0.42105263157894735	73
32	Plasma_cell_IgG	0.1282051282051282	0.35714285714285715	0.18867924528301885	78
33	Plasmablast	0.044444444444444446	0.2222222222222222	0.07407407407407407	45
34	Platelets	1.0	0.9954614220877458	0.9977255496588324	658
35	Treg	0.8571428571428571	0.06923076923076923	0.12811387900355872	21
36	gdT	0.8133298620151003	0.9226225634967513	0.8645357686453575	3841
37	pDC	0.9981167608286252	0.9943714821763602	0.9962406015037594	531
