# Supplementary material for: Interpretable deep generative ensemble learning for single-cell omics with Hydra
Source: Mol Syst Biol. 2026 Apr 11;22(7):1161–79. doi: 10.1038/s44320-026-00208-7 (PMC13328726; doi:10.1038/s44320-026-00208-7)
Supplement: Supplementary file 5 — Source data Fig. 4 [file 44320_2026_208_MOESM5_ESM.zip › SD figure 4/4E/PBMC-CITESeq_Stephenson/batch_1-2/all_cell_type_results_MOFA2.csv]

cell_type_id	cell_type	recall	precision	f1_score	number
0	CD4.Naive	0.3489250131095962	0.5503722084367245	0.4270860077021823	9535
1	NK_16hi	0.9166666666666666	0.8998664886515354	0.9081888895694249	8088
2	CD8.EM	0.2484863162993461	0.40941739824421386	0.3092690278824416	4129
3	CD4.IL22	0.7859355638166047	0.30595754944524844	0.4404513888888889	3228
4	DC3	0.0	0.0	0.0	667
5	CD14_mono	0.0	0.0	0.0	3427
6	CD83_CD14_mono	0.9315068493150684	0.64622030237581	0.7630706452435603	4818
7	gdT	0.0	0.0	0.0	3841
8	MAIT	0.1284246575342466	0.1913265306122449	0.1536885245901639	2336
9	CD4.CM	0.5320167564332735	0.08128371582700923	0.14102157360406092	1671
10	CD8.Naive	0.00303275374039628	0.02388535031847134	0.005382131324004306	4946
11	DC2	0.0	0.0	0.0	853
12	B_switched_memory	0.0	0.0	0.0	619
13	CD8.TE	0.7217106609371803	0.5	0.5907377941545934	4887
14	NK_56hi	0.6643192488262911	0.4054441260744986	0.50355871886121	1278
15	CD16_mono	0.9516003122560499	0.5838122605363985	0.7236568714752152	2562
16	B_naive	0.9397197784294559	0.5328898743532889	0.6801084777738473	3069
17	CD4.Tfh	0.0	0.0	0.0	293
18	B_immature	0.0	0.0	0.0	405
19	B_non-switched_memory	0.0	0.0	0.0	370
20	NKT	0.0	0.0	0.0	709
21	pDC	0.0	0.0	0.0	531
22	NK_prolif	0.0	0.0	0.0	163
23	ILC1_3	0.0	0.0	0.0	82
24	Platelets	0.0	0.0	0.0	658
25	Treg	0.0	0.0	0.0	21
26	Plasmablast	0.0	0.0	0.0	45
27	CD4.Prolif	0.0	0.0	0.0	15
28	HSC_erythroid	0.0	0.0	0.0	45
29	B_exhausted	0.0	0.0	0.0	172
30	CD4.Th1	0.0	0.0	0.0	22
31	CD4.EM	0.0	0.0	0.0	160
32	Plasma_cell_IgA	0.0	0.0	0.0	73
33	ILC2	0.0	0.0	0.0	18
34	DC1	0.0	0.0	0.0	80
35	Plasma_cell_IgG	0.0	0.0	0.0	78
36	HSC_CD38pos	0.0	0.0	0.0	36
37	CD8.Prolif	0.0	0.0	0.0	54
