# Supplementary material for: Interpretable deep generative ensemble learning for single-cell omics with Hydra
Source: Mol Syst Biol. 2026 Apr 11;22(7):1161–79. doi: 10.1038/s44320-026-00208-7 (PMC13328726; doi:10.1038/s44320-026-00208-7)
Supplement: Supplementary file 5 — Source data Fig. 4 [file 44320_2026_208_MOESM5_ESM.zip › SD figure 4/4E/PBMC-CITESeq_Stephenson/batch_1-2/all_cell_type_results_totalVI.csv]

celltype_id	cell_type	recall	precision	f1_score	number
0	CD4.Naive	0.7357105401153644	0.8389141353743124	0.7839302676426216	9535
1	NK_16hi	0.9749010880316519	0.8804153640017865	0.9252522881952594	8088
2	CD8.EM	0.8052797287478809	0.7327016306743058	0.7672781816083997	4129
3	CD4.IL22	0.7657992565055762	0.5484801420013312	0.6391725921137685	3228
4	DC3	0.7556221889055472	0.5106382978723404	0.6094316807738814	667
5	CD14_mono	0.020426028596440035	0.9859154929577465	0.04002287021154946	3427
6	CD83_CD14_mono	0.9956413449564134	0.5621045230841341	0.7185440383463151	4818
7	gdT	0.5886487893777662	0.9025948103792415	0.7125748502994012	3841
8	MAIT	0.5590753424657534	0.7374364765669114	0.6359873386900413	2336
9	CD4.CM	0.48114901256732495	0.18926553672316385	0.27166751140395334	1671
10	CD8.Naive	0.7662757784067934	0.8869646618300959	0.822214990779911	4946
11	DC2	0.46658851113716293	0.9386792452830188	0.6233359436178543	853
12	B_switched_memory	0.5331179321486268	0.7534246575342466	0.6244087038789026	619
13	CD8.TE	0.8281154082259055	0.7844543516185307	0.8056938084809875	4887
14	NK_56hi	0.6854460093896714	0.9003083247687564	0.7783207463349623	1278
15	CD16_mono	0.8899297423887588	0.9785407725321889	0.9321340964840557	2562
16	B_naive	0.9732811990876507	0.7161352193718533	0.8251381215469613	3069
17	CD4.Tfh	0.09556313993174062	0.22764227642276422	0.13461538461538464	293
18	B_immature	0.2123456790123457	0.8686868686868687	0.3412698412698413	405
19	B_non-switched_memory	0.11351351351351352	0.6176470588235294	0.19178082191780824	370
20	NKT	0.0014104372355430183	0.2	0.0028011204481792713	709
21	pDC	0.9830508474576272	0.9942857142857143	0.9886363636363638	531
22	NK_prolif	0.17177914110429449	0.9333333333333333	0.29015544041450775	163
23	ILC1_3	0.0	0.0	0.0	82
24	Platelets	1.0	0.9924585218702866	0.9962149886449659	658
25	Treg	0.0	0.0	0.0	21
26	Plasmablast	0.0	0.0	0.0	45
27	CD4.Prolif	0.6	0.9	0.7200000000000001	15
28	HSC_erythroid	0.8888888888888888	0.6451612903225806	0.7476635514018692	45
29	B_exhausted	0.13372093023255813	0.7666666666666667	0.2277227722772277	172
30	CD4.Th1	0.0	0.0	0.0	22
31	CD4.EM	0.0	0.0	0.0	160
32	Plasma_cell_IgA	0.273972602739726	0.5882352941176471	0.37383177570093457	73
33	ILC2	0.0	0.0	0.0	18
34	DC1	0.775	0.96875	0.8611111111111113	80
35	Plasma_cell_IgG	0.01282051282051282	1.0	0.02531645569620253	78
36	HSC_CD38pos	0.3055555555555556	0.7333333333333333	0.43137254901960786	36
37	CD8.Prolif	0.018518518518518517	0.3333333333333333	0.03508771929824561	54
