# Supplementary material for: Interpretable deep generative ensemble learning for single-cell omics with Hydra
Source: Mol Syst Biol. 2026 Apr 11;22(7):1161–79. doi: 10.1038/s44320-026-00208-7 (PMC13328726; doi:10.1038/s44320-026-00208-7)
Supplement: Supplementary file 5 — Source data Fig. 4 [file 44320_2026_208_MOESM5_ESM.zip › SD figure 4/4E/PBMC-CITESeq_Stephenson/batch_1-2/all_cell_type_results_UMINT.csv]

cell_type_id	cell_type	recall	precision	f1_score	number
0	CD4.Naive	0.22653382275825903	0.450281425891182	0.3014233882221602	9535
1	NK_16hi	0.8177546983184966	0.8677512463920231	0.8420114576702736	8088
2	CD8.EM	0.4155969968515379	0.3337872009336705	0.3702265372168284	4129
3	CD4.IL22	0.5446096654275093	0.2756349952963311	0.36602123672704556	3228
4	DC3	0.48875562218890556	0.2365747460087083	0.3188264058679707	667
5	CD14_mono	0.04960606944849723	0.5985915492957746	0.09161950956615468	3427
6	CD83_CD14_mono	0.8331257783312578	0.5909893992932862	0.6914728682170542	4818
7	gdT	0.1507419942723249	0.3382009345794392	0.20853592652620204	3841
8	MAIT	0.17251712328767124	0.22045951859956237	0.19356388088376564	2336
9	CD4.CM	0.28545780969479356	0.0603950367181565	0.09969693802905215	1671
10	CD8.Naive	0.6740800646987465	0.658893280632411	0.6664001599040575	4946
11	DC2	0.6576787807737398	0.5655241935483871	0.608130081300813	853
12	B_switched_memory	0.47334410339256866	0.2437603993344426	0.3218012081274025	619
13	CD8.TE	0.30386740331491713	0.4935194416749751	0.37613981762917936	4887
14	NK_56hi	0.49295774647887325	0.4483985765124555	0.4696235557212076	1278
15	CD16_mono	0.8185011709601874	0.9623680587425425	0.8846234971524995	2562
16	B_naive	0.6555881394591072	0.6902229845626072	0.6724598930481284	3069
17	CD4.Tfh	0.18430034129692832	0.05825242718446602	0.08852459016393444	293
18	B_immature	0.2123456790123457	0.2395543175487465	0.225130890052356	405
19	B_non-switched_memory	0.024324324324324326	0.20454545454545456	0.04347826086956522	370
20	NKT	0.07475317348377997	0.14520547945205478	0.09869646182495342	709
21	pDC	0.9887005649717514	0.9813084112149533	0.9849906191369605	531
22	NK_prolif	0.006134969325153374	0.3333333333333333	0.012048192771084336	163
23	ILC1_3	0.024390243902439025	0.021505376344086023	0.02285714285714286	82
24	Platelets	1.0	0.7833333333333333	0.8785046728971964	658
25	Treg	0.0	0.0	0.0	21
26	Plasmablast	0.0	0.0	0.0	45
27	CD4.Prolif	0.06666666666666667	0.0625	0.06451612903225808	15
28	HSC_erythroid	0.37777777777777777	0.6296296296296297	0.47222222222222215	45
29	B_exhausted	0.0	0.0	0.0	172
30	CD4.Th1	0.0	0.0	0.0	22
31	CD4.EM	0.0	0.0	0.0	160
32	Plasma_cell_IgA	0.1917808219178082	0.6363636363636364	0.29473684210526313	73
33	ILC2	0.0	0.0	0.0	18
34	DC1	0.1625	0.21666666666666667	0.18571428571428572	80
35	Plasma_cell_IgG	0.02564102564102564	0.09523809523809523	0.0404040404040404	78
36	HSC_CD38pos	0.05555555555555555	0.2222222222222222	0.08888888888888888	36
37	CD8.Prolif	0.037037037037037035	0.25	0.06451612903225806	54
