# Supplementary material for: Interpretable deep generative ensemble learning for single-cell omics with Hydra
Source: Mol Syst Biol. 2026 Apr 11;22(7):1161–79. doi: 10.1038/s44320-026-00208-7 (PMC13328726; doi:10.1038/s44320-026-00208-7)
Supplement: Supplementary file 5 — Source data Fig. 4 [file 44320_2026_208_MOESM5_ESM.zip › SD figure 4/4E/PBMC-CITESeq_Stephenson/batch_1-2/all_cell_type_results_scMoMat.csv]

cell_type_id	cell_type	recall	precision	f1_score	number
0	CD4.Naive	0.22663869952805454	0.61287577992059	0.3309088124952148	9535
1	NK_16hi	0.8400098911968348	0.8332106941378464	0.8365964782662232	8088
2	CD8.EM	0.40397190603051586	0.43585053566762477	0.4193061840120664	4129
3	CD4.IL22	0.5154894671623296	0.33015873015873015	0.4025157232704402	3228
4	DC3	0.6551724137931034	0.28175370728562216	0.3940486925157799	667
5	CD14_mono	0.0	0.0	0.0	3427
6	CD83_CD14_mono	0.9213366542133665	0.5597024334888413	0.6963683426151072	4818
7	gdT	0.617807862535798	0.7724609375	0.6865326197020108	3841
8	MAIT	0.3159246575342466	0.5037542662116041	0.388318863456985	2336
9	CD4.CM	0.49611011370436864	0.07471834159531321	0.12987623374588753	1671
10	CD8.Naive	0.566518398706025	0.7362059905412507	0.6403107861060329	4946
11	DC2	0.09495896834701055	0.7431192660550459	0.16839916839916838	853
12	B_switched_memory	0.3198707592891761	0.3209076175040519	0.3203883495145631	619
13	CD8.TE	0.4438305709023941	0.5849514563106796	0.5047120418848167	4887
14	NK_56hi	0.4475743348982786	0.39017735334242837	0.4169096209912536	1278
15	CD16_mono	0.680327868852459	0.9231991525423728	0.783370786516854	2562
16	B_naive	0.8084066471163245	0.6656828548430372	0.7301353737492642	3069
17	CD4.Tfh	0.0	0.0	0.0	293
18	B_immature	0.0345679012345679	0.2692307692307692	0.0612691466083151	405
19	B_non-switched_memory	0.002702702702702703	0.16666666666666666	0.0053191489361702135	370
20	NKT	0.0	0.0	0.0	709
21	pDC	0.3747645951035782	0.4261241970021413	0.39879759519038077	531
22	NK_prolif	0.0	0.0	0.0	163
23	ILC1_3	0.0	0.0	0.0	82
24	Platelets	0.851063829787234	0.22681247468610774	0.35817077070674774	658
25	Treg	0.0	0.0	0.0	21
26	Plasmablast	0.0	0.0	0.0	45
27	CD4.Prolif	0.0	0.0	0.0	15
28	HSC_erythroid	0.0	0.0	0.0	45
29	B_exhausted	0.0	0.0	0.0	172
30	CD4.Th1	0.0	0.0	0.0	22
31	CD4.EM	0.0	0.0	0.0	160
32	Plasma_cell_IgA	0.0	0.0	0.0	73
33	ILC2	0.0	0.0	0.0	18
34	DC1	0.0	0.0	0.0	80
35	Plasma_cell_IgG	0.0	0.0	0.0	78
36	HSC_CD38pos	0.0	0.0	0.0	36
37	CD8.Prolif	0.0	0.0	0.0	54
