# Supplementary material for: Interpretable deep generative ensemble learning for single-cell omics with Hydra
Source: Mol Syst Biol. 2026 Apr 11;22(7):1161–79. doi: 10.1038/s44320-026-00208-7 (PMC13328726; doi:10.1038/s44320-026-00208-7)
Supplement: Supplementary file 5 — Source data Fig. 4 [file 44320_2026_208_MOESM5_ESM.zip › SD figure 4/4E/PBMC-CITESeq_Stephenson/batch_2-1/all_cell_type_results_Hydra-Ensemble-25_FS100.csv]

cell_type_id	cell_type	recall	precision	f1_score	number
0	B_exhausted	0.18309859154929578	0.5416666666666666	0.2736842105263158	71
1	B_immature	0.027149321266968326	0.75	0.05240174672489083	221
2	B_naive	0.8745294855708908	0.781390134529148	0.8253404381290705	1594
3	B_non-switched_memory	0.017857142857142856	0.5	0.03448275862068965	112
4	B_switched_memory	0.8634020618556701	0.5795847750865052	0.6935817805383022	388
5	CD14_mono	0.4418604651162791	0.59375	0.5066666666666667	43
6	CD16_mono	0.9601990049751243	0.9554455445544554	0.9578163771712159	201
7	CD4.CM	0.6533125216788068	0.755515443241075	0.7007068452380952	5766
8	CD4.EM	0.0	0.0	0.0	23
9	CD4.IL22	0.847557003257329	0.5267206477732793	0.6496878901373283	3070
10	CD4.Naive	0.7647058823529411	0.8429032258064516	0.8019027159736075	3417
11	CD4.Prolif	0.0	0.0	0.0	14
12	CD4.Tfh	0.010438413361169102	0.07142857142857142	0.018214936247723135	479
13	CD4.Th1	0.0	0.0	0.0	79
14	CD8.EM	0.7595628415300546	0.7304804804804805	0.7447378492154612	1281
15	CD8.Naive	0.8974255832662912	0.8755886970172685	0.8863726658720699	2486
16	CD8.Prolif	0.6153846153846154	0.4444444444444444	0.5161290322580646	13
17	CD8.TE	0.8306836248012719	0.8434221146085553	0.8370044052863438	1258
18	CD83_CD14_mono	0.9894671623296158	0.9725943970767357	0.980958230958231	1614
19	DC1	0.9444444444444444	0.8947368421052632	0.918918918918919	18
20	DC2	0.912	0.6666666666666666	0.7702702702702703	125
21	DC3	0.7315175097276264	0.9306930693069307	0.8191721132897604	257
22	HSC_CD38pos	0.8333333333333334	0.8333333333333334	0.8333333333333334	12
23	HSC_erythroid	1.0	0.8947368421052632	0.9444444444444444	17
24	ILC1_3	0.042735042735042736	0.22727272727272727	0.07194244604316546	117
25	ILC2	0.0	0.0	0.0	14
26	MAIT	0.8751219512195122	0.630801687763713	0.7331426236207602	1025
27	NKT	0.6842105263157895	0.3406113537117904	0.4548104956268222	114
28	NK_16hi	0.9179864253393665	0.9718562874251497	0.9441535776614312	3536
29	NK_56hi	0.9312839059674503	0.5865603644646925	0.7197763801537387	553
30	NK_prolif	0.5151515151515151	0.6538461538461539	0.576271186440678	33
31	Plasma_cell_IgA	0.8604651162790697	0.5522388059701493	0.6727272727272727	43
32	Plasma_cell_IgG	0.03125	0.16666666666666666	0.05263157894736842	32
33	Plasmablast	0.0	0.0	0.0	18
34	Platelets	0.3470522803114572	0.9936305732484076	0.5144270403957132	899
35	Treg	0.0	0.0	0.0	54
36	gdT	0.4551569506726457	0.8923076923076924	0.6028210838901262	892
37	pDC	0.981651376146789	0.9907407407407407	0.9861751152073732	109
