# Supplementary material for: Interpretable deep generative ensemble learning for single-cell omics with Hydra
Source: Mol Syst Biol. 2026 Apr 11;22(7):1161–79. doi: 10.1038/s44320-026-00208-7 (PMC13328726; doi:10.1038/s44320-026-00208-7)
Supplement: Supplementary file 5 — Source data Fig. 4 [file 44320_2026_208_MOESM5_ESM.zip › SD figure 4/4E/PBMC-CITESeq_Stephenson/batch_2-1/all_cell_type_results_MOFA2.csv]

cell_type_id	cell_type	recall	precision	f1_score	number
0	B_non-switched_memory	0.0	0.0	0.0	112
1	CD4.CM	0.0	0.0	0.0	5766
2	NK_16hi	0.9731334841628959	0.7248788708658099	0.8308583846432451	3536
3	B_naive	0.9974905897114178	0.6334661354581673	0.7748538011695906	1594
4	NK_56hi	0.4755877034358047	0.47731397459165154	0.47644927536231885	553
5	MAIT	0.0	0.0	0.0	1025
6	CD4.IL22	0.06514657980456026	0.4618937644341801	0.11418783899514703	3070
7	CD4.Naive	0.8990342405618964	0.2114974182444062	0.34243674060862783	3417
8	CD8.EM	0.31069476971116317	0.32730263157894735	0.3187825390468562	1281
9	gdT	0.13228699551569506	0.10120068610634649	0.11467444120505345	892
10	CD8.Naive	0.0333869670152856	0.10935441370223979	0.05115562403697997	2486
11	CD8.TE	0.47297297297297297	0.5715658021133525	0.517616354936929	1258
12	ILC1_3	0.0	0.0	0.0	117
13	Platelets	0.00778642936596218	0.08641975308641975	0.014285714285714287	899
14	B_switched_memory	0.0	0.0	0.0	388
15	CD83_CD14_mono	0.9392812887236679	0.9643765903307888	0.9516635279347143	1614
16	Treg	0.0	0.0	0.0	54
17	NKT	0.0	0.0	0.0	114
18	B_exhausted	0.0	0.0	0.0	71
19	CD16_mono	0.9601990049751243	0.9234449760765551	0.9414634146341464	201
20	pDC	0.5688073394495413	0.4	0.4696969696969697	109
21	Plasma_cell_IgG	0.0	0.0	0.0	32
22	DC2	0.96	0.28368794326241137	0.43795620437956206	125
23	ILC2	0.0	0.0	0.0	14
24	B_immature	0.0	0.0	0.0	221
25	Plasmablast	0.0	0.0	0.0	18
26	CD4.Tfh	0.0	0.0	0.0	479
27	CD4.Th1	0.0	0.0	0.0	79
28	CD8.Prolif	0.0	0.0	0.0	13
29	NK_prolif	0.0	0.0	0.0	33
30	Plasma_cell_IgA	0.0	0.0	0.0	43
31	DC3	0.1517509727626459	0.19597989949748743	0.17105263157894737	257
32	CD4.Prolif	0.0	0.0	0.0	14
33	CD14_mono	0.4186046511627907	0.043795620437956206	0.07929515418502203	43
34	HSC_erythroid	0.0	0.0	0.0	17
35	HSC_CD38pos	0.0	0.0	0.0	12
36	DC1	0.0	0.0	0.0	18
37	CD4.EM	0.0	0.0	0.0	23
