# Supplementary material for: Interpretable deep generative ensemble learning for single-cell omics with Hydra
Source: Mol Syst Biol. 2026 Apr 11;22(7):1161–79. doi: 10.1038/s44320-026-00208-7 (PMC13328726; doi:10.1038/s44320-026-00208-7)
Supplement: Supplementary file 5 — Source data Fig. 4 [file 44320_2026_208_MOESM5_ESM.zip › SD figure 4/4E/PBMC-CITESeq_Stephenson/batch_2-1/all_cell_type_results_totalVI.csv]

celltype_id	cell_type	recall	precision	f1_score	number
0	B_non-switched_memory	0.19642857142857142	0.6111111111111112	0.2972972972972973	112
1	CD4.CM	0.06694415539368713	0.595679012345679	0.12036170876208294	5766
2	NK_16hi	0.9819004524886877	0.9148880105401844	0.9472104760605647	3536
3	B_naive	0.9611041405269761	0.7602977667493797	0.8489886395123303	1594
4	NK_56hi	0.7070524412296564	0.8197064989517819	0.7592233009708736	553
5	MAIT	0.6097560975609756	0.6929046563192904	0.6486766995329527	1025
6	CD4.IL22	0.6833876221498372	0.6132709733995908	0.6464335233400094	3070
7	CD4.Naive	0.9496634474685397	0.36604624929498025	0.5284155674971502	3417
8	CD8.EM	0.6846213895394223	0.6189131968948482	0.6501111934766494	1281
9	gdT	0.44170403587443946	0.6501650165016502	0.5260347129506008	892
10	CD8.Naive	0.9058728881737731	0.7328343638138627	0.8102176650476705	2486
11	CD8.TE	0.9443561208267091	0.7004716981132075	0.8043331076506433	1258
12	ILC1_3	0.0	0.0	0.0	117
13	Platelets	0.19021134593993325	0.9884393063583815	0.31902985074626866	899
14	B_switched_memory	0.5850515463917526	0.7668918918918919	0.6637426900584796	388
15	CD83_CD14_mono	0.8736059479553904	0.9704060564349621	0.9194652755135311	1614
16	Treg	0.0	0.0	0.0	54
17	NKT	0.008771929824561403	0.3333333333333333	0.017094017094017096	114
18	B_exhausted	0.36619718309859156	0.65	0.46846846846846846	71
19	CD16_mono	0.9552238805970149	0.927536231884058	0.9411764705882353	201
20	pDC	0.926605504587156	0.9901960784313726	0.957345971563981	109
21	Plasma_cell_IgG	0.0	0.0	0.0	32
22	DC2	0.904	0.5736040609137056	0.7018633540372672	125
23	ILC2	0.0	0.0	0.0	14
24	B_immature	0.20361990950226244	0.8653846153846154	0.3296703296703297	221
25	Plasmablast	0.0	0.0	0.0	18
26	CD4.Tfh	0.010438413361169102	0.8333333333333334	0.020618556701030927	479
27	CD4.Th1	0.0	0.0	0.0	79
28	CD8.Prolif	0.07692307692307693	1.0	0.14285714285714288	13
29	NK_prolif	0.3333333333333333	0.9166666666666666	0.4888888888888888	33
30	Plasma_cell_IgA	0.6744186046511628	0.6744186046511628	0.6744186046511628	43
31	DC3	0.5642023346303502	0.8841463414634146	0.6888361045130641	257
32	CD4.Prolif	0.5	1.0	0.6666666666666666	14
33	CD14_mono	0.7906976744186046	0.14166666666666666	0.24028268551236745	43
34	HSC_erythroid	0.6470588235294118	1.0	0.7857142857142858	17
35	HSC_CD38pos	0.9166666666666666	0.6470588235294118	0.7586206896551724	12
36	DC1	0.8333333333333334	0.8823529411764706	0.8571428571428571	18
37	CD4.EM	0.0	0.0	0.0	23
