# Supplementary material for: Interpretable deep generative ensemble learning for single-cell omics with Hydra
Source: Mol Syst Biol. 2026 Apr 11;22(7):1161–79. doi: 10.1038/s44320-026-00208-7 (PMC13328726; doi:10.1038/s44320-026-00208-7)
Supplement: Supplementary file 5 — Source data Fig. 4 [file 44320_2026_208_MOESM5_ESM.zip › SD figure 4/4E/PBMC-CITESeq_Stephenson/batch_2-1/all_cell_type_results_UMINT.csv]

cell_type_id	cell_type	recall	precision	f1_score	number
0	B_non-switched_memory	0.07142857142857142	0.1038961038961039	0.08465608465608465	112
1	CD4.CM	0.005202913631633715	0.3125	0.010235414534288638	5766
2	NK_16hi	0.9691742081447964	0.8307878787878787	0.8946612713744941	3536
3	B_naive	0.9397741530740276	0.6849565614997714	0.7923829674689237	1594
4	NK_56hi	0.42495479204339964	0.8483754512635379	0.5662650602409639	553
5	MAIT	0.3297560975609756	0.26953748006379585	0.2966213251426065	1025
6	CD4.IL22	0.4045602605863192	0.4812088337853545	0.43956821801451074	3070
7	CD4.Naive	0.8159203980099502	0.3098466325850189	0.44913411196133707	3417
8	CD8.EM	0.49414519906323184	0.2940083604273107	0.3686662783925451	1281
9	gdT	0.3329596412556054	0.33483652762119503	0.33389544688026984	892
10	CD8.Naive	0.7091713596138375	0.6698328267477204	0.6889409925752247	2486
11	CD8.TE	0.6971383147853736	0.5318374772589448	0.6033711730306158	1258
12	ILC1_3	0.02564102564102564	0.375	0.048	117
13	Platelets	0.11568409343715239	0.9904761904761905	0.20717131474103584	899
14	B_switched_memory	0.15463917525773196	0.47619047619047616	0.23346303501945526	388
15	CD83_CD14_mono	0.9423791821561338	0.9536050156739811	0.9479588656902462	1614
16	Treg	0.0	0.0	0.0	54
17	NKT	0.008771929824561403	0.043478260869565216	0.014598540145985401	114
18	B_exhausted	0.056338028169014086	0.1	0.07207207207207207	71
19	CD16_mono	0.8258706467661692	0.907103825136612	0.8645833333333334	201
20	pDC	0.9541284403669725	0.9811320754716981	0.9674418604651164	109
21	Plasma_cell_IgG	0.03125	0.2	0.05405405405405406	32
22	DC2	0.4	0.43103448275862066	0.4149377593360996	125
23	ILC2	0.0	0.0	0.0	14
24	B_immature	0.04524886877828054	0.43478260869565216	0.08196721311475409	221
25	Plasmablast	0.0	0.0	0.0	18
26	CD4.Tfh	0.0020876826722338203	0.1	0.004089979550102249	479
27	CD4.Th1	0.012658227848101266	0.3333333333333333	0.024390243902439022	79
28	CD8.Prolif	0.23076923076923078	0.125	0.16216216216216217	13
29	NK_prolif	0.3939393939393939	0.08666666666666667	0.14207650273224043	33
30	Plasma_cell_IgA	0.5581395348837209	0.75	0.6399999999999999	43
31	DC3	0.6731517509727627	0.6156583629893239	0.6431226765799256	257
32	CD4.Prolif	0.42857142857142855	0.4	0.4137931034482759	14
33	CD14_mono	0.32558139534883723	0.09929078014184398	0.15217391304347827	43
34	HSC_erythroid	0.6470588235294118	0.14473684210526316	0.23655913978494625	17
35	HSC_CD38pos	0.4166666666666667	0.35714285714285715	0.3846153846153846	12
36	DC1	0.05555555555555555	1.0	0.10526315789473684	18
37	CD4.EM	0.0	0.0	0.0	23
