# Supplementary material for: Interpretable deep generative ensemble learning for single-cell omics with Hydra
Source: Mol Syst Biol. 2026 Apr 11;22(7):1161–79. doi: 10.1038/s44320-026-00208-7 (PMC13328726; doi:10.1038/s44320-026-00208-7)
Supplement: Supplementary file 5 — Source data Fig. 4 [file 44320_2026_208_MOESM5_ESM.zip › SD figure 4/4E/PBMC-CITESeq_Stephenson/batch_2-1/all_cell_type_results_scMoMat.csv]

cell_type_id	cell_type	recall	precision	f1_score	number
0	B_non-switched_memory	0.008928571428571428	0.25	0.017241379310344824	112
1	CD4.CM	0.0	0.0	0.0	5766
2	NK_16hi	0.9482466063348416	0.8756855575868373	0.9105227427019688	3536
3	B_naive	0.9824341279799247	0.6706638115631691	0.7971494018834309	1594
4	NK_56hi	0.64376130198915	0.5668789808917197	0.6028789161727349	553
5	MAIT	0.33170731707317075	0.3601694915254237	0.3453529710512951	1025
6	CD4.IL22	0.3716612377850163	0.43783576362240983	0.4020436927413672	3070
7	CD4.Naive	0.8053848405033656	0.2723673792557403	0.40707048295244436	3417
8	CD8.EM	0.5183450429352069	0.3824884792626728	0.44017235664567456	1281
9	gdT	0.4047085201793722	0.5340236686390533	0.4604591836734694	892
10	CD8.Naive	0.8226065969428801	0.7605057642246188	0.7903381642512077	2486
11	CD8.TE	0.7734499205087441	0.5716803760282021	0.6574324324324323	1258
12	ILC1_3	0.0	0.0	0.0	117
13	Platelets	0.08120133481646273	0.6083333333333333	0.14327772325809615	899
14	B_switched_memory	0.17268041237113402	0.5583333333333333	0.2637795275590551	388
15	CD83_CD14_mono	0.8550185873605948	0.9318028359216746	0.8917609046849757	1614
16	Treg	0.0	0.0	0.0	54
17	NKT	0.0	0.0	0.0	114
18	B_exhausted	0.0	0.0	0.0	71
19	CD16_mono	0.7761194029850746	0.8	0.787878787878788	201
20	pDC	0.5504587155963303	0.46153846153846156	0.5020920502092051	109
21	Plasma_cell_IgG	0.0	0.0	0.0	32
22	DC2	0.792	0.4107883817427386	0.540983606557377	125
23	ILC2	0.0	0.0	0.0	14
24	B_immature	0.0	0.0	0.0	221
25	Plasmablast	0.0	0.0	0.0	18
26	CD4.Tfh	0.0	0.0	0.0	479
27	CD4.Th1	0.0	0.0	0.0	79
28	CD8.Prolif	0.0	0.0	0.0	13
29	NK_prolif	0.0	0.0	0.0	33
30	Plasma_cell_IgA	0.0	0.0	0.0	43
31	DC3	0.38132295719844356	0.5025641025641026	0.4336283185840708	257
32	CD4.Prolif	0.0	0.0	0.0	14
33	CD14_mono	0.18604651162790697	0.0311284046692607	0.05333333333333333	43
34	HSC_erythroid	0.0	0.0	0.0	17
35	HSC_CD38pos	0.0	0.0	0.0	12
36	DC1	0.0	0.0	0.0	18
37	CD4.EM	0.0	0.0	0.0	23
