# Supplementary material for: Interpretable deep generative ensemble learning for single-cell omics with Hydra
Source: Mol Syst Biol. 2026 Apr 11;22(7):1161–79. doi: 10.1038/s44320-026-00208-7 (PMC13328726; doi:10.1038/s44320-026-00208-7)
Supplement: Supplementary file 6 — Source data Fig. 5 [file 44320_2026_208_MOESM6_ESM.zip]

Archive with 186 entries (170 files):
- SD figure 5/
- SD figure 5/5A/
- SD figure 5/.DS_Store
- __MACOSX/SD figure 5/._.DS_Store
- SD figure 5/README
- __MACOSX/SD figure 5/._README
- SD figure 5/5C/
- SD figure 5/5D/
- SD figure 5/5E/
- SD figure 5/5B/
- SD figure 5/5A/all_cell_type_results_Hydra-Ensemble-25_FS100.csv
- __MACOSX/SD figure 5/5A/._all_cell_type_results_Hydra-Ensemble-25_FS100.csv
- SD figure 5/5A/all_cell_type_results_MOFA2.csv
- __MACOSX/SD figure 5/5A/._all_cell_type_results_MOFA2.csv
- SD figure 5/5A/all_cell_type_results_scJoint.csv
- __MACOSX/SD figure 5/5A/._all_cell_type_results_scJoint.csv
- SD figure 5/5A/all_cell_type_results_UMINT.csv
- __MACOSX/SD figure 5/5A/._all_cell_type_results_UMINT.csv
- SD figure 5/5A/all_cell_type_results_scMoMat.csv
- __MACOSX/SD figure 5/5A/._all_cell_type_results_scMoMat.csv
- SD figure 5/5A/all_cell_type_results_scGlue.csv
- __MACOSX/SD figure 5/5A/._all_cell_type_results_scGlue.csv
- SD figure 5/5A/all_cell_type_results_MultiVI.csv
- __MACOSX/SD figure 5/5A/._all_cell_type_results_MultiVI.csv
- SD figure 5/5C/Late AD/
- SD figure 5/5C/.DS_Store
- __MACOSX/SD figure 5/5C/._.DS_Store
- SD figure 5/5C/Early AD/
- SD figure 5/5C/HealthyReference/
- SD figure 5/5D/Late AD/
- __MACOSX/SD figure 5/5D/._Late AD
- SD figure 5/5D/.DS_Store
- __MACOSX/SD figure 5/5D/._.DS_Store
- SD figure 5/5D/Early AD/
- __MACOSX/SD figure 5/5D/._Early AD
- SD figure 5/5E/Late AD/
- __MACOSX/SD figure 5/5E/._Late AD
- SD figure 5/5E/Early AD/
- __MACOSX/SD figure 5/5E/._Early AD
- SD figure 5/5B/Late AD/
- SD figure 5/5B/.DS_Store
- __MACOSX/SD figure 5/5B/._.DS_Store
- SD figure 5/5B/Early AD/
- SD figure 5/5B/HealthyReference/
- SD figure 5/5C/Late AD/cell_type_predicted_MOFA2.csv
- __MACOSX/SD figure 5/5C/Late AD/._cell_type_predicted_MOFA2.csv
- SD figure 5/5C/Late AD/cell_type_predicted_scJoint.csv
- __MACOSX/SD figure 5/5C/Late AD/._cell_type_predicted_scJoint.csv
- SD figure 5/5C/Late AD/cell_type_predicted_scMoMat.csv
- __MACOSX/SD figure 5/5C/Late AD/._cell_type_predicted_scMoMat.csv
- SD figure 5/5C/Late AD/cell_type_predicted_Hydra-Ensemble-25_FS100.csv
- __MACOSX/SD figure 5/5C/Late AD/._cell_type_predicted_Hydra-Ensemble-25_FS100.csv
- SD figure 5/5C/Late AD/cell_type_predicted_MultiVI.csv
- __MACOSX/SD figure 5/5C/Late AD/._cell_type_predicted_MultiVI.csv
- SD figure 5/5C/Late AD/cell_type_predicted_scGlue.csv
- __MACOSX/SD figure 5/5C/Late AD/._cell_type_predicted_scGlue.csv
- SD figure 5/5C/Late AD/cell_type_predicted_UMINT.csv
- __MACOSX/SD figure 5/5C/Late AD/._cell_type_predicted_UMINT.csv
- SD figure 5/5C/Early AD/cell_type_predicted_MOFA2.csv
- __MACOSX/SD figure 5/5C/Early AD/._cell_type_predicted_MOFA2.csv
- SD figure 5/5C/Early AD/cell_type_predicted_scJoint.csv
- __MACOSX/SD figure 5/5C/Early AD/._cell_type_predicted_scJoint.csv
- SD figure 5/5C/Early AD/cell_type_predicted_scMoMat.csv
- __MACOSX/SD figure 5/5C/Early AD/._cell_type_predicted_scMoMat.csv
- SD figure 5/5C/Early AD/cell_type_predicted_Hydra-Ensemble-25_FS100.csv
- __MACOSX/SD figure 5/5C/Early AD/._cell_type_predicted_Hydra-Ensemble-25_FS100.csv
- SD figure 5/5C/Early AD/cell_type_predicted_MultiVI.csv
- __MACOSX/SD figure 5/5C/Early AD/._cell_type_predicted_MultiVI.csv
- SD figure 5/5C/Early AD/cell_type_predicted_scGlue.csv
- __MACOSX/SD figure 5/5C/Early AD/._cell_type_predicted_scGlue.csv
- SD figure 5/5C/Early AD/cell_type_predicted_UMINT.csv
- __MACOSX/SD figure 5/5C/Early AD/._cell_type_predicted_UMINT.csv
- SD figure 5/5C/HealthyReference/cell_type_predicted_MOFA2.csv
- __MACOSX/SD figure 5/5C/HealthyReference/._cell_type_predicted_MOFA2.csv
- SD figure 5/5C/HealthyReference/.DS_Store
- __MACOSX/SD figure 5/5C/HealthyReference/._.DS_Store
- SD figure 5/5C/HealthyReference/cell_type_predicted_scJoint.csv
- __MACOSX/SD figure 5/5C/HealthyReference/._cell_type_predicted_scJoint.csv
- SD figure 5/5C/HealthyReference/cell_type_predicted_scMoMat.csv
- __MACOSX/SD figure 5/5C/HealthyReference/._cell_type_predicted_scMoMat.csv
- SD figure 5/5C/HealthyReference/cell_type_predicted_Hydra-Ensemble-25_FS100.csv
- __MACOSX/SD figure 5/5C/HealthyReference/._cell_type_predicted_Hydra-Ensemble-25_FS100.csv
- SD figure 5/5C/HealthyReference/cell_type_predicted_MultiVI.csv
- __MACOSX/SD figure 5/5C/HealthyReference/._cell_type_predicted_MultiVI.csv
- SD figure 5/5C/HealthyReference/cell_type_predicted_scGlue.csv
- __MACOSX/SD figure 5/5C/HealthyReference/._cell_type_predicted_scGlue.csv
- SD figure 5/5C/HealthyReference/cell_type_predicted_UMINT.csv
- __MACOSX/SD figure 5/5C/HealthyReference/._cell_type_predicted_UMINT.csv
- SD figure 5/5D/Late AD/cell_type_predicted_MOFA2.csv
- __MACOSX/SD figure 5/5D/Late AD/._cell_type_predicted_MOFA2.csv
- SD figure 5/5D/Late AD/cell_type_predicted_scJoint.csv
- __MACOSX/SD figure 5/5D/Late AD/._cell_type_predicted_scJoint.csv
- SD figure 5/5D/Late AD/cell_type_predicted_scMoMat.csv
- __MACOSX/SD figure 5/5D/Late AD/._cell_type_predicted_scMoMat.csv
- SD figure 5/5D/Late AD/cell_type_predicted_Hydra-Ensemble-25_FS100.csv
- __MACOSX/SD figure 5/5D/Late AD/._cell_type_predicted_Hydra-Ensemble-25_FS100.csv
- SD figure 5/5D/Late AD/cell_type_predicted_MultiVI.csv
- __MACOSX/SD figure 5/5D/Late AD/._cell_type_predicted_MultiVI.csv
- SD figure 5/5D/Late AD/cell_type_predicted_scGlue.csv
- __MACOSX/SD figure 5/5D/Late AD/._cell_type_predicted_scGlue.csv
- SD figure 5/5D/Late AD/cell_type_predicted_UMINT.csv
- __MACOSX/SD figure 5/5D/Late AD/._cell_type_predicted_UMINT.csv
- SD figure 5/5D/Early AD/cell_type_predicted_MOFA2.csv
- __MACOSX/SD figure 5/5D/Early AD/._cell_type_predicted_MOFA2.csv
- SD figure 5/5D/Early AD/cell_type_predicted_scJoint.csv
- __MACOSX/SD figure 5/5D/Early AD/._cell_type_predicted_scJoint.csv
- SD figure 5/5D/Early AD/cell_type_predicted_scMoMat.csv
- __MACOSX/SD figure 5/5D/Early AD/._cell_type_predicted_scMoMat.csv
- SD figure 5/5D/Early AD/cell_type_predicted_Hydra-Ensemble-25_FS100.csv
- __MACOSX/SD figure 5/5D/Early AD/._cell_type_predicted_Hydra-Ensemble-25_FS100.csv
- SD figure 5/5D/Early AD/cell_type_predicted_MultiVI.csv
- __MACOSX/SD figure 5/5D/Early AD/._cell_type_predicted_MultiVI.csv
- SD figure 5/5D/Early AD/cell_type_predicted_scGlue.csv
- __MACOSX/SD figure 5/5D/Early AD/._cell_type_predicted_scGlue.csv
- SD figure 5/5D/Early AD/cell_type_predicted_UMINT.csv
- __MACOSX/SD figure 5/5D/Early AD/._cell_type_predicted_UMINT.csv
- SD figure 5/5E/Late AD/cell_type_predicted_MOFA2.csv
- __MACOSX/SD figure 5/5E/Late AD/._cell_type_predicted_MOFA2.csv
- SD figure 5/5E/Late AD/cell_type_predicted_scJoint.csv
- __MACOSX/SD figure 5/5E/Late AD/._cell_type_predicted_scJoint.csv
- SD figure 5/5E/Late AD/cell_type_predicted_scMoMat.csv
- __MACOSX/SD figure 5/5E/Late AD/._cell_type_predicted_scMoMat.csv
- SD figure 5/5E/Late AD/cell_type_predicted_Hydra-Ensemble-25_FS100.csv
- __MACOSX/SD figure 5/5E/Late AD/._cell_type_predicted_Hydra-Ensemble-25_FS100.csv
- SD figure 5/5E/Late AD/cell_type_predicted_MultiVI.csv
- __MACOSX/SD figure 5/5E/Late AD/._cell_type_predicted_MultiVI.csv
- SD figure 5/5E/Late AD/cell_type_predicted_scGlue.csv
- __MACOSX/SD figure 5/5E/Late AD/._cell_type_predicted_scGlue.csv
- SD figure 5/5E/Late AD/cell_type_predicted_UMINT.csv
- __MACOSX/SD figure 5/5E/Late AD/._cell_type_predicted_UMINT.csv
- SD figure 5/5E/Early AD/cell_type_predicted_MOFA2.csv
- __MACOSX/SD figure 5/5E/Early AD/._cell_type_predicted_MOFA2.csv
- SD figure 5/5E/Early AD/cell_type_predicted_scJoint.csv
- __MACOSX/SD figure 5/5E/Early AD/._cell_type_predicted_scJoint.csv
- SD figure 5/5E/Early AD/cell_type_predicted_scMoMat.csv
- __MACOSX/SD figure 5/5E/Early AD/._cell_type_predicted_scMoMat.csv
- SD figure 5/5E/Early AD/cell_type_predicted_Hydra-Ensemble-25_FS100.csv
- __MACOSX/SD figure 5/5E/Early AD/._cell_type_predicted_Hydra-Ensemble-25_FS100.csv
- SD figure 5/5E/Early AD/cell_type_predicted_MultiVI.csv
- __MACOSX/SD figure 5/5E/Early AD/._cell_type_predicted_MultiVI.csv
- SD figure 5/5E/Early AD/cell_type_predicted_scGlue.csv
- __MACOSX/SD figure 5/5E/Early AD/._cell_type_predicted_scGlue.csv
- SD figure 5/5E/Early AD/cell_type_predicted_UMINT.csv
- __MACOSX/SD figure 5/5E/Early AD/._cell_type_predicted_UMINT.csv
- SD figure 5/5B/Late AD/all_cell_type_results_Hydra-Ensemble-25_FS100.csv
- __MACOSX/SD figure 5/5B/Late AD/._all_cell_type_results_Hydra-Ensemble-25_FS100.csv
- SD figure 5/5B/Late AD/all_cell_type_results_MOFA2.csv
- __MACOSX/SD figure 5/5B/Late AD/._all_cell_type_results_MOFA2.csv
- SD figure 5/5B/Late AD/all_cell_type_results_scJoint.csv
- __MACOSX/SD figure 5/5B/Late AD/._all_cell_type_results_scJoint.csv
- SD figure 5/5B/Late AD/all_cell_type_results_UMINT.csv
- __MACOSX/SD figure 5/5B/Late AD/._all_cell_type_results_UMINT.csv
- SD figure 5/5B/Late AD/all_cell_type_results_scMoMat.csv
- __MACOSX/SD figure 5/5B/Late AD/._all_cell_type_results_scMoMat.csv
- SD figure 5/5B/Late AD/all_cell_type_results_scGlue.csv
- __MACOSX/SD figure 5/5B/Late AD/._all_cell_type_results_scGlue.csv
- SD figure 5/5B/Late AD/all_cell_type_results_MultiVI.csv
- __MACOSX/SD figure 5/5B/Late AD/._all_cell_type_results_MultiVI.csv
- SD figure 5/5B/Early AD/all_cell_type_results_Hydra-Ensemble-25_FS100.csv
- __MACOSX/SD figure 5/5B/Early AD/._all_cell_type_results_Hydra-Ensemble-25_FS100.csv
- SD figure 5/5B/Early AD/all_cell_type_results_MOFA2.csv
- __MACOSX/SD figure 5/5B/Early AD/._all_cell_type_results_MOFA2.csv
- SD figure 5/5B/Early AD/all_cell_type_results_scJoint.csv
- __MACOSX/SD figure 5/5B/Early AD/._all_cell_type_results_scJoint.csv
- SD figure 5/5B/Early AD/all_cell_type_results_UMINT.csv
- __MACOSX/SD figure 5/5B/Early AD/._all_cell_type_results_UMINT.csv
- SD figure 5/5B/Early AD/all_cell_type_results_scMoMat.csv
- __MACOSX/SD figure 5/5B/Early AD/._all_cell_type_results_scMoMat.csv
- SD figure 5/5B/Early AD/all_cell_type_results_scGlue.csv
- __MACOSX/SD figure 5/5B/Early AD/._all_cell_type_results_scGlue.csv
- SD figure 5/5B/Early AD/all_cell_type_results_MultiVI.csv
- __MACOSX/SD figure 5/5B/Early AD/._all_cell_type_results_MultiVI.csv
- SD figure 5/5B/HealthyReference/all_cell_type_results_Hydra-Ensemble-25_FS100.csv
- __MACOSX/SD figure 5/5B/HealthyReference/._all_cell_type_results_Hydra-Ensemble-25_FS100.csv
- SD figure 5/5B/HealthyReference/all_cell_type_results_MOFA2.csv
- __MACOSX/SD figure 5/5B/HealthyReference/._all_cell_type_results_MOFA2.csv
- SD figure 5/5B/HealthyReference/all_cell_type_results_scJoint.csv
- __MACOSX/SD figure 5/5B/HealthyReference/._all_cell_type_results_scJoint.csv
- SD figure 5/5B/HealthyReference/all_cell_type_results_UMINT.csv
- __MACOSX/SD figure 5/5B/HealthyReference/._all_cell_type_results_UMINT.csv
- SD figure 5/5B/HealthyReference/all_cell_type_results_scMoMat.csv
- __MACOSX/SD figure 5/5B/HealthyReference/._all_cell_type_results_scMoMat.csv
- SD figure 5/5B/HealthyReference/all_cell_type_results_scGlue.csv
- __MACOSX/SD figure 5/5B/HealthyReference/._all_cell_type_results_scGlue.csv
- SD figure 5/5B/HealthyReference/all_cell_type_results_MultiVI.csv
- __MACOSX/SD figure 5/5B/HealthyReference/._all_cell_type_results_MultiVI.csv
