# Supplementary material for: Interpretable deep generative ensemble learning for single-cell omics with Hydra
Source: Mol Syst Biol. 2026 Apr 11;22(7):1161–79. doi: 10.1038/s44320-026-00208-7 (PMC13328726; doi:10.1038/s44320-026-00208-7)
Supplement: Supplementary file 6 — Source data Fig. 5 [file 44320_2026_208_MOESM6_ESM.zip › SD figure 5/README]

5A:
- Each CSV file corresponds to a method and contains cell type prediction results from five time repeated random sub-sampling validation for the healthy reference

5B:
- Each directory corresponds to a condition (e.g., HealthyReference, Early AD and Late AD) 
- Each directory contains a CSV file that corresponds to a method and contains cell type prediction results for that condition

5C:
- Each directory corresponds to a condition (e.g., HealthyReference, Early AD and Late AD) 
- Each directory contains a CSV file that corresponds to a method and contains cell-level predictions made by that method for that condition

5D:
- Each directory corresponds to a condition (e.g. Early AD and Late AD) 
- Each directory contains a CSV file that corresponds to a method and contains cell-level predictions made by that method for that condition

5E:
- Each directory corresponds to a condition (e.g. Early AD and Late AD) 
- Each directory contains a CSV file that corresponds to a method and contains cell-level predictions made by that method for that condition
