# Supplementary material for: Interpretable deep generative ensemble learning for single-cell omics with Hydra
Source: Mol Syst Biol. 2026 Apr 11;22(7):1161–79. doi: 10.1038/s44320-026-00208-7 (PMC13328726; doi:10.1038/s44320-026-00208-7)
Supplement: Supplementary file 6 — Source data Fig. 5 [file 44320_2026_208_MOESM6_ESM.zip › SD figure 5/5A/all_cell_type_results_Hydra-Ensemble-25_FS100.csv]

cell_type_id	cell_type	recall	precision	f1_score	number
0	Ast DPP10	0.9475	0.8633257403189066	0.9034564958283672	400
1	Ast GRM3	0.9480968858131488	0.9785714285714285	0.9630931458699472	1156
2	Exc L2-3 CBLN2 LINC02306	0.9957537154989384	0.9968119022316685	0.9962825278810409	1884
3	Exc L4-5 RORB GABRG1	0.9947916666666666	0.9883570504527813	0.9915639195327709	768
4	Exc L4-5 RORB IL1RAPL2	0.9784090909090909	0.9976825028968713	0.9879518072289156	880
5	Exc L6 CT	0.9767441860465116	0.9438202247191011	0.9599999999999999	172
6	Exc L6 THEMIS NFIA	1.0	0.9744897959183674	0.9870801033591732	382
7	Exc L6b	0.953125	0.9891891891891892	0.9708222811671087	192
8	Inh ENOX2 SPHKAP	0.5789473684210527	0.8073394495412844	0.6743295019157088	152
9	Inh FBN2 EPB41L4A	0.828125	0.6708860759493671	0.7412587412587414	64
10	Inh GPC5 RIT2	0.5945945945945946	0.8979591836734694	0.7154471544715447	74
11	Inh L1-6 LAMP5 CA13	0.8440366972477065	0.968421052631579	0.9019607843137255	109
12	Inh L3-5 SST MAFB	0.9635036496350365	0.8722466960352423	0.915606936416185	411
13	Inh LAMP5 NRG1 (Rosehip)	0.9927797833935018	0.935374149659864	0.9632224168126094	277
14	Inh PVALB CA8 (Chandelier)	1.0	1.0	1.0	133
15	Inh PVALB HTR4	0.9575471698113207	0.7198581560283688	0.8218623481781376	424
16	Inh PVALB SULF1	0.3080357142857143	0.7419354838709677	0.43533123028391174	224
17	Inh RYR3 TSHZ2	0.9789156626506024	0.7926829268292683	0.876010781671159	332
18	Inh VIP ABI3BP	0.6826923076923077	0.9102564102564102	0.7802197802197801	104
19	Inh VIP TSHZ2	0.6060606060606061	0.8264462809917356	0.6993006993006994	165
20	Mic P2RY12	0.9824086603518268	0.9603174603174603	0.97123745819398	1478
21	Mic TPT1	0.4782608695652174	0.6962025316455697	0.5670103092783506	115
22	OPC DOCK5	0.9974789915966387	1.0	0.9987379049221708	1190
23	Oli OPALIN	0.9338647959183674	0.9923420981295744	0.9622157970824025	15680
24	Oli RASGRF1	0.919054441260745	0.5530172413793103	0.6905274488697524	1396
25	Per1	0.9166666666666666	0.9801980198019802	0.9473684210526315	108
26	capEndo	0.9111111111111111	0.8723404255319149	0.891304347826087	90
0	Ast DPP10	0.96	0.8533333333333334	0.9035294117647059	400
1	Ast GRM3	0.9429065743944637	0.9828674481514879	0.9624724061810155	1156
2	Exc L2-3 CBLN2 LINC02306	0.9968152866242038	0.9957582184517497	0.996286472148541	1884
3	Exc L4-5 RORB GABRG1	0.9934895833333334	0.9832474226804123	0.9883419689119171	768
4	Exc L4-5 RORB IL1RAPL2	0.9772727272727273	0.9976798143851509	0.9873708381171068	880
5	Exc L6 CT	0.9883720930232558	0.9239130434782609	0.9550561797752809	172
6	Exc L6 THEMIS NFIA	0.9973821989528796	0.9794344473007712	0.9883268482490273	382
7	Exc L6b	0.9427083333333334	0.9945054945054945	0.9679144385026738	192
8	Inh ENOX2 SPHKAP	0.375	0.7125	0.4913793103448277	152
9	Inh FBN2 EPB41L4A	0.59375	0.8260869565217391	0.6909090909090908	64
10	Inh GPC5 RIT2	0.8378378378378378	0.7045454545454546	0.7654320987654323	74
11	Inh L1-6 LAMP5 CA13	0.908256880733945	0.9705882352941176	0.9383886255924171	109
12	Inh L3-5 SST MAFB	0.9878345498783455	0.8071570576540755	0.888402625820569	411
13	Inh LAMP5 NRG1 (Rosehip)	0.9891696750902527	0.958041958041958	0.9733570159857904	277
14	Inh PVALB CA8 (Chandelier)	1.0	1.0	1.0	133
15	Inh PVALB HTR4	0.9481132075471698	0.7027972027972028	0.8072289156626506	424
16	Inh PVALB SULF1	0.20535714285714285	0.7419354838709677	0.3216783216783217	224
17	Inh RYR3 TSHZ2	0.9819277108433735	0.8129675810473815	0.8894952251023193	332
18	Inh VIP ABI3BP	0.6826923076923077	0.9594594594594594	0.797752808988764	104
19	Inh VIP TSHZ2	0.6666666666666666	0.8461538461538461	0.7457627118644068	165
20	Mic P2RY12	0.9675236806495264	0.9694915254237289	0.9685066034541145	1478
21	Mic TPT1	0.6086956521739131	0.6306306306306306	0.6194690265486725	115
22	OPC DOCK5	0.9974789915966387	1.0	0.9987379049221708	1190
23	Oli OPALIN	0.910905612244898	0.9947071523086566	0.9509637471287327	15680
24	Oli RASGRF1	0.9455587392550143	0.48547260022066935	0.6415552855407047	1396
25	Per1	0.9814814814814815	0.9464285714285714	0.9636363636363636	108
26	capEndo	0.8444444444444444	0.926829268292683	0.8837209302325582	90
0	Ast DPP10	0.9625	0.8517699115044248	0.9037558685446011	400
1	Ast GRM3	0.9411764705882353	0.9837251356238698	0.9619805481874447	1156
2	Exc L2-3 CBLN2 LINC02306	0.9973460721868365	0.9936541512427287	0.9954966887417218	1884
3	Exc L4-5 RORB GABRG1	0.9947916666666666	0.9845360824742269	0.9896373056994819	768
4	Exc L4-5 RORB IL1RAPL2	0.9693181818181819	0.9976608187134502	0.98328530259366	880
5	Exc L6 CT	0.9825581395348837	0.9184782608695652	0.949438202247191	172
6	Exc L6 THEMIS NFIA	0.9973821989528796	0.9744245524296675	0.9857697283311772	382
7	Exc L6b	0.9270833333333334	0.994413407821229	0.9595687331536388	192
8	Inh ENOX2 SPHKAP	0.5657894736842105	0.8037383177570093	0.664092664092664	152
9	Inh FBN2 EPB41L4A	0.796875	0.7285714285714285	0.7611940298507462	64
10	Inh GPC5 RIT2	0.7432432432432432	0.8333333333333334	0.7857142857142858	74
11	Inh L1-6 LAMP5 CA13	0.8348623853211009	0.9578947368421052	0.892156862745098	109
12	Inh L3-5 SST MAFB	0.9659367396593674	0.8611713665943601	0.9105504587155963	411
13	Inh LAMP5 NRG1 (Rosehip)	0.9855595667870036	0.934931506849315	0.9595782073813709	277
14	Inh PVALB CA8 (Chandelier)	1.0	0.9925373134328358	0.9962546816479401	133
15	Inh PVALB HTR4	0.9764150943396226	0.7040816326530612	0.8181818181818181	424
16	Inh PVALB SULF1	0.20535714285714285	0.8518518518518519	0.3309352517985612	224
17	Inh RYR3 TSHZ2	0.9969879518072289	0.7471783295711061	0.8541935483870967	332
18	Inh VIP ABI3BP	0.6153846153846154	0.9552238805970149	0.7485380116959064	104
19	Inh VIP TSHZ2	0.5393939393939394	0.8557692307692307	0.6617100371747212	165
20	Mic P2RY12	0.9756427604871448	0.960692871419054	0.9681101040617657	1478
21	Mic TPT1	0.48695652173913045	0.6292134831460674	0.5490196078431373	115
22	OPC DOCK5	0.9983193277310924	1.0	0.9991589571068125	1190
23	Oli OPALIN	0.9001913265306123	0.9950652097285866	0.9452536413862381	15680
24	Oli RASGRF1	0.9505730659025788	0.45885200553250344	0.6189365671641791	1396
25	Per1	0.9444444444444444	0.9714285714285714	0.9577464788732395	108
26	capEndo	0.8333333333333334	0.8823529411764706	0.8571428571428571	90
0	Ast DPP10	0.9525	0.8561797752808988	0.9017751479289942	400
1	Ast GRM3	0.9446366782006921	0.979372197309417	0.9616908850726553	1156
2	Exc L2-3 CBLN2 LINC02306	0.9936305732484076	0.9946865037194474	0.9941582580987787	1884
3	Exc L4-5 RORB GABRG1	0.9921875	0.9896103896103896	0.9908972691807542	768
4	Exc L4-5 RORB IL1RAPL2	0.9840909090909091	0.9942594718714122	0.989149057681325	880
5	Exc L6 CT	0.9767441860465116	0.9438202247191011	0.9599999999999999	172
6	Exc L6 THEMIS NFIA	1.0	0.9670886075949368	0.9832689832689833	382
7	Exc L6b	0.9479166666666666	0.9891304347826086	0.9680851063829786	192
8	Inh ENOX2 SPHKAP	0.618421052631579	0.7966101694915254	0.6962962962962964	152
9	Inh FBN2 EPB41L4A	0.8125	0.7647058823529411	0.787878787878788	64
10	Inh GPC5 RIT2	0.6891891891891891	0.8225806451612904	0.75	74
11	Inh L1-6 LAMP5 CA13	0.926605504587156	0.9528301886792453	0.9395348837209303	109
12	Inh L3-5 SST MAFB	0.9708029197080292	0.8730853391684902	0.9193548387096774	411
13	Inh LAMP5 NRG1 (Rosehip)	0.9783393501805054	0.9713261648745519	0.9748201438848921	277
14	Inh PVALB CA8 (Chandelier)	1.0	1.0	1.0	133
15	Inh PVALB HTR4	0.9811320754716981	0.6830870279146142	0.8054211035818006	424
16	Inh PVALB SULF1	0.14732142857142858	0.7857142857142857	0.2481203007518797	224
17	Inh RYR3 TSHZ2	0.9759036144578314	0.8140703517587939	0.8876712328767123	332
18	Inh VIP ABI3BP	0.6442307692307693	0.9054054054054054	0.7528089887640449	104
19	Inh VIP TSHZ2	0.703030303030303	0.8721804511278195	0.778523489932886	165
20	Mic P2RY12	0.9688768606224628	0.9597855227882037	0.9643097643097645	1478
21	Mic TPT1	0.4782608695652174	0.6043956043956044	0.5339805825242718	115
22	OPC DOCK5	0.9983193277310924	1.0	0.9991589571068125	1190
23	Oli OPALIN	0.9333545918367347	0.991061149861177	0.9613426610175059	15680
24	Oli RASGRF1	0.9068767908309455	0.548051948051948	0.6832164058283864	1396
25	Per1	1.0	0.9557522123893806	0.9773755656108597	108
26	capEndo	0.8444444444444444	0.95	0.8941176470588236	90
0	Ast DPP10	0.965	0.8558758314855875	0.9071680376028202	400
1	Ast GRM3	0.9437716262975778	0.9846570397111913	0.9637809187279152	1156
2	Exc L2-3 CBLN2 LINC02306	0.9925690021231423	0.9957401490947817	0.9941520467836257	1884
3	Exc L4-5 RORB GABRG1	0.9973958333333334	0.9909443725743855	0.9941596365996106	768
4	Exc L4-5 RORB IL1RAPL2	0.9806818181818182	0.9988425925925926	0.9896788990825688	880
5	Exc L6 CT	0.9825581395348837	0.9441340782122905	0.9629629629629629	172
6	Exc L6 THEMIS NFIA	1.0	0.9597989949748744	0.9794871794871796	382
7	Exc L6b	0.9479166666666666	0.9891304347826086	0.9680851063829786	192
8	Inh ENOX2 SPHKAP	0.625	0.7089552238805971	0.6643356643356644	152
9	Inh FBN2 EPB41L4A	0.5625	0.782608695652174	0.6545454545454547	64
10	Inh GPC5 RIT2	0.7027027027027027	0.8387096774193549	0.7647058823529411	74
11	Inh L1-6 LAMP5 CA13	0.8440366972477065	0.9583333333333334	0.8975609756097562	109
12	Inh L3-5 SST MAFB	0.9635036496350365	0.8839285714285714	0.9220023282887079	411
13	Inh LAMP5 NRG1 (Rosehip)	0.9819494584837545	0.9347079037800687	0.9577464788732395	277
14	Inh PVALB CA8 (Chandelier)	1.0	1.0	1.0	133
15	Inh PVALB HTR4	0.9834905660377359	0.6515625	0.7838345864661656	424
16	Inh PVALB SULF1	0.07589285714285714	0.7727272727272727	0.13821138211382114	224
17	Inh RYR3 TSHZ2	0.9969879518072289	0.7574370709382151	0.8608582574772431	332
18	Inh VIP ABI3BP	0.5961538461538461	0.8732394366197183	0.7085714285714285	104
19	Inh VIP TSHZ2	0.509090909090909	0.8842105263157894	0.6461538461538462	165
20	Mic P2RY12	0.9844384303112313	0.9547244094488189	0.9693537641572285	1478
21	Mic TPT1	0.4	0.6865671641791045	0.5054945054945055	115
22	OPC DOCK5	0.9983193277310924	1.0	0.9991589571068125	1190
23	Oli OPALIN	0.9262755102040816	0.9927546138072454	0.9583635763774332	15680
24	Oli RASGRF1	0.9255014326647565	0.5279934613812832	0.6723913609159511	1396
25	Per1	0.9166666666666666	0.9519230769230769	0.9339622641509433	108
26	capEndo	0.8888888888888888	0.8888888888888888	0.8888888888888888	90
