# Supplementary material for: Interpretable deep generative ensemble learning for single-cell omics with Hydra
Source: Mol Syst Biol. 2026 Apr 11;22(7):1161–79. doi: 10.1038/s44320-026-00208-7 (PMC13328726; doi:10.1038/s44320-026-00208-7)
Supplement: Supplementary file 6 — Source data Fig. 5 [file 44320_2026_208_MOESM6_ESM.zip › SD figure 5/5A/all_cell_type_results_MOFA2.csv]

cell_type_id	cell_type	recall	precision	f1_score	number
0	OPC DOCK5	0.9907563025210084	0.41368421052631577	0.5836633663366336	1190
1	Oli OPALIN	0.9906887755102041	0.9307927377314399	0.9598072229602398	15680
2	Oli RASGRF1	0.19340974212034384	0.656934306569343	0.2988378527946873	1396
3	Exc L2-3 CBLN2 LINC02306	0.9219745222929936	0.8768298838970217	0.8988357050452781	1884
4	Exc L4-5 RORB GABRG1	0.75	0.5363128491620112	0.6254071661237786	768
5	Ast DPP10	0.01	0.17391304347826086	0.018912529550827423	400
6	Ast GRM3	0.0	0.0	0.0	1156
7	Inh L3-5 SST MAFB	0.1362530413625304	0.2545454545454545	0.1774960380348653	411
8	Inh ENOX2 SPHKAP	0.0	0.0	0.0	152
9	Inh PVALB HTR4	0.9150943396226415	0.17572463768115942	0.2948328267477203	424
10	Mic P2RY12	0.9986468200270636	0.8806682577565632	0.9359543436905516	1478
11	Mic TPT1	0.0	0.0	0.0	115
12	Exc L6b	0.0	0.0	0.0	192
13	Exc L4-5 RORB IL1RAPL2	0.821590909090909	0.6080740117746005	0.6988883518608023	880
14	Inh LAMP5 NRG1 (Rosehip)	0.0	0.0	0.0	277
15	Exc L6 THEMIS NFIA	0.06544502617801047	1.0	0.12285012285012285	382
16	Exc L6 CT	0.0	0.0	0.0	172
17	Inh PVALB SULF1	0.0	0.0	0.0	224
18	Inh RYR3 TSHZ2	0.0	0.0	0.0	332
19	Inh L1-6 LAMP5 CA13	0.0	0.0	0.0	109
20	Inh PVALB CA8 (Chandelier)	0.0	0.0	0.0	133
21	Inh VIP TSHZ2	0.0	0.0	0.0	165
22	Per1	0.0	0.0	0.0	108
23	Inh VIP ABI3BP	0.0	0.0	0.0	104
24	Inh GPC5 RIT2	0.0	0.0	0.0	74
25	Inh FBN2 EPB41L4A	0.0	0.0	0.0	64
26	capEndo	0.0	0.0	0.0	90
0	Oli RASGRF1	0.012893982808022923	0.6923076923076923	0.025316455696202535	1396
1	Mic P2RY12	0.9959404600811907	0.8689492325855962	0.9281210592686002	1478
2	Exc L4-5 RORB IL1RAPL2	0.0	0.0	0.0	880
3	Oli OPALIN	0.999234693877551	0.92218952324897	0.9591674318947045	15680
4	Exc L4-5 RORB GABRG1	0.0	0.0	0.0	768
5	Ast DPP10	0.0	0.0	0.0	400
6	Ast GRM3	0.0	0.0	0.0	1156
7	Inh L3-5 SST MAFB	0.0	0.0	0.0	411
8	Exc L2-3 CBLN2 LINC02306	1.0	0.19523316062176166	0.32668631870990117	1884
9	Inh PVALB HTR4	0.0	0.0	0.0	424
10	Mic TPT1	0.0	0.0	0.0	115
11	OPC DOCK5	0.0	0.0	0.0	1190
12	Exc L6b	0.0	0.0	0.0	192
13	Inh VIP TSHZ2	0.0	0.0	0.0	165
14	Inh LAMP5 NRG1 (Rosehip)	0.0	0.0	0.0	277
15	capEndo	0.0	0.0	0.0	90
16	Inh RYR3 TSHZ2	0.0	0.0	0.0	332
17	Exc L6 THEMIS NFIA	0.0	0.0	0.0	382
18	Exc L6 CT	0.0	0.0	0.0	172
19	Inh PVALB SULF1	0.0	0.0	0.0	224
20	Inh L1-6 LAMP5 CA13	0.0	0.0	0.0	109
21	Inh ENOX2 SPHKAP	0.0	0.0	0.0	152
22	Inh PVALB CA8 (Chandelier)	0.0	0.0	0.0	133
23	Per1	0.0	0.0	0.0	108
24	Inh VIP ABI3BP	0.0	0.0	0.0	104
25	Inh GPC5 RIT2	0.0	0.0	0.0	74
26	Inh FBN2 EPB41L4A	0.0	0.0	0.0	64
0	OPC DOCK5	0.992436974789916	0.8381831085876508	0.9088110811850711	1190
1	Oli OPALIN	0.9948979591836735	0.9318439758676303	0.9623392245766633	15680
2	Oli RASGRF1	0.12822349570200572	0.7366255144032922	0.21842586943258083	1396
3	Mic P2RY12	0.989851150202977	0.8209876543209876	0.8975460122699386	1478
4	Exc L4-5 RORB IL1RAPL2	0.6636363636363637	0.6026831785345718	0.6316928069226609	880
5	Exc L2-3 CBLN2 LINC02306	0.971868365180467	0.8203405017921147	0.8896987366375121	1884
6	Exc L4-5 RORB GABRG1	0.6158854166666666	0.5209251101321586	0.5644391408114559	768
7	Ast DPP10	0.0525	0.525	0.09545454545454546	400
8	Ast GRM3	0.9541522491349481	0.7585969738651994	0.8452107279693487	1156
9	Inh L3-5 SST MAFB	0.22871046228710462	0.5766871165644172	0.3275261324041812	411
10	Inh ENOX2 SPHKAP	0.0	0.0	0.0	152
11	Inh PVALB HTR4	0.22169811320754718	0.6025641025641025	0.3241379310344828	424
12	Mic TPT1	0.0	0.0	0.0	115
13	Exc L6b	0.0	0.0	0.0	192
14	Inh VIP TSHZ2	0.5454545454545454	0.05878510777269758	0.1061320754716981	165
15	Inh LAMP5 NRG1 (Rosehip)	0.010830324909747292	0.10344827586206896	0.0196078431372549	277
16	Inh RYR3 TSHZ2	0.24397590361445784	0.5159235668789809	0.3312883435582822	332
17	Exc L6 THEMIS NFIA	0.23036649214659685	0.5906040268456376	0.33145009416195853	382
18	Exc L6 CT	0.0	0.0	0.0	172
19	Inh PVALB SULF1	0.20982142857142858	0.12020460358056266	0.15284552845528457	224
20	Inh L1-6 LAMP5 CA13	0.0	0.0	0.0	109
21	Inh PVALB CA8 (Chandelier)	0.0	0.0	0.0	133
22	Inh VIP ABI3BP	0.0	0.0	0.0	104
23	Inh GPC5 RIT2	0.0	0.0	0.0	74
24	Per1	0.009259259259259259	0.16666666666666666	0.017543859649122806	108
25	capEndo	0.0	0.0	0.0	90
26	Inh FBN2 EPB41L4A	0.0	0.0	0.0	64
0	OPC DOCK5	0.992436974789916	0.4886222589987588	0.6548378153590241	1190
1	Oli OPALIN	0.9901147959183674	0.9342279456011554	0.9613598365223853	15680
2	Oli RASGRF1	0.2170487106017192	0.6630196936542669	0.3270372369131139	1396
3	Mic P2RY12	0.9661705006765899	0.8975487115021998	0.9305962854349951	1478
4	Exc L4-5 RORB IL1RAPL2	0.9238636363636363	0.5369881109643329	0.6791979949874687	880
5	Exc L2-3 CBLN2 LINC02306	0.9416135881104034	0.8496168582375478	0.8932527693856999	1884
6	Exc L4-5 RORB GABRG1	0.4921875	0.586046511627907	0.535031847133758	768
7	Ast DPP10	0.0	0.0	0.0	400
8	Inh L3-5 SST MAFB	0.0	0.0	0.0	411
9	Inh ENOX2 SPHKAP	0.0	0.0	0.0	152
10	Inh PVALB HTR4	0.025943396226415096	0.09821428571428571	0.041044776119402986	424
11	Mic TPT1	0.0	0.0	0.0	115
12	Exc L6b	0.0	0.0	0.0	192
13	Ast GRM3	0.9757785467128027	0.38990667127549256	0.5571746110150655	1156
14	Inh LAMP5 NRG1 (Rosehip)	0.0	0.0	0.0	277
15	capEndo	0.0	0.0	0.0	90
16	Inh RYR3 TSHZ2	0.0	0.0	0.0	332
17	Exc L6 THEMIS NFIA	0.0549738219895288	0.84	0.1031941031941032	382
18	Exc L6 CT	0.0	0.0	0.0	172
19	Inh PVALB SULF1	0.0	0.0	0.0	224
20	Inh L1-6 LAMP5 CA13	0.0	0.0	0.0	109
21	Inh PVALB CA8 (Chandelier)	0.0	0.0	0.0	133
22	Inh VIP TSHZ2	0.0	0.0	0.0	165
23	Per1	0.0	0.0	0.0	108
24	Inh VIP ABI3BP	0.0	0.0	0.0	104
25	Inh GPC5 RIT2	0.0	0.0	0.0	74
26	Inh FBN2 EPB41L4A	0.0	0.0	0.0	64
0	OPC DOCK5	0.9840336134453781	0.9774624373956594	0.9807370184254607	1190
1	Oli OPALIN	0.9894770408163265	0.9372923337159428	0.9626780008066267	15680
2	Oli RASGRF1	0.2664756446991404	0.6876155268022182	0.38409912235415594	1396
3	Mic P2RY12	0.9952638700947226	0.8582263710618436	0.9216791979949875	1478
4	Exc L4-5 RORB IL1RAPL2	0.0011363636363636363	0.047619047619047616	0.002219755826859045	880
5	Exc L2-3 CBLN2 LINC02306	0.9994692144373672	0.44015895278167366	0.6111652061019149	1884
6	Exc L4-5 RORB GABRG1	0.0	0.0	0.0	768
7	Ast DPP10	0.0	0.0	0.0	400
8	Ast GRM3	1.0	0.7131400370141888	0.8325531148721643	1156
9	Inh L3-5 SST MAFB	0.6861313868613139	0.2751219512195122	0.392757660167131	411
10	Inh PVALB HTR4	0.5094339622641509	0.1564083997103548	0.23933518005540164	424
11	Exc L6b	0.0	0.0	0.0	192
12	Mic TPT1	0.0	0.0	0.0	115
13	Inh VIP TSHZ2	0.0	0.0	0.0	165
14	Inh LAMP5 NRG1 (Rosehip)	0.0	0.0	0.0	277
15	Inh RYR3 TSHZ2	0.03313253012048193	0.39285714285714285	0.061111111111111116	332
16	Exc L6 CT	0.0	0.0	0.0	172
17	Inh PVALB SULF1	0.0	0.0	0.0	224
18	Exc L6 THEMIS NFIA	0.0	0.0	0.0	382
19	Inh ENOX2 SPHKAP	0.0	0.0	0.0	152
20	Inh PVALB CA8 (Chandelier)	0.0	0.0	0.0	133
21	Per1	0.0	0.0	0.0	108
22	Inh L1-6 LAMP5 CA13	0.0	0.0	0.0	109
23	Inh VIP ABI3BP	0.0	0.0	0.0	104
24	Inh FBN2 EPB41L4A	0.0	0.0	0.0	64
25	Inh GPC5 RIT2	0.0	0.0	0.0	74
26	capEndo	0.0	0.0	0.0	90
