# Supplementary material for: Interpretable deep generative ensemble learning for single-cell omics with Hydra
Source: Mol Syst Biol. 2026 Apr 11;22(7):1161–79. doi: 10.1038/s44320-026-00208-7 (PMC13328726; doi:10.1038/s44320-026-00208-7)
Supplement: Supplementary file 6 — Source data Fig. 5 [file 44320_2026_208_MOESM6_ESM.zip › SD figure 5/5A/all_cell_type_results_scJoint.csv]

cell_type_id	cell_type	recall	precision	f1_score	number
0	OPC DOCK5	0.9983193277310924	0.9991589571068125	0.9987389659520807	1190
1	Oli OPALIN	0.9836734693877551	0.9734915425397627	0.9785560208095418	15680
2	Oli RASGRF1	0.7055873925501432	0.7924376508447305	0.7464948844259189	1396
3	Exc L2-3 CBLN2 LINC02306	0.9952229299363057	0.940320962888666	0.966993295513151	1884
4	Exc L4-5 RORB GABRG1	0.9791666666666666	0.9778933680104032	0.9785296031229668	768
5	Ast DPP10	0.5175	0.8697478991596639	0.6489028213166144	400
6	Ast GRM3	0.9757785467128027	0.8474830954169797	0.9071170084439083	1156
7	Inh L3-5 SST MAFB	0.9829683698296837	0.6422893481717011	0.7769230769230769	411
8	Inh ENOX2 SPHKAP	0.03289473684210526	0.45454545454545453	0.061349693251533735	152
9	Inh PVALB HTR4	0.9504716981132075	0.6032934131736527	0.7380952380952381	424
10	Mic P2RY12	0.9993234100135318	0.8924471299093656	0.9428662623683371	1478
11	Mic TPT1	0.0	0.0	0.0	115
12	Exc L6b	0.3072916666666667	0.8676470588235294	0.4538461538461539	192
13	Exc L4-5 RORB IL1RAPL2	0.9681818181818181	0.7661870503597122	0.8554216867469879	880
14	Inh LAMP5 NRG1 (Rosehip)	0.9855595667870036	0.718421052631579	0.8310502283105022	277
15	Exc L6 THEMIS NFIA	0.5602094240837696	0.8770491803278688	0.6837060702875399	382
16	Exc L6 CT	0.5174418604651163	0.898989898989899	0.6568265682656828	172
17	Inh PVALB SULF1	0.2857142857142857	0.48484848484848486	0.3595505617977528	224
18	Inh RYR3 TSHZ2	0.9969879518072289	0.6353166986564299	0.7760844079718638	332
19	Inh L1-6 LAMP5 CA13	0.045871559633027525	0.5	0.08403361344537816	109
20	Inh PVALB CA8 (Chandelier)	0.3157894736842105	0.9767441860465116	0.4772727272727272	133
21	Inh VIP TSHZ2	0.19393939393939394	0.7111111111111111	0.3047619047619048	165
22	Per1	0.6481481481481481	0.8045977011494253	0.7179487179487181	108
23	Inh VIP ABI3BP	0.19230769230769232	0.6896551724137931	0.30075187969924816	104
24	Inh GPC5 RIT2	0.013513513513513514	0.3333333333333333	0.025974025974025972	74
25	Inh FBN2 EPB41L4A	0.0	0.0	0.0	64
26	capEndo	0.16666666666666666	0.9375	0.2830188679245283	90
0	Oli RASGRF1	0.6919770773638968	0.7944078947368421	0.7396630934150077	1396
1	Mic P2RY12	0.9993234100135318	0.8919082125603864	0.9425654116145501	1478
2	Exc L4-5 RORB IL1RAPL2	0.9715909090909091	0.8524426719840479	0.9081253319171534	880
3	Oli OPALIN	0.9841198979591836	0.9724602974539954	0.9782553569164447	15680
4	Exc L4-5 RORB GABRG1	0.9895833333333334	0.9806451612903225	0.9850939727802982	768
5	Ast DPP10	0.59	0.9111969111969112	0.7162367223065251	400
6	Ast GRM3	0.9809688581314879	0.8597422289613343	0.9163636363636364	1156
7	Inh L3-5 SST MAFB	0.9951338199513382	0.6311728395061729	0.7724268177525968	411
8	Exc L2-3 CBLN2 LINC02306	0.9968152866242038	0.9169921875	0.955239064089522	1884
9	Inh PVALB HTR4	0.910377358490566	0.630718954248366	0.7451737451737451	424
10	Mic TPT1	0.0	0.0	0.0	115
11	OPC DOCK5	0.9983193277310924	0.9991589571068125	0.9987389659520807	1190
12	Exc L6b	0.515625	0.9252336448598131	0.6622073578595318	192
13	Inh VIP TSHZ2	0.1393939393939394	0.7666666666666667	0.2358974358974359	165
14	Inh LAMP5 NRG1 (Rosehip)	0.9891696750902527	0.7116883116883117	0.8277945619335347	277
15	capEndo	0.2222222222222222	0.8	0.3478260869565218	90
16	Inh RYR3 TSHZ2	0.9909638554216867	0.591726618705036	0.740990990990991	332
17	Exc L6 THEMIS NFIA	0.4973821989528796	0.8296943231441049	0.6219312602291326	382
18	Exc L6 CT	0.6162790697674418	0.9137931034482759	0.736111111111111	172
19	Inh PVALB SULF1	0.32589285714285715	0.5104895104895105	0.3978201634877384	224
20	Inh L1-6 LAMP5 CA13	0.0	0.0	0.0	109
21	Inh ENOX2 SPHKAP	0.0	0.0	0.0	152
22	Inh PVALB CA8 (Chandelier)	0.49624060150375937	1.0	0.6633165829145727	133
23	Per1	0.6203703703703703	0.9054054054054054	0.7362637362637362	108
24	Inh VIP ABI3BP	0.11538461538461539	0.4444444444444444	0.183206106870229	104
25	Inh GPC5 RIT2	0.0	0.0	0.0	74
26	Inh FBN2 EPB41L4A	0.0	0.0	0.0	64
0	OPC DOCK5	0.9991596638655462	1.0	0.9995796553173603	1190
1	Oli OPALIN	0.9846301020408164	0.9706400100590972	0.9775850060153234	15680
2	Oli RASGRF1	0.6683381088825215	0.7940425531914893	0.7257876312718787	1396
3	Mic P2RY12	1.0	0.8802858844550328	0.9363319607222046	1478
4	Exc L4-5 RORB IL1RAPL2	0.9659090909090909	0.8928571428571429	0.9279475982532751	880
5	Exc L2-3 CBLN2 LINC02306	0.9973460721868365	0.9437468608739327	0.9698064516129031	1884
6	Exc L4-5 RORB GABRG1	0.9895833333333334	0.975609756097561	0.982546864899806	768
7	Ast DPP10	0.635	0.9039145907473309	0.7459618208516886	400
8	Ast GRM3	0.976643598615917	0.8785992217898833	0.9250307251126587	1156
9	Inh L3-5 SST MAFB	0.9878345498783455	0.6333853354134166	0.7718631178707225	411
10	Inh ENOX2 SPHKAP	0.039473684210526314	0.5454545454545454	0.07361963190184048	152
11	Inh PVALB HTR4	0.9174528301886793	0.6429752066115703	0.7560738581146745	424
12	Mic TPT1	0.0	0.0	0.0	115
13	Exc L6b	0.703125	0.8282208588957055	0.7605633802816901	192
14	Inh VIP TSHZ2	0.24242424242424243	0.6060606060606061	0.3463203463203463	165
15	Inh LAMP5 NRG1 (Rosehip)	0.9891696750902527	0.6936708860759494	0.8154761904761905	277
16	Inh RYR3 TSHZ2	0.9939759036144579	0.6407766990291263	0.7792207792207793	332
17	Exc L6 THEMIS NFIA	0.7277486910994765	0.9586206896551724	0.8273809523809524	382
18	Exc L6 CT	0.563953488372093	0.9238095238095239	0.700361010830325	172
19	Inh PVALB SULF1	0.3080357142857143	0.575	0.4011627906976744	224
20	Inh L1-6 LAMP5 CA13	0.009174311926605505	1.0	0.018181818181818184	109
21	Inh PVALB CA8 (Chandelier)	0.6090225563909775	0.9878048780487805	0.7534883720930233	133
22	Inh VIP ABI3BP	0.2403846153846154	0.8620689655172413	0.37593984962406013	104
23	Inh GPC5 RIT2	0.013513513513513514	1.0	0.026666666666666665	74
24	Per1	0.5555555555555556	0.8450704225352113	0.6703910614525139	108
25	capEndo	0.16666666666666666	1.0	0.2857142857142857	90
26	Inh FBN2 EPB41L4A	0.171875	0.8461538461538461	0.2857142857142857	64
0	OPC DOCK5	0.9991596638655462	0.998320738874895	0.9987400251994959	1190
1	Oli OPALIN	0.9878188775510204	0.9687285008443305	0.9781805551169914	15680
2	Oli RASGRF1	0.6489971346704871	0.8258887876025525	0.7268351383874849	1396
3	Mic P2RY12	0.9986468200270636	0.8918429003021148	0.942227896584743	1478
4	Exc L4-5 RORB IL1RAPL2	0.9659090909090909	0.8534136546184738	0.9061833688699361	880
5	Exc L2-3 CBLN2 LINC02306	0.994692144373673	0.9402910185649774	0.9667268506577251	1884
6	Exc L4-5 RORB GABRG1	0.9869791666666666	0.9768041237113402	0.9818652849740932	768
7	Ast DPP10	0.5725	0.8773946360153256	0.6928895612708018	400
8	Inh L3-5 SST MAFB	0.9951338199513382	0.6440944881889764	0.7820267686424474	411
9	Inh ENOX2 SPHKAP	0.02631578947368421	0.4444444444444444	0.04968944099378882	152
10	Inh PVALB HTR4	0.9457547169811321	0.5931952662721893	0.729090909090909	424
11	Mic TPT1	0.0	0.0	0.0	115
12	Exc L6b	0.5416666666666666	0.9811320754716981	0.697986577181208	192
13	Ast GRM3	0.9731833910034602	0.8548632218844985	0.9101941747572816	1156
14	Inh LAMP5 NRG1 (Rosehip)	0.9783393501805054	0.6843434343434344	0.8053491827637445	277
15	capEndo	0.17777777777777778	1.0	0.3018867924528302	90
16	Inh RYR3 TSHZ2	0.9969879518072289	0.6062271062271062	0.7539863325740318	332
17	Exc L6 THEMIS NFIA	0.662303664921466	0.8846153846153846	0.7574850299401198	382
18	Exc L6 CT	0.7267441860465116	0.946969696969697	0.8223684210526315	172
19	Inh PVALB SULF1	0.27232142857142855	0.5213675213675214	0.35777126099706746	224
20	Inh L1-6 LAMP5 CA13	0.05504587155963303	0.75	0.10256410256410257	109
21	Inh PVALB CA8 (Chandelier)	0.3533834586466165	1.0	0.5222222222222223	133
22	Inh VIP TSHZ2	0.12121212121212122	0.8695652173913043	0.2127659574468085	165
23	Per1	0.6111111111111112	0.868421052631579	0.7173913043478262	108
24	Inh VIP ABI3BP	0.11538461538461539	0.9230769230769231	0.20512820512820515	104
25	Inh GPC5 RIT2	0.0	0.0	0.0	74
26	Inh FBN2 EPB41L4A	0.0	0.0	0.0	64
0	OPC DOCK5	0.9983193277310924	0.9991589571068125	0.9987389659520807	1190
1	Oli OPALIN	0.9878188775510204	0.9704279180502475	0.9790461742675642	15680
2	Oli RASGRF1	0.6669054441260746	0.8282918149466192	0.7388888888888889	1396
3	Mic P2RY12	0.9986468200270636	0.8780487804878049	0.9344729344729346	1478
4	Exc L4-5 RORB IL1RAPL2	0.9420454545454545	0.8894849785407726	0.9150110375275937	880
5	Exc L2-3 CBLN2 LINC02306	0.9915074309978769	0.9448659585230147	0.9676249676249675	1884
6	Exc L4-5 RORB GABRG1	0.98828125	0.9440298507462687	0.9656488549618321	768
7	Ast DPP10	0.6575	0.9006849315068494	0.7601156069364163	400
8	Ast GRM3	0.9783737024221453	0.8870588235294118	0.9304812834224598	1156
9	Inh L3-5 SST MAFB	0.9951338199513382	0.6533546325878594	0.7888138862102217	411
10	Inh PVALB HTR4	0.9481132075471698	0.6203703703703703	0.75	424
11	Exc L6b	0.5208333333333334	0.9174311926605505	0.664451827242525	192
12	Mic TPT1	0.0	0.0	0.0	115
13	Inh VIP TSHZ2	0.10303030303030303	0.8095238095238095	0.18279569892473116	165
14	Inh LAMP5 NRG1 (Rosehip)	0.9927797833935018	0.7294429708222812	0.8409785932721713	277
15	Inh RYR3 TSHZ2	1.0	0.5794066317626527	0.7337016574585635	332
16	Exc L6 CT	0.6686046511627907	0.8518518518518519	0.749185667752443	172
17	Inh PVALB SULF1	0.36160714285714285	0.680672268907563	0.47230320699708456	224
18	Exc L6 THEMIS NFIA	0.6989528795811518	0.8449367088607594	0.7650429799426934	382
19	Inh ENOX2 SPHKAP	0.05263157894736842	0.4	0.09302325581395349	152
20	Inh PVALB CA8 (Chandelier)	0.5338345864661654	1.0	0.696078431372549	133
21	Per1	0.48148148148148145	0.8387096774193549	0.6117647058823529	108
22	Inh L1-6 LAMP5 CA13	0.08256880733944955	0.9	0.15126050420168066	109
23	Inh VIP ABI3BP	0.10576923076923077	0.7333333333333333	0.18487394957983191	104
24	Inh FBN2 EPB41L4A	0.015625	1.0	0.03076923076923077	64
25	Inh GPC5 RIT2	0.0	0.0	0.0	74
26	capEndo	0.2	0.9	0.32727272727272727	90
