# Supplementary material for: Interpretable deep generative ensemble learning for single-cell omics with Hydra
Source: Mol Syst Biol. 2026 Apr 11;22(7):1161–79. doi: 10.1038/s44320-026-00208-7 (PMC13328726; doi:10.1038/s44320-026-00208-7)
Supplement: Supplementary file 6 — Source data Fig. 5 [file 44320_2026_208_MOESM6_ESM.zip › SD figure 5/5A/all_cell_type_results_UMINT.csv]

cell_type_id	cell_type	recall	precision	f1_score	number
0	OPC DOCK5	0.9974789915966387	0.9949706621961442	0.9962232480067142	1190
1	Oli OPALIN	0.996938775510204	0.9272198825553117	0.9608162512677095	15680
2	Oli RASGRF1	0.12679083094555874	0.8082191780821918	0.21919504643962848	1396
3	Exc L2-3 CBLN2 LINC02306	0.964968152866242	0.9784714747039828	0.9716729021913415	1884
4	Exc L4-5 RORB GABRG1	0.8984375	0.5021834061135371	0.6442577030812325	768
5	Ast DPP10	0.0025	0.5	0.0049751243781094535	400
6	Ast GRM3	1.0	0.7344345616264295	0.8468864468864469	1156
7	Inh L3-5 SST MAFB	0.6447688564476886	0.5698924731182796	0.6050228310502284	411
8	Inh ENOX2 SPHKAP	0.15789473684210525	0.25	0.1935483870967742	152
9	Inh PVALB HTR4	0.44339622641509435	0.7800829875518672	0.5654135338345865	424
10	Mic P2RY12	0.996617050067659	0.9334600760456274	0.9640052356020943	1478
11	Mic TPT1	0.08695652173913043	0.9090909090909091	0.15873015873015872	115
12	Exc L6b	0.390625	0.47770700636942676	0.42979942693409745	192
13	Exc L4-5 RORB IL1RAPL2	0.4409090909090909	0.6891651865008881	0.5377685377685377	880
14	Inh LAMP5 NRG1 (Rosehip)	0.6750902527075813	0.5718654434250765	0.6192052980132451	277
15	Exc L6 THEMIS NFIA	0.5759162303664922	0.7746478873239436	0.6606606606606606	382
16	Exc L6 CT	0.023255813953488372	0.2	0.041666666666666664	172
17	Inh PVALB SULF1	0.7544642857142857	0.39858490566037735	0.521604938271605	224
18	Inh RYR3 TSHZ2	0.3674698795180723	0.5020576131687243	0.42434782608695654	332
19	Inh L1-6 LAMP5 CA13	0.5229357798165137	0.504424778761062	0.5135135135135136	109
20	Inh PVALB CA8 (Chandelier)	0.48872180451127817	0.5752212389380531	0.5284552845528455	133
21	Inh VIP TSHZ2	0.3393939393939394	0.25339366515837103	0.2901554404145078	165
22	Per1	0.9444444444444444	0.8095238095238095	0.8717948717948718	108
23	Inh VIP ABI3BP	0.07692307692307693	0.21621621621621623	0.11347517730496454	104
24	Inh GPC5 RIT2	0.5945945945945946	0.32592592592592595	0.4210526315789474	74
25	Inh FBN2 EPB41L4A	0.234375	0.23809523809523808	0.23622047244094488	64
26	capEndo	0.6222222222222222	0.875	0.7272727272727274	90
0	Oli RASGRF1	0.11962750716332378	0.9027027027027027	0.21125869702719796	1396
1	Mic P2RY12	0.9614343707713126	0.9633898305084746	0.9624111073484591	1478
2	Exc L4-5 RORB IL1RAPL2	0.6318181818181818	0.7853107344632768	0.7002518891687657	880
3	Oli OPALIN	0.9987882653061224	0.9269057765151515	0.961505402750491	15680
4	Exc L4-5 RORB GABRG1	0.84765625	0.6516516516516516	0.736842105263158	768
5	Ast DPP10	0.32	0.7150837988826816	0.4421416234887738	400
6	Ast GRM3	0.9576124567474048	0.8027556200145033	0.8733727810650888	1156
7	Inh L3-5 SST MAFB	0.7299270072992701	0.43541364296081275	0.5454545454545454	411
8	Exc L2-3 CBLN2 LINC02306	0.9416135881104034	0.982281284606866	0.9615176151761519	1884
9	Inh PVALB HTR4	0.6674528301886793	0.7146464646464646	0.6902439024390243	424
10	Mic TPT1	0.5391304347826087	0.543859649122807	0.5414847161572054	115
11	OPC DOCK5	0.9949579831932773	0.9974726200505476	0.9962137147665125	1190
12	Exc L6b	0.71875	0.4524590163934426	0.5553319919517103	192
13	Inh VIP TSHZ2	0.2545454545454545	0.2896551724137931	0.27096774193548384	165
14	Inh LAMP5 NRG1 (Rosehip)	0.4223826714801444	0.49159663865546216	0.4543689320388349	277
15	capEndo	0.8444444444444444	0.8636363636363636	0.853932584269663	90
16	Inh RYR3 TSHZ2	0.46686746987951805	0.4725609756097561	0.4696969696969697	332
17	Exc L6 THEMIS NFIA	0.5916230366492147	0.6402266288951841	0.6149659863945579	382
18	Exc L6 CT	0.3546511627906977	0.5596330275229358	0.43416370106761565	172
19	Inh PVALB SULF1	0.32589285714285715	0.3613861386138614	0.34272300469483574	224
20	Inh L1-6 LAMP5 CA13	0.027522935779816515	0.13636363636363635	0.04580152671755725	109
21	Inh ENOX2 SPHKAP	0.09868421052631579	0.1875	0.1293103448275862	152
22	Inh PVALB CA8 (Chandelier)	0.39849624060150374	0.39849624060150374	0.39849624060150374	133
23	Per1	0.8611111111111112	0.9489795918367347	0.9029126213592233	108
24	Inh VIP ABI3BP	0.17307692307692307	0.1935483870967742	0.18274111675126903	104
25	Inh GPC5 RIT2	0.16216216216216217	0.15	0.15584415584415584	74
26	Inh FBN2 EPB41L4A	0.21875	0.1917808219178082	0.20437956204379562	64
0	OPC DOCK5	0.9663865546218487	1.0	0.9829059829059829	1190
1	Oli OPALIN	0.9862882653061225	0.9340460228302229	0.9594565251108973	15680
2	Oli RASGRF1	0.25644699140401145	0.626970227670753	0.36400610066090494	1396
3	Mic P2RY12	0.9905277401894452	0.9475728155339805	0.9685742639761825	1478
4	Exc L4-5 RORB IL1RAPL2	0.8318181818181818	0.8501742160278746	0.8408960367604826	880
5	Exc L2-3 CBLN2 LINC02306	0.9798301486199575	0.9793103448275862	0.9795701777659857	1884
6	Exc L4-5 RORB GABRG1	0.875	0.8452830188679246	0.8598848368522073	768
7	Ast DPP10	0.76	0.500823723228995	0.6037735849056604	400
8	Ast GRM3	0.7352941176470589	0.8956796628029505	0.8076009501187648	1156
9	Inh L3-5 SST MAFB	0.4720194647201946	0.5359116022099447	0.501940491591203	411
10	Inh ENOX2 SPHKAP	0.3355263157894737	0.3355263157894737	0.3355263157894737	152
11	Inh PVALB HTR4	0.7311320754716981	0.7848101265822784	0.757020757020757	424
12	Mic TPT1	0.33043478260869563	0.7755102040816326	0.4634146341463415	115
13	Exc L6b	0.7760416666666666	0.8324022346368715	0.8032345013477089	192
14	Inh VIP TSHZ2	0.5878787878787879	0.20726495726495728	0.30647709320695105	165
15	Inh LAMP5 NRG1 (Rosehip)	0.6209386281588448	0.6907630522088354	0.6539923954372624	277
16	Inh RYR3 TSHZ2	0.39457831325301207	0.40683229813664595	0.40061162079510704	332
17	Exc L6 THEMIS NFIA	0.7931937172774869	0.8347107438016529	0.8134228187919463	382
18	Exc L6 CT	0.7151162790697675	0.6949152542372882	0.7048710601719198	172
19	Inh PVALB SULF1	0.5044642857142857	0.45564516129032256	0.47881355932203384	224
20	Inh L1-6 LAMP5 CA13	0.28440366972477066	0.5166666666666667	0.3668639053254439	109
21	Inh PVALB CA8 (Chandelier)	0.39097744360902253	0.5977011494252874	0.4727272727272727	133
22	Inh VIP ABI3BP	0.125	0.2765957446808511	0.17218543046357615	104
23	Inh GPC5 RIT2	0.1891891891891892	0.2692307692307692	0.22222222222222224	74
24	Per1	0.6759259259259259	0.8795180722891566	0.7643979057591622	108
25	capEndo	0.7	0.6176470588235294	0.65625	90
26	Inh FBN2 EPB41L4A	0.25	0.35555555555555557	0.2935779816513761	64
0	OPC DOCK5	0.9966386554621849	1.0	0.9983164983164983	1190
1	Oli OPALIN	0.998405612244898	0.9217498822421102	0.9585476365417586	15680
2	Oli RASGRF1	0.0659025787965616	0.8363636363636363	0.12217795484727755	1396
3	Mic P2RY12	0.972936400541272	0.9690026954177897	0.9709655638082376	1478
4	Exc L4-5 RORB IL1RAPL2	0.7306818181818182	0.6475327291037261	0.6865990389749065	880
5	Exc L2-3 CBLN2 LINC02306	0.9522292993630573	0.983013698630137	0.9673766513885144	1884
6	Exc L4-5 RORB GABRG1	0.7083333333333334	0.564901349948079	0.6285384170999422	768
7	Ast DPP10	0.715	0.6470588235294118	0.6793349168646081	400
8	Inh L3-5 SST MAFB	0.7785888077858881	0.3225806451612903	0.4561653599429793	411
9	Inh ENOX2 SPHKAP	0.0	0.0	0.0	152
10	Inh PVALB HTR4	0.6768867924528302	0.5797979797979798	0.6245919477693145	424
11	Mic TPT1	0.6	0.6764705882352942	0.6359447004608295	115
12	Exc L6b	0.125	0.3116883116883117	0.17843866171003717	192
13	Ast GRM3	0.8633217993079585	0.8974820143884892	0.8800705467372133	1156
14	Inh LAMP5 NRG1 (Rosehip)	0.2924187725631769	0.36818181818181817	0.32595573440643866	277
15	capEndo	0.8222222222222222	0.5481481481481482	0.6577777777777778	90
16	Inh RYR3 TSHZ2	0.3463855421686747	0.37337662337662336	0.359375	332
17	Exc L6 THEMIS NFIA	0.7146596858638743	0.6859296482412061	0.7	382
18	Exc L6 CT	0.023255813953488372	0.2	0.041666666666666664	172
19	Inh PVALB SULF1	0.0	0.0	0.0	224
20	Inh L1-6 LAMP5 CA13	0.1651376146788991	0.22784810126582278	0.19148936170212766	109
21	Inh PVALB CA8 (Chandelier)	0.0	0.0	0.0	133
22	Inh VIP TSHZ2	0.24848484848484848	0.2411764705882353	0.2447761194029851	165
23	Per1	0.5092592592592593	0.8208955223880597	0.6285714285714286	108
24	Inh VIP ABI3BP	0.18269230769230768	0.19	0.18627450980392157	104
25	Inh GPC5 RIT2	0.08108108108108109	0.08955223880597014	0.08510638297872342	74
26	Inh FBN2 EPB41L4A	0.125	0.3076923076923077	0.17777777777777778	64
0	OPC DOCK5	0.9957983193277311	1.0	0.9978947368421053	1190
1	Oli OPALIN	0.9854591836734694	0.9457705961562003	0.9652070710225498	15680
2	Oli RASGRF1	0.36962750716332377	0.6935483870967742	0.4822429906542056	1396
3	Mic P2RY12	0.9884979702300406	0.9499349804941483	0.9688328912466844	1478
4	Exc L4-5 RORB IL1RAPL2	0.9409090909090909	0.8015488867376573	0.8656560376372191	880
5	Exc L2-3 CBLN2 LINC02306	0.945859872611465	0.9679521998913634	0.956778523489933	1884
6	Exc L4-5 RORB GABRG1	0.9153645833333334	0.9643347050754458	0.9392117568470275	768
7	Ast DPP10	0.5975	0.7515723270440252	0.6657381615598886	400
8	Ast GRM3	0.9368512110726643	0.8608903020667726	0.8972659486329743	1156
9	Inh L3-5 SST MAFB	0.805352798053528	0.4578146611341632	0.5837742504409171	411
10	Inh PVALB HTR4	0.6509433962264151	0.6917293233082706	0.6707168894289186	424
11	Exc L6b	0.5677083333333334	0.7517241379310344	0.6468842729970327	192
12	Mic TPT1	0.34782608695652173	0.7407407407407407	0.47337278106508873	115
13	Inh VIP TSHZ2	0.09090909090909091	0.40540540540540543	0.14851485148514854	165
14	Inh LAMP5 NRG1 (Rosehip)	0.4584837545126354	0.6287128712871287	0.5302713987473905	277
15	Inh RYR3 TSHZ2	0.4457831325301205	0.5543071161048689	0.4941569282136895	332
16	Exc L6 CT	0.622093023255814	0.6604938271604939	0.6407185628742516	172
17	Inh PVALB SULF1	0.4419642857142857	0.49748743718592964	0.46808510638297873	224
18	Exc L6 THEMIS NFIA	0.7696335078534031	0.6950354609929078	0.7304347826086957	382
19	Inh ENOX2 SPHKAP	0.13815789473684212	0.25609756097560976	0.1794871794871795	152
20	Inh PVALB CA8 (Chandelier)	0.42105263157894735	0.37583892617449666	0.39716312056737585	133
21	Per1	0.4074074074074074	0.8301886792452831	0.5465838509316769	108
22	Inh L1-6 LAMP5 CA13	0.2018348623853211	0.26506024096385544	0.22916666666666669	109
23	Inh VIP ABI3BP	0.2980769230769231	0.2421875	0.2672413793103448	104
24	Inh FBN2 EPB41L4A	0.1875	0.16	0.1726618705035971	64
25	Inh GPC5 RIT2	0.3108108108108108	0.3194444444444444	0.31506849315068497	74
26	capEndo	0.8222222222222222	0.6016260162601627	0.6948356807511736	90
