# Supplementary material for: Interpretable deep generative ensemble learning for single-cell omics with Hydra
Source: Mol Syst Biol. 2026 Apr 11;22(7):1161–79. doi: 10.1038/s44320-026-00208-7 (PMC13328726; doi:10.1038/s44320-026-00208-7)
Supplement: Supplementary file 6 — Source data Fig. 5 [file 44320_2026_208_MOESM6_ESM.zip › SD figure 5/5A/all_cell_type_results_scMoMat.csv]

cell_type_id	cell_type	recall	precision	f1_score	number
0	OPC DOCK5	0.9436974789915966	0.6080129940443963	0.7395456042146856	1190
1	Oli OPALIN	0.9998724489795918	0.9167884919010584	0.956529697080626	15680
2	Oli RASGRF1	0.0	0.0	0.0	1396
3	Exc L2-3 CBLN2 LINC02306	0.8704883227176221	0.36713678083725093	0.516454101716265	1884
4	Exc L4-5 RORB GABRG1	0.0	0.0	0.0	768
5	Ast DPP10	0.0	0.0	0.0	400
6	Ast GRM3	0.9757785467128027	0.6048257372654156	0.7467725918570008	1156
7	Inh L3-5 SST MAFB	0.18491484184914841	0.2714285714285714	0.21997105643994208	411
8	Inh ENOX2 SPHKAP	0.0	0.0	0.0	152
9	Inh PVALB HTR4	0.02122641509433962	0.23076923076923078	0.03887688984881209	424
10	Mic P2RY12	0.9336941813261164	0.9108910891089109	0.9221516872702975	1478
11	Mic TPT1	0.0	0.0	0.0	115
12	Exc L6b	0.0	0.0	0.0	192
13	Exc L4-5 RORB IL1RAPL2	0.015909090909090907	0.35	0.03043478260869565	880
14	Inh LAMP5 NRG1 (Rosehip)	0.1371841155234657	0.16033755274261605	0.14785992217898836	277
15	Exc L6 THEMIS NFIA	0.020942408376963352	0.20512820512820512	0.03800475059382423	382
16	Exc L6 CT	0.0	0.0	0.0	172
17	Inh PVALB SULF1	0.29464285714285715	0.07508532423208192	0.11967361740707164	224
18	Inh RYR3 TSHZ2	0.012048192771084338	0.0784313725490196	0.020887728459530026	332
19	Inh L1-6 LAMP5 CA13	0.0	0.0	0.0	109
20	Inh PVALB CA8 (Chandelier)	0.0	0.0	0.0	133
21	Inh VIP TSHZ2	0.0	0.0	0.0	165
22	Per1	0.0	0.0	0.0	108
23	Inh VIP ABI3BP	0.0	0.0	0.0	104
24	Inh GPC5 RIT2	0.0	0.0	0.0	74
25	Inh FBN2 EPB41L4A	0.0	0.0	0.0	64
26	capEndo	0.0	0.0	0.0	90
0	Oli RASGRF1	0.0057306590257879654	0.7272727272727273	0.011371712864250177	1396
1	Mic P2RY12	0.9851150202976996	0.9032258064516129	0.9423948220064725	1478
2	Exc L4-5 RORB IL1RAPL2	0.0011363636363636363	1.0	0.002270147559591373	880
3	Oli OPALIN	0.9998086734693877	0.9171590709647224	0.9567021633661855	15680
4	Exc L4-5 RORB GABRG1	0.0	0.0	0.0	768
5	Ast DPP10	0.4125	0.3185328185328185	0.3594771241830065	400
6	Ast GRM3	0.8269896193771626	0.8026868178001679	0.8146570089475927	1156
7	Inh L3-5 SST MAFB	0.4282238442822384	0.23687752355316286	0.3050259965337955	411
8	Exc L2-3 CBLN2 LINC02306	0.8694267515923567	0.3829787234042553	0.5317318617107613	1884
9	Inh PVALB HTR4	0.41273584905660377	0.24717514124293785	0.30918727915194344	424
10	Mic TPT1	0.0	0.0	0.0	115
11	OPC DOCK5	0.9798319327731092	0.7296620775969962	0.8364418938307029	1190
12	Exc L6b	0.0	0.0	0.0	192
13	Inh VIP TSHZ2	0.012121212121212121	0.6666666666666666	0.02380952380952381	165
14	Inh LAMP5 NRG1 (Rosehip)	0.0	0.0	0.0	277
15	capEndo	0.0	0.0	0.0	90
16	Inh RYR3 TSHZ2	0.19578313253012047	0.10887772194304858	0.13993541442411198	332
17	Exc L6 THEMIS NFIA	0.0	0.0	0.0	382
18	Exc L6 CT	0.0	0.0	0.0	172
19	Inh PVALB SULF1	0.0	0.0	0.0	224
20	Inh L1-6 LAMP5 CA13	0.0	0.0	0.0	109
21	Inh ENOX2 SPHKAP	0.0	0.0	0.0	152
22	Inh PVALB CA8 (Chandelier)	0.0	0.0	0.0	133
23	Per1	0.0	0.0	0.0	108
24	Inh VIP ABI3BP	0.0	0.0	0.0	104
25	Inh GPC5 RIT2	0.0	0.0	0.0	74
26	Inh FBN2 EPB41L4A	0.0	0.0	0.0	64
0	OPC DOCK5	0.9613445378151261	0.7511490479317138	0.8433468485071878	1190
1	Oli OPALIN	0.9997448979591836	0.9167251461988304	0.9564368517388651	15680
2	Oli RASGRF1	0.0	0.0	0.0	1396
3	Mic P2RY12	0.976319350473613	0.9098360655737705	0.9419060052219321	1478
4	Exc L4-5 RORB IL1RAPL2	0.0	0.0	0.0	880
5	Exc L2-3 CBLN2 LINC02306	0.9235668789808917	0.3431952662721893	0.5004314063848144	1884
6	Exc L4-5 RORB GABRG1	0.0	0.0	0.0	768
7	Ast DPP10	0.14	0.2616822429906542	0.18241042345276876	400
8	Ast GRM3	0.9256055363321799	0.7147628590514362	0.8066339992461364	1156
9	Inh L3-5 SST MAFB	0.1411192214111922	0.23387096774193547	0.17602427921092564	411
10	Inh ENOX2 SPHKAP	0.0	0.0	0.0	152
11	Inh PVALB HTR4	0.0	0.0	0.0	424
12	Mic TPT1	0.0	0.0	0.0	115
13	Exc L6b	0.0	0.0	0.0	192
14	Inh VIP TSHZ2	0.0	0.0	0.0	165
15	Inh LAMP5 NRG1 (Rosehip)	0.47653429602888087	0.15348837209302327	0.23218997361477575	277
16	Inh RYR3 TSHZ2	0.06325301204819277	0.21428571428571427	0.09767441860465116	332
17	Exc L6 THEMIS NFIA	0.015706806282722512	0.4	0.030226700251889168	382
18	Exc L6 CT	0.0	0.0	0.0	172
19	Inh PVALB SULF1	0.05803571428571429	0.08843537414965986	0.07008086253369272	224
20	Inh L1-6 LAMP5 CA13	0.0	0.0	0.0	109
21	Inh PVALB CA8 (Chandelier)	0.0	0.0	0.0	133
22	Inh VIP ABI3BP	0.0	0.0	0.0	104
23	Inh GPC5 RIT2	0.0	0.0	0.0	74
24	Per1	0.0	0.0	0.0	108
25	capEndo	0.0	0.0	0.0	90
26	Inh FBN2 EPB41L4A	0.0	0.0	0.0	64
0	OPC DOCK5	0.9857142857142858	0.820853743876837	0.8957617411225659	1190
1	Oli OPALIN	0.9990433673469388	0.9172619744700785	0.9564075950912755	15680
2	Oli RASGRF1	0.0	0.0	0.0	1396
3	Mic P2RY12	0.9878213802435724	0.896255371393493	0.9398133247505632	1478
4	Exc L4-5 RORB IL1RAPL2	0.07045454545454545	0.33695652173913043	0.11654135338345864	880
5	Exc L2-3 CBLN2 LINC02306	0.9087048832271762	0.36722436722436724	0.5230675221509319	1884
6	Exc L4-5 RORB GABRG1	0.0	0.0	0.0	768
7	Ast DPP10	0.0	0.0	0.0	400
8	Inh L3-5 SST MAFB	0.7274939172749392	0.18972081218274112	0.3009562154001007	411
9	Inh ENOX2 SPHKAP	0.0	0.0	0.0	152
10	Inh PVALB HTR4	0.07311320754716981	0.30097087378640774	0.1176470588235294	424
11	Mic TPT1	0.0	0.0	0.0	115
12	Exc L6b	0.0	0.0	0.0	192
13	Ast GRM3	0.9740484429065744	0.6682492581602374	0.7926786342837029	1156
14	Inh LAMP5 NRG1 (Rosehip)	0.010830324909747292	0.42857142857142855	0.02112676056338028	277
15	capEndo	0.0	0.0	0.0	90
16	Inh RYR3 TSHZ2	0.0	0.0	0.0	332
17	Exc L6 THEMIS NFIA	0.0	0.0	0.0	382
18	Exc L6 CT	0.0	0.0	0.0	172
19	Inh PVALB SULF1	0.0	0.0	0.0	224
20	Inh L1-6 LAMP5 CA13	0.0	0.0	0.0	109
21	Inh PVALB CA8 (Chandelier)	0.0	0.0	0.0	133
22	Inh VIP TSHZ2	0.0	0.0	0.0	165
23	Per1	0.0	0.0	0.0	108
24	Inh VIP ABI3BP	0.0	0.0	0.0	104
25	Inh GPC5 RIT2	0.0	0.0	0.0	74
26	Inh FBN2 EPB41L4A	0.0	0.0	0.0	64
0	OPC DOCK5	0.9781512605042016	0.6982603479304139	0.8148407420371019	1190
1	Oli OPALIN	0.9996811224489796	0.9160773771258255	0.9560550150956055	15680
2	Oli RASGRF1	0.0	0.0	0.0	1396
3	Mic P2RY12	0.9776725304465493	0.878419452887538	0.925392251040666	1478
4	Exc L4-5 RORB IL1RAPL2	0.0	0.0	0.0	880
5	Exc L2-3 CBLN2 LINC02306	0.9018046709129511	0.36148936170212764	0.5160996354799514	1884
6	Exc L4-5 RORB GABRG1	0.0	0.0	0.0	768
7	Ast DPP10	0.1425	0.2626728110599078	0.18476499189627227	400
8	Ast GRM3	0.9083044982698962	0.7483962936564504	0.8206330597889802	1156
9	Inh L3-5 SST MAFB	0.5961070559610706	0.1772793053545586	0.27328499721137756	411
10	Inh PVALB HTR4	0.11320754716981132	0.21621621621621623	0.14860681114551086	424
11	Exc L6b	0.0	0.0	0.0	192
12	Mic TPT1	0.0	0.0	0.0	115
13	Inh VIP TSHZ2	0.0	0.0	0.0	165
14	Inh LAMP5 NRG1 (Rosehip)	0.0036101083032490976	0.07692307692307693	0.006896551724137932	277
15	Inh RYR3 TSHZ2	0.0	0.0	0.0	332
16	Exc L6 CT	0.0	0.0	0.0	172
17	Inh PVALB SULF1	0.0	0.0	0.0	224
18	Exc L6 THEMIS NFIA	0.0	0.0	0.0	382
19	Inh ENOX2 SPHKAP	0.0	0.0	0.0	152
20	Inh PVALB CA8 (Chandelier)	0.0	0.0	0.0	133
21	Per1	0.0	0.0	0.0	108
22	Inh L1-6 LAMP5 CA13	0.0	0.0	0.0	109
23	Inh VIP ABI3BP	0.0	0.0	0.0	104
24	Inh FBN2 EPB41L4A	0.0	0.0	0.0	64
25	Inh GPC5 RIT2	0.0	0.0	0.0	74
26	capEndo	0.0	0.0	0.0	90
