# Supplementary material for: Interpretable deep generative ensemble learning for single-cell omics with Hydra
Source: Mol Syst Biol. 2026 Apr 11;22(7):1161–79. doi: 10.1038/s44320-026-00208-7 (PMC13328726; doi:10.1038/s44320-026-00208-7)
Supplement: Supplementary file 6 — Source data Fig. 5 [file 44320_2026_208_MOESM6_ESM.zip › SD figure 5/5A/all_cell_type_results_scGlue.csv]

cell_type_id	cell_type	recall	precision	f1_score	number
0	OPC DOCK5	0.9932773109243698	1.0	0.9966273187183812	1190
1	Oli OPALIN	0.9997448979591836	0.9157611870545624	0.9559119458503568	15680
2	Oli RASGRF1	0.10744985673352435	0.9803921568627451	0.19367333763718528	1396
3	Exc L2-3 CBLN2 LINC02306	0.9962845010615711	0.8972275334608031	0.9441649899396377	1884
4	Exc L4-5 RORB GABRG1	0.984375	0.9830949284785435	0.9837345478204294	768
5	Ast DPP10	0.4725	0.9043062200956937	0.6206896551724138	400
6	Ast GRM3	0.9662629757785467	0.8652207591014718	0.9129546383326521	1156
7	Inh L3-5 SST MAFB	0.9367396593673966	0.6072555205047319	0.7368421052631577	411
8	Inh ENOX2 SPHKAP	0.0	0.0	0.0	152
9	Inh PVALB HTR4	0.9764150943396226	0.5335051546391752	0.69	424
10	Mic P2RY12	0.993234100135318	0.9273531269740998	0.9591636720026135	1478
11	Mic TPT1	0.0	0.0	0.0	115
12	Exc L6b	0.5625	0.5320197044334976	0.5468354430379747	192
13	Exc L4-5 RORB IL1RAPL2	0.9636363636363636	0.906951871657754	0.934435261707989	880
14	Inh LAMP5 NRG1 (Rosehip)	0.9855595667870036	0.7146596858638743	0.8285280728376326	277
15	Exc L6 THEMIS NFIA	0.5130890052356021	0.8305084745762712	0.6343042071197411	382
16	Exc L6 CT	0.1686046511627907	0.5471698113207547	0.2577777777777778	172
17	Inh PVALB SULF1	0.0	0.0	0.0	224
18	Inh RYR3 TSHZ2	0.9487951807228916	0.5575221238938053	0.7023411371237458	332
19	Inh L1-6 LAMP5 CA13	0.0	0.0	0.0	109
20	Inh PVALB CA8 (Chandelier)	0.015037593984962405	1.0	0.029629629629629624	133
21	Inh VIP TSHZ2	0.0	0.0	0.0	165
22	Per1	0.8796296296296297	0.625	0.7307692307692306	108
23	Inh VIP ABI3BP	0.0	0.0	0.0	104
24	Inh GPC5 RIT2	0.0	0.0	0.0	74
25	Inh FBN2 EPB41L4A	0.0	0.0	0.0	64
26	capEndo	0.25555555555555554	1.0	0.4070796460176991	90
0	Oli RASGRF1	0.027936962750716332	1.0	0.054355400696864106	1396
1	Mic P2RY12	0.9851150202976996	0.926208651399491	0.9547540983606557	1478
2	Exc L4-5 RORB IL1RAPL2	0.9386363636363636	0.9604651162790697	0.9494252873563218	880
3	Oli OPALIN	1.0	0.9046327813996423	0.9499288159210009	15680
4	Exc L4-5 RORB GABRG1	0.9765625	0.959079283887468	0.967741935483871	768
5	Ast DPP10	0.4475	0.9470899470899471	0.6078098471986417	400
6	Ast GRM3	0.9852941176470589	0.8443291326908822	0.9093812375249501	1156
7	Inh L3-5 SST MAFB	0.9051094890510949	0.6128500823723229	0.730844793713163	411
8	Exc L2-3 CBLN2 LINC02306	0.9904458598726115	0.8630897317298798	0.9223924864063272	1884
9	Inh PVALB HTR4	0.964622641509434	0.5893371757925072	0.7316636851520574	424
10	Mic TPT1	0.0	0.0	0.0	115
11	OPC DOCK5	0.9941176470588236	1.0	0.9970501474926253	1190
12	Exc L6b	0.75	0.6233766233766234	0.6808510638297872	192
13	Inh VIP TSHZ2	0.006060606060606061	1.0	0.012048192771084336	165
14	Inh LAMP5 NRG1 (Rosehip)	0.9783393501805054	0.7188328912466844	0.8287461773700305	277
15	capEndo	0.6555555555555556	0.7972972972972973	0.7195121951219513	90
16	Inh RYR3 TSHZ2	0.9066265060240963	0.5553505535055351	0.6887871853546911	332
17	Exc L6 THEMIS NFIA	0.5078534031413613	0.8940092165898618	0.6477462437395659	382
18	Exc L6 CT	0.21511627906976744	0.9487179487179487	0.35071090047393366	172
19	Inh PVALB SULF1	0.0	0.0	0.0	224
20	Inh L1-6 LAMP5 CA13	0.0	0.0	0.0	109
21	Inh ENOX2 SPHKAP	0.006578947368421052	0.1111111111111111	0.012422360248447206	152
22	Inh PVALB CA8 (Chandelier)	0.10526315789473684	0.9333333333333333	0.18918918918918917	133
23	Per1	0.6111111111111112	0.868421052631579	0.7173913043478262	108
24	Inh VIP ABI3BP	0.0	0.0	0.0	104
25	Inh GPC5 RIT2	0.0	0.0	0.0	74
26	Inh FBN2 EPB41L4A	0.0	0.0	0.0	64
0	OPC DOCK5	0.9974789915966387	1.0	0.9987379049221708	1190
1	Oli OPALIN	0.9998724489795918	0.9068718186024989	0.9511041009463722	15680
2	Oli RASGRF1	0.029369627507163324	0.9761904761904762	0.05702364394993045	1396
3	Mic P2RY12	0.9857916102841678	0.926255562619199	0.955096689609964	1478
4	Exc L4-5 RORB IL1RAPL2	0.9511363636363637	0.9457627118644067	0.9484419263456091	880
5	Exc L2-3 CBLN2 LINC02306	0.9978768577494692	0.8851224105461394	0.9381237524950099	1884
6	Exc L4-5 RORB GABRG1	0.9817708333333334	0.9666666666666667	0.9741602067183464	768
7	Ast DPP10	0.4525	0.9141414141414141	0.6053511705685619	400
8	Ast GRM3	0.9809688581314879	0.8526315789473684	0.912308930008045	1156
9	Inh L3-5 SST MAFB	0.8564476885644768	0.5996592844974447	0.7054108216432866	411
10	Inh ENOX2 SPHKAP	0.0	0.0	0.0	152
11	Inh PVALB HTR4	0.9669811320754716	0.5578231292517006	0.7075064710957721	424
12	Mic TPT1	0.0	0.0	0.0	115
13	Exc L6b	0.6041666666666666	0.5858585858585859	0.5948717948717948	192
14	Inh VIP TSHZ2	0.0	0.0	0.0	165
15	Inh LAMP5 NRG1 (Rosehip)	0.9675090252707581	0.7165775401069518	0.8233486943164363	277
16	Inh RYR3 TSHZ2	0.9216867469879518	0.5523465703971119	0.690744920993228	332
17	Exc L6 THEMIS NFIA	0.5549738219895288	0.7737226277372263	0.6463414634146342	382
18	Exc L6 CT	0.1744186046511628	0.7894736842105263	0.28571428571428575	172
19	Inh PVALB SULF1	0.0	0.0	0.0	224
20	Inh L1-6 LAMP5 CA13	0.0	0.0	0.0	109
21	Inh PVALB CA8 (Chandelier)	0.15789473684210525	0.9545454545454546	0.27096774193548384	133
22	Inh VIP ABI3BP	0.0	0.0	0.0	104
23	Inh GPC5 RIT2	0.0	0.0	0.0	74
24	Per1	0.8425925925925926	0.8348623853211009	0.8387096774193548	108
25	capEndo	0.6444444444444445	0.9354838709677419	0.763157894736842	90
26	Inh FBN2 EPB41L4A	0.0	0.0	0.0	64
0	OPC DOCK5	0.9966386554621849	1.0	0.9983164983164983	1190
1	Oli OPALIN	0.9994897959183674	0.91751068438616	0.9567473520344312	15680
2	Oli RASGRF1	0.16332378223495703	0.9743589743589743	0.27975460122699386	1396
3	Mic P2RY12	0.9871447902571042	0.9269377382465057	0.9560943643512451	1478
4	Exc L4-5 RORB IL1RAPL2	0.9443181818181818	0.8462321792260692	0.8925886143931256	880
5	Exc L2-3 CBLN2 LINC02306	0.9962845010615711	0.9513431322858591	0.9732953072336012	1884
6	Exc L4-5 RORB GABRG1	0.94140625	0.9463350785340314	0.943864229765013	768
7	Ast DPP10	0.395	0.9693251533742331	0.5612788632326821	400
8	Inh L3-5 SST MAFB	0.878345498783455	0.6046901172529313	0.7162698412698412	411
9	Inh ENOX2 SPHKAP	0.0	0.0	0.0	152
10	Inh PVALB HTR4	0.9764150943396226	0.535575679172057	0.6917293233082707	424
11	Mic TPT1	0.0	0.0	0.0	115
12	Exc L6b	0.4635416666666667	0.6953125	0.55625	192
13	Ast GRM3	0.9939446366782007	0.829004329004329	0.9040125885129817	1156
14	Inh LAMP5 NRG1 (Rosehip)	0.9386281588447654	0.7142857142857143	0.8112324492979719	277
15	capEndo	0.4	0.9	0.5538461538461539	90
16	Inh RYR3 TSHZ2	0.9156626506024096	0.5507246376811594	0.6877828054298641	332
17	Exc L6 THEMIS NFIA	0.6387434554973822	0.6630434782608695	0.6506666666666666	382
18	Exc L6 CT	0.1686046511627907	0.47540983606557374	0.24892703862660945	172
19	Inh PVALB SULF1	0.004464285714285714	0.2	0.008733624454148471	224
20	Inh L1-6 LAMP5 CA13	0.0	0.0	0.0	109
21	Inh PVALB CA8 (Chandelier)	0.007518796992481203	1.0	0.014925373134328356	133
22	Inh VIP TSHZ2	0.0	0.0	0.0	165
23	Per1	0.8148148148148148	0.6875	0.7457627118644067	108
24	Inh VIP ABI3BP	0.0	0.0	0.0	104
25	Inh GPC5 RIT2	0.0	0.0	0.0	74
26	Inh FBN2 EPB41L4A	0.0	0.0	0.0	64
0	OPC DOCK5	0.9899159663865547	1.0	0.9949324324324325	1190
1	Oli OPALIN	0.9996811224489796	0.910860596199663	0.9532062391681109	15680
2	Oli RASGRF1	0.09169054441260745	0.9770992366412213	0.16764898493778652	1396
3	Mic P2RY12	0.9952638700947226	0.9274905422446406	0.9601827676240209	1478
4	Exc L4-5 RORB IL1RAPL2	0.9715909090909091	0.9193548387096774	0.9447513812154696	880
5	Exc L2-3 CBLN2 LINC02306	0.9952229299363057	0.9222823413674373	0.9573653306101608	1884
6	Exc L4-5 RORB GABRG1	0.9791666666666666	0.9830065359477124	0.9810828440965427	768
7	Ast DPP10	0.46	0.934010152284264	0.6164154103852596	400
8	Ast GRM3	0.9757785467128027	0.8538985616956851	0.910779168348809	1156
9	Inh L3-5 SST MAFB	0.8856447688564477	0.6056572379367721	0.7193675889328063	411
10	Inh PVALB HTR4	0.9693396226415094	0.5502008032128514	0.7019641332194705	424
11	Exc L6b	0.640625	0.8482758620689655	0.7299703264094954	192
12	Mic TPT1	0.0	0.0	0.0	115
13	Inh VIP TSHZ2	0.006060606060606061	1.0	0.012048192771084336	165
14	Inh LAMP5 NRG1 (Rosehip)	0.9819494584837545	0.7157894736842105	0.8280060882800608	277
15	Inh RYR3 TSHZ2	0.8493975903614458	0.5433526011560693	0.662749706227967	332
16	Exc L6 CT	0.6395348837209303	0.9243697478991597	0.7560137457044673	172
17	Inh PVALB SULF1	0.0	0.0	0.0	224
18	Exc L6 THEMIS NFIA	0.7670157068062827	0.9242902208201893	0.838340486409156	382
19	Inh ENOX2 SPHKAP	0.019736842105263157	0.5	0.03797468354430379	152
20	Inh PVALB CA8 (Chandelier)	0.015037593984962405	1.0	0.029629629629629624	133
21	Per1	0.8518518518518519	0.8141592920353983	0.832579185520362	108
22	Inh L1-6 LAMP5 CA13	0.0	0.0	0.0	109
23	Inh VIP ABI3BP	0.0	0.0	0.0	104
24	Inh FBN2 EPB41L4A	0.015625	0.3333333333333333	0.029850746268656716	64
25	Inh GPC5 RIT2	0.0	0.0	0.0	74
26	capEndo	0.6333333333333333	1.0	0.7755102040816326	90
