# Supplementary material for: Interpretable deep generative ensemble learning for single-cell omics with Hydra
Source: Mol Syst Biol. 2026 Apr 11;22(7):1161–79. doi: 10.1038/s44320-026-00208-7 (PMC13328726; doi:10.1038/s44320-026-00208-7)
Supplement: Supplementary file 6 — Source data Fig. 5 [file 44320_2026_208_MOESM6_ESM.zip › SD figure 5/5A/all_cell_type_results_MultiVI.csv]

celltype_id	cell_type	recall	precision	f1_score	number
0	OPC DOCK5	0.9932773109243698	0.9966273187183811	0.9949494949494949	1190
1	Oli OPALIN	0.9885841836734693	0.9669390555798141	0.9776418277569298	15680
2	Oli RASGRF1	0.6361031518624641	0.8353715898400753	0.722244814965433	1396
3	Exc L2-3 CBLN2 LINC02306	0.9904458598726115	0.9862579281183932	0.9883474576271187	1884
4	Exc L4-5 RORB GABRG1	0.9791666666666666	0.9728331177231565	0.9759896171317326	768
5	Ast DPP10	0.9025	0.8337182448036952	0.8667466986794717	400
6	Ast GRM3	0.9377162629757786	0.9601417183348095	0.9487964989059081	1156
7	Inh L3-5 SST MAFB	0.8710462287104623	0.614065180102916	0.7203219315895373	411
8	Inh ENOX2 SPHKAP	0.09868421052631579	0.25	0.14150943396226415	152
9	Inh PVALB HTR4	0.8490566037735849	0.7407407407407407	0.7912087912087912	424
10	Mic P2RY12	0.9837618403247632	0.9237611181702668	0.9528178243774573	1478
11	Mic TPT1	0.008695652173913044	0.07142857142857142	0.015503875968992248	115
12	Exc L6b	0.734375	0.7121212121212122	0.7230769230769231	192
13	Exc L4-5 RORB IL1RAPL2	0.9681818181818181	0.9681818181818181	0.968181818181818	880
14	Inh LAMP5 NRG1 (Rosehip)	0.9530685920577617	0.9295774647887324	0.9411764705882353	277
15	Exc L6 THEMIS NFIA	0.9633507853403142	0.9484536082474226	0.9558441558441559	382
16	Exc L6 CT	0.6395348837209303	0.7096774193548387	0.672782874617737	172
17	Inh PVALB SULF1	0.375	0.6222222222222222	0.467966573816156	224
18	Inh RYR3 TSHZ2	0.822289156626506	0.6484560570071259	0.7250996015936254	332
19	Inh L1-6 LAMP5 CA13	0.8165137614678899	0.9175257731958762	0.8640776699029126	109
20	Inh PVALB CA8 (Chandelier)	0.9849624060150376	0.9424460431654677	0.9632352941176471	133
21	Inh VIP TSHZ2	0.38181818181818183	0.47368421052631576	0.4228187919463087	165
22	Per1	0.9166666666666666	0.868421052631579	0.8918918918918918	108
23	Inh VIP ABI3BP	0.1346153846153846	0.3111111111111111	0.18791946308724833	104
24	Inh GPC5 RIT2	0.4864864864864865	0.5	0.4931506849315069	74
25	Inh FBN2 EPB41L4A	0.09375	0.5454545454545454	0.16	64
26	capEndo	0.6111111111111112	0.859375	0.7142857142857143	90
0	Oli RASGRF1	0.6239255014326648	0.8572834645669292	0.7222222222222222	1396
1	Mic P2RY12	0.9952638700947226	0.9269061121613107	0.9598694942903753	1478
2	Exc L4-5 RORB IL1RAPL2	0.9693181818181819	0.9872685185185185	0.9782110091743119	880
3	Oli OPALIN	0.9906887755102041	0.9661649458887921	0.9782731910069903	15680
4	Exc L4-5 RORB GABRG1	0.9934895833333334	0.9769526248399488	0.9851517107811492	768
5	Ast DPP10	0.915	0.8611764705882353	0.8872727272727273	400
6	Ast GRM3	0.9506920415224913	0.9674295774647887	0.9589877835951134	1156
7	Inh L3-5 SST MAFB	0.9367396593673966	0.7012750455373407	0.8020833333333333	411
8	Exc L2-3 CBLN2 LINC02306	0.994692144373673	0.9868351764086362	0.9907480835315887	1884
9	Inh PVALB HTR4	0.8136792452830188	0.732484076433121	0.770949720670391	424
10	Mic TPT1	0.008695652173913044	0.25	0.01680672268907563	115
11	OPC DOCK5	0.9966386554621849	1.0	0.9983164983164983	1190
12	Exc L6b	0.8072916666666666	0.8201058201058201	0.8136482939632546	192
13	Inh VIP TSHZ2	0.49696969696969695	0.5394736842105263	0.5173501577287066	165
14	Inh LAMP5 NRG1 (Rosehip)	0.9386281588447654	0.8783783783783784	0.9075043630017451	277
15	capEndo	0.7888888888888889	0.9861111111111112	0.8765432098765433	90
16	Inh RYR3 TSHZ2	0.8012048192771084	0.6472019464720195	0.7160161507402423	332
17	Exc L6 THEMIS NFIA	0.9659685863874345	0.9787798408488063	0.9723320158102767	382
18	Exc L6 CT	0.7906976744186046	0.7816091954022989	0.7861271676300577	172
19	Inh PVALB SULF1	0.41517857142857145	0.543859649122807	0.47088607594936704	224
20	Inh L1-6 LAMP5 CA13	0.6697247706422018	0.8111111111111111	0.7336683417085427	109
21	Inh ENOX2 SPHKAP	0.23684210526315788	0.42857142857142855	0.30508474576271183	152
22	Inh PVALB CA8 (Chandelier)	0.9473684210526315	0.9692307692307692	0.9581749049429658	133
23	Per1	0.9722222222222222	0.9813084112149533	0.9767441860465117	108
24	Inh VIP ABI3BP	0.20192307692307693	0.525	0.2916666666666667	104
25	Inh GPC5 RIT2	0.6351351351351351	0.7230769230769231	0.6762589928057553	74
26	Inh FBN2 EPB41L4A	0.0	0.0	0.0	64
0	OPC DOCK5	0.9974789915966387	0.9983179142136249	0.9978982765868012	1190
1	Oli OPALIN	0.9884566326530613	0.9664525784124213	0.9773307689882397	15680
2	Oli RASGRF1	0.6418338108882522	0.8342644320297952	0.725506072874494	1396
3	Mic P2RY12	0.9979702300405954	0.9259259259259259	0.9605991533702377	1478
4	Exc L4-5 RORB IL1RAPL2	0.9659090909090909	0.9692132269099202	0.9675583380762663	880
5	Exc L2-3 CBLN2 LINC02306	0.9909766454352441	0.9852242744063324	0.9880920878539295	1884
6	Exc L4-5 RORB GABRG1	0.9895833333333334	0.9781209781209781	0.9838187702265372	768
7	Ast DPP10	0.8625	0.8712121212121212	0.8668341708542713	400
8	Ast GRM3	0.9515570934256056	0.9548611111111112	0.9532062391681109	1156
9	Inh L3-5 SST MAFB	0.8880778588807786	0.6636363636363637	0.7596253902185224	411
10	Inh ENOX2 SPHKAP	0.11842105263157894	0.3050847457627119	0.17061611374407581	152
11	Inh PVALB HTR4	0.8419811320754716	0.7285714285714285	0.7811816192560175	424
12	Mic TPT1	0.0	0.0	0.0	115
13	Exc L6b	0.6197916666666666	0.6467391304347826	0.6329787234042553	192
14	Inh VIP TSHZ2	0.45454545454545453	0.47468354430379744	0.4643962848297214	165
15	Inh LAMP5 NRG1 (Rosehip)	0.9458483754512635	0.8238993710691824	0.880672268907563	277
16	Inh RYR3 TSHZ2	0.7891566265060241	0.6822916666666666	0.7318435754189946	332
17	Exc L6 THEMIS NFIA	0.9476439790575916	0.9679144385026738	0.9576719576719576	382
18	Exc L6 CT	0.6162790697674418	0.5955056179775281	0.6057142857142856	172
19	Inh PVALB SULF1	0.3794642857142857	0.5666666666666667	0.45454545454545453	224
20	Inh L1-6 LAMP5 CA13	0.4954128440366973	0.7941176470588235	0.6101694915254237	109
21	Inh PVALB CA8 (Chandelier)	0.9548872180451128	0.9921875	0.9731800766283524	133
22	Inh VIP ABI3BP	0.2692307692307692	0.4444444444444444	0.3353293413173653	104
23	Inh GPC5 RIT2	0.5675675675675675	0.7368421052631579	0.6412213740458015	74
24	Per1	0.9166666666666666	0.8389830508474576	0.8761061946902655	108
25	capEndo	0.6666666666666666	0.8695652173913043	0.7547169811320754	90
26	Inh FBN2 EPB41L4A	0.046875	0.15	0.07142857142857142	64
0	OPC DOCK5	0.9957983193277311	0.9966358284272497	0.996216897856242	1190
1	Oli OPALIN	0.9887117346938775	0.9642968215463084	0.9763516704978429	15680
2	Oli RASGRF1	0.6131805157593123	0.837573385518591	0.7080231596360629	1396
3	Mic P2RY12	0.9939106901217862	0.92739898989899	0.9595035924232529	1478
4	Exc L4-5 RORB IL1RAPL2	0.9693181818181819	0.9715261958997722	0.9704209328782707	880
5	Exc L2-3 CBLN2 LINC02306	0.9915074309978769	0.9852320675105485	0.9883597883597883	1884
6	Exc L4-5 RORB GABRG1	0.9830729166666666	0.9805194805194806	0.9817945383615084	768
7	Ast DPP10	0.84	0.865979381443299	0.8527918781725888	400
8	Inh L3-5 SST MAFB	0.8491484184914841	0.6724470134874759	0.7505376344086021	411
9	Inh ENOX2 SPHKAP	0.23684210526315788	0.3157894736842105	0.2706766917293233	152
10	Inh PVALB HTR4	0.8443396226415094	0.7188755020080321	0.7765726681127983	424
11	Mic TPT1	0.008695652173913044	0.5	0.017094017094017096	115
12	Exc L6b	0.71875	0.641860465116279	0.6781326781326781	192
13	Ast GRM3	0.9550173010380623	0.9419795221843004	0.9484536082474226	1156
14	Inh LAMP5 NRG1 (Rosehip)	0.8916967509025271	0.8316498316498316	0.8606271777003485	277
15	capEndo	0.6888888888888889	0.8857142857142857	0.775	90
16	Inh RYR3 TSHZ2	0.7981927710843374	0.6511056511056511	0.7171853856562923	332
17	Exc L6 THEMIS NFIA	0.9528795811518325	0.9528795811518325	0.9528795811518325	382
18	Exc L6 CT	0.5348837209302325	0.6388888888888888	0.5822784810126581	172
19	Inh PVALB SULF1	0.3794642857142857	0.5555555555555556	0.4509283819628647	224
20	Inh L1-6 LAMP5 CA13	0.5321100917431193	0.6904761904761905	0.6010362694300517	109
21	Inh PVALB CA8 (Chandelier)	0.9774436090225563	0.9774436090225563	0.9774436090225563	133
22	Inh VIP TSHZ2	0.5272727272727272	0.5403726708074534	0.5337423312883436	165
23	Per1	0.9444444444444444	0.8793103448275862	0.9107142857142858	108
24	Inh VIP ABI3BP	0.07692307692307693	0.34782608695652173	0.12598425196850394	104
25	Inh GPC5 RIT2	0.4189189189189189	0.775	0.5438596491228069	74
26	Inh FBN2 EPB41L4A	0.078125	0.19230769230769232	0.11111111111111112	64
0	OPC DOCK5	0.9932773109243698	0.9983108108108109	0.995787700084246	1190
1	Oli OPALIN	0.9899872448979592	0.9660215321426349	0.9778575703171754	15680
2	Oli RASGRF1	0.6425501432664756	0.8559160305343512	0.7340425531914894	1396
3	Mic P2RY12	0.9844384303112313	0.9197218710493047	0.9509803921568627	1478
4	Exc L4-5 RORB IL1RAPL2	0.9784090909090909	0.9761904761904762	0.9772985244040863	880
5	Exc L2-3 CBLN2 LINC02306	0.9925690021231423	0.9915164369034994	0.9920424403183025	1884
6	Exc L4-5 RORB GABRG1	0.98828125	0.993455497382199	0.9908616187989556	768
7	Ast DPP10	0.765	0.8406593406593407	0.8010471204188482	400
8	Ast GRM3	0.9524221453287197	0.9121789560894781	0.9318662716885315	1156
9	Inh L3-5 SST MAFB	0.8710462287104623	0.6754716981132075	0.7608926673751328	411
10	Inh PVALB HTR4	0.8183962264150944	0.7110655737704918	0.7609649122807017	424
11	Exc L6b	0.609375	0.612565445026178	0.6109660574412532	192
12	Mic TPT1	0.0	0.0	0.0	115
13	Inh VIP TSHZ2	0.5454545454545454	0.6382978723404256	0.5882352941176471	165
14	Inh LAMP5 NRG1 (Rosehip)	0.927797833935018	0.8923611111111112	0.9097345132743364	277
15	Inh RYR3 TSHZ2	0.9216867469879518	0.7166276346604216	0.8063241106719368	332
16	Exc L6 CT	0.563953488372093	0.5914634146341463	0.5773809523809523	172
17	Inh PVALB SULF1	0.45535714285714285	0.5513513513513514	0.49877750611246946	224
18	Exc L6 THEMIS NFIA	0.9712041884816754	0.958656330749354	0.9648894668400521	382
19	Inh ENOX2 SPHKAP	0.09868421052631579	0.26785714285714285	0.14423076923076925	152
20	Inh PVALB CA8 (Chandelier)	0.8646616541353384	0.9829059829059829	0.9199999999999999	133
21	Per1	0.9629629629629629	0.9285714285714286	0.9454545454545454	108
22	Inh L1-6 LAMP5 CA13	0.6788990825688074	0.8131868131868132	0.7399999999999999	109
23	Inh VIP ABI3BP	0.14423076923076922	0.5357142857142857	0.22727272727272724	104
24	Inh FBN2 EPB41L4A	0.25	0.36363636363636365	0.2962962962962963	64
25	Inh GPC5 RIT2	0.35135135135135137	0.5777777777777777	0.43697478991596644	74
26	capEndo	0.7777777777777778	0.8860759493670886	0.8284023668639053	90
