# Supplementary material for: Interpretable deep generative ensemble learning for single-cell omics with Hydra
Source: Mol Syst Biol. 2026 Apr 11;22(7):1161–79. doi: 10.1038/s44320-026-00208-7 (PMC13328726; doi:10.1038/s44320-026-00208-7)
Supplement: Supplementary file 6 — Source data Fig. 5 [file 44320_2026_208_MOESM6_ESM.zip › SD figure 5/5C/Late AD/cell_type_predicted_UMINT.csv]

	x
1	Oli OPALIN
2	Oli OPALIN
3	Mic P2RY12
4	Ast DPP10
5	Oli OPALIN
6	Mic P2RY12
7	Oli OPALIN
8	Oli RASGRF1
9	Oli OPALIN
10	Oli OPALIN
11	Oli OPALIN
12	Oli OPALIN
13	Ast GRM3
14	Oli OPALIN
15	Oli OPALIN
16	Inh L3-5 SST MAFB
17	Oli OPALIN
18	Exc L4-5 RORB IL1RAPL2
19	Oli OPALIN
20	Oli OPALIN
21	Oli OPALIN
22	Oli OPALIN
23	Oli OPALIN
24	Oli OPALIN
25	Oli OPALIN
26	Oli OPALIN
27	Oli OPALIN
28	Oli OPALIN
29	Mic P2RY12
30	Oli OPALIN
31	Oli OPALIN
32	Oli OPALIN
33	Oli OPALIN
34	Oli OPALIN
35	Oli OPALIN
36	Oli OPALIN
37	Oli OPALIN
38	Mic P2RY12
39	Oli OPALIN
40	Oli OPALIN
41	Oli OPALIN
42	Oli OPALIN
43	Oli OPALIN
44	Mic P2RY12
45	Oli OPALIN
46	Oli OPALIN
47	Oli OPALIN
48	Oli OPALIN
49	Oli OPALIN
50	Oli OPALIN
51	Oli OPALIN
52	Oli OPALIN
53	Oli OPALIN
54	Oli OPALIN
55	Oli OPALIN
56	Oli OPALIN
57	Oli OPALIN
58	Exc L6 CT
59	Oli OPALIN
60	Oli OPALIN
61	Oli OPALIN
62	Oli OPALIN
63	Oli OPALIN
64	Oli OPALIN
65	OPC DOCK5
66	Oli OPALIN
67	Oli OPALIN
68	Oli OPALIN
69	Oli OPALIN
70	Oli OPALIN
71	Oli OPALIN
72	Oli OPALIN
73	Oli OPALIN
74	Oli OPALIN
75	Mic P2RY12
76	Oli OPALIN
77	Inh L3-5 SST MAFB
78	Oli OPALIN
79	Oli OPALIN
80	Oli OPALIN
81	Mic P2RY12
82	Ast DPP10
83	Oli OPALIN
84	Exc L6b
85	Oli OPALIN
86	Oli OPALIN
87	Oli OPALIN
88	Mic P2RY12
89	Oli OPALIN
90	Oli OPALIN
91	Oli OPALIN
92	Oli OPALIN
93	Oli OPALIN
94	Oli OPALIN
95	Ast GRM3
96	Oli RASGRF1
97	Oli OPALIN
98	Oli OPALIN
99	Ast GRM3
100	Oli OPALIN
101	Mic P2RY12
102	Oli OPALIN
103	Oli OPALIN
104	Oli OPALIN
105	Oli RASGRF1
106	Oli OPALIN
107	Exc L6b
108	Oli OPALIN
109	Mic P2RY12
110	Inh L3-5 SST MAFB
111	Oli OPALIN
112	Oli OPALIN
113	Inh L3-5 SST MAFB
114	Oli OPALIN
115	Oli OPALIN
116	Oli OPALIN
117	Oli OPALIN
118	Oli OPALIN
119	Mic P2RY12
120	Oli OPALIN
121	Oli OPALIN
122	Mic P2RY12
123	Oli OPALIN
124	Oli OPALIN
125	Oli RASGRF1
126	Mic P2RY12
127	Oli OPALIN
128	Inh L3-5 SST MAFB
129	Oli OPALIN
130	Oli OPALIN
131	Oli OPALIN
132	Oli OPALIN
133	Exc L2-3 CBLN2 LINC02306
134	Oli OPALIN
135	Oli OPALIN
136	OPC DOCK5
137	Oli OPALIN
138	Oli OPALIN
139	Oli OPALIN
140	Oli OPALIN
141	Oli OPALIN
142	Oli OPALIN
143	Mic P2RY12
144	Oli OPALIN
145	Inh RYR3 TSHZ2
146	Oli OPALIN
147	Oli OPALIN
148	Oli OPALIN
149	Oli OPALIN
150	Oli OPALIN
151	Oli OPALIN
152	Oli OPALIN
153	Oli OPALIN
154	Oli OPALIN
155	Oli OPALIN
156	Oli OPALIN
157	Oli OPALIN
158	Mic P2RY12
159	Oli OPALIN
160	Oli OPALIN
161	Ast DPP10
162	Oli OPALIN
163	Oli OPALIN
164	Oli OPALIN
165	Oli OPALIN
166	Oli OPALIN
167	Oli OPALIN
168	Mic P2RY12
169	Oli OPALIN
170	Oli OPALIN
171	Oli OPALIN
172	Oli OPALIN
173	Oli OPALIN
174	Ast GRM3
175	Oli OPALIN
176	Oli OPALIN
177	Oli OPALIN
178	Oli OPALIN
179	Oli OPALIN
180	Oli OPALIN
181	Oli OPALIN
182	Oli OPALIN
183	Oli OPALIN
184	Oli OPALIN
185	Oli OPALIN
186	Oli OPALIN
187	Ast GRM3
188	Oli OPALIN
189	Ast GRM3
190	Oli OPALIN
191	Oli OPALIN
192	Oli OPALIN
193	Mic P2RY12
194	Oli OPALIN
195	Oli OPALIN
196	Oli OPALIN
197	Oli OPALIN
198	Oli OPALIN
199	Oli OPALIN
200	Oli OPALIN
201	Oli OPALIN
202	Oli OPALIN
203	Oli OPALIN
204	Oli OPALIN
205	Inh L3-5 SST MAFB
206	Inh L3-5 SST MAFB
207	Mic P2RY12
208	Oli OPALIN
209	Oli OPALIN
210	Oli OPALIN
211	Exc L6 CT
212	Oli OPALIN
213	Oli OPALIN
214	Oli OPALIN
215	Oli OPALIN
216	Oli OPALIN
217	Oli OPALIN
218	Oli OPALIN
219	Oli OPALIN
220	Oli OPALIN
221	Oli OPALIN
222	Oli OPALIN
223	Mic P2RY12
224	Oli OPALIN
225	Oli OPALIN
226	Oli OPALIN
227	Oli OPALIN
228	Oli OPALIN
229	Exc L4-5 RORB IL1RAPL2
230	Oli OPALIN
231	OPC DOCK5
232	Oli OPALIN
233	Oli OPALIN
234	Oli OPALIN
235	Oli OPALIN
236	Oli OPALIN
237	Oli OPALIN
238	Inh L3-5 SST MAFB
239	Inh L3-5 SST MAFB
240	Oli OPALIN
241	Oli OPALIN
242	Oli OPALIN
243	Inh L3-5 SST MAFB
244	Oli OPALIN
245	Oli OPALIN
246	Oli OPALIN
247	Oli OPALIN
248	Oli OPALIN
249	Mic P2RY12
250	Mic P2RY12
251	Oli OPALIN
252	Oli OPALIN
253	Oli OPALIN
254	Mic P2RY12
255	Oli OPALIN
256	Oli OPALIN
257	Oli OPALIN
258	Oli OPALIN
259	Oli OPALIN
260	Oli OPALIN
261	Oli OPALIN
262	Oli OPALIN
263	Oli OPALIN
264	Mic P2RY12
265	Mic P2RY12
266	Oli OPALIN
267	Ast GRM3
268	Ast GRM3
269	Mic P2RY12
270	Oli OPALIN
271	Oli OPALIN
272	Oli OPALIN
273	Oli OPALIN
274	Ast DPP10
275	Oli OPALIN
276	Oli OPALIN
277	Oli OPALIN
278	Oli OPALIN
279	Oli OPALIN
280	Oli OPALIN
281	Oli OPALIN
282	Oli OPALIN
283	Oli RASGRF1
284	Oli OPALIN
285	Oli OPALIN
286	Oli OPALIN
287	Oli OPALIN
288	Oli OPALIN
289	Oli OPALIN
290	Ast GRM3
291	Mic P2RY12
292	Exc L6b
293	Oli OPALIN
294	Oli OPALIN
295	Oli OPALIN
296	Oli OPALIN
297	Oli OPALIN
298	Ast GRM3
299	OPC DOCK5
300	Oli OPALIN
301	Oli OPALIN
302	Oli OPALIN
303	Oli OPALIN
304	Mic P2RY12
305	Oli OPALIN
306	Oli OPALIN
307	Oli OPALIN
308	Oli OPALIN
309	Oli OPALIN
310	Oli OPALIN
311	Oli OPALIN
312	Inh VIP ABI3BP
313	Exc L2-3 CBLN2 LINC02306
314	Oli OPALIN
315	Oli OPALIN
316	Mic P2RY12
317	Ast DPP10
318	Ast DPP10
319	Oli OPALIN
320	Mic P2RY12
321	Oli OPALIN
322	Oli OPALIN
323	Oli OPALIN
324	Oli OPALIN
325	Oli OPALIN
326	Ast GRM3
327	Oli OPALIN
328	Oli OPALIN
329	Oli OPALIN
330	Oli OPALIN
331	Oli OPALIN
332	Oli OPALIN
333	Oli OPALIN
334	Oli OPALIN
335	Oli OPALIN
336	Mic P2RY12
337	Oli OPALIN
338	Inh PVALB HTR4
339	Oli OPALIN
340	Ast GRM3
341	Oli OPALIN
342	Oli OPALIN
343	Oli OPALIN
344	Oli OPALIN
345	Inh L3-5 SST MAFB
346	Oli OPALIN
347	Oli OPALIN
348	Oli OPALIN
349	Mic P2RY12
350	Ast GRM3
351	Exc L4-5 RORB IL1RAPL2
352	Oli OPALIN
353	Oli RASGRF1
354	Oli OPALIN
355	Oli OPALIN
356	Oli OPALIN
357	Oli OPALIN
358	Oli OPALIN
359	Mic P2RY12
360	Mic P2RY12
361	Oli OPALIN
362	Oli OPALIN
363	Oli OPALIN
364	Oli OPALIN
365	Oli OPALIN
366	Oli OPALIN
367	Oli OPALIN
368	Oli OPALIN
369	Oli OPALIN
370	Oli OPALIN
371	Oli OPALIN
372	Oli OPALIN
373	Inh L3-5 SST MAFB
374	Oli OPALIN
375	Oli OPALIN
376	Oli OPALIN
377	Oli OPALIN
378	Oli OPALIN
379	Oli OPALIN
380	Oli OPALIN
381	Oli OPALIN
382	Oli OPALIN
383	Oli OPALIN
384	Exc L6 CT
385	Oli OPALIN
386	Oli OPALIN
387	Oli OPALIN
388	Oli OPALIN
389	Oli OPALIN
390	Oli OPALIN
391	Oli OPALIN
392	Oli OPALIN
393	Oli OPALIN
394	Oli OPALIN
395	Oli RASGRF1
396	OPC DOCK5
397	Oli OPALIN
398	Oli OPALIN
399	Oli OPALIN
400	Oli OPALIN
401	Oli OPALIN
402	Oli OPALIN
403	Ast GRM3
404	Oli OPALIN
405	Ast GRM3
406	Inh L3-5 SST MAFB
407	Exc L6 CT
408	Oli OPALIN
409	Oli OPALIN
410	Oli OPALIN
411	Inh L3-5 SST MAFB
412	Oli OPALIN
413	Oli OPALIN
414	Oli OPALIN
415	Oli OPALIN
416	Ast GRM3
417	Ast GRM3
418	Mic P2RY12
419	Oli OPALIN
420	Oli OPALIN
421	Oli OPALIN
422	Oli OPALIN
423	Oli OPALIN
424	Oli OPALIN
425	Oli OPALIN
426	Oli OPALIN
427	Oli OPALIN
428	Oli OPALIN
429	Oli OPALIN
430	OPC DOCK5
431	Oli OPALIN
432	Per1
433	Oli OPALIN
434	Exc L6b
435	Oli OPALIN
436	Mic P2RY12
437	Oli OPALIN
438	Oli OPALIN
439	Oli OPALIN
440	Mic P2RY12
441	Oli OPALIN
442	Mic P2RY12
443	Oli OPALIN
444	Oli OPALIN
445	OPC DOCK5
446	Oli OPALIN
447	Oli OPALIN
448	Oli OPALIN
449	Oli OPALIN
450	Oli OPALIN
451	Oli OPALIN
452	Mic P2RY12
453	Oli OPALIN
454	Oli OPALIN
455	Oli OPALIN
456	Oli OPALIN
457	Ast GRM3
458	Oli OPALIN
459	Oli OPALIN
460	Oli OPALIN
461	Oli OPALIN
462	Oli OPALIN
463	Oli OPALIN
464	Oli OPALIN
465	Oli OPALIN
466	Oli OPALIN
467	Ast GRM3
468	Oli OPALIN
469	Oli OPALIN
470	Oli OPALIN
471	Oli OPALIN
472	Oli OPALIN
473	Mic P2RY12
474	Oli OPALIN
475	Oli OPALIN
476	Oli OPALIN
477	Oli OPALIN
478	Oli OPALIN
479	Mic P2RY12
480	Oli OPALIN
481	Oli OPALIN
482	Oli OPALIN
483	Oli RASGRF1
484	Oli OPALIN
485	Oli OPALIN
486	Oli OPALIN
487	Oli OPALIN
488	Oli OPALIN
489	Ast GRM3
490	Oli OPALIN
491	Oli OPALIN
492	Ast DPP10
493	Ast GRM3
494	Oli OPALIN
495	Oli OPALIN
496	Oli OPALIN
497	Inh L3-5 SST MAFB
498	Oli OPALIN
499	Exc L6 CT
500	Oli OPALIN
501	Oli OPALIN
502	Oli OPALIN
503	Oli RASGRF1
504	Oli OPALIN
505	Oli OPALIN
506	Oli OPALIN
507	Oli OPALIN
508	Oli OPALIN
509	Oli OPALIN
510	Oli OPALIN
511	Oli OPALIN
512	Ast GRM3
513	Oli OPALIN
514	Oli RASGRF1
515	Oli OPALIN
516	Oli OPALIN
517	Oli OPALIN
518	Oli OPALIN
519	Oli OPALIN
520	Exc L4-5 RORB IL1RAPL2
521	Oli OPALIN
522	Oli OPALIN
523	Oli OPALIN
524	Oli OPALIN
525	Oli OPALIN
526	Oli OPALIN
527	Oli OPALIN
528	Oli OPALIN
529	Oli OPALIN
530	Ast GRM3
531	Oli OPALIN
532	Oli OPALIN
533	Oli OPALIN
534	Mic P2RY12
535	Oli OPALIN
536	Oli OPALIN
537	Oli OPALIN
538	Oli OPALIN
539	Oli OPALIN
540	Oli OPALIN
541	Oli OPALIN
542	Ast GRM3
543	Mic P2RY12
544	Exc L6 CT
545	Oli RASGRF1
546	Oli RASGRF1
547	Oli OPALIN
548	Oli OPALIN
549	Oli OPALIN
550	Ast GRM3
551	Oli OPALIN
552	Oli OPALIN
553	Exc L6b
554	Inh PVALB SULF1
555	Oli OPALIN
556	Oli OPALIN
557	Oli OPALIN
558	Oli OPALIN
559	Oli OPALIN
560	Oli OPALIN
561	Oli OPALIN
562	Oli OPALIN
563	Oli OPALIN
564	Oli OPALIN
565	Oli OPALIN
566	Oli OPALIN
567	Mic P2RY12
568	Ast GRM3
569	Inh L3-5 SST MAFB
570	Oli OPALIN
571	Oli OPALIN
572	Oli OPALIN
573	Oli OPALIN
574	Mic P2RY12
575	Oli OPALIN
576	Oli OPALIN
577	Oli OPALIN
578	Oli OPALIN
579	Oli OPALIN
580	Oli OPALIN
581	Oli OPALIN
582	Oli OPALIN
583	Oli OPALIN
584	Oli OPALIN
585	Oli OPALIN
586	Exc L4-5 RORB IL1RAPL2
587	Oli OPALIN
588	Oli OPALIN
589	Oli OPALIN
590	Oli OPALIN
591	Oli OPALIN
592	Oli OPALIN
593	Inh L3-5 SST MAFB
594	Oli OPALIN
595	Oli OPALIN
596	Oli OPALIN
597	Ast GRM3
598	Oli OPALIN
599	Oli OPALIN
600	Oli OPALIN
601	Oli OPALIN
602	Ast GRM3
603	Ast GRM3
604	Oli OPALIN
605	Oli OPALIN
606	Oli OPALIN
607	Oli OPALIN
608	Oli OPALIN
609	Oli OPALIN
610	Oli OPALIN
611	Oli OPALIN
612	Oli OPALIN
613	Oli OPALIN
614	Oli OPALIN
615	Oli OPALIN
616	Oli OPALIN
617	Oli OPALIN
618	Exc L6 CT
619	Oli OPALIN
620	Oli OPALIN
621	Oli OPALIN
622	Mic P2RY12
623	Oli OPALIN
624	Oli OPALIN
625	Oli OPALIN
626	Oli OPALIN
627	Oli OPALIN
628	Mic P2RY12
629	Oli OPALIN
630	Oli OPALIN
631	Oli OPALIN
632	Oli OPALIN
633	Oli OPALIN
634	Oli OPALIN
635	Mic P2RY12
636	Oli OPALIN
637	Oli OPALIN
638	Exc L2-3 CBLN2 LINC02306
639	Oli OPALIN
640	Oli OPALIN
641	Ast GRM3
642	Mic P2RY12
643	Oli OPALIN
644	Oli OPALIN
645	Oli OPALIN
646	Mic P2RY12
647	Oli OPALIN
648	Oli OPALIN
649	Oli OPALIN
650	Oli OPALIN
651	Ast GRM3
652	Exc L4-5 RORB IL1RAPL2
653	Oli OPALIN
654	Oli OPALIN
655	Oli RASGRF1
656	Oli OPALIN
657	Oli OPALIN
658	Ast DPP10
659	Oli OPALIN
660	Oli OPALIN
661	Oli OPALIN
662	Oli OPALIN
663	Exc L4-5 RORB IL1RAPL2
664	Oli OPALIN
665	Oli OPALIN
666	Exc L4-5 RORB IL1RAPL2
667	Mic P2RY12
668	Oli OPALIN
669	Oli OPALIN
670	Exc L2-3 CBLN2 LINC02306
671	Oli OPALIN
672	Oli OPALIN
673	Oli OPALIN
674	Oli OPALIN
675	Oli OPALIN
676	Oli OPALIN
677	Oli OPALIN
678	Oli OPALIN
679	Oli OPALIN
680	Oli OPALIN
681	Oli OPALIN
682	Oli OPALIN
683	Oli OPALIN
684	Oli OPALIN
685	Ast GRM3
686	Oli OPALIN
687	Oli OPALIN
688	Oli OPALIN
689	Oli OPALIN
690	Oli RASGRF1
691	Oli OPALIN
692	Oli OPALIN
693	Oli OPALIN
694	Oli OPALIN
695	Oli OPALIN
696	Oli RASGRF1
697	Oli OPALIN
698	Oli OPALIN
699	Oli OPALIN
700	Ast DPP10
701	Oli OPALIN
702	Oli OPALIN
703	Oli OPALIN
704	Oli OPALIN
705	Oli OPALIN
706	Mic P2RY12
707	Mic P2RY12
708	Oli OPALIN
709	Inh L3-5 SST MAFB
710	Oli OPALIN
711	Mic P2RY12
712	Oli OPALIN
713	Oli OPALIN
714	Oli OPALIN
715	Mic P2RY12
716	Oli OPALIN
717	Inh L3-5 SST MAFB
718	Oli OPALIN
719	Oli OPALIN
720	Mic P2RY12
721	Oli OPALIN
722	Mic P2RY12
723	Mic P2RY12
724	Oli OPALIN
725	Mic P2RY12
726	Oli OPALIN
727	Oli OPALIN
728	Oli OPALIN
729	Oli OPALIN
730	Oli OPALIN
731	Oli OPALIN
732	Oli OPALIN
733	Oli OPALIN
734	Oli OPALIN
735	Inh L3-5 SST MAFB
736	Oli OPALIN
737	Oli OPALIN
738	Ast DPP10
739	Oli OPALIN
740	Oli OPALIN
741	Oli OPALIN
742	Oli OPALIN
743	Oli OPALIN
744	Oli OPALIN
745	Oli OPALIN
746	Oli OPALIN
747	Oli OPALIN
748	Ast GRM3
749	Oli OPALIN
750	Oli OPALIN
751	Oli OPALIN
752	Oli OPALIN
753	Oli OPALIN
754	Oli OPALIN
755	Oli OPALIN
756	Oli OPALIN
757	Oli OPALIN
758	Oli OPALIN
759	Oli OPALIN
760	Oli OPALIN
761	Oli RASGRF1
762	Oli OPALIN
763	Inh L3-5 SST MAFB
764	Oli OPALIN
765	Mic P2RY12
766	Oli RASGRF1
767	Oli OPALIN
768	Oli OPALIN
769	Oli OPALIN
770	Oli OPALIN
771	Oli OPALIN
772	Oli RASGRF1
773	Oli OPALIN
774	Oli OPALIN
775	Oli OPALIN
776	Oli OPALIN
777	Oli OPALIN
778	Oli OPALIN
779	Oli OPALIN
780	Mic P2RY12
781	Oli OPALIN
782	Oli OPALIN
783	Oli OPALIN
784	Oli OPALIN
785	Oli OPALIN
786	Oli OPALIN
787	Oli OPALIN
788	Oli OPALIN
789	Oli OPALIN
790	Oli OPALIN
791	Oli OPALIN
792	Oli OPALIN
793	Oli OPALIN
794	Oli OPALIN
795	Oli OPALIN
796	Oli OPALIN
797	Oli OPALIN
798	Oli RASGRF1
799	Oli OPALIN
800	Oli OPALIN
801	Oli OPALIN
802	Oli OPALIN
803	Oli OPALIN
804	Oli OPALIN
805	Oli OPALIN
806	Oli OPALIN
807	Mic P2RY12
808	Oli RASGRF1
809	Oli OPALIN
810	Oli OPALIN
811	Ast DPP10
812	Oli OPALIN
813	Oli OPALIN
814	Oli OPALIN
815	Oli RASGRF1
816	Oli OPALIN
817	Oli OPALIN
818	Oli OPALIN
819	Inh L3-5 SST MAFB
820	Oli OPALIN
821	Oli OPALIN
822	Oli OPALIN
823	Oli OPALIN
824	Oli OPALIN
825	Oli OPALIN
826	Oli OPALIN
827	Oli OPALIN
828	Oli OPALIN
829	Oli OPALIN
830	Oli OPALIN
831	Oli OPALIN
832	Mic P2RY12
833	Oli OPALIN
834	Oli OPALIN
835	Mic P2RY12
836	Oli OPALIN
837	Oli OPALIN
838	Oli OPALIN
839	Oli OPALIN
840	Oli OPALIN
841	Ast GRM3
842	Mic P2RY12
843	Oli OPALIN
844	Oli OPALIN
845	Oli OPALIN
846	Oli OPALIN
847	Oli OPALIN
848	Oli OPALIN
849	Oli OPALIN
850	Oli OPALIN
851	Oli OPALIN
852	Ast GRM3
853	Oli OPALIN
854	Oli OPALIN
855	Oli OPALIN
856	Mic P2RY12
857	Oli OPALIN
858	Oli OPALIN
859	Oli OPALIN
860	Oli OPALIN
861	Oli OPALIN
862	Oli OPALIN
863	Oli OPALIN
864	Oli OPALIN
865	Oli OPALIN
866	Oli OPALIN
867	Oli OPALIN
868	Oli OPALIN
869	Oli OPALIN
870	Oli OPALIN
871	Oli OPALIN
872	Oli OPALIN
873	Oli OPALIN
874	Oli OPALIN
875	Oli OPALIN
876	Oli OPALIN
877	Oli OPALIN
878	OPC DOCK5
879	Oli RASGRF1
880	Oli OPALIN
881	Mic P2RY12
882	Oli OPALIN
883	Oli OPALIN
884	Oli OPALIN
885	Oli OPALIN
886	Oli OPALIN
887	Oli OPALIN
888	Oli OPALIN
889	Oli OPALIN
890	Oli OPALIN
891	Oli OPALIN
892	Oli OPALIN
893	Exc L6b
894	Oli OPALIN
895	Oli OPALIN
896	Mic P2RY12
897	Oli OPALIN
898	Oli OPALIN
899	Oli OPALIN
900	Oli OPALIN
901	Oli OPALIN
902	Oli OPALIN
903	Inh L3-5 SST MAFB
904	Oli OPALIN
905	Oli OPALIN
906	Oli OPALIN
907	Ast GRM3
908	Oli OPALIN
909	Oli OPALIN
910	Mic P2RY12
911	Oli OPALIN
912	Oli OPALIN
913	Oli OPALIN
914	Oli OPALIN
915	Oli OPALIN
916	Oli OPALIN
917	Oli OPALIN
918	Oli OPALIN
919	Oli OPALIN
920	Oli OPALIN
921	Ast DPP10
922	Oli OPALIN
923	Oli OPALIN
924	Oli OPALIN
925	Oli OPALIN
926	Oli OPALIN
927	Oli OPALIN
928	Ast DPP10
929	Oli OPALIN
930	Oli OPALIN
931	Oli OPALIN
932	Oli OPALIN
933	Oli OPALIN
934	Oli OPALIN
935	Exc L6b
936	Oli OPALIN
937	Oli OPALIN
938	Mic P2RY12
939	Ast GRM3
940	Oli OPALIN
941	Oli OPALIN
942	Oli OPALIN
943	Oli OPALIN
944	Oli OPALIN
945	Oli OPALIN
946	Oli OPALIN
947	Ast GRM3
948	Oli OPALIN
949	Inh RYR3 TSHZ2
950	Oli OPALIN
951	Oli OPALIN
952	Oli OPALIN
953	Oli OPALIN
954	OPC DOCK5
955	Exc L6 CT
956	Oli OPALIN
957	Oli OPALIN
958	Oli OPALIN
959	Mic P2RY12
960	Oli OPALIN
961	Oli OPALIN
962	Oli OPALIN
963	Oli OPALIN
964	Oli OPALIN
965	Oli OPALIN
966	Oli OPALIN
967	Oli OPALIN
968	Oli OPALIN
969	Oli OPALIN
970	OPC DOCK5
971	Oli OPALIN
972	Oli OPALIN
973	Oli OPALIN
974	Oli OPALIN
975	Oli OPALIN
976	Oli OPALIN
977	Oli OPALIN
978	Oli OPALIN
979	Oli OPALIN
980	Inh PVALB SULF1
981	Oli OPALIN
982	Ast GRM3
983	Oli OPALIN
984	Oli OPALIN
985	Oli OPALIN
986	Oli OPALIN
987	Ast GRM3
988	Mic P2RY12
989	Oli OPALIN
990	Oli OPALIN
991	Oli OPALIN
992	Oli OPALIN
993	Oli OPALIN
994	Oli OPALIN
995	Oli OPALIN
996	Oli OPALIN
997	Oli OPALIN
998	Oli OPALIN
999	Ast GRM3
1000	Oli OPALIN
1001	Oli OPALIN
1002	Mic P2RY12
1003	Ast GRM3
1004	Oli OPALIN
1005	Mic P2RY12
1006	Oli OPALIN
1007	Oli OPALIN
1008	Oli OPALIN
1009	Oli OPALIN
1010	Oli OPALIN
1011	Mic P2RY12
1012	Oli OPALIN
1013	Oli OPALIN
1014	Oli OPALIN
1015	Mic P2RY12
1016	Oli OPALIN
1017	Oli OPALIN
1018	Oli OPALIN
1019	Exc L4-5 RORB IL1RAPL2
1020	Oli OPALIN
1021	Oli OPALIN
1022	Mic P2RY12
1023	Exc L4-5 RORB IL1RAPL2
1024	Oli OPALIN
1025	Ast GRM3
1026	Oli OPALIN
1027	OPC DOCK5
1028	Oli OPALIN
1029	Oli OPALIN
1030	Oli OPALIN
1031	Oli OPALIN
1032	Oli OPALIN
1033	Ast DPP10
1034	Ast GRM3
1035	Mic P2RY12
1036	Oli OPALIN
1037	Oli OPALIN
1038	Oli OPALIN
1039	Oli OPALIN
1040	Oli OPALIN
1041	Oli OPALIN
1042	Oli OPALIN
1043	Oli OPALIN
1044	Oli OPALIN
1045	Oli OPALIN
1046	Oli OPALIN
1047	Oli OPALIN
1048	Oli OPALIN
1049	Oli OPALIN
1050	Oli OPALIN
1051	Ast GRM3
1052	Oli OPALIN
1053	Oli OPALIN
1054	Oli OPALIN
1055	Oli OPALIN
1056	Oli OPALIN
1057	Oli OPALIN
1058	Mic P2RY12
1059	Oli OPALIN
1060	Oli OPALIN
1061	Oli OPALIN
1062	Oli OPALIN
1063	Oli OPALIN
1064	Oli OPALIN
1065	Oli OPALIN
1066	Oli OPALIN
1067	Oli OPALIN
1068	Oli OPALIN
1069	Oli OPALIN
1070	Ast GRM3
1071	Oli OPALIN
1072	Oli OPALIN
1073	Mic P2RY12
1074	Oli OPALIN
1075	Oli OPALIN
1076	Oli OPALIN
1077	Oli OPALIN
1078	Oli OPALIN
1079	Oli OPALIN
1080	Oli OPALIN
1081	Oli OPALIN
1082	Oli OPALIN
1083	Oli OPALIN
1084	Oli OPALIN
1085	Oli OPALIN
1086	Oli OPALIN
1087	Oli OPALIN
1088	Ast DPP10
1089	Oli OPALIN
1090	Oli OPALIN
1091	Oli OPALIN
1092	Exc L6 CT
1093	Oli OPALIN
1094	Oli OPALIN
1095	Oli OPALIN
1096	Oli OPALIN
1097	Oli OPALIN
1098	Oli OPALIN
1099	Oli OPALIN
1100	Oli OPALIN
1101	Oli OPALIN
1102	Oli OPALIN
1103	Oli OPALIN
1104	Oli RASGRF1
1105	Oli OPALIN
1106	Oli OPALIN
1107	Ast GRM3
1108	OPC DOCK5
1109	Exc L6b
1110	Oli OPALIN
1111	Oli OPALIN
1112	Oli OPALIN
1113	Oli OPALIN
1114	Oli OPALIN
1115	Inh L3-5 SST MAFB
1116	Oli OPALIN
1117	Oli OPALIN
1118	Oli OPALIN
1119	Oli OPALIN
1120	Oli OPALIN
1121	Oli OPALIN
1122	Exc L6 CT
1123	Oli OPALIN
1124	Oli OPALIN
1125	Oli OPALIN
1126	Ast GRM3
1127	Oli OPALIN
1128	Oli OPALIN
1129	Oli OPALIN
1130	Oli OPALIN
1131	Mic P2RY12
1132	Oli OPALIN
1133	Oli OPALIN
1134	Ast GRM3
1135	Oli OPALIN
1136	Oli OPALIN
1137	Oli OPALIN
1138	Oli OPALIN
1139	Oli OPALIN
1140	Oli OPALIN
1141	Oli OPALIN
1142	Ast GRM3
1143	Oli OPALIN
1144	Oli OPALIN
1145	Oli OPALIN
1146	Oli OPALIN
1147	Inh L3-5 SST MAFB
1148	Mic P2RY12
1149	Oli OPALIN
1150	Oli OPALIN
1151	Oli OPALIN
1152	Oli OPALIN
1153	Oli OPALIN
1154	Mic P2RY12
1155	Oli OPALIN
1156	Oli OPALIN
1157	Oli OPALIN
1158	Oli OPALIN
1159	Oli OPALIN
1160	Ast GRM3
1161	Oli OPALIN
1162	Mic P2RY12
1163	Oli OPALIN
1164	Oli OPALIN
1165	Oli OPALIN
1166	Oli OPALIN
1167	Oli OPALIN
1168	Oli OPALIN
1169	Oli OPALIN
1170	Oli OPALIN
1171	Mic P2RY12
1172	Oli OPALIN
1173	Ast GRM3
1174	Oli OPALIN
1175	Oli OPALIN
1176	Oli OPALIN
1177	Oli OPALIN
1178	Oli OPALIN
1179	Oli OPALIN
1180	Inh L3-5 SST MAFB
1181	Mic P2RY12
1182	Oli OPALIN
1183	Oli OPALIN
1184	Oli OPALIN
1185	Mic P2RY12
1186	Exc L6 CT
1187	Oli OPALIN
1188	Oli OPALIN
1189	Oli OPALIN
1190	Oli OPALIN
1191	Oli OPALIN
1192	Inh PVALB SULF1
1193	Mic P2RY12
1194	Oli OPALIN
1195	Oli OPALIN
1196	Oli OPALIN
1197	Inh L3-5 SST MAFB
1198	Oli OPALIN
1199	Oli OPALIN
1200	Oli OPALIN
1201	Oli OPALIN
1202	Oli OPALIN
1203	Oli OPALIN
1204	Oli OPALIN
1205	Oli OPALIN
1206	Oli OPALIN
1207	Oli OPALIN
1208	Oli OPALIN
1209	Ast DPP10
1210	Oli OPALIN
1211	Oli OPALIN
1212	Oli OPALIN
1213	Oli OPALIN
1214	Inh PVALB SULF1
1215	Oli OPALIN
1216	Oli OPALIN
1217	Oli OPALIN
1218	Inh L3-5 SST MAFB
1219	Mic P2RY12
1220	Oli OPALIN
1221	Inh RYR3 TSHZ2
1222	Oli OPALIN
1223	Oli OPALIN
1224	Oli OPALIN
1225	Oli OPALIN
1226	Oli OPALIN
1227	Oli OPALIN
1228	Oli OPALIN
1229	Oli OPALIN
1230	Oli OPALIN
1231	Oli OPALIN
1232	Oli OPALIN
1233	Ast DPP10
1234	Oli OPALIN
1235	Oli OPALIN
1236	Ast GRM3
1237	Mic P2RY12
1238	Oli OPALIN
1239	Oli OPALIN
1240	Oli OPALIN
1241	Oli OPALIN
1242	Oli OPALIN
1243	Oli OPALIN
1244	Oli OPALIN
1245	Oli OPALIN
1246	Oli OPALIN
1247	Oli OPALIN
1248	Oli OPALIN
1249	Oli OPALIN
1250	Oli OPALIN
1251	Oli OPALIN
1252	Oli OPALIN
1253	Oli OPALIN
1254	Oli OPALIN
1255	Exc L2-3 CBLN2 LINC02306
1256	Mic P2RY12
1257	Oli OPALIN
1258	Oli OPALIN
1259	Oli OPALIN
1260	Oli OPALIN
1261	Exc L6 CT
1262	Mic P2RY12
1263	Oli OPALIN
1264	Ast GRM3
1265	Oli OPALIN
1266	Mic P2RY12
1267	Oli OPALIN
1268	Oli OPALIN
1269	Ast GRM3
1270	Ast GRM3
1271	Oli OPALIN
1272	Oli OPALIN
1273	Oli OPALIN
1274	Oli OPALIN
1275	Oli OPALIN
1276	Oli OPALIN
1277	Oli OPALIN
1278	Oli OPALIN
1279	Exc L6 CT
1280	Oli OPALIN
1281	Mic P2RY12
1282	Oli OPALIN
1283	Oli OPALIN
1284	Oli OPALIN
1285	Oli OPALIN
1286	Oli RASGRF1
1287	Oli OPALIN
1288	Oli OPALIN
1289	Oli OPALIN
1290	Oli OPALIN
1291	Mic P2RY12
1292	Oli OPALIN
1293	Oli OPALIN
1294	Oli OPALIN
1295	Oli OPALIN
1296	Oli OPALIN
1297	Mic P2RY12
1298	Oli OPALIN
1299	Oli OPALIN
1300	Ast GRM3
1301	Oli OPALIN
1302	Oli OPALIN
1303	Oli OPALIN
1304	Oli OPALIN
1305	Oli OPALIN
1306	Oli OPALIN
1307	Oli OPALIN
1308	Oli OPALIN
1309	Oli OPALIN
1310	Ast DPP10
1311	Oli OPALIN
1312	Oli OPALIN
1313	Oli OPALIN
1314	Oli OPALIN
1315	Oli OPALIN
1316	Oli OPALIN
1317	Oli OPALIN
1318	Mic P2RY12
1319	Oli OPALIN
1320	Oli OPALIN
1321	Oli OPALIN
1322	Oli OPALIN
1323	Ast GRM3
1324	Oli OPALIN
1325	Exc L6 CT
1326	Oli OPALIN
1327	Oli OPALIN
1328	Ast GRM3
1329	Oli OPALIN
1330	Oli OPALIN
1331	Oli OPALIN
1332	Oli OPALIN
1333	Oli OPALIN
1334	Oli OPALIN
1335	Oli OPALIN
1336	Oli OPALIN
1337	Oli OPALIN
1338	Oli OPALIN
1339	Oli OPALIN
1340	Oli OPALIN
1341	Ast DPP10
1342	Inh PVALB HTR4
1343	Oli OPALIN
1344	Oli OPALIN
1345	Oli OPALIN
1346	Oli OPALIN
1347	Oli OPALIN
1348	Oli RASGRF1
1349	Ast GRM3
1350	Oli OPALIN
1351	Oli OPALIN
1352	Mic P2RY12
1353	Oli OPALIN
1354	Oli OPALIN
1355	Oli OPALIN
1356	Oli OPALIN
1357	Oli OPALIN
1358	Oli OPALIN
1359	Oli OPALIN
1360	Ast GRM3
1361	Oli OPALIN
1362	Oli OPALIN
1363	Oli OPALIN
1364	Oli OPALIN
1365	Oli OPALIN
1366	Oli OPALIN
1367	Oli OPALIN
1368	Oli OPALIN
1369	Oli OPALIN
1370	Mic P2RY12
1371	Oli OPALIN
1372	Oli OPALIN
1373	Oli OPALIN
1374	Oli OPALIN
1375	Oli OPALIN
1376	Oli OPALIN
1377	Oli OPALIN
1378	Oli OPALIN
1379	Oli OPALIN
1380	Mic P2RY12
1381	Ast GRM3
1382	Oli OPALIN
1383	Mic P2RY12
1384	Oli OPALIN
1385	Oli OPALIN
1386	Oli OPALIN
1387	Oli OPALIN
1388	Oli OPALIN
1389	Oli OPALIN
1390	Oli OPALIN
1391	Oli OPALIN
1392	Oli OPALIN
1393	OPC DOCK5
1394	Oli OPALIN
1395	Oli OPALIN
1396	Oli OPALIN
1397	Oli OPALIN
1398	Oli OPALIN
1399	Oli OPALIN
1400	Oli OPALIN
1401	Oli OPALIN
1402	Oli OPALIN
1403	Oli OPALIN
1404	Oli OPALIN
1405	Oli OPALIN
1406	Oli OPALIN
1407	Exc L6b
1408	Ast GRM3
1409	Exc L6 CT
1410	Oli OPALIN
1411	Oli OPALIN
1412	Exc L6b
1413	Oli OPALIN
1414	Oli RASGRF1
1415	Oli OPALIN
1416	Oli OPALIN
1417	Oli OPALIN
1418	Oli OPALIN
1419	Oli OPALIN
1420	Mic P2RY12
1421	Oli OPALIN
1422	Oli OPALIN
1423	Oli OPALIN
1424	Oli OPALIN
1425	Ast GRM3
1426	Oli OPALIN
1427	Oli OPALIN
1428	Oli OPALIN
1429	Oli OPALIN
1430	Mic P2RY12
1431	Oli OPALIN
1432	Mic P2RY12
1433	Oli OPALIN
1434	Oli OPALIN
1435	Oli OPALIN
1436	Oli OPALIN
1437	Oli OPALIN
1438	Oli OPALIN
1439	Oli OPALIN
1440	Oli OPALIN
1441	Oli OPALIN
1442	Oli OPALIN
1443	Oli OPALIN
1444	Oli OPALIN
1445	Oli OPALIN
1446	Oli OPALIN
1447	Oli OPALIN
1448	Oli OPALIN
1449	Oli OPALIN
1450	Oli OPALIN
1451	Oli OPALIN
1452	Oli OPALIN
1453	Oli OPALIN
1454	Oli OPALIN
1455	Oli OPALIN
1456	Oli OPALIN
1457	Oli OPALIN
1458	Mic P2RY12
1459	Oli OPALIN
1460	Oli OPALIN
1461	Mic P2RY12
1462	Oli OPALIN
1463	Oli OPALIN
1464	Oli OPALIN
1465	Oli OPALIN
1466	Inh L3-5 SST MAFB
1467	Oli OPALIN
1468	Oli OPALIN
1469	Ast GRM3
1470	Oli OPALIN
1471	Oli OPALIN
1472	Exc L2-3 CBLN2 LINC02306
1473	Oli OPALIN
1474	Oli OPALIN
1475	Oli OPALIN
1476	Oli OPALIN
1477	Oli RASGRF1
1478	Oli OPALIN
1479	Oli OPALIN
1480	Ast GRM3
1481	Oli OPALIN
1482	Oli OPALIN
1483	Ast DPP10
1484	Oli OPALIN
1485	Oli OPALIN
1486	Oli OPALIN
1487	Oli OPALIN
1488	Mic P2RY12
1489	Oli OPALIN
1490	Oli OPALIN
1491	Oli OPALIN
1492	Oli OPALIN
1493	Oli RASGRF1
1494	Oli OPALIN
1495	Oli OPALIN
1496	Oli OPALIN
1497	Oli OPALIN
1498	Oli OPALIN
1499	Mic P2RY12
1500	Ast GRM3
1501	Oli OPALIN
1502	Oli OPALIN
1503	Oli OPALIN
1504	Oli OPALIN
1505	Oli OPALIN
1506	Oli OPALIN
1507	Oli OPALIN
1508	Mic P2RY12
1509	Oli OPALIN
1510	Oli OPALIN
1511	Oli OPALIN
1512	Oli OPALIN
1513	Oli OPALIN
1514	Oli OPALIN
1515	Oli OPALIN
1516	Exc L4-5 RORB IL1RAPL2
1517	Exc L4-5 RORB IL1RAPL2
1518	Oli OPALIN
1519	Oli OPALIN
1520	Oli OPALIN
1521	Oli OPALIN
1522	Ast GRM3
1523	Ast GRM3
1524	Oli OPALIN
1525	Mic P2RY12
1526	Oli OPALIN
1527	Oli OPALIN
1528	Oli OPALIN
1529	Mic P2RY12
1530	Oli OPALIN
1531	Exc L6b
1532	Inh PVALB SULF1
1533	Oli OPALIN
1534	Ast GRM3
1535	Mic P2RY12
1536	Mic P2RY12
1537	Inh PVALB HTR4
1538	Mic P2RY12
1539	Oli OPALIN
1540	Oli OPALIN
1541	Oli OPALIN
1542	Ast GRM3
1543	Oli OPALIN
1544	Ast GRM3
1545	Oli OPALIN
1546	Oli OPALIN
1547	Oli OPALIN
1548	Mic P2RY12
1549	Inh L3-5 SST MAFB
1550	Oli OPALIN
1551	Mic P2RY12
1552	Oli OPALIN
1553	Oli OPALIN
1554	Oli OPALIN
1555	Oli OPALIN
1556	Oli OPALIN
1557	Oli OPALIN
1558	Ast GRM3
1559	Oli OPALIN
1560	Oli OPALIN
1561	Oli OPALIN
1562	Oli OPALIN
1563	Oli OPALIN
1564	Oli OPALIN
1565	Oli OPALIN
1566	Oli OPALIN
1567	Oli OPALIN
1568	Mic P2RY12
1569	Oli OPALIN
1570	Oli OPALIN
1571	Oli OPALIN
1572	Oli OPALIN
1573	Ast GRM3
1574	Oli OPALIN
1575	Oli OPALIN
1576	Oli OPALIN
1577	Oli OPALIN
1578	Oli OPALIN
1579	Oli OPALIN
1580	Oli OPALIN
1581	Oli OPALIN
1582	Exc L6 CT
1583	Oli RASGRF1
1584	Oli OPALIN
1585	Inh VIP ABI3BP
1586	Mic P2RY12
1587	Oli OPALIN
1588	Oli OPALIN
1589	Oli OPALIN
1590	Oli OPALIN
1591	Oli OPALIN
1592	Oli OPALIN
1593	Inh L3-5 SST MAFB
1594	Oli OPALIN
1595	Oli OPALIN
1596	Oli OPALIN
1597	Oli OPALIN
1598	Exc L4-5 RORB IL1RAPL2
1599	Oli OPALIN
1600	Oli OPALIN
1601	Oli OPALIN
1602	Oli OPALIN
1603	Oli OPALIN
1604	Oli OPALIN
1605	Oli OPALIN
1606	Oli OPALIN
1607	Oli OPALIN
1608	Oli OPALIN
1609	Exc L6 CT
1610	Oli OPALIN
1611	Oli OPALIN
1612	Oli OPALIN
1613	Oli OPALIN
1614	Oli OPALIN
1615	Oli OPALIN
1616	Oli OPALIN
1617	Oli OPALIN
1618	Oli OPALIN
1619	Oli OPALIN
1620	Oli OPALIN
1621	Oli OPALIN
1622	Oli OPALIN
1623	Oli OPALIN
1624	Oli OPALIN
1625	Oli OPALIN
1626	Oli RASGRF1
1627	Oli OPALIN
1628	Oli OPALIN
1629	Oli OPALIN
1630	Oli OPALIN
1631	Oli OPALIN
1632	Oli OPALIN
1633	Oli OPALIN
1634	Oli OPALIN
1635	Oli OPALIN
1636	Oli OPALIN
1637	Oli OPALIN
1638	Oli OPALIN
1639	Oli OPALIN
1640	Oli OPALIN
1641	Oli OPALIN
1642	Oli OPALIN
1643	Exc L6b
1644	Oli OPALIN
1645	Oli OPALIN
1646	Mic P2RY12
1647	Mic P2RY12
1648	Ast GRM3
1649	Oli OPALIN
1650	Mic P2RY12
1651	Oli OPALIN
1652	Oli OPALIN
1653	Oli OPALIN
1654	Oli OPALIN
1655	Oli OPALIN
1656	Oli OPALIN
1657	Oli OPALIN
1658	Oli OPALIN
1659	Oli OPALIN
1660	Oli OPALIN
1661	Inh L3-5 SST MAFB
1662	Oli OPALIN
1663	Oli OPALIN
1664	Oli OPALIN
1665	Oli OPALIN
1666	Oli OPALIN
1667	Oli OPALIN
1668	Oli OPALIN
1669	Oli OPALIN
1670	Oli OPALIN
1671	Mic P2RY12
1672	Oli OPALIN
1673	Oli OPALIN
1674	Oli OPALIN
1675	Oli OPALIN
1676	Oli OPALIN
1677	Mic P2RY12
1678	Oli OPALIN
1679	Oli OPALIN
1680	Ast GRM3
1681	Oli OPALIN
1682	Oli OPALIN
1683	Oli OPALIN
1684	Oli RASGRF1
1685	Oli OPALIN
1686	Oli OPALIN
1687	Mic P2RY12
1688	Mic P2RY12
1689	Ast GRM3
1690	Oli OPALIN
1691	Oli OPALIN
1692	Oli OPALIN
1693	Oli OPALIN
1694	Oli OPALIN
1695	Oli OPALIN
1696	Oli OPALIN
1697	Oli OPALIN
1698	Exc L4-5 RORB IL1RAPL2
1699	Oli OPALIN
1700	Ast GRM3
1701	Ast GRM3
1702	Oli OPALIN
1703	Oli OPALIN
1704	Oli OPALIN
1705	Oli OPALIN
1706	Oli OPALIN
1707	Oli OPALIN
1708	Oli OPALIN
1709	Oli OPALIN
1710	Oli OPALIN
1711	Oli OPALIN
1712	Oli RASGRF1
1713	Oli OPALIN
1714	Oli OPALIN
1715	Mic P2RY12
1716	Oli OPALIN
1717	Oli OPALIN
1718	Mic P2RY12
1719	Oli OPALIN
1720	Oli OPALIN
1721	Oli OPALIN
1722	Oli OPALIN
1723	Mic P2RY12
1724	Oli OPALIN
1725	Oli OPALIN
1726	Oli OPALIN
1727	Mic P2RY12
1728	Mic P2RY12
1729	Oli OPALIN
1730	Oli OPALIN
1731	Oli OPALIN
1732	Ast GRM3
1733	Oli OPALIN
1734	Oli OPALIN
1735	Oli OPALIN
1736	Oli OPALIN
1737	Oli OPALIN
1738	Oli OPALIN
1739	Oli OPALIN
1740	Oli OPALIN
1741	Oli OPALIN
1742	Exc L6 CT
1743	Oli OPALIN
1744	Oli OPALIN
1745	Oli OPALIN
1746	Oli OPALIN
1747	Exc L6 CT
1748	Oli OPALIN
1749	Oli OPALIN
1750	Exc L6b
1751	Ast GRM3
1752	Oli OPALIN
1753	Mic P2RY12
1754	Mic P2RY12
1755	Oli OPALIN
1756	Mic P2RY12
1757	Oli OPALIN
1758	Oli OPALIN
1759	Oli OPALIN
1760	Oli OPALIN
1761	Oli OPALIN
1762	Mic P2RY12
1763	Ast DPP10
1764	capEndo
1765	Oli OPALIN
1766	Oli OPALIN
1767	Ast GRM3
1768	Oli OPALIN
1769	Oli OPALIN
1770	Oli OPALIN
1771	Oli OPALIN
1772	Oli OPALIN
1773	Ast GRM3
1774	Oli OPALIN
1775	Exc L6b
1776	Oli OPALIN
1777	Oli OPALIN
1778	Oli OPALIN
1779	Oli OPALIN
1780	Oli OPALIN
1781	Oli OPALIN
1782	Oli OPALIN
1783	Oli OPALIN
1784	Oli OPALIN
1785	Oli OPALIN
1786	Oli OPALIN
1787	Oli OPALIN
1788	Exc L6 CT
1789	Oli OPALIN
1790	Oli OPALIN
1791	Oli OPALIN
1792	Ast GRM3
1793	Oli OPALIN
1794	Oli OPALIN
1795	Oli OPALIN
1796	Oli OPALIN
1797	Ast GRM3
1798	Oli OPALIN
1799	Oli OPALIN
1800	Oli OPALIN
1801	Oli OPALIN
1802	Oli OPALIN
1803	Oli OPALIN
1804	Ast DPP10
1805	Exc L6 CT
1806	Oli OPALIN
1807	Oli OPALIN
1808	Oli OPALIN
1809	Oli OPALIN
1810	Inh L3-5 SST MAFB
1811	Oli OPALIN
1812	Oli OPALIN
1813	Oli OPALIN
1814	Oli OPALIN
1815	Mic P2RY12
1816	Oli OPALIN
1817	Oli OPALIN
1818	Oli OPALIN
1819	Oli OPALIN
1820	Mic P2RY12
1821	Oli OPALIN
1822	Oli RASGRF1
1823	Oli OPALIN
1824	Oli OPALIN
1825	Oli OPALIN
1826	Oli OPALIN
1827	Oli OPALIN
1828	Oli OPALIN
1829	Oli OPALIN
1830	Oli RASGRF1
1831	Exc L6 CT
1832	Oli OPALIN
1833	Oli OPALIN
1834	Oli OPALIN
1835	Ast GRM3
1836	Oli OPALIN
1837	Oli RASGRF1
1838	Mic P2RY12
1839	Oli OPALIN
1840	Oli OPALIN
1841	Oli OPALIN
1842	Oli OPALIN
1843	Oli OPALIN
1844	Inh VIP ABI3BP
1845	Oli OPALIN
1846	Oli OPALIN
1847	Oli OPALIN
1848	Oli OPALIN
1849	Oli OPALIN
1850	Oli OPALIN
1851	Oli OPALIN
1852	Inh L3-5 SST MAFB
1853	Oli OPALIN
1854	Oli RASGRF1
1855	Oli OPALIN
1856	Oli OPALIN
1857	Mic P2RY12
1858	Mic P2RY12
1859	Oli OPALIN
1860	Oli OPALIN
1861	Oli OPALIN
1862	Oli OPALIN
1863	Oli OPALIN
1864	Mic P2RY12
1865	Inh L3-5 SST MAFB
1866	Oli OPALIN
1867	Oli OPALIN
1868	Oli RASGRF1
1869	Oli OPALIN
1870	Oli OPALIN
1871	Oli OPALIN
1872	Mic P2RY12
1873	Mic P2RY12
1874	Oli OPALIN
1875	Inh VIP ABI3BP
1876	Oli OPALIN
1877	Mic P2RY12
1878	OPC DOCK5
1879	Oli OPALIN
1880	Oli RASGRF1
1881	Oli OPALIN
1882	Oli OPALIN
1883	Oli OPALIN
1884	Oli OPALIN
1885	Oli OPALIN
1886	Oli OPALIN
1887	Oli OPALIN
1888	Ast GRM3
1889	Oli OPALIN
1890	Exc L6 CT
1891	Mic P2RY12
1892	Oli OPALIN
1893	Mic P2RY12
1894	Oli OPALIN
1895	Oli OPALIN
1896	Oli OPALIN
1897	Ast GRM3
1898	Oli OPALIN
1899	Mic P2RY12
1900	Oli OPALIN
1901	Oli OPALIN
1902	Oli OPALIN
1903	Oli OPALIN
1904	Oli OPALIN
1905	Oli OPALIN
1906	Ast GRM3
1907	Oli OPALIN
1908	Oli OPALIN
1909	Oli OPALIN
1910	Oli OPALIN
1911	Oli OPALIN
1912	Inh L3-5 SST MAFB
1913	Oli OPALIN
1914	Ast GRM3
1915	Oli OPALIN
1916	Oli OPALIN
1917	Oli OPALIN
1918	Mic P2RY12
1919	Mic P2RY12
1920	Ast GRM3
1921	Oli OPALIN
1922	Exc L6b
1923	Oli OPALIN
1924	Oli OPALIN
1925	Oli OPALIN
1926	Ast GRM3
1927	Oli OPALIN
1928	Inh L3-5 SST MAFB
1929	Oli OPALIN
1930	Oli OPALIN
1931	Oli OPALIN
1932	Oli OPALIN
1933	Oli OPALIN
1934	Oli OPALIN
1935	Oli OPALIN
1936	Oli OPALIN
1937	Oli OPALIN
1938	Oli OPALIN
1939	Exc L6b
1940	Oli OPALIN
1941	Oli OPALIN
1942	Oli OPALIN
1943	Oli OPALIN
1944	Oli OPALIN
1945	Mic P2RY12
1946	Oli OPALIN
1947	Ast GRM3
1948	Oli OPALIN
1949	Ast GRM3
1950	Oli OPALIN
1951	Oli OPALIN
1952	Inh L3-5 SST MAFB
1953	Oli OPALIN
1954	Oli OPALIN
1955	Oli OPALIN
1956	Oli OPALIN
1957	Oli OPALIN
1958	Oli OPALIN
1959	Oli OPALIN
1960	Mic P2RY12
1961	Oli OPALIN
1962	Oli OPALIN
1963	Oli OPALIN
1964	Oli OPALIN
1965	Oli OPALIN
1966	Oli OPALIN
1967	Oli OPALIN
1968	Oli OPALIN
1969	Oli OPALIN
1970	Oli OPALIN
1971	Oli OPALIN
1972	Oli OPALIN
1973	Oli OPALIN
1974	Mic P2RY12
1975	Oli OPALIN
1976	Oli OPALIN
1977	Ast GRM3
1978	Oli OPALIN
1979	Oli OPALIN
1980	Oli OPALIN
1981	Oli OPALIN
1982	Oli OPALIN
1983	Oli OPALIN
1984	Inh L3-5 SST MAFB
1985	Oli OPALIN
1986	Oli OPALIN
1987	Oli OPALIN
1988	Oli OPALIN
1989	Oli OPALIN
1990	Oli OPALIN
1991	Oli OPALIN
1992	Mic P2RY12
1993	Oli OPALIN
1994	Oli OPALIN
1995	Oli OPALIN
1996	OPC DOCK5
1997	Oli OPALIN
1998	Oli OPALIN
1999	Exc L4-5 RORB IL1RAPL2
[truncated: 5,158 more rows]
