# Supplementary material for: Interpretable deep generative ensemble learning for single-cell omics with Hydra
Source: Mol Syst Biol. 2026 Apr 11;22(7):1161–79. doi: 10.1038/s44320-026-00208-7 (PMC13328726; doi:10.1038/s44320-026-00208-7)
Supplement: Supplementary file 6 — Source data Fig. 5 [file 44320_2026_208_MOESM6_ESM.zip › SD figure 5/5C/Early AD/cell_type_predicted_MOFA2.csv]

	x
1	Oli OPALIN
2	Exc L4-5 RORB IL1RAPL2
3	Exc L4-5 RORB IL1RAPL2
4	Exc L4-5 RORB IL1RAPL2
5	Ast GRM3
6	Oli OPALIN
7	Oli OPALIN
8	OPC DOCK5
9	Oli OPALIN
10	Oli OPALIN
11	Exc L4-5 RORB IL1RAPL2
12	Oli OPALIN
13	Exc L4-5 RORB IL1RAPL2
14	Oli OPALIN
15	Oli OPALIN
16	Exc L4-5 RORB IL1RAPL2
17	Oli OPALIN
18	Oli OPALIN
19	Oli OPALIN
20	Oli OPALIN
21	Oli OPALIN
22	Oli OPALIN
23	Mic P2RY12
24	Oli OPALIN
25	Oli OPALIN
26	Oli OPALIN
27	Mic P2RY12
28	Exc L4-5 RORB IL1RAPL2
29	Oli OPALIN
30	Mic P2RY12
31	Exc L4-5 RORB IL1RAPL2
32	Ast GRM3
33	Ast GRM3
34	Oli OPALIN
35	Oli OPALIN
36	Oli OPALIN
37	Oli RASGRF1
38	Mic P2RY12
39	Oli OPALIN
40	Mic P2RY12
41	Exc L4-5 RORB IL1RAPL2
42	Oli OPALIN
43	Exc L4-5 RORB IL1RAPL2
44	Oli OPALIN
45	Exc L4-5 RORB IL1RAPL2
46	Oli OPALIN
47	Oli OPALIN
48	Oli OPALIN
49	OPC DOCK5
50	Oli OPALIN
51	Exc L4-5 RORB IL1RAPL2
52	Oli OPALIN
53	Exc L2-3 CBLN2 LINC02306
54	Oli OPALIN
55	Exc L4-5 RORB IL1RAPL2
56	OPC DOCK5
57	Oli OPALIN
58	OPC DOCK5
59	Oli OPALIN
60	Oli OPALIN
61	Ast GRM3
62	Ast GRM3
63	OPC DOCK5
64	Exc L4-5 RORB IL1RAPL2
65	Oli OPALIN
66	Mic P2RY12
67	Oli OPALIN
68	Oli OPALIN
69	Exc L4-5 RORB IL1RAPL2
70	Oli OPALIN
71	Exc L2-3 CBLN2 LINC02306
72	Exc L4-5 RORB IL1RAPL2
73	Oli OPALIN
74	Oli OPALIN
75	Oli OPALIN
76	Exc L4-5 RORB IL1RAPL2
77	Ast GRM3
78	Oli OPALIN
79	Ast GRM3
80	Exc L4-5 RORB IL1RAPL2
81	Oli OPALIN
82	Exc L2-3 CBLN2 LINC02306
83	Oli OPALIN
84	Oli OPALIN
85	Oli OPALIN
86	Mic P2RY12
87	Oli OPALIN
88	Exc L4-5 RORB IL1RAPL2
89	OPC DOCK5
90	Exc L4-5 RORB IL1RAPL2
91	Oli OPALIN
92	Mic P2RY12
93	Ast GRM3
94	Oli OPALIN
95	Exc L4-5 RORB IL1RAPL2
96	Oli OPALIN
97	Oli OPALIN
98	Oli OPALIN
99	Oli OPALIN
100	Oli OPALIN
101	Exc L4-5 RORB IL1RAPL2
102	Oli OPALIN
103	OPC DOCK5
104	Oli OPALIN
105	Oli OPALIN
106	Ast GRM3
107	Exc L4-5 RORB IL1RAPL2
108	Oli OPALIN
109	Mic P2RY12
110	Oli OPALIN
111	Oli OPALIN
112	Mic P2RY12
113	Ast GRM3
114	Mic P2RY12
115	Exc L4-5 RORB IL1RAPL2
116	Ast GRM3
117	Oli OPALIN
118	Oli OPALIN
119	Mic P2RY12
120	Ast GRM3
121	Oli OPALIN
122	Exc L4-5 RORB IL1RAPL2
123	Ast GRM3
124	Oli OPALIN
125	Exc L4-5 RORB IL1RAPL2
126	Exc L4-5 RORB IL1RAPL2
127	OPC DOCK5
128	OPC DOCK5
129	Oli OPALIN
130	Mic P2RY12
131	Mic P2RY12
132	OPC DOCK5
133	Exc L4-5 RORB IL1RAPL2
134	Mic P2RY12
135	Oli OPALIN
136	Mic P2RY12
137	Oli OPALIN
138	Oli OPALIN
139	Oli OPALIN
140	Oli OPALIN
141	Oli OPALIN
142	Ast GRM3
143	Exc L4-5 RORB IL1RAPL2
144	Oli OPALIN
145	Exc L4-5 RORB IL1RAPL2
146	Oli OPALIN
147	Oli OPALIN
148	Mic P2RY12
149	Oli OPALIN
150	OPC DOCK5
151	Oli OPALIN
152	OPC DOCK5
153	Oli OPALIN
154	Mic P2RY12
155	Oli OPALIN
156	Ast GRM3
157	Oli OPALIN
158	OPC DOCK5
159	Oli OPALIN
160	Oli OPALIN
161	Oli OPALIN
162	Oli OPALIN
163	Oli OPALIN
164	Exc L4-5 RORB IL1RAPL2
165	Mic P2RY12
166	Oli OPALIN
167	Oli OPALIN
168	Oli OPALIN
169	Oli OPALIN
170	Oli OPALIN
171	Oli OPALIN
172	Oli OPALIN
173	Ast GRM3
174	Oli OPALIN
175	Oli OPALIN
176	Oli OPALIN
177	Oli OPALIN
178	Oli OPALIN
179	Mic P2RY12
180	Oli OPALIN
181	Exc L2-3 CBLN2 LINC02306
182	Mic P2RY12
183	Ast GRM3
184	Mic P2RY12
185	Oli OPALIN
186	Oli OPALIN
187	Oli OPALIN
188	Oli OPALIN
189	Oli OPALIN
190	Oli OPALIN
191	Oli OPALIN
192	Oli OPALIN
193	Oli OPALIN
194	Mic P2RY12
195	Oli OPALIN
196	Mic P2RY12
197	Oli OPALIN
198	Ast GRM3
199	Oli OPALIN
200	OPC DOCK5
201	Oli OPALIN
202	Exc L4-5 RORB IL1RAPL2
203	Oli OPALIN
204	Mic P2RY12
205	Oli OPALIN
206	Exc L4-5 RORB IL1RAPL2
207	Oli OPALIN
208	Mic P2RY12
209	Oli OPALIN
210	OPC DOCK5
211	Exc L4-5 RORB IL1RAPL2
212	Oli OPALIN
213	Oli OPALIN
214	OPC DOCK5
215	Oli OPALIN
216	Oli OPALIN
217	Oli OPALIN
218	OPC DOCK5
219	Oli OPALIN
220	Exc L4-5 RORB IL1RAPL2
221	Ast GRM3
222	Ast GRM3
223	Mic P2RY12
224	Ast GRM3
225	Mic P2RY12
226	Exc L4-5 RORB IL1RAPL2
227	Exc L4-5 RORB IL1RAPL2
228	Oli OPALIN
229	Oli OPALIN
230	Oli OPALIN
231	Oli OPALIN
232	Mic P2RY12
233	Exc L4-5 RORB IL1RAPL2
234	Oli OPALIN
235	Exc L4-5 RORB IL1RAPL2
236	Oli OPALIN
237	Mic P2RY12
238	Exc L4-5 RORB IL1RAPL2
239	Oli OPALIN
240	Oli RASGRF1
241	Oli OPALIN
242	Mic P2RY12
243	Oli OPALIN
244	Exc L4-5 RORB IL1RAPL2
245	Exc L4-5 RORB IL1RAPL2
246	Oli OPALIN
247	Oli OPALIN
248	Oli OPALIN
249	Oli OPALIN
250	Mic P2RY12
251	Ast GRM3
252	Mic P2RY12
253	Oli OPALIN
254	Mic P2RY12
255	OPC DOCK5
256	Oli OPALIN
257	Mic P2RY12
258	Oli OPALIN
259	Oli OPALIN
260	Mic P2RY12
261	Oli RASGRF1
262	Exc L4-5 RORB IL1RAPL2
263	Mic P2RY12
264	Oli OPALIN
265	Ast GRM3
266	Mic P2RY12
267	OPC DOCK5
268	Oli OPALIN
269	Oli OPALIN
270	Oli OPALIN
271	OPC DOCK5
272	Mic P2RY12
273	Oli OPALIN
274	Mic P2RY12
275	Oli OPALIN
276	Ast GRM3
277	Oli OPALIN
278	Ast GRM3
279	Mic P2RY12
280	Mic P2RY12
281	Oli OPALIN
282	OPC DOCK5
283	Exc L4-5 RORB IL1RAPL2
284	Exc L4-5 RORB IL1RAPL2
285	Oli OPALIN
286	Oli OPALIN
287	Ast GRM3
288	Mic P2RY12
289	Mic P2RY12
290	Exc L4-5 RORB IL1RAPL2
291	Mic P2RY12
292	Exc L4-5 RORB IL1RAPL2
293	Oli OPALIN
294	OPC DOCK5
295	Oli OPALIN
296	Mic P2RY12
297	Exc L4-5 RORB IL1RAPL2
298	Oli OPALIN
299	OPC DOCK5
300	Oli OPALIN
301	Ast GRM3
302	Oli OPALIN
303	Oli OPALIN
304	Oli OPALIN
305	Oli OPALIN
306	Ast GRM3
307	Mic P2RY12
308	Oli OPALIN
309	Exc L4-5 RORB IL1RAPL2
310	Ast GRM3
311	Oli OPALIN
312	Oli OPALIN
313	Oli OPALIN
314	Oli OPALIN
315	Oli OPALIN
316	Exc L4-5 RORB IL1RAPL2
317	Oli OPALIN
318	Oli OPALIN
319	Ast GRM3
320	Oli OPALIN
321	Exc L4-5 RORB IL1RAPL2
322	Oli OPALIN
323	Oli OPALIN
324	Oli OPALIN
325	Exc L4-5 RORB IL1RAPL2
326	Oli OPALIN
327	Mic P2RY12
328	Exc L4-5 RORB IL1RAPL2
329	OPC DOCK5
330	Oli OPALIN
331	Oli OPALIN
332	Oli OPALIN
333	Oli OPALIN
334	Oli OPALIN
335	Ast GRM3
336	Mic P2RY12
337	Oli OPALIN
338	Oli OPALIN
339	Exc L4-5 RORB IL1RAPL2
340	Oli OPALIN
341	Exc L4-5 RORB IL1RAPL2
342	Exc L4-5 RORB IL1RAPL2
343	Exc L4-5 RORB IL1RAPL2
344	Oli OPALIN
345	OPC DOCK5
346	Oli OPALIN
347	Exc L4-5 RORB IL1RAPL2
348	Oli OPALIN
349	Oli OPALIN
350	Oli OPALIN
351	OPC DOCK5
352	Oli OPALIN
353	Oli OPALIN
354	Oli OPALIN
355	Oli OPALIN
356	Mic P2RY12
357	Exc L4-5 RORB IL1RAPL2
358	Ast GRM3
359	Exc L4-5 RORB IL1RAPL2
360	Oli OPALIN
361	Oli OPALIN
362	Mic P2RY12
363	Oli OPALIN
364	Oli OPALIN
365	Oli OPALIN
366	Mic P2RY12
367	Oli OPALIN
368	Oli OPALIN
369	OPC DOCK5
370	Oli OPALIN
371	Mic P2RY12
372	Mic P2RY12
373	OPC DOCK5
374	Oli OPALIN
375	Oli OPALIN
376	Oli OPALIN
377	OPC DOCK5
378	Oli OPALIN
379	Mic P2RY12
380	Exc L4-5 RORB IL1RAPL2
381	Oli OPALIN
382	Mic P2RY12
383	Oli OPALIN
384	Oli OPALIN
385	Ast GRM3
386	OPC DOCK5
387	Exc L4-5 RORB IL1RAPL2
388	Exc L2-3 CBLN2 LINC02306
389	Ast GRM3
390	Mic P2RY12
391	Oli OPALIN
392	Exc L4-5 RORB IL1RAPL2
393	Oli OPALIN
394	Exc L4-5 RORB IL1RAPL2
395	Ast GRM3
396	Ast GRM3
397	Oli OPALIN
398	Exc L4-5 RORB IL1RAPL2
399	Oli OPALIN
400	Oli OPALIN
401	Mic P2RY12
402	Ast GRM3
403	OPC DOCK5
404	OPC DOCK5
405	Oli OPALIN
406	Ast GRM3
407	Exc L4-5 RORB IL1RAPL2
408	Oli RASGRF1
409	Ast GRM3
410	Oli OPALIN
411	Ast GRM3
412	Exc L4-5 RORB IL1RAPL2
413	Mic P2RY12
414	Oli OPALIN
415	Oli OPALIN
416	Oli OPALIN
417	OPC DOCK5
418	Ast GRM3
419	Oli RASGRF1
420	Mic P2RY12
421	OPC DOCK5
422	Oli OPALIN
423	OPC DOCK5
424	Exc L4-5 RORB IL1RAPL2
425	Oli OPALIN
426	Oli OPALIN
427	Ast GRM3
428	Oli OPALIN
429	Oli OPALIN
430	Oli OPALIN
431	Oli OPALIN
432	Oli OPALIN
433	Oli OPALIN
434	Exc L4-5 RORB IL1RAPL2
435	Ast GRM3
436	Mic P2RY12
437	OPC DOCK5
438	Oli OPALIN
439	Oli OPALIN
440	Mic P2RY12
441	Oli RASGRF1
442	Exc L4-5 RORB IL1RAPL2
443	Oli OPALIN
444	Oli OPALIN
445	Exc L4-5 RORB IL1RAPL2
446	Oli OPALIN
447	Mic P2RY12
448	Oli OPALIN
449	Ast GRM3
450	Exc L2-3 CBLN2 LINC02306
451	OPC DOCK5
452	Ast GRM3
453	Mic P2RY12
454	Mic P2RY12
455	Exc L4-5 RORB IL1RAPL2
456	OPC DOCK5
457	Oli OPALIN
458	Exc L4-5 RORB IL1RAPL2
459	Exc L4-5 RORB IL1RAPL2
460	Mic P2RY12
461	Oli OPALIN
462	Oli OPALIN
463	Oli OPALIN
464	OPC DOCK5
465	Oli OPALIN
466	Oli OPALIN
467	Mic P2RY12
468	Oli OPALIN
469	OPC DOCK5
470	Exc L4-5 RORB IL1RAPL2
471	Oli OPALIN
472	Exc L4-5 RORB IL1RAPL2
473	Exc L4-5 RORB IL1RAPL2
474	Mic P2RY12
475	Oli RASGRF1
476	Exc L4-5 RORB IL1RAPL2
477	Ast GRM3
478	Oli OPALIN
479	Oli OPALIN
480	Oli OPALIN
481	Oli OPALIN
482	Exc L4-5 RORB IL1RAPL2
483	Exc L4-5 RORB IL1RAPL2
484	Exc L2-3 CBLN2 LINC02306
485	Oli OPALIN
486	Exc L4-5 RORB IL1RAPL2
487	OPC DOCK5
488	Exc L4-5 RORB IL1RAPL2
489	Oli OPALIN
490	Exc L4-5 RORB IL1RAPL2
491	Oli OPALIN
492	Oli OPALIN
493	Oli OPALIN
494	Exc L4-5 RORB IL1RAPL2
495	Exc L4-5 RORB IL1RAPL2
496	Exc L4-5 RORB IL1RAPL2
497	Oli OPALIN
498	Oli OPALIN
499	Exc L4-5 RORB IL1RAPL2
500	Oli OPALIN
501	Oli OPALIN
502	Mic P2RY12
503	Mic P2RY12
504	Oli OPALIN
505	Oli OPALIN
506	Exc L4-5 RORB IL1RAPL2
507	Oli OPALIN
508	Oli OPALIN
509	Mic P2RY12
510	Oli OPALIN
511	OPC DOCK5
512	OPC DOCK5
513	Oli OPALIN
514	Oli OPALIN
515	Mic P2RY12
516	Ast GRM3
517	Ast GRM3
518	Exc L4-5 RORB IL1RAPL2
519	Exc L4-5 RORB IL1RAPL2
520	Exc L4-5 RORB IL1RAPL2
521	Oli OPALIN
522	Oli OPALIN
523	Oli RASGRF1
524	Ast GRM3
525	Mic P2RY12
526	Oli OPALIN
527	Oli OPALIN
528	Mic P2RY12
529	Ast GRM3
530	Oli OPALIN
531	Oli OPALIN
532	Ast GRM3
533	Oli OPALIN
534	Oli OPALIN
535	Oli OPALIN
536	Oli OPALIN
537	Exc L4-5 RORB IL1RAPL2
538	Oli OPALIN
539	Exc L4-5 RORB IL1RAPL2
540	Mic P2RY12
541	Oli OPALIN
542	Oli OPALIN
543	Exc L4-5 RORB IL1RAPL2
544	Oli OPALIN
545	Oli OPALIN
546	Oli OPALIN
547	Oli OPALIN
548	Oli OPALIN
549	OPC DOCK5
550	Oli OPALIN
551	Ast GRM3
552	Oli OPALIN
553	Mic P2RY12
554	Oli OPALIN
555	Oli OPALIN
556	Oli OPALIN
557	Oli OPALIN
558	Oli OPALIN
559	Ast GRM3
560	Oli OPALIN
561	Exc L4-5 RORB IL1RAPL2
562	Exc L4-5 RORB IL1RAPL2
563	OPC DOCK5
564	Oli OPALIN
565	OPC DOCK5
566	Mic P2RY12
567	Mic P2RY12
568	Oli OPALIN
569	Mic P2RY12
570	OPC DOCK5
571	Oli OPALIN
572	Oli OPALIN
573	Oli OPALIN
574	Oli OPALIN
575	Oli OPALIN
576	Oli OPALIN
577	Oli OPALIN
578	Mic P2RY12
579	Mic P2RY12
580	Exc L4-5 RORB IL1RAPL2
581	Exc L4-5 RORB IL1RAPL2
582	Oli OPALIN
583	Oli OPALIN
584	Oli OPALIN
585	Exc L6 THEMIS NFIA
586	Oli OPALIN
587	Ast GRM3
588	Oli OPALIN
589	Exc L4-5 RORB IL1RAPL2
590	Oli OPALIN
591	Oli OPALIN
592	Oli OPALIN
593	Ast GRM3
594	Oli OPALIN
595	Oli OPALIN
596	Oli OPALIN
597	Ast GRM3
598	Exc L4-5 RORB IL1RAPL2
599	Oli OPALIN
600	Oli OPALIN
601	OPC DOCK5
602	Oli OPALIN
603	Oli OPALIN
604	Exc L4-5 RORB IL1RAPL2
605	Oli OPALIN
606	Mic P2RY12
607	Mic P2RY12
608	Oli OPALIN
609	Mic P2RY12
610	Mic P2RY12
611	Oli OPALIN
612	Oli OPALIN
613	Oli OPALIN
614	Exc L4-5 RORB IL1RAPL2
615	Oli OPALIN
616	Mic P2RY12
617	Oli OPALIN
618	Mic P2RY12
619	Oli OPALIN
620	Exc L6 THEMIS NFIA
621	Oli OPALIN
622	Ast GRM3
623	Ast GRM3
624	Oli OPALIN
625	Oli OPALIN
626	Mic P2RY12
627	Oli OPALIN
628	Oli OPALIN
629	Mic P2RY12
630	Mic P2RY12
631	Oli OPALIN
632	Exc L4-5 RORB IL1RAPL2
633	Oli OPALIN
634	Oli OPALIN
635	Oli OPALIN
636	Mic P2RY12
637	Oli OPALIN
638	Oli OPALIN
639	Mic P2RY12
640	Exc L4-5 RORB IL1RAPL2
641	Ast GRM3
642	OPC DOCK5
643	Exc L2-3 CBLN2 LINC02306
644	Oli OPALIN
645	Mic P2RY12
646	Oli OPALIN
647	Oli OPALIN
648	Oli OPALIN
649	Oli OPALIN
650	Mic P2RY12
651	Oli OPALIN
652	Oli OPALIN
653	Exc L4-5 RORB IL1RAPL2
654	Oli OPALIN
655	OPC DOCK5
656	Oli OPALIN
657	Oli OPALIN
658	Oli OPALIN
659	Oli OPALIN
660	Oli OPALIN
661	Oli OPALIN
662	Mic P2RY12
663	Oli OPALIN
664	Exc L4-5 RORB IL1RAPL2
665	Oli OPALIN
666	Ast GRM3
667	Oli OPALIN
668	Oli OPALIN
669	Ast GRM3
670	Mic P2RY12
671	Exc L4-5 RORB IL1RAPL2
672	OPC DOCK5
673	Oli OPALIN
674	Oli RASGRF1
675	Oli OPALIN
676	Oli OPALIN
677	Mic P2RY12
678	Oli OPALIN
679	Oli OPALIN
680	Oli OPALIN
681	Ast GRM3
682	Exc L4-5 RORB IL1RAPL2
683	Exc L4-5 RORB IL1RAPL2
684	Exc L4-5 RORB IL1RAPL2
685	Oli OPALIN
686	Oli OPALIN
687	OPC DOCK5
688	Oli OPALIN
689	Oli OPALIN
690	Exc L4-5 RORB IL1RAPL2
691	Oli OPALIN
692	OPC DOCK5
693	Ast GRM3
694	Oli OPALIN
695	Exc L4-5 RORB IL1RAPL2
696	Ast GRM3
697	Exc L4-5 RORB IL1RAPL2
698	Mic P2RY12
699	Oli OPALIN
700	Oli OPALIN
701	Oli OPALIN
702	Mic P2RY12
703	Oli OPALIN
704	Oli OPALIN
705	Exc L4-5 RORB IL1RAPL2
706	Oli OPALIN
707	Exc L4-5 RORB IL1RAPL2
708	Exc L4-5 RORB IL1RAPL2
709	Oli OPALIN
710	Oli OPALIN
711	Oli OPALIN
712	Mic P2RY12
713	Oli OPALIN
714	Exc L4-5 RORB IL1RAPL2
715	Oli OPALIN
716	Mic P2RY12
717	OPC DOCK5
718	Ast GRM3
719	Exc L4-5 RORB IL1RAPL2
720	Mic P2RY12
721	OPC DOCK5
722	Oli OPALIN
723	Ast GRM3
724	Oli OPALIN
725	Oli OPALIN
726	OPC DOCK5
727	Mic P2RY12
728	Exc L4-5 RORB IL1RAPL2
729	Mic P2RY12
730	Oli OPALIN
731	Mic P2RY12
732	Oli OPALIN
733	Oli OPALIN
734	Oli OPALIN
735	Exc L4-5 RORB IL1RAPL2
736	Ast GRM3
737	OPC DOCK5
738	Oli OPALIN
739	Oli OPALIN
740	Oli OPALIN
741	Oli OPALIN
742	Exc L4-5 RORB IL1RAPL2
743	Mic P2RY12
744	Oli OPALIN
745	Oli OPALIN
746	Oli OPALIN
747	Exc L4-5 RORB IL1RAPL2
748	Oli OPALIN
749	Oli OPALIN
750	Oli OPALIN
751	Oli OPALIN
752	Exc L4-5 RORB IL1RAPL2
753	Mic P2RY12
754	Oli OPALIN
755	Oli OPALIN
756	Mic P2RY12
757	Oli OPALIN
758	Exc L4-5 RORB IL1RAPL2
759	Oli OPALIN
760	Oli OPALIN
761	Oli OPALIN
762	Oli OPALIN
763	Oli RASGRF1
764	Oli RASGRF1
765	Oli OPALIN
766	Oli OPALIN
767	Oli OPALIN
768	Mic P2RY12
769	Oli OPALIN
770	Oli OPALIN
771	Oli OPALIN
772	Exc L4-5 RORB IL1RAPL2
773	Oli OPALIN
774	Ast GRM3
775	Oli OPALIN
776	Mic P2RY12
777	Ast GRM3
778	OPC DOCK5
779	Oli OPALIN
780	OPC DOCK5
781	Oli OPALIN
782	Oli OPALIN
783	Oli OPALIN
784	Mic P2RY12
785	OPC DOCK5
786	Exc L4-5 RORB IL1RAPL2
787	OPC DOCK5
788	Oli OPALIN
789	Oli OPALIN
790	Oli OPALIN
791	Mic P2RY12
792	Exc L6 THEMIS NFIA
793	Exc L4-5 RORB IL1RAPL2
794	Mic P2RY12
795	Oli OPALIN
796	Oli OPALIN
797	Oli OPALIN
798	Exc L4-5 RORB IL1RAPL2
799	Oli OPALIN
800	Mic P2RY12
801	Oli OPALIN
802	Oli OPALIN
803	Oli OPALIN
804	Mic P2RY12
805	Oli RASGRF1
806	Oli OPALIN
807	Oli OPALIN
808	OPC DOCK5
809	Mic P2RY12
810	Oli OPALIN
811	OPC DOCK5
812	Oli OPALIN
813	Exc L4-5 RORB IL1RAPL2
814	Oli OPALIN
815	Ast GRM3
816	Oli OPALIN
817	OPC DOCK5
818	Exc L4-5 RORB IL1RAPL2
819	OPC DOCK5
820	OPC DOCK5
821	Oli OPALIN
822	Oli OPALIN
823	Oli OPALIN
824	Oli OPALIN
825	OPC DOCK5
826	Oli OPALIN
827	Oli RASGRF1
828	Oli OPALIN
829	Ast GRM3
830	Mic P2RY12
831	Oli OPALIN
832	Ast GRM3
833	OPC DOCK5
834	Exc L4-5 RORB IL1RAPL2
835	Oli OPALIN
836	Oli OPALIN
837	Oli OPALIN
838	Oli OPALIN
839	Exc L4-5 RORB IL1RAPL2
840	OPC DOCK5
841	Oli OPALIN
842	Exc L4-5 RORB IL1RAPL2
843	Exc L4-5 RORB IL1RAPL2
844	Mic P2RY12
845	Oli OPALIN
846	Oli OPALIN
847	Oli OPALIN
848	Oli OPALIN
849	Oli OPALIN
850	Oli OPALIN
851	Oli OPALIN
852	Mic P2RY12
853	Oli RASGRF1
854	Oli RASGRF1
855	Oli OPALIN
856	Oli OPALIN
857	Exc L4-5 RORB IL1RAPL2
858	Exc L4-5 RORB IL1RAPL2
859	OPC DOCK5
860	Oli OPALIN
861	Mic P2RY12
862	Oli OPALIN
863	OPC DOCK5
864	Exc L6 THEMIS NFIA
865	Oli OPALIN
866	Mic P2RY12
867	Exc L6 THEMIS NFIA
868	Mic P2RY12
869	Exc L4-5 RORB IL1RAPL2
870	Oli OPALIN
871	Oli OPALIN
872	Oli OPALIN
873	Oli OPALIN
874	Mic P2RY12
875	Exc L4-5 RORB IL1RAPL2
876	OPC DOCK5
877	Oli OPALIN
878	Mic P2RY12
879	Oli OPALIN
880	Oli OPALIN
881	Mic P2RY12
882	Oli OPALIN
883	Exc L4-5 RORB IL1RAPL2
884	Oli OPALIN
885	Oli OPALIN
886	Oli OPALIN
887	Oli OPALIN
888	Oli OPALIN
889	OPC DOCK5
890	Exc L4-5 RORB IL1RAPL2
891	Exc L4-5 RORB IL1RAPL2
892	Mic P2RY12
893	Mic P2RY12
894	Ast GRM3
895	OPC DOCK5
896	Mic P2RY12
897	Exc L4-5 RORB IL1RAPL2
898	Exc L6 THEMIS NFIA
899	Oli OPALIN
900	Exc L4-5 RORB IL1RAPL2
901	Oli OPALIN
902	Exc L6 THEMIS NFIA
903	Oli OPALIN
904	OPC DOCK5
905	Exc L4-5 RORB IL1RAPL2
906	Oli OPALIN
907	Oli OPALIN
908	Exc L4-5 RORB IL1RAPL2
909	Exc L4-5 RORB IL1RAPL2
910	Oli OPALIN
911	Oli OPALIN
912	Oli OPALIN
913	Oli OPALIN
914	Exc L4-5 RORB IL1RAPL2
915	Oli OPALIN
916	Oli OPALIN
917	Oli OPALIN
918	Exc L4-5 RORB IL1RAPL2
919	OPC DOCK5
920	Oli OPALIN
921	Exc L4-5 RORB IL1RAPL2
922	Oli OPALIN
923	Ast GRM3
924	Oli OPALIN
925	Mic P2RY12
926	Oli OPALIN
927	OPC DOCK5
928	Oli OPALIN
929	Oli OPALIN
930	Oli OPALIN
931	Oli OPALIN
932	Oli OPALIN
933	Oli OPALIN
934	Exc L4-5 RORB IL1RAPL2
935	Mic P2RY12
936	Oli OPALIN
937	Mic P2RY12
938	Oli OPALIN
939	Ast GRM3
940	Mic P2RY12
941	OPC DOCK5
942	Mic P2RY12
943	Oli OPALIN
944	Oli OPALIN
945	Oli OPALIN
946	Mic P2RY12
947	Oli OPALIN
948	Oli OPALIN
949	Oli OPALIN
950	Oli OPALIN
951	Oli RASGRF1
952	Mic P2RY12
953	Oli OPALIN
954	Exc L6 THEMIS NFIA
955	OPC DOCK5
956	Oli OPALIN
957	Mic P2RY12
958	Oli OPALIN
959	Oli OPALIN
960	Exc L4-5 RORB IL1RAPL2
961	Mic P2RY12
962	Oli OPALIN
963	Oli OPALIN
964	Oli OPALIN
965	Oli OPALIN
966	Exc L4-5 RORB IL1RAPL2
967	Exc L4-5 RORB IL1RAPL2
968	Oli OPALIN
969	Oli OPALIN
970	Oli OPALIN
971	Mic P2RY12
972	OPC DOCK5
973	Mic P2RY12
974	Exc L4-5 RORB IL1RAPL2
975	Oli OPALIN
976	Oli OPALIN
977	Ast GRM3
978	Oli OPALIN
979	Ast GRM3
980	Oli OPALIN
981	Mic P2RY12
982	Oli OPALIN
983	Mic P2RY12
984	Oli RASGRF1
985	Oli OPALIN
986	Oli OPALIN
987	Exc L4-5 RORB IL1RAPL2
988	Oli OPALIN
989	Oli OPALIN
990	Oli OPALIN
991	Exc L4-5 RORB IL1RAPL2
992	OPC DOCK5
993	Oli RASGRF1
994	Oli OPALIN
995	Mic P2RY12
996	Exc L4-5 RORB IL1RAPL2
997	Exc L4-5 RORB IL1RAPL2
998	Ast GRM3
999	Exc L4-5 RORB IL1RAPL2
1000	Mic P2RY12
1001	Mic P2RY12
1002	Mic P2RY12
1003	Ast GRM3
1004	Oli OPALIN
1005	Exc L4-5 RORB IL1RAPL2
1006	Oli OPALIN
1007	Exc L4-5 RORB IL1RAPL2
1008	Ast GRM3
1009	Ast GRM3
1010	Oli OPALIN
1011	Ast GRM3
1012	OPC DOCK5
1013	Ast GRM3
1014	Oli OPALIN
1015	Oli OPALIN
1016	Oli OPALIN
1017	Exc L4-5 RORB IL1RAPL2
1018	Oli OPALIN
1019	Oli OPALIN
1020	Oli RASGRF1
1021	Mic P2RY12
1022	Oli OPALIN
1023	Mic P2RY12
1024	Mic P2RY12
1025	Oli OPALIN
1026	Oli OPALIN
1027	Oli OPALIN
1028	OPC DOCK5
1029	Oli OPALIN
1030	OPC DOCK5
1031	Oli OPALIN
1032	Oli OPALIN
1033	Oli OPALIN
1034	Oli OPALIN
1035	Exc L6 THEMIS NFIA
1036	OPC DOCK5
1037	Mic P2RY12
1038	OPC DOCK5
1039	Ast GRM3
1040	Mic P2RY12
1041	Oli OPALIN
1042	OPC DOCK5
1043	Oli OPALIN
1044	OPC DOCK5
1045	Ast GRM3
1046	Oli OPALIN
1047	Exc L4-5 RORB IL1RAPL2
1048	Exc L4-5 RORB IL1RAPL2
1049	OPC DOCK5
1050	Oli OPALIN
1051	Mic P2RY12
1052	OPC DOCK5
1053	Oli OPALIN
1054	Oli OPALIN
1055	Oli OPALIN
1056	Exc L4-5 RORB IL1RAPL2
1057	Ast GRM3
1058	Oli OPALIN
1059	Oli OPALIN
1060	Exc L4-5 RORB IL1RAPL2
1061	Mic P2RY12
1062	Oli OPALIN
1063	OPC DOCK5
1064	Exc L4-5 RORB IL1RAPL2
1065	Oli OPALIN
1066	Mic P2RY12
1067	Oli RASGRF1
1068	Oli OPALIN
1069	Oli OPALIN
1070	Exc L4-5 RORB IL1RAPL2
1071	Oli RASGRF1
1072	Oli RASGRF1
1073	Oli OPALIN
1074	Oli OPALIN
1075	Mic P2RY12
1076	Oli OPALIN
1077	Exc L6 THEMIS NFIA
1078	Oli OPALIN
1079	Oli OPALIN
1080	Oli OPALIN
1081	Oli OPALIN
1082	Exc L4-5 RORB IL1RAPL2
1083	Oli OPALIN
1084	Ast GRM3
1085	Oli OPALIN
1086	Exc L4-5 RORB IL1RAPL2
1087	OPC DOCK5
1088	Exc L4-5 RORB IL1RAPL2
1089	Oli OPALIN
1090	Ast GRM3
1091	Oli OPALIN
1092	Ast GRM3
1093	Oli OPALIN
1094	OPC DOCK5
1095	Oli OPALIN
1096	Ast GRM3
1097	Oli OPALIN
1098	Oli OPALIN
1099	OPC DOCK5
1100	Mic P2RY12
1101	Mic P2RY12
1102	Exc L4-5 RORB IL1RAPL2
1103	Oli OPALIN
1104	Mic P2RY12
1105	Oli OPALIN
1106	Oli OPALIN
1107	OPC DOCK5
1108	Oli OPALIN
1109	Oli OPALIN
1110	OPC DOCK5
1111	Exc L4-5 RORB IL1RAPL2
1112	Oli OPALIN
1113	Exc L4-5 RORB IL1RAPL2
1114	Oli OPALIN
1115	Oli OPALIN
1116	Oli OPALIN
1117	Oli OPALIN
1118	OPC DOCK5
1119	Exc L4-5 RORB IL1RAPL2
1120	Oli OPALIN
1121	Exc L4-5 RORB IL1RAPL2
1122	Exc L4-5 RORB IL1RAPL2
1123	Mic P2RY12
1124	Oli OPALIN
1125	Exc L4-5 RORB IL1RAPL2
1126	Oli OPALIN
1127	Oli OPALIN
1128	Oli OPALIN
1129	Oli OPALIN
1130	Ast GRM3
1131	Ast GRM3
1132	Oli OPALIN
1133	Mic P2RY12
1134	Mic P2RY12
1135	Oli OPALIN
1136	Oli OPALIN
1137	Oli RASGRF1
1138	Ast GRM3
1139	Ast GRM3
1140	Oli OPALIN
1141	Oli OPALIN
1142	Oli OPALIN
1143	OPC DOCK5
1144	Oli OPALIN
1145	Ast GRM3
1146	Oli OPALIN
1147	Ast GRM3
1148	Ast GRM3
1149	Mic P2RY12
1150	Mic P2RY12
1151	Oli OPALIN
1152	Exc L4-5 RORB IL1RAPL2
1153	Oli OPALIN
1154	OPC DOCK5
1155	Ast GRM3
1156	Exc L4-5 RORB IL1RAPL2
1157	Oli OPALIN
1158	Oli OPALIN
1159	Oli OPALIN
1160	Oli OPALIN
1161	Exc L4-5 RORB IL1RAPL2
1162	OPC DOCK5
1163	OPC DOCK5
1164	Oli OPALIN
1165	Oli OPALIN
1166	Ast GRM3
1167	Exc L4-5 RORB IL1RAPL2
1168	Mic P2RY12
1169	Exc L4-5 RORB IL1RAPL2
1170	Oli OPALIN
1171	Oli OPALIN
1172	OPC DOCK5
1173	Exc L4-5 RORB IL1RAPL2
1174	Oli OPALIN
1175	Oli OPALIN
1176	Exc L4-5 RORB IL1RAPL2
1177	Exc L4-5 RORB IL1RAPL2
1178	Oli OPALIN
1179	OPC DOCK5
1180	Oli OPALIN
1181	Oli OPALIN
1182	Mic P2RY12
1183	Oli OPALIN
1184	Oli OPALIN
1185	Oli OPALIN
1186	Oli RASGRF1
1187	Exc L4-5 RORB IL1RAPL2
1188	Oli OPALIN
1189	Mic P2RY12
1190	Oli OPALIN
1191	Oli OPALIN
1192	Oli OPALIN
1193	OPC DOCK5
1194	Exc L4-5 RORB IL1RAPL2
1195	Exc L4-5 RORB IL1RAPL2
1196	Mic P2RY12
1197	Ast GRM3
1198	Oli OPALIN
1199	Oli OPALIN
1200	Oli OPALIN
1201	Exc L6 THEMIS NFIA
1202	Mic P2RY12
1203	Mic P2RY12
1204	Mic P2RY12
1205	Mic P2RY12
1206	Oli OPALIN
1207	Exc L4-5 RORB IL1RAPL2
1208	Mic P2RY12
1209	Exc L4-5 RORB IL1RAPL2
1210	Ast GRM3
1211	Oli RASGRF1
1212	Exc L4-5 RORB IL1RAPL2
1213	Exc L2-3 CBLN2 LINC02306
1214	Oli OPALIN
1215	Oli OPALIN
1216	Exc L4-5 RORB IL1RAPL2
1217	Exc L4-5 RORB IL1RAPL2
1218	Oli OPALIN
1219	OPC DOCK5
1220	Exc L4-5 RORB IL1RAPL2
1221	Mic P2RY12
1222	Oli OPALIN
1223	Exc L4-5 RORB IL1RAPL2
1224	Exc L4-5 RORB IL1RAPL2
1225	Mic P2RY12
1226	Exc L4-5 RORB IL1RAPL2
1227	Oli OPALIN
1228	Oli OPALIN
1229	OPC DOCK5
1230	OPC DOCK5
1231	Mic P2RY12
1232	Oli OPALIN
1233	Oli OPALIN
1234	Oli OPALIN
1235	Exc L4-5 RORB IL1RAPL2
1236	OPC DOCK5
1237	Oli OPALIN
1238	Ast GRM3
1239	Exc L4-5 RORB IL1RAPL2
1240	Mic P2RY12
1241	Ast GRM3
1242	OPC DOCK5
1243	Oli OPALIN
1244	Exc L4-5 RORB IL1RAPL2
1245	Ast GRM3
1246	Exc L4-5 RORB IL1RAPL2
1247	Oli OPALIN
1248	Oli OPALIN
1249	Ast GRM3
1250	Oli OPALIN
1251	Exc L6 THEMIS NFIA
1252	Oli RASGRF1
1253	Mic P2RY12
1254	Exc L4-5 RORB IL1RAPL2
1255	Oli OPALIN
1256	Oli OPALIN
1257	Oli OPALIN
1258	Oli OPALIN
1259	Oli OPALIN
1260	Oli OPALIN
1261	Ast GRM3
1262	Exc L4-5 RORB IL1RAPL2
1263	Oli OPALIN
1264	Ast GRM3
1265	Oli OPALIN
1266	Oli OPALIN
1267	Oli OPALIN
1268	Oli OPALIN
1269	Exc L4-5 RORB IL1RAPL2
1270	Oli OPALIN
1271	Oli OPALIN
1272	OPC DOCK5
1273	Oli OPALIN
1274	Exc L4-5 RORB IL1RAPL2
1275	OPC DOCK5
1276	OPC DOCK5
1277	Oli OPALIN
1278	OPC DOCK5
1279	Oli OPALIN
1280	Exc L4-5 RORB IL1RAPL2
1281	Ast GRM3
1282	Oli OPALIN
1283	Mic P2RY12
1284	Oli OPALIN
1285	OPC DOCK5
1286	Oli OPALIN
1287	Oli OPALIN
1288	Oli OPALIN
1289	Exc L4-5 RORB IL1RAPL2
1290	Ast GRM3
1291	Oli OPALIN
1292	Exc L4-5 RORB IL1RAPL2
1293	Exc L4-5 RORB IL1RAPL2
1294	Exc L4-5 RORB IL1RAPL2
1295	Exc L4-5 RORB IL1RAPL2
1296	Oli OPALIN
1297	Exc L4-5 RORB IL1RAPL2
1298	Oli OPALIN
1299	Oli OPALIN
1300	Exc L4-5 RORB IL1RAPL2
1301	Oli OPALIN
1302	Oli OPALIN
1303	Oli OPALIN
1304	Oli OPALIN
1305	Exc L4-5 RORB IL1RAPL2
1306	Oli OPALIN
1307	Oli OPALIN
1308	Mic P2RY12
1309	Exc L4-5 RORB IL1RAPL2
1310	Ast GRM3
1311	Mic P2RY12
1312	Oli OPALIN
1313	OPC DOCK5
1314	Oli OPALIN
1315	Oli OPALIN
1316	Oli OPALIN
1317	Exc L4-5 RORB IL1RAPL2
1318	Ast GRM3
1319	Exc L4-5 RORB IL1RAPL2
1320	Oli OPALIN
1321	Oli OPALIN
1322	Ast GRM3
1323	OPC DOCK5
1324	Exc L4-5 RORB IL1RAPL2
1325	Ast GRM3
1326	Oli OPALIN
1327	Ast GRM3
1328	Oli OPALIN
1329	OPC DOCK5
1330	OPC DOCK5
1331	Mic P2RY12
1332	OPC DOCK5
1333	Exc L4-5 RORB IL1RAPL2
1334	Mic P2RY12
1335	Oli OPALIN
1336	Ast GRM3
1337	Mic P2RY12
1338	Oli OPALIN
1339	Oli OPALIN
1340	Exc L4-5 RORB IL1RAPL2
1341	Oli OPALIN
1342	Exc L4-5 RORB IL1RAPL2
1343	Mic P2RY12
1344	Exc L4-5 RORB IL1RAPL2
1345	Oli OPALIN
1346	Oli OPALIN
1347	Oli OPALIN
1348	Oli OPALIN
1349	Mic P2RY12
1350	Oli OPALIN
1351	Oli OPALIN
1352	Oli OPALIN
1353	Ast GRM3
1354	Oli OPALIN
1355	Oli OPALIN
1356	Oli OPALIN
1357	Oli OPALIN
1358	Oli OPALIN
1359	Ast GRM3
1360	OPC DOCK5
1361	Oli OPALIN
1362	Exc L4-5 RORB IL1RAPL2
1363	Ast GRM3
1364	Oli OPALIN
1365	OPC DOCK5
1366	Exc L4-5 RORB IL1RAPL2
1367	Oli OPALIN
1368	Oli OPALIN
1369	Oli OPALIN
1370	Oli OPALIN
1371	Mic P2RY12
1372	Exc L4-5 RORB IL1RAPL2
1373	Exc L4-5 RORB IL1RAPL2
1374	Mic P2RY12
1375	Oli OPALIN
1376	Oli OPALIN
1377	Oli OPALIN
1378	Oli OPALIN
1379	Oli OPALIN
1380	Oli OPALIN
1381	Mic P2RY12
1382	Oli OPALIN
1383	Oli OPALIN
1384	Oli OPALIN
1385	Exc L4-5 RORB IL1RAPL2
1386	Oli OPALIN
1387	Exc L4-5 RORB IL1RAPL2
1388	Oli OPALIN
1389	Oli OPALIN
1390	Oli OPALIN
1391	Oli OPALIN
1392	Ast GRM3
1393	Mic P2RY12
1394	Oli OPALIN
1395	Oli OPALIN
1396	Mic P2RY12
1397	Ast GRM3
1398	Mic P2RY12
1399	Exc L4-5 RORB IL1RAPL2
1400	Ast GRM3
1401	Oli OPALIN
1402	Oli RASGRF1
1403	Ast GRM3
1404	Mic P2RY12
1405	Oli OPALIN
1406	Oli OPALIN
1407	Oli OPALIN
1408	Mic P2RY12
1409	Exc L2-3 CBLN2 LINC02306
1410	Ast GRM3
1411	Mic P2RY12
1412	Oli OPALIN
1413	Oli OPALIN
1414	Ast GRM3
1415	Exc L6 THEMIS NFIA
1416	Mic P2RY12
1417	OPC DOCK5
1418	Oli OPALIN
1419	Exc L4-5 RORB IL1RAPL2
1420	OPC DOCK5
1421	Mic P2RY12
1422	Oli OPALIN
1423	OPC DOCK5
1424	Oli OPALIN
1425	Mic P2RY12
1426	Oli OPALIN
1427	Oli OPALIN
1428	Oli RASGRF1
1429	Oli OPALIN
1430	Oli OPALIN
1431	Oli OPALIN
1432	Oli OPALIN
1433	Mic P2RY12
1434	OPC DOCK5
1435	Oli OPALIN
1436	Oli OPALIN
1437	Oli OPALIN
1438	Oli OPALIN
1439	Exc L4-5 RORB IL1RAPL2
1440	Oli OPALIN
1441	Exc L6 THEMIS NFIA
1442	Ast GRM3
1443	Oli OPALIN
1444	Oli OPALIN
1445	Oli OPALIN
1446	OPC DOCK5
1447	Oli RASGRF1
1448	Oli OPALIN
1449	Oli OPALIN
1450	Ast GRM3
1451	Oli OPALIN
1452	Exc L4-5 RORB IL1RAPL2
1453	Ast GRM3
1454	Exc L4-5 RORB IL1RAPL2
1455	Oli OPALIN
1456	Exc L4-5 RORB IL1RAPL2
1457	Oli OPALIN
1458	Exc L4-5 RORB IL1RAPL2
1459	Oli OPALIN
1460	Oli OPALIN
1461	Oli OPALIN
1462	Mic P2RY12
1463	Oli OPALIN
1464	Ast GRM3
1465	Ast GRM3
1466	Oli OPALIN
1467	OPC DOCK5
1468	Exc L4-5 RORB IL1RAPL2
1469	Oli OPALIN
1470	Exc L4-5 RORB IL1RAPL2
1471	Ast GRM3
1472	OPC DOCK5
1473	Oli OPALIN
1474	Exc L4-5 RORB IL1RAPL2
1475	Oli OPALIN
1476	Ast GRM3
1477	Mic P2RY12
1478	Oli RASGRF1
1479	Oli OPALIN
1480	Mic P2RY12
1481	Exc L4-5 RORB IL1RAPL2
1482	Oli OPALIN
1483	Mic P2RY12
1484	OPC DOCK5
1485	Oli OPALIN
1486	Oli OPALIN
1487	OPC DOCK5
1488	Oli OPALIN
1489	Oli OPALIN
1490	Exc L4-5 RORB IL1RAPL2
1491	Oli OPALIN
1492	Oli OPALIN
1493	Oli OPALIN
1494	Oli OPALIN
1495	Oli OPALIN
1496	Ast GRM3
1497	OPC DOCK5
1498	Mic P2RY12
1499	Exc L4-5 RORB IL1RAPL2
1500	Oli OPALIN
1501	Oli OPALIN
1502	Oli RASGRF1
1503	Oli OPALIN
1504	Oli OPALIN
1505	Oli OPALIN
1506	Exc L4-5 RORB IL1RAPL2
1507	Exc L4-5 RORB IL1RAPL2
1508	Oli OPALIN
1509	Exc L4-5 RORB IL1RAPL2
1510	Ast GRM3
1511	Mic P2RY12
1512	Oli OPALIN
1513	Exc L4-5 RORB IL1RAPL2
1514	Oli OPALIN
1515	Ast GRM3
1516	Oli OPALIN
1517	OPC DOCK5
1518	OPC DOCK5
1519	Oli OPALIN
1520	OPC DOCK5
1521	Oli RASGRF1
1522	Oli OPALIN
1523	Exc L4-5 RORB IL1RAPL2
1524	Exc L4-5 RORB IL1RAPL2
1525	OPC DOCK5
1526	Ast GRM3
1527	Oli OPALIN
1528	Oli OPALIN
1529	Oli OPALIN
1530	Oli OPALIN
1531	Oli OPALIN
1532	OPC DOCK5
1533	Ast GRM3
1534	Exc L4-5 RORB IL1RAPL2
1535	Mic P2RY12
1536	Oli OPALIN
1537	Exc L4-5 RORB IL1RAPL2
1538	Exc L4-5 RORB IL1RAPL2
1539	Oli OPALIN
1540	Exc L4-5 RORB IL1RAPL2
1541	Exc L4-5 RORB IL1RAPL2
1542	Oli OPALIN
1543	OPC DOCK5
1544	Mic P2RY12
1545	Exc L4-5 RORB IL1RAPL2
1546	Oli OPALIN
1547	Oli OPALIN
1548	Ast GRM3
1549	Oli OPALIN
1550	Oli OPALIN
1551	Mic P2RY12
1552	Oli OPALIN
1553	Exc L4-5 RORB IL1RAPL2
1554	Exc L4-5 RORB IL1RAPL2
1555	Exc L4-5 RORB IL1RAPL2
1556	OPC DOCK5
1557	OPC DOCK5
1558	Oli OPALIN
1559	Exc L4-5 RORB IL1RAPL2
1560	Ast GRM3
1561	Oli OPALIN
1562	OPC DOCK5
1563	Exc L4-5 RORB IL1RAPL2
1564	Mic P2RY12
1565	Exc L4-5 RORB IL1RAPL2
1566	Oli OPALIN
1567	Exc L4-5 RORB IL1RAPL2
1568	Oli OPALIN
1569	Oli OPALIN
1570	Oli OPALIN
1571	OPC DOCK5
1572	Exc L4-5 RORB IL1RAPL2
1573	Exc L4-5 RORB IL1RAPL2
1574	Exc L6 THEMIS NFIA
1575	Exc L4-5 RORB IL1RAPL2
1576	Oli OPALIN
1577	Oli OPALIN
1578	Oli OPALIN
1579	Oli OPALIN
1580	Oli OPALIN
1581	Oli OPALIN
1582	Exc L4-5 RORB IL1RAPL2
1583	Exc L4-5 RORB IL1RAPL2
1584	Oli OPALIN
1585	Exc L4-5 RORB IL1RAPL2
1586	OPC DOCK5
1587	Exc L4-5 RORB IL1RAPL2
1588	OPC DOCK5
1589	Oli OPALIN
1590	Oli OPALIN
1591	Mic P2RY12
1592	Exc L4-5 RORB IL1RAPL2
1593	Exc L4-5 RORB IL1RAPL2
1594	Oli OPALIN
1595	Oli OPALIN
1596	Ast GRM3
1597	Exc L4-5 RORB IL1RAPL2
1598	Exc L4-5 RORB IL1RAPL2
1599	OPC DOCK5
1600	Oli OPALIN
1601	Oli OPALIN
1602	OPC DOCK5
1603	Oli OPALIN
1604	Mic P2RY12
1605	Ast GRM3
1606	Exc L4-5 RORB IL1RAPL2
1607	Exc L4-5 RORB IL1RAPL2
1608	Exc L4-5 RORB IL1RAPL2
1609	Oli OPALIN
1610	Oli OPALIN
1611	Oli RASGRF1
1612	Oli OPALIN
1613	Exc L4-5 RORB IL1RAPL2
1614	Oli OPALIN
1615	Oli OPALIN
1616	Mic P2RY12
1617	Ast GRM3
1618	Oli OPALIN
1619	Oli OPALIN
1620	Oli OPALIN
1621	Exc L4-5 RORB IL1RAPL2
1622	Oli OPALIN
1623	Mic P2RY12
1624	Oli OPALIN
1625	Mic P2RY12
1626	OPC DOCK5
1627	Exc L6 THEMIS NFIA
1628	Oli OPALIN
1629	Oli OPALIN
1630	Mic P2RY12
1631	Mic P2RY12
1632	Oli RASGRF1
1633	Oli OPALIN
1634	Mic P2RY12
1635	Oli OPALIN
1636	Oli OPALIN
1637	Oli OPALIN
1638	Exc L4-5 RORB IL1RAPL2
1639	Oli OPALIN
1640	Mic P2RY12
1641	Oli OPALIN
1642	Ast GRM3
1643	Oli OPALIN
1644	Ast GRM3
1645	Mic P2RY12
1646	Oli OPALIN
1647	OPC DOCK5
1648	Mic P2RY12
1649	Oli OPALIN
1650	Mic P2RY12
1651	Exc L4-5 RORB IL1RAPL2
1652	Oli OPALIN
1653	Oli OPALIN
1654	Mic P2RY12
1655	Oli OPALIN
1656	OPC DOCK5
1657	Oli OPALIN
1658	Oli OPALIN
1659	Exc L4-5 RORB IL1RAPL2
1660	Exc L4-5 RORB IL1RAPL2
1661	Oli OPALIN
1662	Exc L6 THEMIS NFIA
1663	Oli OPALIN
1664	Oli OPALIN
1665	Oli OPALIN
1666	Exc L4-5 RORB IL1RAPL2
1667	Oli OPALIN
1668	Oli OPALIN
1669	Oli OPALIN
1670	Ast GRM3
1671	Oli OPALIN
1672	Mic P2RY12
1673	Ast GRM3
1674	Mic P2RY12
1675	Oli OPALIN
1676	Oli RASGRF1
1677	Oli OPALIN
1678	Mic P2RY12
1679	Oli OPALIN
1680	Oli OPALIN
1681	Mic P2RY12
1682	Oli OPALIN
1683	Ast GRM3
1684	Oli OPALIN
1685	Mic P2RY12
1686	Exc L4-5 RORB IL1RAPL2
1687	Exc L4-5 RORB IL1RAPL2
1688	Exc L4-5 RORB IL1RAPL2
1689	Ast GRM3
1690	Mic P2RY12
1691	Ast GRM3
1692	Exc L4-5 RORB IL1RAPL2
1693	OPC DOCK5
1694	Oli OPALIN
1695	Exc L4-5 RORB IL1RAPL2
1696	Mic P2RY12
1697	Mic P2RY12
1698	Ast GRM3
1699	Exc L2-3 CBLN2 LINC02306
1700	Mic P2RY12
1701	Oli OPALIN
1702	Oli RASGRF1
1703	Exc L4-5 RORB IL1RAPL2
1704	Mic P2RY12
1705	Oli OPALIN
1706	Oli OPALIN
1707	Mic P2RY12
1708	Oli OPALIN
1709	OPC DOCK5
1710	Mic P2RY12
1711	Oli OPALIN
1712	Oli OPALIN
1713	Ast GRM3
1714	Oli OPALIN
1715	Mic P2RY12
1716	Ast GRM3
1717	Oli OPALIN
1718	Oli OPALIN
1719	Oli OPALIN
1720	Mic P2RY12
1721	Oli OPALIN
1722	Oli OPALIN
1723	Oli OPALIN
1724	Exc L4-5 RORB IL1RAPL2
1725	Oli OPALIN
1726	Oli OPALIN
1727	Oli OPALIN
1728	Oli OPALIN
1729	Oli OPALIN
1730	Oli OPALIN
1731	OPC DOCK5
1732	Oli OPALIN
1733	Oli OPALIN
1734	Oli OPALIN
1735	Oli OPALIN
1736	Oli OPALIN
1737	Mic P2RY12
1738	Oli OPALIN
1739	Oli OPALIN
1740	Oli OPALIN
1741	Mic P2RY12
1742	Mic P2RY12
1743	Mic P2RY12
1744	Oli OPALIN
1745	Oli OPALIN
1746	Oli OPALIN
1747	Ast GRM3
1748	Oli OPALIN
1749	Exc L4-5 RORB IL1RAPL2
1750	OPC DOCK5
1751	Oli OPALIN
1752	Mic P2RY12
1753	Oli OPALIN
1754	Exc L4-5 RORB IL1RAPL2
1755	Ast GRM3
1756	Mic P2RY12
1757	Oli OPALIN
1758	OPC DOCK5
1759	Exc L4-5 RORB IL1RAPL2
1760	Mic P2RY12
1761	Oli OPALIN
1762	Exc L4-5 RORB IL1RAPL2
1763	Oli OPALIN
1764	Oli OPALIN
1765	Oli OPALIN
1766	Oli OPALIN
1767	Oli OPALIN
1768	Oli OPALIN
1769	Exc L4-5 RORB IL1RAPL2
1770	Exc L6 THEMIS NFIA
1771	Mic P2RY12
1772	Exc L6 THEMIS NFIA
1773	Oli OPALIN
1774	Mic P2RY12
1775	Exc L4-5 RORB IL1RAPL2
1776	Oli OPALIN
1777	Oli OPALIN
1778	Ast GRM3
1779	Ast GRM3
1780	Oli OPALIN
1781	OPC DOCK5
1782	Exc L4-5 RORB IL1RAPL2
1783	Oli RASGRF1
1784	Oli OPALIN
1785	Oli OPALIN
1786	Oli OPALIN
1787	Oli OPALIN
1788	Exc L4-5 RORB IL1RAPL2
1789	Oli OPALIN
1790	Exc L4-5 RORB IL1RAPL2
1791	OPC DOCK5
1792	Oli OPALIN
1793	Oli OPALIN
1794	Oli OPALIN
1795	Oli OPALIN
1796	Exc L4-5 RORB IL1RAPL2
1797	Mic P2RY12
1798	Exc L4-5 RORB IL1RAPL2
1799	Mic P2RY12
1800	Oli OPALIN
1801	Exc L4-5 RORB IL1RAPL2
1802	Exc L4-5 RORB IL1RAPL2
1803	Oli OPALIN
1804	Mic P2RY12
1805	Exc L4-5 RORB IL1RAPL2
1806	Oli OPALIN
1807	Oli OPALIN
1808	Oli OPALIN
1809	Exc L4-5 RORB IL1RAPL2
1810	OPC DOCK5
1811	Ast GRM3
1812	OPC DOCK5
1813	Oli OPALIN
1814	Exc L4-5 RORB IL1RAPL2
1815	Exc L4-5 RORB IL1RAPL2
1816	Ast GRM3
1817	Oli OPALIN
1818	OPC DOCK5
1819	Exc L4-5 RORB IL1RAPL2
1820	Ast GRM3
1821	Oli OPALIN
1822	Mic P2RY12
1823	Oli OPALIN
1824	Exc L4-5 RORB IL1RAPL2
1825	Oli OPALIN
1826	Exc L4-5 RORB IL1RAPL2
1827	Oli OPALIN
1828	Oli OPALIN
1829	Oli OPALIN
1830	Oli OPALIN
1831	Mic P2RY12
1832	Ast GRM3
1833	Oli OPALIN
1834	Oli OPALIN
1835	Mic P2RY12
1836	Oli OPALIN
1837	Oli OPALIN
1838	Oli OPALIN
1839	Oli OPALIN
1840	Mic P2RY12
1841	Oli RASGRF1
1842	Oli OPALIN
1843	Exc L4-5 RORB IL1RAPL2
1844	Oli OPALIN
1845	Oli OPALIN
1846	Exc L4-5 RORB IL1RAPL2
1847	Oli OPALIN
1848	OPC DOCK5
1849	Mic P2RY12
1850	Exc L4-5 RORB IL1RAPL2
1851	Mic P2RY12
1852	Oli OPALIN
1853	OPC DOCK5
1854	Oli OPALIN
1855	Exc L4-5 RORB IL1RAPL2
1856	Exc L4-5 RORB IL1RAPL2
1857	Oli OPALIN
1858	Exc L4-5 RORB IL1RAPL2
1859	Exc L4-5 RORB IL1RAPL2
1860	Oli OPALIN
1861	Exc L4-5 RORB IL1RAPL2
1862	Oli OPALIN
1863	Oli OPALIN
1864	Exc L4-5 RORB IL1RAPL2
1865	Oli OPALIN
1866	Oli OPALIN
1867	Oli OPALIN
1868	Oli OPALIN
1869	Oli OPALIN
1870	Oli OPALIN
1871	OPC DOCK5
1872	Oli OPALIN
1873	Mic P2RY12
1874	Oli OPALIN
1875	Exc L4-5 RORB IL1RAPL2
1876	Mic P2RY12
1877	Ast GRM3
1878	Oli OPALIN
1879	Mic P2RY12
1880	Oli OPALIN
1881	Oli OPALIN
1882	Oli OPALIN
1883	Oli OPALIN
1884	Exc L4-5 RORB IL1RAPL2
1885	Ast GRM3
1886	Oli OPALIN
1887	Oli OPALIN
1888	Oli OPALIN
1889	Oli OPALIN
1890	Exc L6 THEMIS NFIA
1891	Exc L4-5 RORB IL1RAPL2
1892	Oli OPALIN
1893	Oli OPALIN
1894	Oli OPALIN
1895	Oli RASGRF1
1896	Oli OPALIN
1897	Oli OPALIN
1898	Exc L4-5 RORB IL1RAPL2
1899	Oli OPALIN
1900	Oli OPALIN
1901	Ast GRM3
1902	Oli OPALIN
1903	Mic P2RY12
1904	Mic P2RY12
1905	Oli OPALIN
1906	Mic P2RY12
1907	Oli RASGRF1
1908	Exc L4-5 RORB IL1RAPL2
1909	Oli OPALIN
1910	Exc L4-5 RORB IL1RAPL2
1911	Oli OPALIN
1912	Ast GRM3
1913	Exc L4-5 RORB IL1RAPL2
1914	Oli OPALIN
1915	OPC DOCK5
1916	OPC DOCK5
1917	Exc L4-5 RORB IL1RAPL2
1918	Oli OPALIN
1919	Oli OPALIN
1920	OPC DOCK5
1921	Oli OPALIN
1922	Exc L4-5 RORB IL1RAPL2
1923	Oli OPALIN
1924	Oli OPALIN
1925	Oli OPALIN
1926	Oli OPALIN
1927	Mic P2RY12
1928	Ast GRM3
1929	Exc L4-5 RORB IL1RAPL2
1930	Oli OPALIN
1931	Oli OPALIN
1932	Oli OPALIN
1933	Mic P2RY12
1934	Mic P2RY12
1935	Exc L4-5 RORB IL1RAPL2
1936	Oli OPALIN
1937	Exc L4-5 RORB IL1RAPL2
1938	Oli OPALIN
1939	Oli OPALIN
1940	Oli OPALIN
1941	Oli OPALIN
1942	Mic P2RY12
1943	Exc L4-5 RORB IL1RAPL2
1944	Oli OPALIN
1945	Oli OPALIN
1946	Oli OPALIN
1947	Mic P2RY12
1948	Oli OPALIN
1949	Mic P2RY12
1950	Exc L4-5 RORB IL1RAPL2
1951	Mic P2RY12
1952	Oli OPALIN
1953	Oli OPALIN
1954	Mic P2RY12
1955	Exc L4-5 RORB IL1RAPL2
1956	Oli RASGRF1
1957	OPC DOCK5
1958	Oli OPALIN
1959	Oli OPALIN
1960	Oli RASGRF1
1961	Oli OPALIN
1962	Oli OPALIN
1963	Mic P2RY12
1964	Oli OPALIN
1965	Oli OPALIN
1966	Oli OPALIN
1967	Oli OPALIN
1968	Ast GRM3
1969	Ast GRM3
1970	Oli OPALIN
1971	Oli OPALIN
1972	Mic P2RY12
1973	Oli OPALIN
1974	Ast GRM3
1975	Exc L2-3 CBLN2 LINC02306
1976	Mic P2RY12
1977	Oli OPALIN
1978	Oli OPALIN
1979	Oli OPALIN
1980	Exc L2-3 CBLN2 LINC02306
1981	Exc L4-5 RORB IL1RAPL2
1982	Oli OPALIN
1983	Mic P2RY12
1984	OPC DOCK5
1985	Oli OPALIN
1986	Oli OPALIN
1987	OPC DOCK5
1988	Oli OPALIN
1989	Oli OPALIN
1990	Oli OPALIN
1991	Ast GRM3
1992	Oli OPALIN
1993	OPC DOCK5
1994	Mic P2RY12
1995	Ast GRM3
1996	Oli OPALIN
1997	Ast GRM3
1998	Exc L4-5 RORB IL1RAPL2
1999	Oli OPALIN
[truncated: 15,096 more rows]
