# Supplementary material for: Interpretable deep generative ensemble learning for single-cell omics with Hydra
Source: Mol Syst Biol. 2026 Apr 11;22(7):1161–79. doi: 10.1038/s44320-026-00208-7 (PMC13328726; doi:10.1038/s44320-026-00208-7)
Supplement: Supplementary file 6 — Source data Fig. 5 [file 44320_2026_208_MOESM6_ESM.zip › SD figure 5/5C/Early AD/cell_type_predicted_scJoint.csv]

	x
1	Oli OPALIN
2	Inh L3-5 SST MAFB
3	Inh L3-5 SST MAFB
4	Exc L4-5 RORB IL1RAPL2
5	Ast DPP10
6	Oli OPALIN
7	Exc L6 CT
8	OPC DOCK5
9	Oli OPALIN
10	Oli OPALIN
11	Exc L4-5 RORB IL1RAPL2
12	Oli OPALIN
13	Exc L4-5 RORB IL1RAPL2
14	Oli RASGRF1
15	Oli OPALIN
16	Exc L4-5 RORB IL1RAPL2
17	Oli OPALIN
18	Oli OPALIN
19	Oli OPALIN
20	Oli OPALIN
21	Oli OPALIN
22	Oli OPALIN
23	Inh L3-5 SST MAFB
24	Oli OPALIN
25	Oli OPALIN
26	Oli OPALIN
27	Exc L4-5 RORB IL1RAPL2
28	Exc L6 CT
29	Oli OPALIN
30	Mic P2RY12
31	Exc L6 CT
32	Ast GRM3
33	Ast GRM3
34	Oli OPALIN
35	Oli OPALIN
36	Oli OPALIN
37	Ast GRM3
38	Exc L4-5 RORB IL1RAPL2
39	Oli OPALIN
40	Mic P2RY12
41	Exc L4-5 RORB IL1RAPL2
42	Oli OPALIN
43	Exc L4-5 RORB IL1RAPL2
44	Oli OPALIN
45	Exc L4-5 RORB IL1RAPL2
46	Oli OPALIN
47	Oli OPALIN
48	Oli OPALIN
49	OPC DOCK5
50	Oli OPALIN
51	Exc L4-5 RORB IL1RAPL2
52	Exc L6 CT
53	Exc L4-5 RORB IL1RAPL2
54	Oli OPALIN
55	Exc L4-5 RORB IL1RAPL2
56	OPC DOCK5
57	Oli OPALIN
58	OPC DOCK5
59	Oli RASGRF1
60	Inh L3-5 SST MAFB
61	Ast GRM3
62	Ast GRM3
63	OPC DOCK5
64	Exc L4-5 RORB IL1RAPL2
65	Oli OPALIN
66	Inh L3-5 SST MAFB
67	Oli OPALIN
68	Oli OPALIN
69	Exc L4-5 RORB IL1RAPL2
70	Oli OPALIN
71	OPC DOCK5
72	Exc L4-5 RORB IL1RAPL2
73	Oli OPALIN
74	Oli OPALIN
75	Oli OPALIN
76	Exc L4-5 RORB IL1RAPL2
77	Ast GRM3
78	Oli OPALIN
79	Ast GRM3
80	Inh L3-5 SST MAFB
81	Oli OPALIN
82	Exc L4-5 RORB IL1RAPL2
83	Oli OPALIN
84	Oli OPALIN
85	Oli OPALIN
86	Mic P2RY12
87	Oli OPALIN
88	Mic P2RY12
89	OPC DOCK5
90	OPC DOCK5
91	Oli RASGRF1
92	Mic P2RY12
93	Ast GRM3
94	Oli OPALIN
95	Exc L6 CT
96	Oli OPALIN
97	Oli OPALIN
98	Oli OPALIN
99	Oli OPALIN
100	Oli OPALIN
101	Inh PVALB HTR4
102	Oli OPALIN
103	Exc L6 THEMIS NFIA
104	Oli OPALIN
105	Oli OPALIN
106	Ast GRM3
107	Exc L4-5 RORB IL1RAPL2
108	Oli RASGRF1
109	Mic P2RY12
110	Oli OPALIN
111	Oli OPALIN
112	Inh L3-5 SST MAFB
113	Ast DPP10
114	OPC DOCK5
115	OPC DOCK5
116	Ast GRM3
117	Oli OPALIN
118	Oli OPALIN
119	Mic P2RY12
120	Ast GRM3
121	Oli OPALIN
122	Exc L4-5 RORB IL1RAPL2
123	Ast GRM3
124	Oli OPALIN
125	Exc L4-5 RORB IL1RAPL2
126	Exc L4-5 RORB IL1RAPL2
127	OPC DOCK5
128	OPC DOCK5
129	Oli OPALIN
130	Mic P2RY12
131	Exc L4-5 RORB IL1RAPL2
132	OPC DOCK5
133	OPC DOCK5
134	Inh L3-5 SST MAFB
135	Exc L6 THEMIS NFIA
136	Mic P2RY12
137	Oli OPALIN
138	Oli RASGRF1
139	Oli OPALIN
140	Oli OPALIN
141	Oli OPALIN
142	Ast GRM3
143	Exc L6 CT
144	Oli OPALIN
145	Inh L3-5 SST MAFB
146	Oli OPALIN
147	Oli OPALIN
148	Mic P2RY12
149	Oli OPALIN
150	OPC DOCK5
151	Oli OPALIN
152	OPC DOCK5
153	Oli OPALIN
154	Mic P2RY12
155	Oli OPALIN
156	Ast GRM3
157	Oli OPALIN
158	Mic P2RY12
159	Oli OPALIN
160	Oli OPALIN
161	Exc L4-5 RORB IL1RAPL2
162	Oli OPALIN
163	Oli OPALIN
164	Exc L6 CT
165	Mic P2RY12
166	Oli OPALIN
167	Oli OPALIN
168	Oli OPALIN
169	Oli OPALIN
170	Oli OPALIN
171	Oli OPALIN
172	Exc L4-5 RORB IL1RAPL2
173	Ast GRM3
174	Oli OPALIN
175	Oli OPALIN
176	Oli OPALIN
177	Oli OPALIN
178	Oli OPALIN
179	Mic P2RY12
180	Oli OPALIN
181	Inh RYR3 TSHZ2
182	Mic P2RY12
183	Ast GRM3
184	Mic P2RY12
185	Oli OPALIN
186	Oli OPALIN
187	Oli OPALIN
188	Oli OPALIN
189	Oli OPALIN
190	Oli OPALIN
191	Oli OPALIN
192	Oli OPALIN
193	Oli OPALIN
194	Exc L4-5 RORB IL1RAPL2
195	Oli OPALIN
196	Mic P2RY12
197	Oli OPALIN
198	Ast GRM3
199	Oli OPALIN
200	Exc L4-5 RORB IL1RAPL2
201	Oli OPALIN
202	Inh RYR3 TSHZ2
203	Oli OPALIN
204	Exc L4-5 RORB IL1RAPL2
205	Oli OPALIN
206	Exc L6 CT
207	Oli OPALIN
208	OPC DOCK5
209	Oli OPALIN
210	OPC DOCK5
211	Exc L6 CT
212	Oli OPALIN
213	Oli OPALIN
214	OPC DOCK5
215	Oli OPALIN
216	Oli OPALIN
217	Oli OPALIN
218	OPC DOCK5
219	Oli OPALIN
220	Exc L4-5 RORB IL1RAPL2
221	Ast GRM3
222	Ast GRM3
223	Mic P2RY12
224	Ast GRM3
225	Mic P2RY12
226	Exc L2-3 CBLN2 LINC02306
227	Exc L4-5 RORB IL1RAPL2
228	Oli OPALIN
229	Oli OPALIN
230	Oli OPALIN
231	Oli OPALIN
232	Mic P2RY12
233	Inh L3-5 SST MAFB
234	Oli OPALIN
235	Inh L3-5 SST MAFB
236	Oli OPALIN
237	Exc L4-5 RORB IL1RAPL2
238	Exc L4-5 RORB IL1RAPL2
239	Oli OPALIN
240	Ast GRM3
241	Mic P2RY12
242	Mic P2RY12
243	Oli OPALIN
244	Exc L4-5 RORB IL1RAPL2
245	Exc L6 CT
246	Oli OPALIN
247	Oli OPALIN
248	Oli OPALIN
249	Oli OPALIN
250	Inh L3-5 SST MAFB
251	Ast GRM3
252	Exc L4-5 RORB IL1RAPL2
253	Oli OPALIN
254	Inh L3-5 SST MAFB
255	OPC DOCK5
256	Oli RASGRF1
257	Exc L4-5 RORB IL1RAPL2
258	Oli OPALIN
259	Oli OPALIN
260	Mic P2RY12
261	Mic P2RY12
262	Exc L6 CT
263	Mic P2RY12
264	Oli OPALIN
265	Ast GRM3
266	Mic P2RY12
267	OPC DOCK5
268	Oli OPALIN
269	Oli OPALIN
270	Oli OPALIN
271	OPC DOCK5
272	Mic P2RY12
273	Oli OPALIN
274	Exc L4-5 RORB IL1RAPL2
275	Oli OPALIN
276	Ast GRM3
277	Oli OPALIN
278	Ast GRM3
279	Exc L4-5 RORB IL1RAPL2
280	Mic P2RY12
281	Oli OPALIN
282	Exc L4-5 RORB IL1RAPL2
283	Exc L6 CT
284	Exc L4-5 RORB IL1RAPL2
285	Oli OPALIN
286	Oli OPALIN
287	Ast GRM3
288	Mic P2RY12
289	Mic P2RY12
290	Exc L4-5 RORB IL1RAPL2
291	Inh L3-5 SST MAFB
292	OPC DOCK5
293	Oli OPALIN
294	OPC DOCK5
295	Oli OPALIN
296	Inh L3-5 SST MAFB
297	Exc L4-5 RORB IL1RAPL2
298	Oli OPALIN
299	OPC DOCK5
300	Oli OPALIN
301	Ast GRM3
302	Oli OPALIN
303	Oli OPALIN
304	Oli OPALIN
305	Oli OPALIN
306	Ast GRM3
307	Mic P2RY12
308	Oli OPALIN
309	Inh RYR3 TSHZ2
310	Ast GRM3
311	Oli OPALIN
312	Oli OPALIN
313	Oli OPALIN
314	Oli OPALIN
315	Oli OPALIN
316	OPC DOCK5
317	Oli OPALIN
318	Oli OPALIN
319	Ast GRM3
320	Oli OPALIN
321	OPC DOCK5
322	Oli OPALIN
323	Oli OPALIN
324	Oli OPALIN
325	Exc L4-5 RORB IL1RAPL2
326	Oli OPALIN
327	Inh L3-5 SST MAFB
328	Exc L4-5 RORB IL1RAPL2
329	OPC DOCK5
330	Oli OPALIN
331	Oli OPALIN
332	Oli OPALIN
333	Oli OPALIN
334	Oli OPALIN
335	Ast GRM3
336	Mic P2RY12
337	Oli OPALIN
338	Oli OPALIN
339	Inh PVALB HTR4
340	Oli OPALIN
341	Exc L4-5 RORB IL1RAPL2
342	Inh L3-5 SST MAFB
343	Exc L4-5 RORB IL1RAPL2
344	Oli OPALIN
345	OPC DOCK5
346	Oli OPALIN
347	Exc L4-5 RORB IL1RAPL2
348	Oli OPALIN
349	Oli OPALIN
350	Oli OPALIN
351	OPC DOCK5
352	Oli OPALIN
353	Oli OPALIN
354	Oli OPALIN
355	Oli OPALIN
356	Exc L2-3 CBLN2 LINC02306
357	Inh L3-5 SST MAFB
358	Ast GRM3
359	OPC DOCK5
360	Oli OPALIN
361	Oli OPALIN
362	Mic P2RY12
363	Oli OPALIN
364	Oli OPALIN
365	Oli OPALIN
366	Mic P2RY12
367	Oli OPALIN
368	Oli OPALIN
369	OPC DOCK5
370	Oli OPALIN
371	OPC DOCK5
372	Exc L4-5 RORB IL1RAPL2
373	OPC DOCK5
374	Oli OPALIN
375	Oli OPALIN
376	Oli OPALIN
377	OPC DOCK5
378	Ast GRM3
379	Mic P2RY12
380	Exc L6 CT
381	Oli OPALIN
382	Exc L4-5 RORB IL1RAPL2
383	Oli RASGRF1
384	Oli OPALIN
385	Ast GRM3
386	OPC DOCK5
387	Exc L6 CT
388	Exc L4-5 RORB IL1RAPL2
389	Ast GRM3
390	Mic P2RY12
391	Oli OPALIN
392	Inh PVALB CA8 (Chandelier)
393	Oli OPALIN
394	OPC DOCK5
395	Ast GRM3
396	Ast GRM3
397	Oli OPALIN
398	OPC DOCK5
399	Oli OPALIN
400	Oli OPALIN
401	Exc L4-5 RORB IL1RAPL2
402	Ast GRM3
403	OPC DOCK5
404	Exc L4-5 RORB IL1RAPL2
405	Oli OPALIN
406	Ast GRM3
407	Exc L6 CT
408	Exc L4-5 RORB IL1RAPL2
409	Ast GRM3
410	Oli OPALIN
411	Ast GRM3
412	Inh PVALB SULF1
413	Mic P2RY12
414	Oli OPALIN
415	Inh L3-5 SST MAFB
416	Oli OPALIN
417	Exc L4-5 RORB IL1RAPL2
418	Ast GRM3
419	OPC DOCK5
420	Mic P2RY12
421	OPC DOCK5
422	Oli OPALIN
423	OPC DOCK5
424	Inh L3-5 SST MAFB
425	Oli OPALIN
426	Oli OPALIN
427	Ast GRM3
428	Oli OPALIN
429	Oli OPALIN
430	Oli OPALIN
431	Oli OPALIN
432	Oli OPALIN
433	Oli OPALIN
434	Exc L4-5 RORB IL1RAPL2
435	Ast DPP10
436	Mic P2RY12
437	OPC DOCK5
438	Oli OPALIN
439	Oli OPALIN
440	Mic P2RY12
441	Exc L4-5 RORB IL1RAPL2
442	Exc L4-5 RORB IL1RAPL2
443	Oli OPALIN
444	Oli OPALIN
445	Exc L4-5 RORB IL1RAPL2
446	Oli OPALIN
447	Mic P2RY12
448	Oli OPALIN
449	Ast GRM3
450	OPC DOCK5
451	OPC DOCK5
452	Ast GRM3
453	Mic P2RY12
454	Exc L4-5 RORB IL1RAPL2
455	Exc L4-5 RORB IL1RAPL2
456	OPC DOCK5
457	Oli OPALIN
458	Exc L6 CT
459	Exc L4-5 RORB IL1RAPL2
460	OPC DOCK5
461	Oli OPALIN
462	Oli OPALIN
463	Oli OPALIN
464	OPC DOCK5
465	Oli OPALIN
466	Oli OPALIN
467	Mic P2RY12
468	Oli OPALIN
469	OPC DOCK5
470	Exc L4-5 RORB IL1RAPL2
471	Oli OPALIN
472	Exc L4-5 RORB IL1RAPL2
473	Exc L6 CT
474	Mic P2RY12
475	Ast DPP10
476	Exc L4-5 RORB IL1RAPL2
477	Ast GRM3
478	Oli OPALIN
479	Oli OPALIN
480	Oli OPALIN
481	Oli OPALIN
482	Exc L6 THEMIS NFIA
483	Exc L6 CT
484	Exc L6 THEMIS NFIA
485	Oli OPALIN
486	Exc L4-5 RORB IL1RAPL2
487	Exc L4-5 RORB IL1RAPL2
488	Exc L2-3 CBLN2 LINC02306
489	Oli OPALIN
490	Exc L4-5 RORB IL1RAPL2
491	Oli OPALIN
492	Oli OPALIN
493	Oli OPALIN
494	Exc L4-5 RORB IL1RAPL2
495	Inh L3-5 SST MAFB
496	Exc L4-5 RORB IL1RAPL2
497	Oli OPALIN
498	Oli OPALIN
499	OPC DOCK5
500	Oli OPALIN
501	Oli OPALIN
502	Exc L6 CT
503	Mic P2RY12
504	Oli OPALIN
505	Oli OPALIN
506	Exc L4-5 RORB IL1RAPL2
507	Oli OPALIN
508	Oli OPALIN
509	Exc L6 CT
510	Oli OPALIN
511	OPC DOCK5
512	OPC DOCK5
513	Oli OPALIN
514	Oli OPALIN
515	Exc L4-5 RORB IL1RAPL2
516	Ast GRM3
517	Ast GRM3
518	Exc L6 CT
519	Inh PVALB SULF1
520	Exc L4-5 RORB IL1RAPL2
521	Oli OPALIN
522	Oli OPALIN
523	Exc L4-5 RORB GABRG1
524	Ast GRM3
525	Exc L4-5 RORB IL1RAPL2
526	Oli OPALIN
527	Oli OPALIN
528	Exc L6 CT
529	Ast DPP10
530	Oli OPALIN
531	Oli OPALIN
532	Ast DPP10
533	Oli RASGRF1
534	Oli OPALIN
535	Oli OPALIN
536	Oli OPALIN
537	Exc L6 THEMIS NFIA
538	Oli OPALIN
539	Mic P2RY12
540	Exc L4-5 RORB IL1RAPL2
541	Oli OPALIN
542	Oli OPALIN
543	Exc L4-5 RORB IL1RAPL2
544	Oli OPALIN
545	Oli OPALIN
546	Oli OPALIN
547	Oli OPALIN
548	Oli OPALIN
549	OPC DOCK5
550	Oli OPALIN
551	Ast GRM3
552	Exc L6 CT
553	Inh L3-5 SST MAFB
554	Oli OPALIN
555	Oli OPALIN
556	Oli OPALIN
557	Oli OPALIN
558	Oli OPALIN
559	Ast GRM3
560	Oli OPALIN
561	Exc L4-5 RORB IL1RAPL2
562	Inh L3-5 SST MAFB
563	OPC DOCK5
564	Oli OPALIN
565	OPC DOCK5
566	Mic P2RY12
567	Mic P2RY12
568	Oli OPALIN
569	OPC DOCK5
570	OPC DOCK5
571	Oli OPALIN
572	Oli OPALIN
573	Oli OPALIN
574	Oli OPALIN
575	Oli OPALIN
576	Oli OPALIN
577	Oli OPALIN
578	Mic P2RY12
579	Mic P2RY12
580	Exc L6 CT
581	Exc L6 CT
582	Oli OPALIN
583	Oli OPALIN
584	Oli OPALIN
585	Exc L6 CT
586	Inh ENOX2 SPHKAP
587	Ast GRM3
588	Oli OPALIN
589	Exc L4-5 RORB IL1RAPL2
590	Inh L3-5 SST MAFB
591	Oli OPALIN
592	Oli OPALIN
593	Ast GRM3
594	Oli OPALIN
595	Oli OPALIN
596	Oli OPALIN
597	Ast GRM3
598	Exc L4-5 RORB IL1RAPL2
599	Oli OPALIN
600	Oli OPALIN
601	OPC DOCK5
602	Oli OPALIN
603	Oli OPALIN
604	Exc L4-5 RORB IL1RAPL2
605	Oli OPALIN
606	Exc L4-5 RORB IL1RAPL2
607	Mic P2RY12
608	Oli OPALIN
609	Mic P2RY12
610	Mic P2RY12
611	Mic P2RY12
612	Oli OPALIN
613	Oli OPALIN
614	Inh L3-5 SST MAFB
615	Oli OPALIN
616	Mic P2RY12
617	Oli OPALIN
618	Mic P2RY12
619	Oli OPALIN
620	OPC DOCK5
621	Oli OPALIN
622	Ast DPP10
623	Ast GRM3
624	Oli OPALIN
625	Inh L3-5 SST MAFB
626	Mic P2RY12
627	Oli OPALIN
628	Oli OPALIN
629	Mic P2RY12
630	Mic P2RY12
631	Oli OPALIN
632	OPC DOCK5
633	Oli OPALIN
634	Oli OPALIN
635	Oli OPALIN
636	Mic P2RY12
637	Oli OPALIN
638	Oli OPALIN
639	Mic P2RY12
640	Exc L4-5 RORB IL1RAPL2
641	Ast DPP10
642	OPC DOCK5
643	Exc L6 CT
644	Oli OPALIN
645	OPC DOCK5
646	Oli OPALIN
647	Oli OPALIN
648	Oli OPALIN
649	Oli OPALIN
650	Mic P2RY12
651	Oli OPALIN
652	Oli OPALIN
653	Inh L3-5 SST MAFB
654	Oli OPALIN
655	OPC DOCK5
656	Oli OPALIN
657	OPC DOCK5
658	Oli OPALIN
659	Oli OPALIN
660	Oli OPALIN
661	Oli OPALIN
662	Mic P2RY12
663	Oli OPALIN
664	Exc L4-5 RORB IL1RAPL2
665	Inh L3-5 SST MAFB
666	Ast GRM3
667	Oli OPALIN
668	Oli OPALIN
669	Ast GRM3
670	Exc L4-5 RORB IL1RAPL2
671	Inh PVALB SULF1
672	OPC DOCK5
673	Oli OPALIN
674	Exc L4-5 RORB IL1RAPL2
675	Oli OPALIN
676	Oli OPALIN
677	Exc L4-5 RORB IL1RAPL2
678	Oli OPALIN
679	Oli OPALIN
680	Oli OPALIN
681	Ast DPP10
682	Inh L3-5 SST MAFB
683	OPC DOCK5
684	Exc L4-5 RORB IL1RAPL2
685	Oli OPALIN
686	Oli OPALIN
687	OPC DOCK5
688	Oli OPALIN
689	Oli OPALIN
690	Exc L4-5 RORB IL1RAPL2
691	Oli OPALIN
692	Inh PVALB CA8 (Chandelier)
693	Ast GRM3
694	Oli OPALIN
695	Exc L4-5 RORB IL1RAPL2
696	Ast GRM3
697	Exc L4-5 RORB IL1RAPL2
698	OPC DOCK5
699	Oli OPALIN
700	Oli OPALIN
701	Oli OPALIN
702	OPC DOCK5
703	Oli OPALIN
704	Oli OPALIN
705	Exc L4-5 RORB IL1RAPL2
706	Oli OPALIN
707	Exc L4-5 RORB IL1RAPL2
708	Exc L4-5 RORB IL1RAPL2
709	Oli OPALIN
710	Oli OPALIN
711	Oli OPALIN
712	Mic P2RY12
713	Oli OPALIN
714	Inh GPC5 RIT2
715	Oli OPALIN
716	Exc L6 CT
717	OPC DOCK5
718	Ast DPP10
719	Inh PVALB HTR4
720	Exc L4-5 RORB IL1RAPL2
721	OPC DOCK5
722	Oli OPALIN
723	Ast GRM3
724	Oli OPALIN
725	Oli OPALIN
726	Inh RYR3 TSHZ2
727	OPC DOCK5
728	Inh L3-5 SST MAFB
729	Exc L4-5 RORB IL1RAPL2
730	Oli OPALIN
731	Mic P2RY12
732	Oli OPALIN
733	Oli OPALIN
734	Oli OPALIN
735	Exc L4-5 RORB IL1RAPL2
736	Ast GRM3
737	OPC DOCK5
738	Oli OPALIN
739	Oli OPALIN
740	Oli OPALIN
741	Oli OPALIN
742	Exc L6 CT
743	Mic P2RY12
744	Oli OPALIN
745	Oli OPALIN
746	Oli OPALIN
747	Exc L4-5 RORB IL1RAPL2
748	Oli OPALIN
749	Oli OPALIN
750	Oli OPALIN
751	Oli OPALIN
752	Exc L4-5 RORB IL1RAPL2
753	Exc L6 THEMIS NFIA
754	Oli OPALIN
755	Oli OPALIN
756	Exc L4-5 RORB IL1RAPL2
757	Exc L6 CT
758	Exc L4-5 RORB IL1RAPL2
759	Exc L4-5 RORB IL1RAPL2
760	Oli OPALIN
761	Oli OPALIN
762	Oli OPALIN
763	OPC DOCK5
764	Exc L6 CT
765	Oli OPALIN
766	Oli OPALIN
767	Oli OPALIN
768	Mic P2RY12
769	Oli OPALIN
770	Oli OPALIN
771	Oli OPALIN
772	Exc L6 CT
773	OPC DOCK5
774	Ast GRM3
775	Oli OPALIN
776	Inh L3-5 SST MAFB
777	Ast GRM3
778	OPC DOCK5
779	Oli OPALIN
780	OPC DOCK5
781	Oli OPALIN
782	Oli OPALIN
783	Oli OPALIN
784	Exc L4-5 RORB IL1RAPL2
785	OPC DOCK5
786	Inh L3-5 SST MAFB
787	Exc L4-5 RORB IL1RAPL2
788	Oli OPALIN
789	Oli OPALIN
790	Oli OPALIN
791	Mic P2RY12
792	OPC DOCK5
793	Exc L4-5 RORB IL1RAPL2
794	Inh L3-5 SST MAFB
795	Oli OPALIN
796	Oli OPALIN
797	Oli OPALIN
798	Inh PVALB HTR4
799	Oli OPALIN
800	Mic P2RY12
801	Oli OPALIN
802	Oli OPALIN
803	Oli OPALIN
804	OPC DOCK5
805	Ast DPP10
806	Oli RASGRF1
807	Oli OPALIN
808	OPC DOCK5
809	Exc L4-5 RORB IL1RAPL2
810	Oli OPALIN
811	OPC DOCK5
812	Oli OPALIN
813	Exc L4-5 RORB IL1RAPL2
814	Oli OPALIN
815	Ast GRM3
816	Oli OPALIN
817	OPC DOCK5
818	Inh LAMP5 NRG1 (Rosehip)
819	OPC DOCK5
820	OPC DOCK5
821	Oli OPALIN
822	Oli OPALIN
823	Oli OPALIN
824	Oli OPALIN
825	OPC DOCK5
826	Oli OPALIN
827	Ast GRM3
828	OPC DOCK5
829	Ast GRM3
830	Mic P2RY12
831	Oli OPALIN
832	Ast GRM3
833	Inh RYR3 TSHZ2
834	Exc L6 CT
835	Oli OPALIN
836	Oli OPALIN
837	Oli OPALIN
838	Oli OPALIN
839	Exc L6 CT
840	OPC DOCK5
841	Oli OPALIN
842	Exc L4-5 RORB IL1RAPL2
843	Exc L4-5 RORB IL1RAPL2
844	Mic P2RY12
845	Oli OPALIN
846	Oli OPALIN
847	Oli OPALIN
848	Oli OPALIN
849	Oli OPALIN
850	Oli OPALIN
851	Oli OPALIN
852	Mic P2RY12
853	Ast GRM3
854	Exc L4-5 RORB IL1RAPL2
855	Oli OPALIN
856	Oli OPALIN
857	OPC DOCK5
858	Inh LAMP5 NRG1 (Rosehip)
859	OPC DOCK5
860	Oli OPALIN
861	Mic P2RY12
862	Oli OPALIN
863	OPC DOCK5
864	Exc L2-3 CBLN2 LINC02306
865	Oli OPALIN
866	Mic P2RY12
867	Exc L2-3 CBLN2 LINC02306
868	OPC DOCK5
869	Exc L6 THEMIS NFIA
870	Oli OPALIN
871	Oli OPALIN
872	Oli OPALIN
873	Oli OPALIN
874	Exc L4-5 RORB IL1RAPL2
875	OPC DOCK5
876	OPC DOCK5
877	Oli OPALIN
878	Exc L4-5 RORB IL1RAPL2
879	Oli OPALIN
880	Oli RASGRF1
881	Mic P2RY12
882	Oli OPALIN
883	Exc L4-5 RORB IL1RAPL2
884	Oli OPALIN
885	Oli OPALIN
886	Oli OPALIN
887	Oli OPALIN
888	Oli OPALIN
889	OPC DOCK5
890	Inh L3-5 SST MAFB
891	Exc L4-5 RORB IL1RAPL2
892	Mic P2RY12
893	Mic P2RY12
894	Ast GRM3
895	OPC DOCK5
896	Mic P2RY12
897	Exc L2-3 CBLN2 LINC02306
898	Exc L6 CT
899	Oli OPALIN
900	Exc L4-5 RORB IL1RAPL2
901	Oli OPALIN
902	Exc L4-5 RORB IL1RAPL2
903	Oli OPALIN
904	OPC DOCK5
905	Exc L4-5 RORB IL1RAPL2
906	Oli OPALIN
907	Oli OPALIN
908	Exc L4-5 RORB IL1RAPL2
909	Inh LAMP5 NRG1 (Rosehip)
910	Oli OPALIN
911	Oli OPALIN
912	Oli OPALIN
913	Exc L4-5 RORB IL1RAPL2
914	Inh L3-5 SST MAFB
915	Oli OPALIN
916	Oli RASGRF1
917	Oli OPALIN
918	Exc L4-5 RORB IL1RAPL2
919	OPC DOCK5
920	Oli OPALIN
921	Inh ENOX2 SPHKAP
922	Oli OPALIN
923	Ast GRM3
924	Oli OPALIN
925	Exc L4-5 RORB IL1RAPL2
926	Oli OPALIN
927	OPC DOCK5
928	Oli OPALIN
929	Oli OPALIN
930	OPC DOCK5
931	Oli OPALIN
932	Oli OPALIN
933	Oli OPALIN
934	Exc L4-5 RORB IL1RAPL2
935	Mic P2RY12
936	Oli OPALIN
937	Mic P2RY12
938	Oli OPALIN
939	Ast GRM3
940	Mic P2RY12
941	OPC DOCK5
942	Exc L6 CT
943	Oli OPALIN
944	Oli OPALIN
945	Oli OPALIN
946	Exc L4-5 RORB IL1RAPL2
947	Oli OPALIN
948	Inh L3-5 SST MAFB
949	Oli OPALIN
950	Oli OPALIN
951	OPC DOCK5
952	Inh L3-5 SST MAFB
953	Oli OPALIN
954	Exc L2-3 CBLN2 LINC02306
955	OPC DOCK5
956	Oli OPALIN
957	Mic P2RY12
958	Oli OPALIN
959	Oli OPALIN
960	Inh L3-5 SST MAFB
961	Mic P2RY12
962	Oli OPALIN
963	Oli OPALIN
964	Oli OPALIN
965	Oli OPALIN
966	Exc L2-3 CBLN2 LINC02306
967	OPC DOCK5
968	Oli OPALIN
969	Oli OPALIN
970	Oli OPALIN
971	Mic P2RY12
972	Inh LAMP5 NRG1 (Rosehip)
973	Mic P2RY12
974	Exc L6 CT
975	Oli OPALIN
976	Oli RASGRF1
977	Ast GRM3
978	Oli OPALIN
979	Ast GRM3
980	Oli OPALIN
981	Mic P2RY12
982	Oli OPALIN
983	Mic P2RY12
984	Exc L4-5 RORB IL1RAPL2
985	Oli OPALIN
986	Oli OPALIN
987	Exc L4-5 RORB IL1RAPL2
988	Oli OPALIN
989	Oli OPALIN
990	Oli OPALIN
991	Exc L4-5 RORB IL1RAPL2
992	Exc L4-5 RORB IL1RAPL2
993	Exc L2-3 CBLN2 LINC02306
994	Oli RASGRF1
995	Mic P2RY12
996	Exc L4-5 RORB IL1RAPL2
997	Exc L4-5 RORB IL1RAPL2
998	Ast GRM3
999	Exc L4-5 RORB IL1RAPL2
1000	Mic P2RY12
1001	Mic P2RY12
1002	Exc L4-5 RORB IL1RAPL2
1003	Ast DPP10
1004	Oli OPALIN
1005	Exc L4-5 RORB IL1RAPL2
1006	Oli OPALIN
1007	Exc L4-5 RORB IL1RAPL2
1008	Ast GRM3
1009	Ast GRM3
1010	Oli OPALIN
1011	Ast DPP10
1012	Exc L2-3 CBLN2 LINC02306
1013	Ast GRM3
1014	Oli OPALIN
1015	Oli OPALIN
1016	Oli OPALIN
1017	Exc L2-3 CBLN2 LINC02306
1018	Oli OPALIN
1019	Oli OPALIN
1020	Exc L6 CT
1021	Mic P2RY12
1022	Oli OPALIN
1023	Exc L4-5 RORB IL1RAPL2
1024	Mic P2RY12
1025	Oli OPALIN
1026	Oli OPALIN
1027	Oli OPALIN
1028	OPC DOCK5
1029	Oli OPALIN
1030	OPC DOCK5
1031	Oli OPALIN
1032	Oli OPALIN
1033	Inh L3-5 SST MAFB
1034	Oli OPALIN
1035	Per1
1036	OPC DOCK5
1037	Inh L3-5 SST MAFB
1038	OPC DOCK5
1039	Ast GRM3
1040	Inh L3-5 SST MAFB
1041	Oli OPALIN
1042	OPC DOCK5
1043	Oli OPALIN
1044	OPC DOCK5
1045	Ast GRM3
1046	Oli OPALIN
1047	Inh PVALB HTR4
1048	Inh L3-5 SST MAFB
1049	OPC DOCK5
1050	Oli OPALIN
1051	Mic P2RY12
1052	OPC DOCK5
1053	Oli OPALIN
1054	Oli OPALIN
1055	Oli OPALIN
1056	Exc L4-5 RORB IL1RAPL2
1057	Ast GRM3
1058	Oli OPALIN
1059	Oli OPALIN
1060	Exc L4-5 RORB IL1RAPL2
1061	Mic P2RY12
1062	Oli OPALIN
1063	OPC DOCK5
1064	Inh PVALB HTR4
1065	Oli OPALIN
1066	Mic P2RY12
1067	Ast GRM3
1068	Oli OPALIN
1069	Inh L3-5 SST MAFB
1070	Inh LAMP5 NRG1 (Rosehip)
1071	Exc L2-3 CBLN2 LINC02306
1072	Exc L2-3 CBLN2 LINC02306
1073	Oli OPALIN
1074	Oli OPALIN
1075	Mic P2RY12
1076	Oli OPALIN
1077	OPC DOCK5
1078	Oli OPALIN
1079	OPC DOCK5
1080	Oli OPALIN
1081	Oli OPALIN
1082	OPC DOCK5
1083	Oli OPALIN
1084	Ast GRM3
1085	Oli OPALIN
1086	Inh PVALB SULF1
1087	OPC DOCK5
1088	Exc L6 THEMIS NFIA
1089	OPC DOCK5
1090	Ast GRM3
1091	Oli OPALIN
1092	Ast GRM3
1093	Oli OPALIN
1094	OPC DOCK5
1095	Oli OPALIN
1096	Ast GRM3
1097	Oli OPALIN
1098	Oli OPALIN
1099	OPC DOCK5
1100	Inh L3-5 SST MAFB
1101	Mic P2RY12
1102	Inh PVALB HTR4
1103	Oli OPALIN
1104	Mic P2RY12
1105	Oli OPALIN
1106	Oli OPALIN
1107	OPC DOCK5
1108	Oli RASGRF1
1109	Oli OPALIN
1110	OPC DOCK5
1111	Exc L4-5 RORB IL1RAPL2
1112	Oli OPALIN
1113	Exc L4-5 RORB IL1RAPL2
1114	Oli OPALIN
1115	Oli OPALIN
1116	Oli OPALIN
1117	Oli OPALIN
1118	Exc L4-5 RORB IL1RAPL2
1119	Exc L4-5 RORB IL1RAPL2
1120	Oli OPALIN
1121	Inh L3-5 SST MAFB
1122	Inh L3-5 SST MAFB
1123	Mic P2RY12
1124	Oli OPALIN
1125	Inh L3-5 SST MAFB
1126	Oli OPALIN
1127	Oli OPALIN
1128	Inh L3-5 SST MAFB
1129	Oli OPALIN
1130	Ast DPP10
1131	Ast GRM3
1132	Oli OPALIN
1133	Mic P2RY12
1134	Mic P2RY12
1135	Mic P2RY12
1136	Oli OPALIN
1137	Exc L2-3 CBLN2 LINC02306
1138	Ast DPP10
1139	Ast GRM3
1140	Oli OPALIN
1141	Oli OPALIN
1142	Oli OPALIN
1143	Exc L6 CT
1144	Oli OPALIN
1145	Ast GRM3
1146	Oli OPALIN
1147	Ast GRM3
1148	Ast GRM3
1149	Mic P2RY12
1150	Mic P2RY12
1151	Oli OPALIN
1152	Exc L2-3 CBLN2 LINC02306
1153	Inh L3-5 SST MAFB
1154	OPC DOCK5
1155	Ast GRM3
1156	Exc L2-3 CBLN2 LINC02306
1157	Oli OPALIN
1158	Oli OPALIN
1159	Oli OPALIN
1160	Oli OPALIN
1161	Inh VIP ABI3BP
1162	OPC DOCK5
1163	Exc L4-5 RORB IL1RAPL2
1164	Oli OPALIN
1165	Oli OPALIN
1166	Ast GRM3
1167	Exc L4-5 RORB IL1RAPL2
1168	Mic P2RY12
1169	Inh RYR3 TSHZ2
1170	Oli OPALIN
1171	Oli OPALIN
1172	OPC DOCK5
1173	Exc L2-3 CBLN2 LINC02306
1174	Oli OPALIN
1175	Oli OPALIN
1176	Inh L3-5 SST MAFB
1177	Exc L6 CT
1178	Oli OPALIN
1179	Exc L4-5 RORB IL1RAPL2
1180	Oli OPALIN
1181	Oli OPALIN
1182	Mic P2RY12
1183	Oli OPALIN
1184	Oli OPALIN
1185	Oli OPALIN
1186	Ast GRM3
1187	Exc L6 CT
1188	Oli OPALIN
1189	Mic P2RY12
1190	Oli OPALIN
1191	Oli OPALIN
1192	Oli OPALIN
1193	OPC DOCK5
1194	Exc L2-3 CBLN2 LINC02306
1195	Exc L6 CT
1196	Mic P2RY12
1197	Ast DPP10
1198	Oli OPALIN
1199	Oli OPALIN
1200	Oli OPALIN
1201	Exc L6 THEMIS NFIA
1202	Mic P2RY12
1203	Inh L3-5 SST MAFB
1204	Mic P2RY12
1205	Exc L4-5 RORB IL1RAPL2
1206	Oli OPALIN
1207	Inh L3-5 SST MAFB
1208	Mic P2RY12
1209	Exc L4-5 RORB IL1RAPL2
1210	Ast GRM3
1211	Mic P2RY12
1212	Exc L4-5 RORB IL1RAPL2
1213	Inh L3-5 SST MAFB
1214	Oli OPALIN
1215	Oli OPALIN
1216	Exc L4-5 RORB IL1RAPL2
1217	Inh PVALB HTR4
1218	Oli OPALIN
1219	OPC DOCK5
1220	OPC DOCK5
1221	Mic P2RY12
1222	Oli RASGRF1
1223	Exc L4-5 RORB IL1RAPL2
1224	Exc L4-5 RORB IL1RAPL2
1225	Mic P2RY12
1226	Exc L6 CT
1227	Oli OPALIN
1228	Oli RASGRF1
1229	Inh L3-5 SST MAFB
1230	OPC DOCK5
1231	Mic P2RY12
1232	Oli OPALIN
1233	Oli OPALIN
1234	Oli OPALIN
1235	Exc L4-5 RORB IL1RAPL2
1236	Exc L4-5 RORB IL1RAPL2
1237	Oli OPALIN
1238	Ast GRM3
1239	Exc L6 CT
1240	Inh L3-5 SST MAFB
1241	Ast DPP10
1242	Exc L6 CT
1243	Oli OPALIN
1244	Inh L3-5 SST MAFB
1245	Ast GRM3
1246	Inh L3-5 SST MAFB
1247	Oli OPALIN
1248	Oli OPALIN
1249	Ast GRM3
1250	Oli OPALIN
1251	Exc L4-5 RORB IL1RAPL2
1252	Exc L4-5 RORB IL1RAPL2
1253	Inh L3-5 SST MAFB
1254	Inh ENOX2 SPHKAP
1255	Oli OPALIN
1256	Oli OPALIN
1257	Oli OPALIN
1258	Oli OPALIN
1259	Oli OPALIN
1260	Oli OPALIN
1261	Ast GRM3
1262	Inh L3-5 SST MAFB
1263	Oli OPALIN
1264	Ast GRM3
1265	Oli OPALIN
1266	Oli OPALIN
1267	Oli OPALIN
1268	Oli OPALIN
1269	Inh ENOX2 SPHKAP
1270	Oli OPALIN
1271	Oli OPALIN
1272	OPC DOCK5
1273	Oli OPALIN
1274	Exc L2-3 CBLN2 LINC02306
1275	Inh LAMP5 NRG1 (Rosehip)
1276	OPC DOCK5
1277	Oli OPALIN
1278	OPC DOCK5
1279	Oli OPALIN
1280	Inh PVALB HTR4
1281	Ast GRM3
1282	Oli OPALIN
1283	Mic P2RY12
1284	Oli OPALIN
1285	OPC DOCK5
1286	Oli OPALIN
1287	Oli OPALIN
1288	Oli OPALIN
1289	Exc L4-5 RORB IL1RAPL2
1290	Ast GRM3
1291	Oli OPALIN
1292	Inh L3-5 SST MAFB
1293	OPC DOCK5
1294	Inh PVALB HTR4
1295	Inh PVALB HTR4
1296	Oli OPALIN
1297	Inh RYR3 TSHZ2
1298	Oli OPALIN
1299	Inh L3-5 SST MAFB
1300	Inh L3-5 SST MAFB
1301	Oli OPALIN
1302	OPC DOCK5
1303	Inh L3-5 SST MAFB
1304	Oli OPALIN
1305	Exc L4-5 RORB IL1RAPL2
1306	Oli OPALIN
1307	Oli OPALIN
1308	Mic P2RY12
1309	OPC DOCK5
1310	Ast GRM3
1311	Mic P2RY12
1312	Oli OPALIN
1313	OPC DOCK5
1314	Oli OPALIN
1315	Oli RASGRF1
1316	Oli OPALIN
1317	Exc L2-3 CBLN2 LINC02306
1318	Ast GRM3
1319	Inh L3-5 SST MAFB
1320	Oli OPALIN
1321	Oli OPALIN
1322	Ast GRM3
1323	OPC DOCK5
1324	Exc L2-3 CBLN2 LINC02306
1325	Ast GRM3
1326	Oli OPALIN
1327	Ast GRM3
1328	Oli OPALIN
1329	OPC DOCK5
1330	OPC DOCK5
1331	Mic P2RY12
1332	OPC DOCK5
1333	Inh L3-5 SST MAFB
1334	OPC DOCK5
1335	Oli OPALIN
1336	Ast GRM3
1337	Mic P2RY12
1338	Oli OPALIN
1339	Oli OPALIN
1340	Inh L3-5 SST MAFB
1341	Oli OPALIN
1342	Exc L6 CT
1343	Exc L6 CT
1344	Inh PVALB HTR4
1345	Oli OPALIN
1346	Oli OPALIN
1347	Oli OPALIN
1348	Oli OPALIN
1349	Mic P2RY12
1350	Oli OPALIN
1351	Oli OPALIN
1352	Oli OPALIN
1353	Ast GRM3
1354	Oli RASGRF1
1355	Oli OPALIN
1356	Oli OPALIN
1357	Oli OPALIN
1358	Oli OPALIN
1359	Ast GRM3
1360	Exc L6 CT
1361	Oli OPALIN
1362	Exc L6 CT
1363	Ast GRM3
1364	Oli OPALIN
1365	OPC DOCK5
1366	OPC DOCK5
1367	Oli OPALIN
1368	Oli OPALIN
1369	Oli OPALIN
1370	Oli OPALIN
1371	Mic P2RY12
1372	Exc L2-3 CBLN2 LINC02306
1373	Exc L4-5 RORB IL1RAPL2
1374	Mic P2RY12
1375	Oli OPALIN
1376	Oli OPALIN
1377	Oli OPALIN
1378	Oli OPALIN
1379	Oli OPALIN
1380	Oli OPALIN
1381	Mic P2RY12
1382	Oli OPALIN
1383	Oli OPALIN
1384	Oli OPALIN
1385	Exc L4-5 RORB IL1RAPL2
1386	Exc L4-5 RORB IL1RAPL2
1387	Inh L3-5 SST MAFB
1388	Oli OPALIN
1389	Oli OPALIN
1390	Oli OPALIN
1391	Oli OPALIN
1392	Ast GRM3
1393	Inh L3-5 SST MAFB
1394	Oli OPALIN
1395	Oli OPALIN
1396	Mic P2RY12
1397	Ast GRM3
1398	Mic P2RY12
1399	Exc L2-3 CBLN2 LINC02306
1400	Ast GRM3
1401	Oli OPALIN
1402	Ast GRM3
1403	Ast GRM3
1404	Mic P2RY12
1405	Oli OPALIN
1406	Oli OPALIN
1407	Oli OPALIN
1408	OPC DOCK5
1409	Exc L6 CT
1410	Ast GRM3
1411	Mic P2RY12
1412	Oli OPALIN
1413	Oli OPALIN
1414	Ast GRM3
1415	Exc L4-5 RORB IL1RAPL2
1416	Inh L3-5 SST MAFB
1417	OPC DOCK5
1418	Inh L3-5 SST MAFB
1419	Inh PVALB SULF1
1420	OPC DOCK5
1421	Mic P2RY12
1422	Oli OPALIN
1423	OPC DOCK5
1424	Oli OPALIN
1425	Inh L3-5 SST MAFB
1426	Oli OPALIN
1427	Oli OPALIN
1428	Ast GRM3
1429	Oli OPALIN
1430	Oli OPALIN
1431	Oli OPALIN
1432	Oli OPALIN
1433	Mic P2RY12
1434	OPC DOCK5
1435	Oli OPALIN
1436	Oli OPALIN
1437	Oli OPALIN
1438	Oli OPALIN
1439	Exc L4-5 RORB IL1RAPL2
1440	Oli OPALIN
1441	Exc L6 CT
1442	Ast GRM3
1443	Oli OPALIN
1444	Oli OPALIN
1445	Oli OPALIN
1446	OPC DOCK5
1447	Exc L4-5 RORB IL1RAPL2
1448	Oli OPALIN
1449	Oli OPALIN
1450	Ast GRM3
1451	Oli OPALIN
1452	Exc L6 CT
1453	Ast GRM3
1454	Inh L3-5 SST MAFB
1455	Oli OPALIN
1456	Exc L2-3 CBLN2 LINC02306
1457	Oli OPALIN
1458	Inh L3-5 SST MAFB
1459	Oli OPALIN
1460	Oli OPALIN
1461	Oli OPALIN
1462	Mic P2RY12
1463	Exc L4-5 RORB IL1RAPL2
1464	Ast GRM3
1465	Ast GRM3
1466	Oli OPALIN
1467	OPC DOCK5
1468	Exc L2-3 CBLN2 LINC02306
1469	Oli RASGRF1
1470	Inh L3-5 SST MAFB
1471	Ast GRM3
1472	Inh L3-5 SST MAFB
1473	Oli OPALIN
1474	Inh L3-5 SST MAFB
1475	Oli OPALIN
1476	Ast GRM3
1477	Mic P2RY12
1478	Exc L2-3 CBLN2 LINC02306
1479	Inh L3-5 SST MAFB
1480	Exc L2-3 CBLN2 LINC02306
1481	Inh L3-5 SST MAFB
1482	Oli OPALIN
1483	Mic P2RY12
1484	OPC DOCK5
1485	Oli OPALIN
1486	Exc L6 THEMIS NFIA
1487	OPC DOCK5
1488	Oli OPALIN
1489	Oli OPALIN
1490	Inh L3-5 SST MAFB
1491	Oli OPALIN
1492	Oli OPALIN
1493	Oli OPALIN
1494	Oli OPALIN
1495	Oli OPALIN
1496	Ast GRM3
1497	OPC DOCK5
1498	Mic P2RY12
1499	Inh PVALB HTR4
1500	Oli OPALIN
1501	Oli OPALIN
1502	OPC DOCK5
1503	Oli OPALIN
1504	Oli OPALIN
1505	Oli OPALIN
1506	Exc L2-3 CBLN2 LINC02306
1507	Exc L2-3 CBLN2 LINC02306
1508	Oli OPALIN
1509	Exc L2-3 CBLN2 LINC02306
1510	Ast GRM3
1511	OPC DOCK5
1512	Oli OPALIN
1513	Exc L4-5 RORB IL1RAPL2
1514	Oli OPALIN
1515	Ast DPP10
1516	OPC DOCK5
1517	OPC DOCK5
1518	OPC DOCK5
1519	Oli RASGRF1
1520	Inh LAMP5 NRG1 (Rosehip)
1521	Ast GRM3
1522	Oli OPALIN
1523	Exc L4-5 RORB IL1RAPL2
1524	Exc L4-5 RORB IL1RAPL2
1525	OPC DOCK5
1526	Ast GRM3
1527	Oli OPALIN
1528	Oli OPALIN
1529	Oli OPALIN
1530	Oli OPALIN
1531	Oli OPALIN
1532	OPC DOCK5
1533	Ast GRM3
1534	Exc L2-3 CBLN2 LINC02306
1535	Exc L6 CT
1536	Oli OPALIN
1537	Exc L6 CT
1538	Exc L6 CT
1539	Oli OPALIN
1540	Exc L6 CT
1541	Exc L2-3 CBLN2 LINC02306
1542	Oli OPALIN
1543	OPC DOCK5
1544	Mic P2RY12
1545	Exc L4-5 RORB IL1RAPL2
1546	Oli OPALIN
1547	Oli OPALIN
1548	Ast GRM3
1549	Oli OPALIN
1550	Mic P2RY12
1551	Mic P2RY12
1552	Oli OPALIN
1553	Inh PVALB HTR4
1554	Exc L2-3 CBLN2 LINC02306
1555	Exc L2-3 CBLN2 LINC02306
1556	OPC DOCK5
1557	Inh RYR3 TSHZ2
1558	Oli OPALIN
1559	Exc L4-5 RORB IL1RAPL2
1560	Ast GRM3
1561	Oli OPALIN
1562	OPC DOCK5
1563	Exc L4-5 RORB IL1RAPL2
1564	Mic P2RY12
1565	Inh L3-5 SST MAFB
1566	Oli OPALIN
1567	Inh L3-5 SST MAFB
1568	Oli OPALIN
1569	Oli OPALIN
1570	Oli OPALIN
1571	OPC DOCK5
1572	Inh L3-5 SST MAFB
1573	Exc L6 CT
1574	Exc L4-5 RORB IL1RAPL2
1575	Inh L3-5 SST MAFB
1576	Oli RASGRF1
1577	Oli OPALIN
1578	Oli OPALIN
1579	Oli OPALIN
1580	Oli OPALIN
1581	Oli OPALIN
1582	Exc L6 CT
1583	Exc L4-5 RORB IL1RAPL2
1584	Oli OPALIN
1585	Inh L3-5 SST MAFB
1586	OPC DOCK5
1587	Inh L3-5 SST MAFB
1588	OPC DOCK5
1589	Oli OPALIN
1590	Oli OPALIN
1591	Inh RYR3 TSHZ2
1592	Inh L3-5 SST MAFB
1593	OPC DOCK5
1594	Oli OPALIN
1595	Oli OPALIN
1596	Ast GRM3
1597	OPC DOCK5
1598	Exc L6 CT
1599	OPC DOCK5
1600	Oli OPALIN
1601	Oli OPALIN
1602	OPC DOCK5
1603	Oli OPALIN
1604	Mic P2RY12
1605	Ast GRM3
1606	Exc L2-3 CBLN2 LINC02306
1607	Exc L2-3 CBLN2 LINC02306
1608	Exc L4-5 RORB IL1RAPL2
1609	Oli OPALIN
1610	Oli OPALIN
1611	Ast GRM3
1612	Oli OPALIN
1613	Exc L6 CT
1614	Oli OPALIN
1615	Oli OPALIN
1616	Mic P2RY12
1617	Ast GRM3
1618	Oli OPALIN
1619	Oli OPALIN
1620	Oli OPALIN
1621	Inh L3-5 SST MAFB
1622	Oli OPALIN
1623	Mic P2RY12
1624	Oli OPALIN
1625	Exc L4-5 RORB IL1RAPL2
1626	OPC DOCK5
1627	Exc L6 CT
1628	Oli OPALIN
1629	Oli RASGRF1
1630	Exc L2-3 CBLN2 LINC02306
1631	Mic P2RY12
1632	Exc L4-5 RORB IL1RAPL2
1633	Oli OPALIN
1634	Inh L3-5 SST MAFB
1635	Oli OPALIN
1636	Oli OPALIN
1637	OPC DOCK5
1638	Inh ENOX2 SPHKAP
1639	Oli RASGRF1
1640	Inh L3-5 SST MAFB
1641	Oli OPALIN
1642	Ast GRM3
1643	Oli OPALIN
1644	Ast GRM3
1645	Mic P2RY12
1646	Oli OPALIN
1647	OPC DOCK5
1648	Mic P2RY12
1649	Oli OPALIN
1650	Mic P2RY12
1651	Exc L4-5 RORB IL1RAPL2
1652	Oli OPALIN
1653	Oli OPALIN
1654	Mic P2RY12
1655	Oli OPALIN
1656	OPC DOCK5
1657	Oli OPALIN
1658	Oli OPALIN
1659	Exc L4-5 RORB IL1RAPL2
1660	Inh PVALB CA8 (Chandelier)
1661	Oli OPALIN
1662	Exc L4-5 RORB IL1RAPL2
1663	Oli OPALIN
1664	Oli OPALIN
1665	Oli OPALIN
1666	Exc L6 CT
1667	Oli OPALIN
1668	Oli OPALIN
1669	Oli OPALIN
1670	Ast GRM3
1671	Oli OPALIN
1672	Mic P2RY12
1673	Ast GRM3
1674	Mic P2RY12
1675	Oli OPALIN
1676	Ast GRM3
1677	Oli OPALIN
1678	Mic P2RY12
1679	Oli OPALIN
1680	Oli OPALIN
1681	Mic P2RY12
1682	Oli OPALIN
1683	Ast GRM3
1684	Oli OPALIN
1685	Inh L3-5 SST MAFB
1686	Inh PVALB HTR4
1687	Exc L4-5 RORB IL1RAPL2
1688	Exc L4-5 RORB IL1RAPL2
1689	Ast GRM3
1690	Mic P2RY12
1691	Ast GRM3
1692	Inh L3-5 SST MAFB
1693	OPC DOCK5
1694	Oli OPALIN
1695	Exc L6 CT
1696	Mic P2RY12
1697	Mic P2RY12
1698	Ast GRM3
1699	Exc L4-5 RORB IL1RAPL2
1700	Mic P2RY12
1701	Mic P2RY12
1702	Ast DPP10
1703	Exc L4-5 RORB IL1RAPL2
1704	Mic P2RY12
1705	Oli RASGRF1
1706	Oli OPALIN
1707	Mic P2RY12
1708	Oli OPALIN
1709	OPC DOCK5
1710	Mic P2RY12
1711	Oli OPALIN
1712	Oli OPALIN
1713	Ast GRM3
1714	Oli OPALIN
1715	Mic P2RY12
1716	Ast GRM3
1717	Oli OPALIN
1718	Oli OPALIN
1719	Oli OPALIN
1720	Mic P2RY12
1721	Oli OPALIN
1722	Oli OPALIN
1723	Oli OPALIN
1724	Inh ENOX2 SPHKAP
1725	Oli OPALIN
1726	Oli OPALIN
1727	Oli OPALIN
1728	Oli OPALIN
1729	Oli OPALIN
1730	Oli OPALIN
1731	OPC DOCK5
1732	Oli OPALIN
1733	Oli OPALIN
1734	Oli OPALIN
1735	Oli OPALIN
1736	Oli OPALIN
1737	Mic P2RY12
1738	Oli OPALIN
1739	Oli OPALIN
1740	Oli OPALIN
1741	Mic P2RY12
1742	Mic P2RY12
1743	Exc L2-3 CBLN2 LINC02306
1744	Oli OPALIN
1745	Oli RASGRF1
1746	Oli RASGRF1
1747	Ast GRM3
1748	Oli OPALIN
1749	Exc L4-5 RORB IL1RAPL2
1750	Inh PVALB HTR4
1751	Oli OPALIN
1752	Mic P2RY12
1753	Oli OPALIN
1754	Exc L4-5 RORB IL1RAPL2
1755	Ast GRM3
1756	Mic P2RY12
1757	Oli OPALIN
1758	OPC DOCK5
1759	Inh L3-5 SST MAFB
1760	Inh L3-5 SST MAFB
1761	OPC DOCK5
1762	Inh PVALB HTR4
1763	Oli OPALIN
1764	Oli OPALIN
1765	Oli RASGRF1
1766	Oli OPALIN
1767	Oli OPALIN
1768	Oli OPALIN
1769	Exc L4-5 RORB IL1RAPL2
1770	Exc L4-5 RORB IL1RAPL2
1771	Exc L4-5 RORB IL1RAPL2
1772	Exc L2-3 CBLN2 LINC02306
1773	Oli OPALIN
1774	Mic P2RY12
1775	Inh L3-5 SST MAFB
1776	Oli OPALIN
1777	Oli OPALIN
1778	Ast GRM3
1779	Ast GRM3
1780	Oli OPALIN
1781	Inh RYR3 TSHZ2
1782	Inh L3-5 SST MAFB
1783	Mic P2RY12
1784	Oli OPALIN
1785	Oli OPALIN
1786	Oli OPALIN
1787	Oli OPALIN
1788	Exc L2-3 CBLN2 LINC02306
1789	Oli OPALIN
1790	Inh L3-5 SST MAFB
1791	Inh RYR3 TSHZ2
1792	Oli OPALIN
1793	Oli OPALIN
1794	Oli OPALIN
1795	Oli OPALIN
1796	Exc L6 CT
1797	Exc L2-3 CBLN2 LINC02306
1798	Inh L3-5 SST MAFB
1799	Mic P2RY12
1800	Oli OPALIN
1801	Inh L3-5 SST MAFB
1802	Exc L2-3 CBLN2 LINC02306
1803	Oli OPALIN
1804	Exc L2-3 CBLN2 LINC02306
1805	Exc L2-3 CBLN2 LINC02306
1806	Oli OPALIN
1807	Oli OPALIN
1808	Oli OPALIN
1809	Inh PVALB SULF1
1810	OPC DOCK5
1811	Ast DPP10
1812	OPC DOCK5
1813	Oli OPALIN
1814	OPC DOCK5
1815	OPC DOCK5
1816	Ast GRM3
1817	Oli OPALIN
1818	OPC DOCK5
1819	Exc L6 THEMIS NFIA
1820	Ast GRM3
1821	Oli OPALIN
1822	Inh L3-5 SST MAFB
1823	Oli OPALIN
1824	OPC DOCK5
1825	Oli OPALIN
1826	Inh RYR3 TSHZ2
1827	Oli OPALIN
1828	Oli OPALIN
1829	Oli OPALIN
1830	Oli OPALIN
1831	Exc L4-5 RORB IL1RAPL2
1832	Ast DPP10
1833	Oli OPALIN
1834	Oli OPALIN
1835	Inh L3-5 SST MAFB
1836	Oli OPALIN
1837	Oli OPALIN
1838	Oli OPALIN
1839	Oli OPALIN
1840	Mic P2RY12
1841	Exc L2-3 CBLN2 LINC02306
1842	Oli OPALIN
1843	Inh L3-5 SST MAFB
1844	Oli OPALIN
1845	Oli OPALIN
1846	OPC DOCK5
1847	Oli OPALIN
1848	Exc L2-3 CBLN2 LINC02306
1849	Mic P2RY12
1850	Exc L6 CT
1851	Exc L2-3 CBLN2 LINC02306
1852	Oli OPALIN
1853	Inh RYR3 TSHZ2
1854	Oli OPALIN
1855	Inh RYR3 TSHZ2
1856	Exc L2-3 CBLN2 LINC02306
1857	Oli OPALIN
1858	Exc L2-3 CBLN2 LINC02306
1859	Exc L2-3 CBLN2 LINC02306
1860	Oli OPALIN
1861	Exc L4-5 RORB IL1RAPL2
1862	Oli OPALIN
1863	Oli OPALIN
1864	Exc L2-3 CBLN2 LINC02306
1865	Oli OPALIN
1866	Oli OPALIN
1867	Oli OPALIN
1868	Oli OPALIN
1869	Oli OPALIN
1870	Oli OPALIN
1871	OPC DOCK5
1872	Oli OPALIN
1873	Exc L4-5 RORB IL1RAPL2
1874	Oli OPALIN
1875	Exc L4-5 RORB IL1RAPL2
1876	Mic P2RY12
1877	Ast GRM3
1878	Oli OPALIN
1879	Mic P2RY12
1880	Oli OPALIN
1881	Oli OPALIN
1882	Oli OPALIN
1883	Oli OPALIN
1884	Exc L2-3 CBLN2 LINC02306
1885	Ast GRM3
1886	Oli OPALIN
1887	Oli OPALIN
1888	OPC DOCK5
1889	Oli OPALIN
1890	Exc L2-3 CBLN2 LINC02306
1891	Exc L2-3 CBLN2 LINC02306
1892	Oli OPALIN
1893	Oli OPALIN
1894	Oli OPALIN
1895	Ast GRM3
1896	Oli OPALIN
1897	Oli OPALIN
1898	OPC DOCK5
1899	Exc L6 CT
1900	Oli OPALIN
1901	Ast GRM3
1902	Oli OPALIN
1903	Exc L2-3 CBLN2 LINC02306
1904	Mic P2RY12
1905	Oli OPALIN
1906	Mic P2RY12
1907	Ast GRM3
1908	Exc L6 CT
1909	Oli OPALIN
1910	Inh L3-5 SST MAFB
1911	Oli OPALIN
1912	Ast GRM3
1913	Mic P2RY12
1914	Oli OPALIN
1915	OPC DOCK5
1916	Exc L6 CT
1917	Exc L2-3 CBLN2 LINC02306
1918	Oli OPALIN
1919	Oli OPALIN
1920	OPC DOCK5
1921	Oli OPALIN
1922	Exc L4-5 RORB IL1RAPL2
1923	Oli OPALIN
1924	Oli OPALIN
1925	Oli OPALIN
1926	Oli OPALIN
1927	Inh L3-5 SST MAFB
1928	Ast GRM3
1929	Exc L4-5 RORB IL1RAPL2
1930	Oli OPALIN
1931	Oli OPALIN
1932	Oli OPALIN
1933	Mic P2RY12
1934	Exc L6 CT
1935	Inh L3-5 SST MAFB
1936	Oli OPALIN
1937	Inh RYR3 TSHZ2
1938	Oli OPALIN
1939	Exc L4-5 RORB IL1RAPL2
1940	Oli OPALIN
1941	Oli OPALIN
1942	Mic P2RY12
1943	Exc L4-5 RORB IL1RAPL2
1944	Oli OPALIN
1945	Oli OPALIN
1946	Oli OPALIN
1947	Mic P2RY12
1948	Oli OPALIN
1949	Exc L6 CT
1950	Exc L4-5 RORB IL1RAPL2
1951	Inh L3-5 SST MAFB
1952	Oli RASGRF1
1953	Oli OPALIN
1954	Mic P2RY12
1955	Exc L4-5 RORB IL1RAPL2
1956	Exc L2-3 CBLN2 LINC02306
1957	Inh PVALB SULF1
1958	Oli OPALIN
1959	Oli OPALIN
1960	Ast GRM3
1961	Oli OPALIN
1962	Oli OPALIN
1963	Mic P2RY12
1964	Oli OPALIN
1965	Oli OPALIN
1966	Inh L3-5 SST MAFB
1967	Oli OPALIN
1968	Ast GRM3
1969	Ast GRM3
1970	Oli OPALIN
1971	Oli OPALIN
1972	Mic P2RY12
1973	Oli OPALIN
1974	Ast GRM3
1975	Inh L3-5 SST MAFB
1976	Mic P2RY12
1977	Oli OPALIN
1978	Oli OPALIN
1979	Oli OPALIN
1980	Exc L2-3 CBLN2 LINC02306
1981	Exc L2-3 CBLN2 LINC02306
1982	Oli OPALIN
1983	Mic P2RY12
1984	OPC DOCK5
1985	Oli OPALIN
1986	Oli OPALIN
1987	OPC DOCK5
1988	Oli OPALIN
1989	Oli OPALIN
1990	Oli OPALIN
1991	Ast GRM3
1992	Oli OPALIN
1993	Exc L4-5 RORB IL1RAPL2
1994	Mic P2RY12
1995	Ast GRM3
1996	Oli OPALIN
1997	Ast GRM3
1998	Exc L4-5 RORB IL1RAPL2
1999	Oli OPALIN
[truncated: 15,096 more rows]
