# Supplementary material for: Interpretable deep generative ensemble learning for single-cell omics with Hydra
Source: Mol Syst Biol. 2026 Apr 11;22(7):1161–79. doi: 10.1038/s44320-026-00208-7 (PMC13328726; doi:10.1038/s44320-026-00208-7)
Supplement: Supplementary file 6 — Source data Fig. 5 [file 44320_2026_208_MOESM6_ESM.zip › SD figure 5/5C/Early AD/cell_type_predicted_scMoMat.csv]

	x
1	Oli OPALIN
2	Mic P2RY12
3	Oli OPALIN
4	Mic P2RY12
5	Mic P2RY12
6	Oli OPALIN
7	OPC DOCK5
8	OPC DOCK5
9	Oli OPALIN
10	Oli OPALIN
11	Exc L6 THEMIS NFIA
12	Oli OPALIN
13	Mic P2RY12
14	Oli OPALIN
15	Oli OPALIN
16	Exc L6 THEMIS NFIA
17	Oli OPALIN
18	Oli OPALIN
19	Oli OPALIN
20	Oli OPALIN
21	Oli OPALIN
22	Oli OPALIN
23	OPC DOCK5
24	Oli OPALIN
25	Oli OPALIN
26	Oli OPALIN
27	Exc L4-5 RORB IL1RAPL2
28	Exc L4-5 RORB IL1RAPL2
29	Oli OPALIN
30	Mic P2RY12
31	Exc L6 THEMIS NFIA
32	Ast GRM3
33	Ast DPP10
34	Oli OPALIN
35	Oli OPALIN
36	Oli OPALIN
37	Ast DPP10
38	Exc L6 THEMIS NFIA
39	Oli OPALIN
40	Mic P2RY12
41	Exc L6 THEMIS NFIA
42	Oli OPALIN
43	Exc L4-5 RORB IL1RAPL2
44	Oli OPALIN
45	Exc L6 THEMIS NFIA
46	Oli OPALIN
47	Oli OPALIN
48	Oli OPALIN
49	OPC DOCK5
50	Oli OPALIN
51	Exc L4-5 RORB IL1RAPL2
52	OPC DOCK5
53	Exc L6 THEMIS NFIA
54	Oli OPALIN
55	OPC DOCK5
56	OPC DOCK5
57	Oli OPALIN
58	Oli OPALIN
59	Oli OPALIN
60	OPC DOCK5
61	Ast GRM3
62	Ast DPP10
63	OPC DOCK5
64	Exc L4-5 RORB IL1RAPL2
65	Oli OPALIN
66	Inh L3-5 SST MAFB
67	Oli OPALIN
68	Oli OPALIN
69	Exc L4-5 RORB IL1RAPL2
70	Oli OPALIN
71	OPC DOCK5
72	Exc L6 THEMIS NFIA
73	Oli OPALIN
74	Oli OPALIN
75	Oli OPALIN
76	OPC DOCK5
77	Ast DPP10
78	Oli OPALIN
79	Ast GRM3
80	OPC DOCK5
81	Oli OPALIN
82	Exc L4-5 RORB IL1RAPL2
83	Oli OPALIN
84	Oli OPALIN
85	Oli OPALIN
86	Mic P2RY12
87	Oli OPALIN
88	Mic P2RY12
89	OPC DOCK5
90	OPC DOCK5
91	Oli OPALIN
92	Mic P2RY12
93	Ast GRM3
94	Oli OPALIN
95	OPC DOCK5
96	Oli OPALIN
97	Oli OPALIN
98	Oli OPALIN
99	Oli OPALIN
100	Oli OPALIN
101	Ast GRM3
102	Oli OPALIN
103	Exc L4-5 RORB IL1RAPL2
104	Oli OPALIN
105	Oli OPALIN
106	Ast DPP10
107	Exc L6 THEMIS NFIA
108	Oli OPALIN
109	Mic P2RY12
110	Oli OPALIN
111	Oli OPALIN
112	Ast DPP10
113	Ast DPP10
114	OPC DOCK5
115	OPC DOCK5
116	Ast GRM3
117	Oli OPALIN
118	Oli OPALIN
119	Mic P2RY12
120	Ast GRM3
121	Oli OPALIN
122	Exc L6 THEMIS NFIA
123	Ast GRM3
124	Oli OPALIN
125	Exc L6 THEMIS NFIA
126	OPC DOCK5
127	OPC DOCK5
128	OPC DOCK5
129	Oli OPALIN
130	Mic P2RY12
131	Exc L6 THEMIS NFIA
132	OPC DOCK5
133	OPC DOCK5
134	OPC DOCK5
135	Ast GRM3
136	Mic P2RY12
137	Oli OPALIN
138	Oli OPALIN
139	Oli OPALIN
140	Oli OPALIN
141	Oli OPALIN
142	Ast GRM3
143	Exc L6 THEMIS NFIA
144	Oli OPALIN
145	OPC DOCK5
146	Oli OPALIN
147	Oli OPALIN
148	Mic P2RY12
149	Oli OPALIN
150	OPC DOCK5
151	Oli OPALIN
152	OPC DOCK5
153	Oli OPALIN
154	Mic P2RY12
155	Oli OPALIN
156	Ast DPP10
157	Oli OPALIN
158	Mic P2RY12
159	Oli OPALIN
160	Oli OPALIN
161	OPC DOCK5
162	Oli OPALIN
163	Oli OPALIN
164	Exc L6 THEMIS NFIA
165	Mic P2RY12
166	Oli OPALIN
167	Oli OPALIN
168	Oli OPALIN
169	Oli OPALIN
170	Oli OPALIN
171	Oli OPALIN
172	OPC DOCK5
173	Ast GRM3
174	Oli OPALIN
175	Oli OPALIN
176	Oli OPALIN
177	Oli OPALIN
178	Oli OPALIN
179	Mic P2RY12
180	Oli OPALIN
181	OPC DOCK5
182	Mic P2RY12
183	Ast DPP10
184	Mic P2RY12
185	Oli OPALIN
186	Oli OPALIN
187	Oli OPALIN
188	Oli OPALIN
189	Oli OPALIN
190	Oli OPALIN
191	Oli OPALIN
192	Oli OPALIN
193	Oli OPALIN
194	OPC DOCK5
195	Oli OPALIN
196	Mic P2RY12
197	Oli OPALIN
198	Ast DPP10
199	Oli OPALIN
200	Exc L4-5 RORB IL1RAPL2
201	Oli OPALIN
202	OPC DOCK5
203	Oli OPALIN
204	Exc L6 THEMIS NFIA
205	Oli OPALIN
206	Exc L4-5 RORB IL1RAPL2
207	Oli OPALIN
208	OPC DOCK5
209	Oli OPALIN
210	OPC DOCK5
211	Exc L6b
212	Oli OPALIN
213	Oli OPALIN
214	OPC DOCK5
215	Oli OPALIN
216	Oli OPALIN
217	Oli OPALIN
218	OPC DOCK5
219	Oli OPALIN
220	OPC DOCK5
221	Ast GRM3
222	Ast GRM3
223	Mic P2RY12
224	Ast GRM3
225	Mic P2RY12
226	Exc L4-5 RORB IL1RAPL2
227	OPC DOCK5
228	Oli OPALIN
229	Oli OPALIN
230	Oli OPALIN
231	Oli OPALIN
232	Mic P2RY12
233	OPC DOCK5
234	Oli OPALIN
235	Exc L4-5 RORB IL1RAPL2
236	Oli OPALIN
237	Exc L6 THEMIS NFIA
238	OPC DOCK5
239	Oli OPALIN
240	Ast GRM3
241	Oli OPALIN
242	Mic P2RY12
243	Oli OPALIN
244	OPC DOCK5
245	Exc L4-5 RORB IL1RAPL2
246	Oli OPALIN
247	Oli OPALIN
248	Oli OPALIN
249	Oli OPALIN
250	Inh L3-5 SST MAFB
251	Ast GRM3
252	Exc L4-5 RORB IL1RAPL2
253	Oli OPALIN
254	Ast DPP10
255	OPC DOCK5
256	Oli OPALIN
257	Exc L6 THEMIS NFIA
258	Oli OPALIN
259	Oli OPALIN
260	Mic P2RY12
261	Mic P2RY12
262	OPC DOCK5
263	Mic P2RY12
264	Oli OPALIN
265	Ast GRM3
266	Mic P2RY12
267	OPC DOCK5
268	Oli OPALIN
269	Oli OPALIN
270	Oli OPALIN
271	OPC DOCK5
272	Mic P2RY12
273	Oli OPALIN
274	Exc L6b
275	Oli OPALIN
276	Ast GRM3
277	Oli OPALIN
278	Ast GRM3
279	Inh L3-5 SST MAFB
280	Mic P2RY12
281	Oli OPALIN
282	Exc L6b
283	Exc L6 THEMIS NFIA
284	OPC DOCK5
285	Oli OPALIN
286	Oli OPALIN
287	Ast GRM3
288	Mic P2RY12
289	Mic P2RY12
290	OPC DOCK5
291	OPC DOCK5
292	OPC DOCK5
293	Oli OPALIN
294	OPC DOCK5
295	Oli OPALIN
296	OPC DOCK5
297	Exc L6 THEMIS NFIA
298	Oli OPALIN
299	OPC DOCK5
300	Oli OPALIN
301	Ast GRM3
302	Oli OPALIN
303	Oli OPALIN
304	Oli OPALIN
305	Oli OPALIN
306	Ast GRM3
307	Mic P2RY12
308	Oli OPALIN
309	OPC DOCK5
310	Ast GRM3
311	Oli OPALIN
312	Oli OPALIN
313	Oli OPALIN
314	Oli OPALIN
315	Oli OPALIN
316	OPC DOCK5
317	Oli OPALIN
318	Oli OPALIN
319	Ast DPP10
320	Oli OPALIN
321	OPC DOCK5
322	Oli OPALIN
323	Oli OPALIN
324	Oli OPALIN
325	OPC DOCK5
326	Oli OPALIN
327	OPC DOCK5
328	Exc L4-5 RORB IL1RAPL2
329	OPC DOCK5
330	Oli OPALIN
331	Oli OPALIN
332	Oli OPALIN
333	Oli OPALIN
334	Oli OPALIN
335	Ast GRM3
336	Mic P2RY12
337	Oli OPALIN
338	Oli OPALIN
339	OPC DOCK5
340	Oli OPALIN
341	Exc L6 THEMIS NFIA
342	Exc L6 THEMIS NFIA
343	OPC DOCK5
344	Oli OPALIN
345	OPC DOCK5
346	Oli OPALIN
347	Exc L6 THEMIS NFIA
348	Oli OPALIN
349	Oli OPALIN
350	Oli OPALIN
351	OPC DOCK5
352	Oli OPALIN
353	Oli OPALIN
354	Oli OPALIN
355	Oli OPALIN
356	Inh L3-5 SST MAFB
357	OPC DOCK5
358	Ast DPP10
359	Exc L6b
360	Oli OPALIN
361	Oli OPALIN
362	Oli OPALIN
363	Oli OPALIN
364	Oli OPALIN
365	Oli OPALIN
366	Mic P2RY12
367	Oli OPALIN
368	Oli OPALIN
369	OPC DOCK5
370	Oli OPALIN
371	Inh L3-5 SST MAFB
372	Exc L4-5 RORB IL1RAPL2
373	OPC DOCK5
374	Oli OPALIN
375	Oli OPALIN
376	Oli OPALIN
377	OPC DOCK5
378	Oli OPALIN
379	Mic P2RY12
380	Exc L4-5 RORB IL1RAPL2
381	Oli OPALIN
382	OPC DOCK5
383	Oli OPALIN
384	Oli OPALIN
385	Ast GRM3
386	OPC DOCK5
387	OPC DOCK5
388	OPC DOCK5
389	Mic P2RY12
390	Mic P2RY12
391	Oli OPALIN
392	OPC DOCK5
393	Oli OPALIN
394	OPC DOCK5
395	Ast DPP10
396	Ast GRM3
397	Oli OPALIN
398	OPC DOCK5
399	Oli OPALIN
400	Oli OPALIN
401	Exc L6 THEMIS NFIA
402	Ast GRM3
403	OPC DOCK5
404	OPC DOCK5
405	Oli OPALIN
406	Ast GRM3
407	Exc L4-5 RORB IL1RAPL2
408	OPC DOCK5
409	Ast DPP10
410	Oli OPALIN
411	Ast GRM3
412	Exc L6 THEMIS NFIA
413	Mic P2RY12
414	Oli OPALIN
415	OPC DOCK5
416	Oli OPALIN
417	OPC DOCK5
418	Ast DPP10
419	Exc L6 THEMIS NFIA
420	Exc L4-5 RORB IL1RAPL2
421	OPC DOCK5
422	Oli OPALIN
423	OPC DOCK5
424	OPC DOCK5
425	Oli OPALIN
426	Oli OPALIN
427	Ast GRM3
428	Oli OPALIN
429	Oli OPALIN
430	Oli OPALIN
431	Oli OPALIN
432	Oli OPALIN
433	Oli OPALIN
434	OPC DOCK5
435	Ast GRM3
436	Mic P2RY12
437	Ast GRM3
438	Oli OPALIN
439	Oli OPALIN
440	Mic P2RY12
441	Ast GRM3
442	Exc L6b
443	Oli OPALIN
444	Oli OPALIN
445	Exc L6 THEMIS NFIA
446	Oli OPALIN
447	Mic P2RY12
448	Oli OPALIN
449	Ast GRM3
450	OPC DOCK5
451	OPC DOCK5
452	Ast DPP10
453	Mic P2RY12
454	Exc L6 THEMIS NFIA
455	Exc L4-5 RORB IL1RAPL2
456	Ast DPP10
457	Oli OPALIN
458	Exc L6 THEMIS NFIA
459	Exc L6 THEMIS NFIA
460	Ast DPP10
461	Oli OPALIN
462	Oli OPALIN
463	Oli OPALIN
464	OPC DOCK5
465	Oli OPALIN
466	Oli OPALIN
467	Oli OPALIN
468	Oli OPALIN
469	Exc L4-5 RORB IL1RAPL2
470	Inh L3-5 SST MAFB
471	Oli OPALIN
472	OPC DOCK5
473	Exc L6 THEMIS NFIA
474	Mic P2RY12
475	Ast DPP10
476	OPC DOCK5
477	Ast GRM3
478	Oli OPALIN
479	Oli OPALIN
480	Oli OPALIN
481	Oli OPALIN
482	Exc L4-5 RORB IL1RAPL2
483	Exc L4-5 RORB IL1RAPL2
484	Exc L6 THEMIS NFIA
485	Oli OPALIN
486	OPC DOCK5
487	OPC DOCK5
488	OPC DOCK5
489	Oli OPALIN
490	OPC DOCK5
491	Oli OPALIN
492	Oli OPALIN
493	Oli OPALIN
494	OPC DOCK5
495	OPC DOCK5
496	OPC DOCK5
497	Oli OPALIN
498	Oli OPALIN
499	OPC DOCK5
500	Oli OPALIN
501	Oli OPALIN
502	Exc L4-5 RORB IL1RAPL2
503	Mic P2RY12
504	Oli OPALIN
505	Oli OPALIN
506	Exc L4-5 RORB IL1RAPL2
507	Oli OPALIN
508	Oli OPALIN
509	Exc L6 THEMIS NFIA
510	Oli OPALIN
511	OPC DOCK5
512	Exc L6 THEMIS NFIA
513	Oli OPALIN
514	Oli OPALIN
515	Exc L6 THEMIS NFIA
516	Ast DPP10
517	Ast DPP10
518	OPC DOCK5
519	OPC DOCK5
520	OPC DOCK5
521	Oli OPALIN
522	Oli OPALIN
523	OPC DOCK5
524	Ast GRM3
525	OPC DOCK5
526	Oli OPALIN
527	Oli OPALIN
528	Ast DPP10
529	Ast GRM3
530	Oli OPALIN
531	Oli OPALIN
532	Ast DPP10
533	Oli OPALIN
534	Oli OPALIN
535	Oli OPALIN
536	Oli OPALIN
537	OPC DOCK5
538	Oli OPALIN
539	Mic P2RY12
540	OPC DOCK5
541	Oli OPALIN
542	Oli OPALIN
543	OPC DOCK5
544	Oli OPALIN
545	Oli OPALIN
546	Oli OPALIN
547	Oli OPALIN
548	Oli OPALIN
549	OPC DOCK5
550	Oli OPALIN
551	Ast GRM3
552	OPC DOCK5
553	OPC DOCK5
554	Oli OPALIN
555	Oli OPALIN
556	Oli OPALIN
557	Oli OPALIN
558	Oli OPALIN
559	Ast DPP10
560	Oli OPALIN
561	Exc L6 THEMIS NFIA
562	Exc L4-5 RORB IL1RAPL2
563	OPC DOCK5
564	Oli OPALIN
565	OPC DOCK5
566	Mic P2RY12
567	Mic P2RY12
568	Oli OPALIN
569	OPC DOCK5
570	OPC DOCK5
571	Oli OPALIN
572	Oli OPALIN
573	Oli OPALIN
574	Oli OPALIN
575	Oli OPALIN
576	Oli OPALIN
577	Oli OPALIN
578	Mic P2RY12
579	Mic P2RY12
580	OPC DOCK5
581	Exc L4-5 RORB IL1RAPL2
582	Oli OPALIN
583	Oli OPALIN
584	Oli OPALIN
585	OPC DOCK5
586	Ast GRM3
587	Ast GRM3
588	Oli OPALIN
589	OPC DOCK5
590	OPC DOCK5
591	Oli OPALIN
592	Oli OPALIN
593	Ast DPP10
594	Oli OPALIN
595	Oli OPALIN
596	Oli OPALIN
597	Ast GRM3
598	Exc L6 THEMIS NFIA
599	Oli OPALIN
600	Oli OPALIN
601	OPC DOCK5
602	Oli OPALIN
603	Oli OPALIN
604	OPC DOCK5
605	Oli OPALIN
606	OPC DOCK5
607	Mic P2RY12
608	Oli OPALIN
609	Mic P2RY12
610	Mic P2RY12
611	Oli OPALIN
612	Oli OPALIN
613	Oli OPALIN
614	OPC DOCK5
615	Oli OPALIN
616	Mic P2RY12
617	Oli OPALIN
618	Mic P2RY12
619	Oli OPALIN
620	Oli OPALIN
621	Oli OPALIN
622	Ast DPP10
623	Ast GRM3
624	Oli OPALIN
625	OPC DOCK5
626	Mic P2RY12
627	Oli OPALIN
628	Oli OPALIN
629	Mic P2RY12
630	Mic P2RY12
631	Oli OPALIN
632	OPC DOCK5
633	Oli OPALIN
634	Oli OPALIN
635	Oli OPALIN
636	Mic P2RY12
637	Oli OPALIN
638	Oli OPALIN
639	Mic P2RY12
640	OPC DOCK5
641	Ast GRM3
642	OPC DOCK5
643	OPC DOCK5
644	Oli OPALIN
645	OPC DOCK5
646	Oli OPALIN
647	Oli OPALIN
648	Oli OPALIN
649	Oli OPALIN
650	Mic P2RY12
651	Oli OPALIN
652	Oli OPALIN
653	OPC DOCK5
654	Oli OPALIN
655	OPC DOCK5
656	Oli OPALIN
657	OPC DOCK5
658	Oli OPALIN
659	Oli OPALIN
660	Oli OPALIN
661	Oli OPALIN
662	Mic P2RY12
663	Oli OPALIN
664	OPC DOCK5
665	OPC DOCK5
666	Ast GRM3
667	Oli OPALIN
668	Oli OPALIN
669	Ast DPP10
670	OPC DOCK5
671	OPC DOCK5
672	OPC DOCK5
673	Oli OPALIN
674	OPC DOCK5
675	Oli OPALIN
676	Oli OPALIN
677	Exc L6 THEMIS NFIA
678	Oli OPALIN
679	Oli OPALIN
680	Oli OPALIN
681	Ast GRM3
682	OPC DOCK5
683	OPC DOCK5
684	Exc L6 THEMIS NFIA
685	Oli OPALIN
686	Oli OPALIN
687	OPC DOCK5
688	Oli OPALIN
689	Oli OPALIN
690	OPC DOCK5
691	Oli OPALIN
692	OPC DOCK5
693	Ast GRM3
694	Oli OPALIN
695	OPC DOCK5
696	Ast GRM3
697	Exc L4-5 RORB IL1RAPL2
698	Ast DPP10
699	Oli OPALIN
700	Oli OPALIN
701	Oli OPALIN
702	Oli OPALIN
703	Oli OPALIN
704	Oli OPALIN
705	OPC DOCK5
706	Oli OPALIN
707	OPC DOCK5
708	OPC DOCK5
709	Oli OPALIN
710	Oli OPALIN
711	Oli OPALIN
712	Mic P2RY12
713	Oli OPALIN
714	OPC DOCK5
715	Oli OPALIN
716	OPC DOCK5
717	OPC DOCK5
718	Ast DPP10
719	OPC DOCK5
720	Exc L6 THEMIS NFIA
721	OPC DOCK5
722	Oli OPALIN
723	Ast GRM3
724	Oli OPALIN
725	Oli OPALIN
726	OPC DOCK5
727	OPC DOCK5
728	OPC DOCK5
729	Exc L6 THEMIS NFIA
730	Oli OPALIN
731	Mic P2RY12
732	Oli OPALIN
733	Oli OPALIN
734	Oli OPALIN
735	OPC DOCK5
736	Ast DPP10
737	OPC DOCK5
738	Oli OPALIN
739	Oli OPALIN
740	Oli OPALIN
741	Oli OPALIN
742	OPC DOCK5
743	Mic P2RY12
744	Oli OPALIN
745	Oli OPALIN
746	Oli OPALIN
747	OPC DOCK5
748	Oli OPALIN
749	Oli OPALIN
750	Oli OPALIN
751	Oli OPALIN
752	OPC DOCK5
753	OPC DOCK5
754	Oli OPALIN
755	Oli OPALIN
756	OPC DOCK5
757	OPC DOCK5
758	OPC DOCK5
759	OPC DOCK5
760	Oli OPALIN
761	Oli OPALIN
762	Oli OPALIN
763	OPC DOCK5
764	OPC DOCK5
765	Oli OPALIN
766	Oli OPALIN
767	Oli OPALIN
768	Mic P2RY12
769	Oli OPALIN
770	Oli OPALIN
771	Oli OPALIN
772	OPC DOCK5
773	OPC DOCK5
774	Ast GRM3
775	Oli OPALIN
776	OPC DOCK5
777	Ast GRM3
778	OPC DOCK5
779	Oli OPALIN
780	OPC DOCK5
781	Oli OPALIN
782	Oli OPALIN
783	Oli OPALIN
784	Exc L6 THEMIS NFIA
785	OPC DOCK5
786	OPC DOCK5
787	OPC DOCK5
788	Oli OPALIN
789	Oli OPALIN
790	Oli OPALIN
791	Mic P2RY12
792	OPC DOCK5
793	OPC DOCK5
794	Oli OPALIN
795	Oli OPALIN
796	Oli OPALIN
797	Oli OPALIN
798	OPC DOCK5
799	Oli OPALIN
800	Mic P2RY12
801	Oli OPALIN
802	Oli OPALIN
803	Oli OPALIN
804	OPC DOCK5
805	Ast DPP10
806	Oli OPALIN
807	Oli OPALIN
808	OPC DOCK5
809	OPC DOCK5
810	Oli OPALIN
811	OPC DOCK5
812	Oli OPALIN
813	Exc L6 THEMIS NFIA
814	Oli OPALIN
815	Ast GRM3
816	Oli OPALIN
817	OPC DOCK5
818	OPC DOCK5
819	OPC DOCK5
820	OPC DOCK5
821	Oli OPALIN
822	Oli OPALIN
823	Oli OPALIN
824	Oli OPALIN
825	OPC DOCK5
826	Oli OPALIN
827	Ast DPP10
828	OPC DOCK5
829	Ast GRM3
830	Mic P2RY12
831	Oli OPALIN
832	Ast GRM3
833	OPC DOCK5
834	Exc L6 THEMIS NFIA
835	Oli OPALIN
836	Oli OPALIN
837	Oli OPALIN
838	Oli OPALIN
839	OPC DOCK5
840	OPC DOCK5
841	Oli OPALIN
842	Exc L4-5 RORB IL1RAPL2
843	OPC DOCK5
844	Mic P2RY12
845	Oli OPALIN
846	Oli OPALIN
847	Oli OPALIN
848	Oli OPALIN
849	Oli OPALIN
850	Oli OPALIN
851	Oli OPALIN
852	Mic P2RY12
853	Ast DPP10
854	OPC DOCK5
855	Oli OPALIN
856	Oli OPALIN
857	Exc L6 THEMIS NFIA
858	OPC DOCK5
859	OPC DOCK5
860	Oli OPALIN
861	Mic P2RY12
862	Oli OPALIN
863	OPC DOCK5
864	OPC DOCK5
865	Oli OPALIN
866	Mic P2RY12
867	OPC DOCK5
868	Oli OPALIN
869	Exc L4-5 RORB IL1RAPL2
870	Oli OPALIN
871	Oli OPALIN
872	Oli OPALIN
873	Oli OPALIN
874	OPC DOCK5
875	Exc L6 THEMIS NFIA
876	OPC DOCK5
877	Oli OPALIN
878	Exc L2-3 CBLN2 LINC02306
879	Oli OPALIN
880	Oli OPALIN
881	Mic P2RY12
882	Oli OPALIN
883	OPC DOCK5
884	Oli OPALIN
885	Oli OPALIN
886	Oli OPALIN
887	Oli OPALIN
888	Oli OPALIN
889	OPC DOCK5
890	OPC DOCK5
891	OPC DOCK5
892	Mic P2RY12
893	Mic P2RY12
894	Ast GRM3
895	OPC DOCK5
896	Mic P2RY12
897	OPC DOCK5
898	Exc L6 THEMIS NFIA
899	Oli OPALIN
900	OPC DOCK5
901	Oli OPALIN
902	OPC DOCK5
903	Oli OPALIN
904	OPC DOCK5
905	Exc L6 THEMIS NFIA
906	Oli OPALIN
907	Oli OPALIN
908	OPC DOCK5
909	OPC DOCK5
910	Oli OPALIN
911	Oli OPALIN
912	Oli OPALIN
913	OPC DOCK5
914	OPC DOCK5
915	Oli OPALIN
916	Oli OPALIN
917	Oli OPALIN
918	OPC DOCK5
919	OPC DOCK5
920	Oli OPALIN
921	OPC DOCK5
922	Oli OPALIN
923	Ast GRM3
924	Oli OPALIN
925	Exc L6 THEMIS NFIA
926	Oli OPALIN
927	OPC DOCK5
928	Oli OPALIN
929	Oli OPALIN
930	Ast DPP10
931	Oli OPALIN
932	Oli OPALIN
933	Oli OPALIN
934	Inh L3-5 SST MAFB
935	Mic P2RY12
936	Oli OPALIN
937	Mic P2RY12
938	Oli OPALIN
939	Ast GRM3
940	Mic P2RY12
941	OPC DOCK5
942	Exc L6 THEMIS NFIA
943	Oli OPALIN
944	Oli OPALIN
945	Oli OPALIN
946	OPC DOCK5
947	Oli OPALIN
948	OPC DOCK5
949	Oli OPALIN
950	Oli OPALIN
951	OPC DOCK5
952	OPC DOCK5
953	Oli OPALIN
954	Inh L3-5 SST MAFB
955	OPC DOCK5
956	Oli OPALIN
957	Mic P2RY12
958	Oli OPALIN
959	Oli OPALIN
960	OPC DOCK5
961	Mic P2RY12
962	Oli OPALIN
963	Oli OPALIN
964	Oli OPALIN
965	Oli OPALIN
966	Inh L3-5 SST MAFB
967	OPC DOCK5
968	Oli OPALIN
969	Oli OPALIN
970	Oli OPALIN
971	Mic P2RY12
972	OPC DOCK5
973	Per1
974	OPC DOCK5
975	Oli OPALIN
976	Oli OPALIN
977	Ast GRM3
978	Oli OPALIN
979	Ast GRM3
980	Oli OPALIN
981	Mic P2RY12
982	Oli OPALIN
983	Mic P2RY12
984	OPC DOCK5
985	Oli OPALIN
986	Oli OPALIN
987	OPC DOCK5
988	Oli OPALIN
989	Oli OPALIN
990	Oli OPALIN
991	Exc L6 THEMIS NFIA
992	OPC DOCK5
993	OPC DOCK5
994	Oli OPALIN
995	Mic P2RY12
996	Exc L6 THEMIS NFIA
997	Exc L6 THEMIS NFIA
998	Ast GRM3
999	OPC DOCK5
1000	Mic P2RY12
1001	Mic P2RY12
1002	OPC DOCK5
1003	Ast GRM3
1004	Oli OPALIN
1005	Inh L3-5 SST MAFB
1006	Oli OPALIN
1007	Exc L4-5 RORB IL1RAPL2
1008	Ast GRM3
1009	Ast GRM3
1010	Oli OPALIN
1011	Ast GRM3
1012	OPC DOCK5
1013	Ast GRM3
1014	Oli OPALIN
1015	Oli OPALIN
1016	Oli OPALIN
1017	OPC DOCK5
1018	Oli OPALIN
1019	Oli OPALIN
1020	OPC DOCK5
1021	Mic P2RY12
1022	Oli OPALIN
1023	OPC DOCK5
1024	Mic P2RY12
1025	Oli OPALIN
1026	Oli OPALIN
1027	Oli OPALIN
1028	OPC DOCK5
1029	Oli OPALIN
1030	OPC DOCK5
1031	Oli OPALIN
1032	Oli OPALIN
1033	OPC DOCK5
1034	Oli OPALIN
1035	capEndo
1036	OPC DOCK5
1037	Oli OPALIN
1038	OPC DOCK5
1039	Ast GRM3
1040	OPC DOCK5
1041	Oli OPALIN
1042	OPC DOCK5
1043	Oli OPALIN
1044	OPC DOCK5
1045	Ast GRM3
1046	Oli OPALIN
1047	OPC DOCK5
1048	OPC DOCK5
1049	Exc L6 THEMIS NFIA
1050	Oli OPALIN
1051	Mic P2RY12
1052	OPC DOCK5
1053	Oli OPALIN
1054	Oli OPALIN
1055	Oli OPALIN
1056	OPC DOCK5
1057	Ast GRM3
1058	Oli OPALIN
1059	Oli OPALIN
1060	Exc L6 THEMIS NFIA
1061	Mic P2RY12
1062	Oli OPALIN
1063	OPC DOCK5
1064	OPC DOCK5
1065	Oli OPALIN
1066	Mic P2RY12
1067	Ast DPP10
1068	Oli OPALIN
1069	OPC DOCK5
1070	OPC DOCK5
1071	OPC DOCK5
1072	OPC DOCK5
1073	Oli OPALIN
1074	Oli OPALIN
1075	Mic P2RY12
1076	Oli OPALIN
1077	OPC DOCK5
1078	Oli OPALIN
1079	OPC DOCK5
1080	Oli OPALIN
1081	Oli OPALIN
1082	OPC DOCK5
1083	Oli OPALIN
1084	Ast GRM3
1085	Oli OPALIN
1086	OPC DOCK5
1087	OPC DOCK5
1088	OPC DOCK5
1089	OPC DOCK5
1090	Ast GRM3
1091	Oli OPALIN
1092	Ast GRM3
1093	Oli OPALIN
1094	OPC DOCK5
1095	Oli OPALIN
1096	Ast GRM3
1097	Oli OPALIN
1098	Oli OPALIN
1099	Exc L4-5 RORB IL1RAPL2
1100	OPC DOCK5
1101	Mic P2RY12
1102	OPC DOCK5
1103	Oli OPALIN
1104	Mic P2RY12
1105	Oli OPALIN
1106	Oli OPALIN
1107	OPC DOCK5
1108	Oli OPALIN
1109	Oli OPALIN
1110	OPC DOCK5
1111	OPC DOCK5
1112	Oli OPALIN
1113	OPC DOCK5
1114	Oli OPALIN
1115	Oli OPALIN
1116	Oli OPALIN
1117	Oli OPALIN
1118	OPC DOCK5
1119	OPC DOCK5
1120	Oli OPALIN
1121	OPC DOCK5
1122	OPC DOCK5
1123	Mic P2RY12
1124	Oli OPALIN
1125	OPC DOCK5
1126	Oli OPALIN
1127	Oli OPALIN
1128	OPC DOCK5
1129	Oli OPALIN
1130	Ast GRM3
1131	Ast DPP10
1132	Oli OPALIN
1133	Mic P2RY12
1134	Mic P2RY12
1135	Oli OPALIN
1136	Oli OPALIN
1137	OPC DOCK5
1138	Ast GRM3
1139	Ast GRM3
1140	Oli OPALIN
1141	Oli OPALIN
1142	Oli OPALIN
1143	OPC DOCK5
1144	Oli OPALIN
1145	Ast DPP10
1146	Oli OPALIN
1147	Ast DPP10
1148	Ast GRM3
1149	Mic P2RY12
1150	Mic P2RY12
1151	Oli OPALIN
1152	OPC DOCK5
1153	OPC DOCK5
1154	OPC DOCK5
1155	Ast GRM3
1156	OPC DOCK5
1157	Oli OPALIN
1158	Oli OPALIN
1159	Oli OPALIN
1160	Oli OPALIN
1161	OPC DOCK5
1162	Exc L6 THEMIS NFIA
1163	OPC DOCK5
1164	Oli OPALIN
1165	Oli OPALIN
1166	Ast GRM3
1167	OPC DOCK5
1168	Mic P2RY12
1169	OPC DOCK5
1170	Oli OPALIN
1171	Oli OPALIN
1172	OPC DOCK5
1173	OPC DOCK5
1174	Oli OPALIN
1175	Oli OPALIN
1176	OPC DOCK5
1177	OPC DOCK5
1178	Oli OPALIN
1179	OPC DOCK5
1180	Oli OPALIN
1181	Oli OPALIN
1182	Mic P2RY12
1183	Oli OPALIN
1184	Oli OPALIN
1185	Oli OPALIN
1186	Ast DPP10
1187	Exc L6 THEMIS NFIA
1188	Oli OPALIN
1189	Mic P2RY12
1190	Oli OPALIN
1191	Oli OPALIN
1192	Oli OPALIN
1193	OPC DOCK5
1194	OPC DOCK5
1195	Inh L3-5 SST MAFB
1196	Mic P2RY12
1197	Ast GRM3
1198	Oli OPALIN
1199	Oli OPALIN
1200	Oli OPALIN
1201	OPC DOCK5
1202	Mic P2RY12
1203	OPC DOCK5
1204	Mic P2RY12
1205	Exc L6 THEMIS NFIA
1206	Oli OPALIN
1207	OPC DOCK5
1208	Mic P2RY12
1209	Exc L6 THEMIS NFIA
1210	Ast GRM3
1211	Per1
1212	OPC DOCK5
1213	OPC DOCK5
1214	Oli OPALIN
1215	Oli OPALIN
1216	OPC DOCK5
1217	OPC DOCK5
1218	Oli OPALIN
1219	OPC DOCK5
1220	Exc L4-5 RORB IL1RAPL2
1221	Mic P2RY12
1222	Oli OPALIN
1223	OPC DOCK5
1224	OPC DOCK5
1225	Mic P2RY12
1226	Exc L4-5 RORB IL1RAPL2
1227	Oli OPALIN
1228	Oli OPALIN
1229	OPC DOCK5
1230	OPC DOCK5
1231	Mic P2RY12
1232	Oli OPALIN
1233	Oli OPALIN
1234	Oli OPALIN
1235	OPC DOCK5
1236	OPC DOCK5
1237	Oli OPALIN
1238	Ast GRM3
1239	OPC DOCK5
1240	OPC DOCK5
1241	Ast GRM3
1242	Inh L3-5 SST MAFB
1243	Oli OPALIN
1244	OPC DOCK5
1245	Ast GRM3
1246	OPC DOCK5
1247	Oli OPALIN
1248	Oli OPALIN
1249	Ast GRM3
1250	Oli OPALIN
1251	OPC DOCK5
1252	OPC DOCK5
1253	Oli OPALIN
1254	OPC DOCK5
1255	Oli OPALIN
1256	Oli OPALIN
1257	Oli OPALIN
1258	Oli OPALIN
1259	Oli OPALIN
1260	Oli OPALIN
1261	Ast GRM3
1262	OPC DOCK5
1263	Oli OPALIN
1264	Ast GRM3
1265	Oli OPALIN
1266	Oli OPALIN
1267	Oli OPALIN
1268	Oli OPALIN
1269	OPC DOCK5
1270	Oli OPALIN
1271	Oli OPALIN
1272	OPC DOCK5
1273	Oli OPALIN
1274	OPC DOCK5
1275	OPC DOCK5
1276	OPC DOCK5
1277	Oli OPALIN
1278	OPC DOCK5
1279	Oli OPALIN
1280	OPC DOCK5
1281	Ast GRM3
1282	Oli OPALIN
1283	Mic P2RY12
1284	Oli OPALIN
1285	OPC DOCK5
1286	Oli OPALIN
1287	Oli OPALIN
1288	Oli OPALIN
1289	OPC DOCK5
1290	Ast GRM3
1291	Oli OPALIN
1292	OPC DOCK5
1293	OPC DOCK5
1294	OPC DOCK5
1295	OPC DOCK5
1296	Oli OPALIN
1297	OPC DOCK5
1298	Oli OPALIN
1299	OPC DOCK5
1300	OPC DOCK5
1301	Oli OPALIN
1302	OPC DOCK5
1303	OPC DOCK5
1304	Oli OPALIN
1305	OPC DOCK5
1306	Oli OPALIN
1307	Oli OPALIN
1308	Mic P2RY12
1309	OPC DOCK5
1310	Ast GRM3
1311	Mic P2RY12
1312	Oli OPALIN
1313	OPC DOCK5
1314	Oli OPALIN
1315	Oli OPALIN
1316	Oli OPALIN
1317	OPC DOCK5
1318	Ast GRM3
1319	OPC DOCK5
1320	Oli OPALIN
1321	Oli OPALIN
1322	Ast DPP10
1323	OPC DOCK5
1324	OPC DOCK5
1325	Ast GRM3
1326	Oli OPALIN
1327	Ast DPP10
1328	Oli OPALIN
1329	Exc L6 THEMIS NFIA
1330	OPC DOCK5
1331	Mic P2RY12
1332	OPC DOCK5
1333	OPC DOCK5
1334	OPC DOCK5
1335	Oli OPALIN
1336	Ast DPP10
1337	Mic P2RY12
1338	Oli OPALIN
1339	Oli OPALIN
1340	OPC DOCK5
1341	Oli OPALIN
1342	Exc L4-5 RORB IL1RAPL2
1343	Exc L6 THEMIS NFIA
1344	OPC DOCK5
1345	Oli OPALIN
1346	Oli OPALIN
1347	Oli OPALIN
1348	Oli OPALIN
1349	Mic P2RY12
1350	Oli OPALIN
1351	Oli OPALIN
1352	Oli OPALIN
1353	Ast GRM3
1354	Oli OPALIN
1355	Oli OPALIN
1356	Oli OPALIN
1357	Oli OPALIN
1358	Oli OPALIN
1359	Ast GRM3
1360	OPC DOCK5
1361	Oli OPALIN
1362	Inh L3-5 SST MAFB
1363	Ast GRM3
1364	Oli OPALIN
1365	OPC DOCK5
1366	OPC DOCK5
1367	Oli OPALIN
1368	Oli OPALIN
1369	Oli OPALIN
1370	Oli OPALIN
1371	Mic P2RY12
1372	OPC DOCK5
1373	OPC DOCK5
1374	Mic P2RY12
1375	Oli OPALIN
1376	Oli OPALIN
1377	Oli OPALIN
1378	Oli OPALIN
1379	Oli OPALIN
1380	Oli OPALIN
1381	Mic P2RY12
1382	Oli OPALIN
1383	Oli OPALIN
1384	Oli OPALIN
1385	OPC DOCK5
1386	OPC DOCK5
1387	OPC DOCK5
1388	Oli OPALIN
1389	Oli OPALIN
1390	Oli OPALIN
1391	Oli OPALIN
1392	Ast GRM3
1393	OPC DOCK5
1394	Oli OPALIN
1395	Oli OPALIN
1396	Mic P2RY12
1397	Ast GRM3
1398	Mic P2RY12
1399	OPC DOCK5
1400	Ast GRM3
1401	Oli OPALIN
1402	Ast DPP10
1403	Ast GRM3
1404	Mic P2RY12
1405	Oli OPALIN
1406	Oli OPALIN
1407	Oli OPALIN
1408	OPC DOCK5
1409	OPC DOCK5
1410	Ast GRM3
1411	Mic P2RY12
1412	Oli OPALIN
1413	Oli OPALIN
1414	Ast GRM3
1415	OPC DOCK5
1416	OPC DOCK5
1417	OPC DOCK5
1418	OPC DOCK5
1419	OPC DOCK5
1420	OPC DOCK5
1421	Mic P2RY12
1422	Oli OPALIN
1423	OPC DOCK5
1424	Oli OPALIN
1425	OPC DOCK5
1426	Oli OPALIN
1427	Oli OPALIN
1428	Ast DPP10
1429	Oli OPALIN
1430	Oli OPALIN
1431	Oli OPALIN
1432	Oli OPALIN
1433	Mic P2RY12
1434	OPC DOCK5
1435	Oli OPALIN
1436	Oli OPALIN
1437	Oli OPALIN
1438	Oli OPALIN
1439	Exc L6 THEMIS NFIA
1440	Oli OPALIN
1441	OPC DOCK5
1442	Ast GRM3
1443	Oli OPALIN
1444	Oli OPALIN
1445	Oli OPALIN
1446	OPC DOCK5
1447	OPC DOCK5
1448	Oli OPALIN
1449	Oli OPALIN
1450	Ast GRM3
1451	Oli OPALIN
1452	Exc L6 THEMIS NFIA
1453	Ast GRM3
1454	OPC DOCK5
1455	Oli OPALIN
1456	OPC DOCK5
1457	Oli OPALIN
1458	OPC DOCK5
1459	Oli OPALIN
1460	Oli OPALIN
1461	Oli OPALIN
1462	Mic P2RY12
1463	OPC DOCK5
1464	Ast GRM3
1465	Ast GRM3
1466	Oli OPALIN
1467	OPC DOCK5
1468	Exc L6 THEMIS NFIA
1469	Oli OPALIN
1470	OPC DOCK5
1471	Ast DPP10
1472	OPC DOCK5
1473	Oli OPALIN
1474	OPC DOCK5
1475	Oli OPALIN
1476	Ast GRM3
1477	Mic P2RY12
1478	OPC DOCK5
1479	OPC DOCK5
1480	OPC DOCK5
1481	OPC DOCK5
1482	Oli OPALIN
1483	Mic P2RY12
1484	OPC DOCK5
1485	Oli OPALIN
1486	OPC DOCK5
1487	OPC DOCK5
1488	Oli OPALIN
1489	Oli OPALIN
1490	OPC DOCK5
1491	Oli OPALIN
1492	Oli OPALIN
1493	Oli OPALIN
1494	Oli OPALIN
1495	Oli OPALIN
1496	Ast DPP10
1497	OPC DOCK5
1498	Mic P2RY12
1499	OPC DOCK5
1500	Oli OPALIN
1501	Oli OPALIN
1502	OPC DOCK5
1503	Oli OPALIN
1504	Oli OPALIN
1505	Oli OPALIN
1506	OPC DOCK5
1507	Exc L6 THEMIS NFIA
1508	Oli OPALIN
1509	Exc L6 THEMIS NFIA
1510	Ast GRM3
1511	OPC DOCK5
1512	Oli OPALIN
1513	OPC DOCK5
1514	Oli OPALIN
1515	Ast GRM3
1516	OPC DOCK5
1517	OPC DOCK5
1518	OPC DOCK5
1519	Oli OPALIN
1520	OPC DOCK5
1521	Ast DPP10
1522	Oli OPALIN
1523	OPC DOCK5
1524	OPC DOCK5
1525	OPC DOCK5
1526	Ast GRM3
1527	Oli OPALIN
1528	Oli OPALIN
1529	Oli OPALIN
1530	Oli OPALIN
1531	Oli OPALIN
1532	OPC DOCK5
1533	Ast GRM3
1534	OPC DOCK5
1535	Exc L6 THEMIS NFIA
1536	Oli OPALIN
1537	OPC DOCK5
1538	Exc L6 THEMIS NFIA
1539	Oli OPALIN
1540	Inh L3-5 SST MAFB
1541	OPC DOCK5
1542	Oli OPALIN
1543	OPC DOCK5
1544	Mic P2RY12
1545	OPC DOCK5
1546	Oli OPALIN
1547	Oli OPALIN
1548	Ast GRM3
1549	Oli OPALIN
1550	Oli OPALIN
1551	Mic P2RY12
1552	Oli OPALIN
1553	OPC DOCK5
1554	OPC DOCK5
1555	OPC DOCK5
1556	OPC DOCK5
1557	OPC DOCK5
1558	Oli OPALIN
1559	Inh L3-5 SST MAFB
1560	Ast GRM3
1561	Oli OPALIN
1562	OPC DOCK5
1563	OPC DOCK5
1564	Mic P2RY12
1565	OPC DOCK5
1566	Oli OPALIN
1567	OPC DOCK5
1568	Oli OPALIN
1569	Oli OPALIN
1570	Oli OPALIN
1571	OPC DOCK5
1572	OPC DOCK5
1573	OPC DOCK5
1574	OPC DOCK5
1575	OPC DOCK5
1576	Oli OPALIN
1577	Oli OPALIN
1578	Oli OPALIN
1579	Oli OPALIN
1580	Oli OPALIN
1581	Oli OPALIN
1582	OPC DOCK5
1583	OPC DOCK5
1584	Oli OPALIN
1585	OPC DOCK5
1586	OPC DOCK5
1587	OPC DOCK5
1588	OPC DOCK5
1589	Oli OPALIN
1590	Oli OPALIN
1591	OPC DOCK5
1592	OPC DOCK5
1593	OPC DOCK5
1594	Oli OPALIN
1595	Oli OPALIN
1596	Ast DPP10
1597	OPC DOCK5
1598	Exc L6 THEMIS NFIA
1599	OPC DOCK5
1600	Oli OPALIN
1601	Oli OPALIN
1602	OPC DOCK5
1603	Oli OPALIN
1604	Mic P2RY12
1605	Ast GRM3
1606	OPC DOCK5
1607	OPC DOCK5
1608	OPC DOCK5
1609	Oli OPALIN
1610	Oli OPALIN
1611	Ast DPP10
1612	Oli OPALIN
1613	OPC DOCK5
1614	Oli OPALIN
1615	Oli OPALIN
1616	Mic P2RY12
1617	Ast GRM3
1618	Oli OPALIN
1619	Oli OPALIN
1620	Oli OPALIN
1621	OPC DOCK5
1622	Oli OPALIN
1623	Mic P2RY12
1624	Oli OPALIN
1625	OPC DOCK5
1626	OPC DOCK5
1627	OPC DOCK5
1628	Oli OPALIN
1629	Oli OPALIN
1630	OPC DOCK5
1631	Mic P2RY12
1632	Inh L3-5 SST MAFB
1633	Oli OPALIN
1634	OPC DOCK5
1635	Oli OPALIN
1636	Oli OPALIN
1637	OPC DOCK5
1638	OPC DOCK5
1639	Oli OPALIN
1640	OPC DOCK5
1641	Oli OPALIN
1642	Ast GRM3
1643	Oli OPALIN
1644	Ast GRM3
1645	Mic P2RY12
1646	Oli OPALIN
1647	OPC DOCK5
1648	Mic P2RY12
1649	Oli OPALIN
1650	Mic P2RY12
1651	Inh L3-5 SST MAFB
1652	Oli OPALIN
1653	Oli OPALIN
1654	Mic P2RY12
1655	Oli OPALIN
1656	OPC DOCK5
1657	Oli OPALIN
1658	Oli OPALIN
1659	Exc L6 THEMIS NFIA
1660	OPC DOCK5
1661	Oli OPALIN
1662	OPC DOCK5
1663	Oli OPALIN
1664	Oli OPALIN
1665	Oli OPALIN
1666	Exc L6 THEMIS NFIA
1667	Oli OPALIN
1668	Oli OPALIN
1669	Oli OPALIN
1670	Ast DPP10
1671	Oli OPALIN
1672	Mic P2RY12
1673	Ast GRM3
1674	Mic P2RY12
1675	Oli OPALIN
1676	Ast DPP10
1677	Oli OPALIN
1678	Mic P2RY12
1679	Oli OPALIN
1680	Oli OPALIN
1681	Mic P2RY12
1682	Oli OPALIN
1683	Ast GRM3
1684	Oli OPALIN
1685	OPC DOCK5
1686	OPC DOCK5
1687	Exc L6 THEMIS NFIA
1688	OPC DOCK5
1689	Ast GRM3
1690	Mic P2RY12
1691	Ast DPP10
1692	OPC DOCK5
1693	OPC DOCK5
1694	Oli OPALIN
1695	Exc L6 THEMIS NFIA
1696	Mic P2RY12
1697	Mic P2RY12
1698	Ast DPP10
1699	OPC DOCK5
1700	Mic P2RY12
1701	Oli OPALIN
1702	Ast DPP10
1703	OPC DOCK5
1704	Mic P2RY12
1705	Oli OPALIN
1706	Oli OPALIN
1707	Mic P2RY12
1708	Oli OPALIN
1709	OPC DOCK5
1710	Mic P2RY12
1711	Oli OPALIN
1712	Oli OPALIN
1713	Ast DPP10
1714	Oli OPALIN
1715	Mic P2RY12
1716	Ast GRM3
1717	Oli OPALIN
1718	Oli OPALIN
1719	Oli OPALIN
1720	Mic P2RY12
1721	Oli OPALIN
1722	Oli OPALIN
1723	Oli OPALIN
1724	OPC DOCK5
1725	Oli OPALIN
1726	Oli OPALIN
1727	Oli OPALIN
1728	Oli OPALIN
1729	Oli OPALIN
1730	Oli OPALIN
1731	OPC DOCK5
1732	Oli OPALIN
1733	Oli OPALIN
1734	Oli OPALIN
1735	Oli OPALIN
1736	Oli OPALIN
1737	Mic P2RY12
1738	Oli OPALIN
1739	Oli OPALIN
1740	Oli OPALIN
1741	Mic P2RY12
1742	Mic P2RY12
1743	OPC DOCK5
1744	Oli OPALIN
1745	Oli OPALIN
1746	Oli OPALIN
1747	Ast GRM3
1748	Oli OPALIN
1749	OPC DOCK5
1750	OPC DOCK5
1751	Oli OPALIN
1752	Mic P2RY12
1753	Oli OPALIN
1754	OPC DOCK5
1755	Ast GRM3
1756	Mic P2RY12
1757	Oli OPALIN
1758	OPC DOCK5
1759	OPC DOCK5
1760	OPC DOCK5
1761	OPC DOCK5
1762	OPC DOCK5
1763	Oli OPALIN
1764	Oli OPALIN
1765	Oli OPALIN
1766	Oli OPALIN
1767	Oli OPALIN
1768	Oli OPALIN
1769	OPC DOCK5
1770	OPC DOCK5
1771	Exc L6 THEMIS NFIA
1772	OPC DOCK5
1773	Oli OPALIN
1774	Mic P2RY12
1775	OPC DOCK5
1776	Oli OPALIN
1777	Oli OPALIN
1778	Ast GRM3
1779	Ast GRM3
1780	Oli OPALIN
1781	OPC DOCK5
1782	OPC DOCK5
1783	Per1
1784	Oli OPALIN
1785	Oli OPALIN
1786	Oli OPALIN
1787	Oli OPALIN
1788	OPC DOCK5
1789	Oli OPALIN
1790	OPC DOCK5
1791	OPC DOCK5
1792	Oli OPALIN
1793	Oli OPALIN
1794	Oli OPALIN
1795	Oli OPALIN
1796	OPC DOCK5
1797	OPC DOCK5
1798	OPC DOCK5
1799	Mic P2RY12
1800	Oli OPALIN
1801	OPC DOCK5
1802	OPC DOCK5
1803	Oli OPALIN
1804	OPC DOCK5
1805	Exc L6 THEMIS NFIA
1806	Oli OPALIN
1807	Oli OPALIN
1808	Oli OPALIN
1809	OPC DOCK5
1810	OPC DOCK5
1811	Ast GRM3
1812	OPC DOCK5
1813	Oli OPALIN
1814	OPC DOCK5
1815	OPC DOCK5
1816	Ast DPP10
1817	Oli OPALIN
1818	OPC DOCK5
1819	Inh L3-5 SST MAFB
1820	Ast GRM3
1821	Oli OPALIN
1822	OPC DOCK5
1823	Oli OPALIN
1824	OPC DOCK5
1825	Oli OPALIN
1826	OPC DOCK5
1827	Oli OPALIN
1828	Oli OPALIN
1829	Oli OPALIN
1830	Oli OPALIN
1831	OPC DOCK5
1832	Ast GRM3
1833	Oli OPALIN
1834	Oli OPALIN
1835	OPC DOCK5
1836	Oli OPALIN
1837	Oli OPALIN
1838	Oli OPALIN
1839	Oli OPALIN
1840	Mic P2RY12
1841	OPC DOCK5
1842	Oli OPALIN
1843	OPC DOCK5
1844	Oli OPALIN
1845	Oli OPALIN
1846	OPC DOCK5
1847	Oli OPALIN
1848	OPC DOCK5
1849	Mic P2RY12
1850	OPC DOCK5
1851	OPC DOCK5
1852	Oli OPALIN
1853	OPC DOCK5
1854	Oli OPALIN
1855	OPC DOCK5
1856	OPC DOCK5
1857	Oli OPALIN
1858	OPC DOCK5
1859	OPC DOCK5
1860	Oli OPALIN
1861	Exc L6 THEMIS NFIA
1862	Oli OPALIN
1863	Oli OPALIN
1864	OPC DOCK5
1865	Oli OPALIN
1866	Oli OPALIN
1867	Oli OPALIN
1868	Oli OPALIN
1869	Oli OPALIN
1870	Oli OPALIN
1871	OPC DOCK5
1872	Oli OPALIN
1873	OPC DOCK5
1874	Oli OPALIN
1875	OPC DOCK5
1876	Mic P2RY12
1877	Ast GRM3
1878	Oli OPALIN
1879	Mic P2RY12
1880	Oli OPALIN
1881	Oli OPALIN
1882	Oli OPALIN
1883	Oli OPALIN
1884	OPC DOCK5
1885	Ast GRM3
1886	Oli OPALIN
1887	Oli OPALIN
1888	OPC DOCK5
1889	Oli OPALIN
1890	OPC DOCK5
1891	OPC DOCK5
1892	Oli OPALIN
1893	Oli OPALIN
1894	Oli OPALIN
1895	Ast DPP10
1896	Oli OPALIN
1897	Oli OPALIN
1898	OPC DOCK5
1899	OPC DOCK5
1900	Oli OPALIN
1901	Ast GRM3
1902	Oli OPALIN
1903	OPC DOCK5
1904	Per1
1905	Oli OPALIN
1906	Mic P2RY12
1907	Oli OPALIN
1908	OPC DOCK5
1909	Oli OPALIN
1910	OPC DOCK5
1911	Oli OPALIN
1912	Ast GRM3
1913	Per1
1914	Oli OPALIN
1915	OPC DOCK5
1916	OPC DOCK5
1917	OPC DOCK5
1918	Oli OPALIN
1919	Oli OPALIN
1920	OPC DOCK5
1921	Oli OPALIN
1922	OPC DOCK5
1923	Oli OPALIN
1924	Oli OPALIN
1925	Oli OPALIN
1926	Oli OPALIN
1927	OPC DOCK5
1928	Ast GRM3
1929	Exc L6 THEMIS NFIA
1930	Oli OPALIN
1931	Oli OPALIN
1932	Oli OPALIN
1933	Mic P2RY12
1934	Inh L3-5 SST MAFB
1935	OPC DOCK5
1936	Oli OPALIN
1937	OPC DOCK5
1938	Oli OPALIN
1939	OPC DOCK5
1940	Oli OPALIN
1941	Oli OPALIN
1942	Mic P2RY12
1943	OPC DOCK5
1944	Oli OPALIN
1945	Oli OPALIN
1946	Oli OPALIN
1947	Mic P2RY12
1948	Oli OPALIN
1949	Exc L6 THEMIS NFIA
1950	OPC DOCK5
1951	OPC DOCK5
1952	Oli OPALIN
1953	Oli OPALIN
1954	Mic P2RY12
1955	Exc L6 THEMIS NFIA
1956	OPC DOCK5
1957	OPC DOCK5
1958	Oli OPALIN
1959	Oli OPALIN
1960	Ast DPP10
1961	Oli OPALIN
1962	Oli OPALIN
1963	Mic P2RY12
1964	Oli OPALIN
1965	Oli OPALIN
1966	OPC DOCK5
1967	Oli OPALIN
1968	Ast GRM3
1969	Ast GRM3
1970	Oli OPALIN
1971	Oli OPALIN
1972	Mic P2RY12
1973	Oli OPALIN
1974	Ast GRM3
1975	OPC DOCK5
1976	Mic P2RY12
1977	Oli OPALIN
1978	Oli OPALIN
1979	Oli OPALIN
1980	OPC DOCK5
1981	OPC DOCK5
1982	Oli OPALIN
1983	Mic P2RY12
1984	OPC DOCK5
1985	Oli OPALIN
1986	Oli OPALIN
1987	OPC DOCK5
1988	Oli OPALIN
1989	Oli OPALIN
1990	Oli OPALIN
1991	Ast GRM3
1992	Oli OPALIN
1993	OPC DOCK5
1994	Mic P2RY12
1995	Ast GRM3
1996	Oli OPALIN
1997	Ast DPP10
1998	OPC DOCK5
1999	Oli OPALIN
[truncated: 15,096 more rows]
