# Supplementary material for: Interpretable deep generative ensemble learning for single-cell omics with Hydra
Source: Mol Syst Biol. 2026 Apr 11;22(7):1161–79. doi: 10.1038/s44320-026-00208-7 (PMC13328726; doi:10.1038/s44320-026-00208-7)
Supplement: Supplementary file 6 — Source data Fig. 5 [file 44320_2026_208_MOESM6_ESM.zip › SD figure 5/5C/Early AD/cell_type_predicted_UMINT.csv]

	x
1	Oli OPALIN
2	Inh PVALB SULF1
3	Inh L3-5 SST MAFB
4	Inh L3-5 SST MAFB
5	Mic P2RY12
6	Oli OPALIN
7	Oli OPALIN
8	Ast DPP10
9	Oli OPALIN
10	Oli OPALIN
11	Oli OPALIN
12	Oli OPALIN
13	Inh PVALB HTR4
14	Oli OPALIN
15	Oli OPALIN
16	Oli OPALIN
17	Oli OPALIN
18	Oli OPALIN
19	Oli OPALIN
20	Oli OPALIN
21	Oli OPALIN
22	Oli OPALIN
23	Inh L3-5 SST MAFB
24	Oli OPALIN
25	Oli OPALIN
26	Oli OPALIN
27	Exc L4-5 RORB IL1RAPL2
28	Inh PVALB HTR4
29	Oli OPALIN
30	Oli OPALIN
31	Oli OPALIN
32	Mic P2RY12
33	Mic P2RY12
34	Oli OPALIN
35	Oli OPALIN
36	Oli OPALIN
37	Mic P2RY12
38	Inh PVALB HTR4
39	Oli OPALIN
40	Oli OPALIN
41	Inh VIP ABI3BP
42	Oli OPALIN
43	Inh PVALB HTR4
44	Oli OPALIN
45	Oli OPALIN
46	Oli OPALIN
47	Oli OPALIN
48	Oli OPALIN
49	OPC DOCK5
50	Oli OPALIN
51	Inh RYR3 TSHZ2
52	Oli OPALIN
53	Oli OPALIN
54	Oli OPALIN
55	Oli OPALIN
56	Ast GRM3
57	Oli OPALIN
58	Ast DPP10
59	Oli OPALIN
60	Oli OPALIN
61	Mic P2RY12
62	Mic P2RY12
63	OPC DOCK5
64	Inh VIP ABI3BP
65	Oli OPALIN
66	Oli OPALIN
67	Oli OPALIN
68	Oli OPALIN
69	Oli RASGRF1
70	Oli OPALIN
71	Oli OPALIN
72	Oli RASGRF1
73	Oli OPALIN
74	Oli OPALIN
75	Oli OPALIN
76	Oli OPALIN
77	Ast DPP10
78	Oli OPALIN
79	Mic P2RY12
80	Oli OPALIN
81	Oli OPALIN
82	Oli RASGRF1
83	Oli OPALIN
84	Oli OPALIN
85	Oli OPALIN
86	Mic P2RY12
87	Oli OPALIN
88	Oli RASGRF1
89	Mic P2RY12
90	Oli OPALIN
91	Oli OPALIN
92	Mic P2RY12
93	Ast DPP10
94	Oli OPALIN
95	Inh L3-5 SST MAFB
96	Oli OPALIN
97	Oli OPALIN
98	Oli OPALIN
99	Oli OPALIN
100	Oli OPALIN
101	Oli OPALIN
102	Oli OPALIN
103	Inh L3-5 SST MAFB
104	Oli OPALIN
105	Oli OPALIN
106	Ast DPP10
107	Oli OPALIN
108	Oli OPALIN
109	Mic P2RY12
110	Oli OPALIN
111	Oli OPALIN
112	Oli OPALIN
113	Mic P2RY12
114	Oli OPALIN
115	Oli OPALIN
116	Ast GRM3
117	Oli OPALIN
118	Oli OPALIN
119	Mic P2RY12
120	Ast GRM3
121	Oli OPALIN
122	Inh PVALB SULF1
123	Ast GRM3
124	Oli OPALIN
125	Oli OPALIN
126	Oli OPALIN
127	Mic P2RY12
128	Ast DPP10
129	Oli OPALIN
130	Mic P2RY12
131	Inh RYR3 TSHZ2
132	Mic P2RY12
133	Oli OPALIN
134	Oli OPALIN
135	Oli OPALIN
136	Mic P2RY12
137	Oli OPALIN
138	Oli OPALIN
139	Oli OPALIN
140	Oli OPALIN
141	Oli OPALIN
142	Ast GRM3
143	Inh PVALB HTR4
144	Oli OPALIN
145	Inh PVALB SULF1
146	Oli OPALIN
147	Oli OPALIN
148	Oli OPALIN
149	Oli OPALIN
150	OPC DOCK5
151	Oli OPALIN
152	Oli OPALIN
153	Oli OPALIN
154	Mic P2RY12
155	Oli OPALIN
156	Mic P2RY12
157	Oli OPALIN
158	Mic P2RY12
159	Oli OPALIN
160	Oli OPALIN
161	Oli OPALIN
162	Oli OPALIN
163	Oli OPALIN
164	Inh L3-5 SST MAFB
165	Mic P2RY12
166	Oli OPALIN
167	Oli OPALIN
168	Oli OPALIN
169	Oli OPALIN
170	Oli OPALIN
171	Oli OPALIN
172	Oli OPALIN
173	Ast GRM3
174	Oli OPALIN
175	Oli OPALIN
176	Oli OPALIN
177	Oli OPALIN
178	Oli OPALIN
179	Mic P2RY12
180	Oli OPALIN
181	Oli OPALIN
182	Mic P2RY12
183	Ast DPP10
184	Oli OPALIN
185	Oli OPALIN
186	Oli OPALIN
187	Oli OPALIN
188	Oli OPALIN
189	Oli OPALIN
190	Oli OPALIN
191	Oli OPALIN
192	Oli OPALIN
193	Oli OPALIN
194	Oli RASGRF1
195	Oli OPALIN
196	Mic P2RY12
197	Oli OPALIN
198	Mic P2RY12
199	Oli OPALIN
200	Oli OPALIN
201	Oli OPALIN
202	Oli OPALIN
203	Oli OPALIN
204	Exc L4-5 RORB IL1RAPL2
205	Oli OPALIN
206	Inh VIP ABI3BP
207	Oli OPALIN
208	Oli OPALIN
209	Oli OPALIN
210	Ast DPP10
211	Inh L3-5 SST MAFB
212	Oli OPALIN
213	Oli OPALIN
214	Mic P2RY12
215	Oli OPALIN
216	Oli OPALIN
217	Oli OPALIN
218	Mic P2RY12
219	Oli OPALIN
220	Oli OPALIN
221	Ast GRM3
222	Ast GRM3
223	Mic P2RY12
224	Ast GRM3
225	Mic P2RY12
226	Exc L6b
227	Oli OPALIN
228	Oli OPALIN
229	Oli OPALIN
230	Oli OPALIN
231	Oli OPALIN
232	Mic P2RY12
233	Oli OPALIN
234	Oli OPALIN
235	Oli OPALIN
236	Oli OPALIN
237	Oli RASGRF1
238	Inh L3-5 SST MAFB
239	Oli OPALIN
240	Oli OPALIN
241	Oli OPALIN
242	Oli OPALIN
243	Oli OPALIN
244	Oli RASGRF1
245	Inh L3-5 SST MAFB
246	Oli OPALIN
247	Oli OPALIN
248	Oli OPALIN
249	Oli OPALIN
250	Oli OPALIN
251	Ast GRM3
252	Oli RASGRF1
253	Oli OPALIN
254	Oli OPALIN
255	Mic P2RY12
256	Oli OPALIN
257	Oli RASGRF1
258	Oli RASGRF1
259	Oli OPALIN
260	capEndo
261	Mic P2RY12
262	Inh PVALB SULF1
263	Mic P2RY12
264	Oli OPALIN
265	Ast GRM3
266	Mic P2RY12
267	Ast DPP10
268	Oli OPALIN
269	Oli OPALIN
270	Oli OPALIN
271	Ast DPP10
272	Mic P2RY12
273	Oli OPALIN
274	Oli RASGRF1
275	Oli OPALIN
276	Ast GRM3
277	Oli OPALIN
278	Ast DPP10
279	Oli RASGRF1
280	Mic P2RY12
281	Oli OPALIN
282	Oli OPALIN
283	Inh L3-5 SST MAFB
284	Oli OPALIN
285	Oli OPALIN
286	Oli OPALIN
287	Ast GRM3
288	Oli OPALIN
289	Mic P2RY12
290	Oli OPALIN
291	Oli OPALIN
292	Oli OPALIN
293	Oli OPALIN
294	Ast GRM3
295	Oli OPALIN
296	Oli OPALIN
297	Inh L3-5 SST MAFB
298	Oli OPALIN
299	Oli OPALIN
300	Oli OPALIN
301	Ast GRM3
302	Oli OPALIN
303	Oli OPALIN
304	Oli OPALIN
305	Oli OPALIN
306	Ast GRM3
307	Mic P2RY12
308	Oli OPALIN
309	Oli OPALIN
310	Ast DPP10
311	Oli OPALIN
312	Oli OPALIN
313	Oli OPALIN
314	Oli OPALIN
315	Oli OPALIN
316	Oli OPALIN
317	Oli OPALIN
318	Oli OPALIN
319	Mic P2RY12
320	Oli OPALIN
321	Oli OPALIN
322	Oli OPALIN
323	Oli OPALIN
324	Oli OPALIN
325	Oli OPALIN
326	Oli OPALIN
327	Oli OPALIN
328	Inh L3-5 SST MAFB
329	Ast GRM3
330	Oli OPALIN
331	Oli OPALIN
332	Oli OPALIN
333	Oli OPALIN
334	Oli OPALIN
335	OPC DOCK5
336	Oli OPALIN
337	Oli OPALIN
338	Oli OPALIN
339	Oli OPALIN
340	Oli OPALIN
341	Inh PVALB SULF1
342	Oli OPALIN
343	Inh RYR3 TSHZ2
344	Oli OPALIN
345	Oli OPALIN
346	Oli OPALIN
347	Oli RASGRF1
348	Oli OPALIN
349	Oli OPALIN
350	Oli OPALIN
351	OPC DOCK5
352	Oli OPALIN
353	Oli OPALIN
354	Oli OPALIN
355	Oli OPALIN
356	Exc L6b
357	Oli OPALIN
358	Mic P2RY12
359	Inh PVALB SULF1
360	Oli OPALIN
361	Oli OPALIN
362	Mic P2RY12
363	Oli OPALIN
364	Oli OPALIN
365	Oli OPALIN
366	Oli OPALIN
367	Oli OPALIN
368	Oli OPALIN
369	Ast GRM3
370	Oli OPALIN
371	Oli OPALIN
372	Exc L4-5 RORB IL1RAPL2
373	OPC DOCK5
374	Oli OPALIN
375	Oli OPALIN
376	Oli OPALIN
377	OPC DOCK5
378	Mic P2RY12
379	Mic P2RY12
380	Inh L3-5 SST MAFB
381	Oli OPALIN
382	Inh PVALB HTR4
383	Oli OPALIN
384	Oli OPALIN
385	Ast GRM3
386	Ast DPP10
387	Oli OPALIN
388	Oli OPALIN
389	Mic P2RY12
390	Mic P2RY12
391	Oli OPALIN
392	Oli OPALIN
393	Oli OPALIN
394	Oli OPALIN
395	Mic P2RY12
396	Ast GRM3
397	Oli OPALIN
398	Oli OPALIN
399	Oli OPALIN
400	Oli OPALIN
401	Oli RASGRF1
402	Mic P2RY12
403	Mic P2RY12
404	Oli OPALIN
405	Oli OPALIN
406	Ast GRM3
407	Inh L3-5 SST MAFB
408	Inh PVALB SULF1
409	Mic P2RY12
410	Oli OPALIN
411	Ast GRM3
412	Oli OPALIN
413	Mic P2RY12
414	Oli OPALIN
415	Oli OPALIN
416	Oli OPALIN
417	Oli RASGRF1
418	Ast DPP10
419	Oli OPALIN
420	Oli RASGRF1
421	Ast DPP10
422	Oli OPALIN
423	Ast DPP10
424	Oli OPALIN
425	Oli OPALIN
426	Oli OPALIN
427	Ast DPP10
428	Oli OPALIN
429	Oli OPALIN
430	Oli OPALIN
431	Oli OPALIN
432	Oli OPALIN
433	Oli OPALIN
434	Oli RASGRF1
435	Mic P2RY12
436	Oli OPALIN
437	Ast DPP10
438	Oli OPALIN
439	Oli OPALIN
440	Mic P2RY12
441	Inh L3-5 SST MAFB
442	Oli OPALIN
443	Oli OPALIN
444	Oli OPALIN
445	Inh PVALB SULF1
446	Oli OPALIN
447	Mic P2RY12
448	Oli OPALIN
449	Ast GRM3
450	Oli OPALIN
451	Mic P2RY12
452	Mic P2RY12
453	Mic P2RY12
454	Oli RASGRF1
455	Oli RASGRF1
456	Mic P2RY12
457	Oli OPALIN
458	Inh L3-5 SST MAFB
459	Oli RASGRF1
460	Oli OPALIN
461	Oli OPALIN
462	Oli OPALIN
463	Oli OPALIN
464	Ast DPP10
465	Oli OPALIN
466	Oli OPALIN
467	Oli OPALIN
468	Oli OPALIN
469	Oli RASGRF1
470	Inh L3-5 SST MAFB
471	Oli OPALIN
472	Inh L3-5 SST MAFB
473	Inh RYR3 TSHZ2
474	Mic P2RY12
475	Mic P2RY12
476	Inh PVALB SULF1
477	Ast DPP10
478	Oli OPALIN
479	Oli OPALIN
480	Oli OPALIN
481	Oli OPALIN
482	Exc L6 CT
483	Oli OPALIN
484	Inh L3-5 SST MAFB
485	Oli OPALIN
486	Oli OPALIN
487	Oli OPALIN
488	Inh RYR3 TSHZ2
489	Oli OPALIN
490	Inh GPC5 RIT2
491	Oli OPALIN
492	Oli OPALIN
493	Oli OPALIN
494	Oli OPALIN
495	Inh PVALB SULF1
496	Oli RASGRF1
497	Oli OPALIN
498	Oli OPALIN
499	Inh PVALB SULF1
500	Oli OPALIN
501	Oli OPALIN
502	Inh PVALB HTR4
503	Mic P2RY12
504	Oli OPALIN
505	Oli OPALIN
506	Oli OPALIN
507	Oli OPALIN
508	Oli OPALIN
509	Inh PVALB HTR4
510	Oli OPALIN
511	Mic P2RY12
512	Oli RASGRF1
513	Oli OPALIN
514	Oli OPALIN
515	Oli RASGRF1
516	Ast DPP10
517	Mic P2RY12
518	Inh L3-5 SST MAFB
519	Oli OPALIN
520	Inh L3-5 SST MAFB
521	Oli OPALIN
522	Oli OPALIN
523	Inh RYR3 TSHZ2
524	Ast DPP10
525	Inh PVALB HTR4
526	Oli OPALIN
527	Oli OPALIN
528	Oli OPALIN
529	Ast GRM3
530	Oli OPALIN
531	Oli OPALIN
532	Mic P2RY12
533	Oli OPALIN
534	Oli OPALIN
535	Oli OPALIN
536	Oli OPALIN
537	Oli OPALIN
538	Oli OPALIN
539	Oli OPALIN
540	Oli RASGRF1
541	Oli OPALIN
542	Oli OPALIN
543	Inh L3-5 SST MAFB
544	Oli OPALIN
545	Oli OPALIN
546	Oli OPALIN
547	Oli OPALIN
548	Oli OPALIN
549	Ast DPP10
550	Oli OPALIN
551	Ast GRM3
552	Inh L3-5 SST MAFB
553	Oli OPALIN
554	Oli OPALIN
555	Oli OPALIN
556	Oli OPALIN
557	Oli OPALIN
558	Oli OPALIN
559	Ast GRM3
560	Oli OPALIN
561	Inh PVALB HTR4
562	Oli OPALIN
563	Ast DPP10
564	Oli OPALIN
565	Ast DPP10
566	Oli OPALIN
567	Mic P2RY12
568	Oli OPALIN
569	Oli OPALIN
570	Mic P2RY12
571	Oli OPALIN
572	Oli OPALIN
573	Oli OPALIN
574	Oli OPALIN
575	Oli OPALIN
576	Oli OPALIN
577	Oli OPALIN
578	Oli OPALIN
579	Mic P2RY12
580	Inh L3-5 SST MAFB
581	Inh PVALB SULF1
582	Oli OPALIN
583	Oli OPALIN
584	Oli OPALIN
585	Inh L3-5 SST MAFB
586	Oli OPALIN
587	Mic P2RY12
588	Oli OPALIN
589	Oli OPALIN
590	Oli OPALIN
591	Oli OPALIN
592	Oli OPALIN
593	Ast DPP10
594	Oli OPALIN
595	Oli OPALIN
596	Oli OPALIN
597	Mic P2RY12
598	Oli RASGRF1
599	Oli OPALIN
600	Oli OPALIN
601	Mic P2RY12
602	Oli OPALIN
603	Oli OPALIN
604	Inh L3-5 SST MAFB
605	Oli OPALIN
606	Exc L4-5 RORB IL1RAPL2
607	Oli OPALIN
608	Oli OPALIN
609	Mic P2RY12
610	Mic P2RY12
611	Oli OPALIN
612	Oli OPALIN
613	Oli OPALIN
614	Oli OPALIN
615	Oli OPALIN
616	Mic P2RY12
617	Oli OPALIN
618	Mic P2RY12
619	Oli OPALIN
620	Oli OPALIN
621	Oli OPALIN
622	Mic P2RY12
623	Ast GRM3
624	Oli OPALIN
625	Oli OPALIN
626	Mic P2RY12
627	Oli OPALIN
628	Oli OPALIN
629	Mic P2RY12
630	Mic P2RY12
631	Oli OPALIN
632	Oli OPALIN
633	Oli OPALIN
634	Oli OPALIN
635	Oli OPALIN
636	Mic P2RY12
637	Oli OPALIN
638	Oli OPALIN
639	Oli OPALIN
640	Oli OPALIN
641	Ast GRM3
642	Mic P2RY12
643	Inh VIP ABI3BP
644	Oli OPALIN
645	Oli OPALIN
646	Oli OPALIN
647	Oli OPALIN
648	Oli OPALIN
649	Oli OPALIN
650	Mic P2RY12
651	Oli OPALIN
652	Oli OPALIN
653	Oli OPALIN
654	Oli OPALIN
655	OPC DOCK5
656	Oli OPALIN
657	Oli OPALIN
658	Oli OPALIN
659	Oli OPALIN
660	Oli OPALIN
661	Oli OPALIN
662	Mic P2RY12
663	Oli OPALIN
664	Oli OPALIN
665	Oli OPALIN
666	Ast GRM3
667	Oli OPALIN
668	Oli OPALIN
669	Ast GRM3
670	Inh L3-5 SST MAFB
671	Oli OPALIN
672	Ast GRM3
673	Oli OPALIN
674	Inh L3-5 SST MAFB
675	Oli OPALIN
676	Oli OPALIN
677	Oli RASGRF1
678	Oli OPALIN
679	Oli OPALIN
680	Oli OPALIN
681	Mic P2RY12
682	Oli OPALIN
683	Oli OPALIN
684	Inh L3-5 SST MAFB
685	Oli OPALIN
686	Oli OPALIN
687	OPC DOCK5
688	Oli OPALIN
689	Oli OPALIN
690	Inh L3-5 SST MAFB
691	Oli OPALIN
692	Oli OPALIN
693	Ast GRM3
694	Oli OPALIN
695	Oli OPALIN
696	Ast GRM3
697	Oli RASGRF1
698	Mic P2RY12
699	Oli OPALIN
700	Oli OPALIN
701	Oli OPALIN
702	Oli OPALIN
703	Oli OPALIN
704	Oli OPALIN
705	Oli OPALIN
706	Oli OPALIN
707	Oli OPALIN
708	Oli OPALIN
709	Oli OPALIN
710	Oli OPALIN
711	Oli OPALIN
712	Mic P2RY12
713	Oli OPALIN
714	Oli RASGRF1
715	Oli OPALIN
716	Inh L3-5 SST MAFB
717	OPC DOCK5
718	Mic P2RY12
719	Oli OPALIN
720	Oli RASGRF1
721	Ast DPP10
722	Oli OPALIN
723	Ast GRM3
724	Oli OPALIN
725	Oli OPALIN
726	Oli OPALIN
727	Inh L3-5 SST MAFB
728	Oli OPALIN
729	Inh PVALB HTR4
730	Oli OPALIN
731	Mic P2RY12
732	Oli OPALIN
733	Oli OPALIN
734	Oli OPALIN
735	Oli OPALIN
736	Mic P2RY12
737	Ast DPP10
738	Oli OPALIN
739	Oli OPALIN
740	Oli OPALIN
741	Oli OPALIN
742	Inh RYR3 TSHZ2
743	Mic P2RY12
744	Oli OPALIN
745	Oli OPALIN
746	Oli OPALIN
747	Inh L3-5 SST MAFB
748	Oli OPALIN
749	Oli OPALIN
750	Oli OPALIN
751	Oli OPALIN
752	Oli OPALIN
753	Inh PVALB HTR4
754	Oli OPALIN
755	Oli OPALIN
756	Inh PVALB HTR4
757	Inh L3-5 SST MAFB
758	Oli OPALIN
759	Oli OPALIN
760	Oli OPALIN
761	Oli OPALIN
762	Oli OPALIN
763	Mic P2RY12
764	Inh L3-5 SST MAFB
765	Oli OPALIN
766	Oli OPALIN
767	Oli OPALIN
768	Mic P2RY12
769	Oli OPALIN
770	Oli OPALIN
771	Oli OPALIN
772	Oli OPALIN
773	Oli OPALIN
774	Ast DPP10
775	Oli OPALIN
776	Oli OPALIN
777	Ast GRM3
778	Ast DPP10
779	Oli OPALIN
780	Ast GRM3
781	Oli OPALIN
782	Oli OPALIN
783	Oli OPALIN
784	Oli RASGRF1
785	OPC DOCK5
786	Oli OPALIN
787	Oli OPALIN
788	Oli OPALIN
789	Oli OPALIN
790	Oli OPALIN
791	Oli OPALIN
792	Oli OPALIN
793	Oli OPALIN
794	Oli OPALIN
795	Oli OPALIN
796	Oli OPALIN
797	Oli OPALIN
798	Oli OPALIN
799	Oli OPALIN
800	Mic P2RY12
801	Oli OPALIN
802	Oli OPALIN
803	Oli OPALIN
804	Oli OPALIN
805	Mic P2RY12
806	Oli OPALIN
807	Oli OPALIN
808	Mic P2RY12
809	Exc L4-5 RORB IL1RAPL2
810	Oli OPALIN
811	OPC DOCK5
812	Oli OPALIN
813	Inh RYR3 TSHZ2
814	Oli OPALIN
815	Ast DPP10
816	Oli OPALIN
817	Mic P2RY12
818	Oli OPALIN
819	Mic P2RY12
820	OPC DOCK5
821	Oli OPALIN
822	Oli OPALIN
823	Oli OPALIN
824	Oli OPALIN
825	Mic P2RY12
826	Oli OPALIN
827	Oli OPALIN
828	Oli OPALIN
829	Mic P2RY12
830	Oli OPALIN
831	Oli OPALIN
832	Mic P2RY12
833	Oli OPALIN
834	Inh RYR3 TSHZ2
835	Oli OPALIN
836	Oli OPALIN
837	Oli OPALIN
838	Oli OPALIN
839	Inh L3-5 SST MAFB
840	Oli OPALIN
841	Oli OPALIN
842	Oli RASGRF1
843	Oli OPALIN
844	Mic P2RY12
845	Oli OPALIN
846	Oli OPALIN
847	Oli OPALIN
848	Oli OPALIN
849	Oli OPALIN
850	Oli OPALIN
851	Oli OPALIN
852	Oli OPALIN
853	Oli OPALIN
854	Inh VIP ABI3BP
855	Oli OPALIN
856	Oli OPALIN
857	Oli OPALIN
858	Inh PVALB SULF1
859	OPC DOCK5
860	Oli OPALIN
861	Mic P2RY12
862	Oli OPALIN
863	OPC DOCK5
864	Inh L3-5 SST MAFB
865	Oli OPALIN
866	Mic P2RY12
867	Inh L3-5 SST MAFB
868	Oli OPALIN
869	Exc L4-5 RORB IL1RAPL2
870	Oli OPALIN
871	Oli OPALIN
872	Oli OPALIN
873	Oli OPALIN
874	Oli OPALIN
875	Oli OPALIN
876	Ast DPP10
877	Oli OPALIN
878	Oli RASGRF1
879	Oli OPALIN
880	Oli OPALIN
881	Mic P2RY12
882	Oli OPALIN
883	Oli OPALIN
884	Oli OPALIN
885	Oli OPALIN
886	Oli OPALIN
887	Oli OPALIN
888	Oli OPALIN
889	Mic P2RY12
890	Oli OPALIN
891	Oli RASGRF1
892	Oli OPALIN
893	Mic P2RY12
894	Ast GRM3
895	Oli RASGRF1
896	Oli OPALIN
897	Oli RASGRF1
898	Exc L6b
899	Oli OPALIN
900	Oli RASGRF1
901	Oli OPALIN
902	Inh PVALB SULF1
903	Oli RASGRF1
904	Mic P2RY12
905	Oli RASGRF1
906	Oli OPALIN
907	Oli OPALIN
908	Inh PVALB SULF1
909	Oli OPALIN
910	Oli OPALIN
911	Oli OPALIN
912	Oli OPALIN
913	Exc L4-5 RORB IL1RAPL2
914	Inh PVALB SULF1
915	Oli OPALIN
916	Oli OPALIN
917	Oli OPALIN
918	Inh L3-5 SST MAFB
919	Mic P2RY12
920	Oli OPALIN
921	Oli OPALIN
922	Oli OPALIN
923	Ast GRM3
924	Oli OPALIN
925	Exc L4-5 RORB IL1RAPL2
926	Oli OPALIN
927	Mic P2RY12
928	Oli OPALIN
929	Oli OPALIN
930	Oli OPALIN
931	Oli OPALIN
932	Oli OPALIN
933	Oli OPALIN
934	Oli RASGRF1
935	Mic P2RY12
936	Oli OPALIN
937	Mic P2RY12
938	Oli OPALIN
939	Ast GRM3
940	Oli OPALIN
941	OPC DOCK5
942	capEndo
943	Oli OPALIN
944	Oli OPALIN
945	Oli OPALIN
946	Oli RASGRF1
947	Oli OPALIN
948	Oli OPALIN
949	Oli OPALIN
950	Oli OPALIN
951	Oli OPALIN
952	Oli OPALIN
953	Oli OPALIN
954	Inh VIP ABI3BP
955	Ast DPP10
956	Oli OPALIN
957	Oli OPALIN
958	Oli OPALIN
959	Oli OPALIN
960	Oli OPALIN
961	Oli OPALIN
962	Oli OPALIN
963	Oli OPALIN
964	Oli OPALIN
965	Oli OPALIN
966	Inh L3-5 SST MAFB
967	Oli OPALIN
968	Oli OPALIN
969	Oli OPALIN
970	Oli RASGRF1
971	Mic P2RY12
972	Oli OPALIN
973	Oli RASGRF1
974	Inh L3-5 SST MAFB
975	Oli OPALIN
976	Oli OPALIN
977	Ast GRM3
978	Oli OPALIN
979	Ast DPP10
980	Oli OPALIN
981	Mic P2RY12
982	Oli OPALIN
983	Mic P2RY12
984	Inh L3-5 SST MAFB
985	Oli OPALIN
986	Oli OPALIN
987	Oli OPALIN
988	Oli OPALIN
989	Oli OPALIN
990	Oli OPALIN
991	Inh L3-5 SST MAFB
992	Oli OPALIN
993	Inh PVALB HTR4
994	Oli OPALIN
995	Mic P2RY12
996	Inh VIP ABI3BP
997	Oli RASGRF1
998	Ast GRM3
999	Oli OPALIN
1000	Mic P2RY12
1001	Mic P2RY12
1002	Oli RASGRF1
1003	Ast GRM3
1004	Oli OPALIN
1005	Inh L3-5 SST MAFB
1006	Oli OPALIN
1007	Oli RASGRF1
1008	Mic P2RY12
1009	Ast DPP10
1010	Oli OPALIN
1011	Ast GRM3
1012	Oli OPALIN
1013	Ast DPP10
1014	Oli OPALIN
1015	Oli OPALIN
1016	Oli OPALIN
1017	Inh L3-5 SST MAFB
1018	Oli OPALIN
1019	Oli OPALIN
1020	Inh L3-5 SST MAFB
1021	Mic P2RY12
1022	Oli OPALIN
1023	Inh L3-5 SST MAFB
1024	Oli OPALIN
1025	Oli OPALIN
1026	Oli OPALIN
1027	Oli OPALIN
1028	Ast DPP10
1029	Oli OPALIN
1030	OPC DOCK5
1031	Oli OPALIN
1032	Oli OPALIN
1033	Oli OPALIN
1034	Oli OPALIN
1035	Oli OPALIN
1036	OPC DOCK5
1037	Oli OPALIN
1038	Mic P2RY12
1039	Mic P2RY12
1040	Oli OPALIN
1041	Oli OPALIN
1042	Ast DPP10
1043	Oli OPALIN
1044	Ast DPP10
1045	Ast GRM3
1046	Oli OPALIN
1047	Oli OPALIN
1048	Oli OPALIN
1049	Oli OPALIN
1050	Oli OPALIN
1051	Mic P2RY12
1052	Mic P2RY12
1053	Oli OPALIN
1054	Oli RASGRF1
1055	Oli OPALIN
1056	Exc L6b
1057	Mic P2RY12
1058	Oli OPALIN
1059	Oli OPALIN
1060	Oli RASGRF1
1061	Oli OPALIN
1062	Oli OPALIN
1063	Ast GRM3
1064	Oli OPALIN
1065	Oli OPALIN
1066	Mic P2RY12
1067	Oli OPALIN
1068	Oli OPALIN
1069	Oli OPALIN
1070	Inh PVALB SULF1
1071	Oli OPALIN
1072	Inh PVALB SULF1
1073	Oli OPALIN
1074	Oli OPALIN
1075	Oli OPALIN
1076	Oli OPALIN
1077	Oli OPALIN
1078	Oli OPALIN
1079	Oli OPALIN
1080	Oli OPALIN
1081	Oli OPALIN
1082	Oli OPALIN
1083	Oli RASGRF1
1084	Ast GRM3
1085	Oli OPALIN
1086	Oli OPALIN
1087	OPC DOCK5
1088	Inh VIP ABI3BP
1089	Oli OPALIN
1090	Ast GRM3
1091	Oli OPALIN
1092	Mic P2RY12
1093	Oli OPALIN
1094	OPC DOCK5
1095	Oli OPALIN
1096	Ast GRM3
1097	Oli OPALIN
1098	Oli OPALIN
1099	Oli OPALIN
1100	Oli OPALIN
1101	Oli OPALIN
1102	Oli OPALIN
1103	Oli OPALIN
1104	Oli OPALIN
1105	Oli OPALIN
1106	Oli OPALIN
1107	Ast DPP10
1108	Oli OPALIN
1109	Oli OPALIN
1110	Oli OPALIN
1111	Inh L3-5 SST MAFB
1112	Oli OPALIN
1113	Oli OPALIN
1114	Oli OPALIN
1115	Oli OPALIN
1116	Oli OPALIN
1117	Oli OPALIN
1118	Oli RASGRF1
1119	Inh RYR3 TSHZ2
1120	Oli OPALIN
1121	Oli OPALIN
1122	Oli OPALIN
1123	Oli OPALIN
1124	Oli OPALIN
1125	Oli OPALIN
1126	Oli OPALIN
1127	Oli OPALIN
1128	Oli OPALIN
1129	Oli OPALIN
1130	Ast GRM3
1131	Mic P2RY12
1132	Oli OPALIN
1133	Mic P2RY12
1134	Mic P2RY12
1135	Oli OPALIN
1136	Oli OPALIN
1137	Inh L3-5 SST MAFB
1138	Mic P2RY12
1139	Mic P2RY12
1140	Oli OPALIN
1141	Oli OPALIN
1142	Oli OPALIN
1143	Oli RASGRF1
1144	Oli OPALIN
1145	Mic P2RY12
1146	Oli OPALIN
1147	Ast DPP10
1148	Ast GRM3
1149	Oli OPALIN
1150	Oli OPALIN
1151	Oli OPALIN
1152	Inh VIP ABI3BP
1153	Oli OPALIN
1154	OPC DOCK5
1155	Ast GRM3
1156	Inh L3-5 SST MAFB
1157	Oli OPALIN
1158	Oli OPALIN
1159	Oli OPALIN
1160	Oli OPALIN
1161	Oli OPALIN
1162	Oli OPALIN
1163	Oli RASGRF1
1164	Oli OPALIN
1165	Oli OPALIN
1166	Ast GRM3
1167	Oli OPALIN
1168	Mic P2RY12
1169	Oli OPALIN
1170	Oli OPALIN
1171	Oli OPALIN
1172	OPC DOCK5
1173	Oli OPALIN
1174	Oli OPALIN
1175	Oli OPALIN
1176	Oli OPALIN
1177	Inh L3-5 SST MAFB
1178	Oli OPALIN
1179	Oli OPALIN
1180	Oli OPALIN
1181	Oli OPALIN
1182	Oli OPALIN
1183	Oli OPALIN
1184	Oli OPALIN
1185	Oli OPALIN
1186	Oli OPALIN
1187	Oli RASGRF1
1188	Oli OPALIN
1189	Mic P2RY12
1190	Oli OPALIN
1191	Oli OPALIN
1192	Oli OPALIN
1193	Ast DPP10
1194	Inh L3-5 SST MAFB
1195	Inh L3-5 SST MAFB
1196	Oli OPALIN
1197	Ast GRM3
1198	Oli OPALIN
1199	Oli OPALIN
1200	Oli OPALIN
1201	Inh L3-5 SST MAFB
1202	Mic P2RY12
1203	Oli OPALIN
1204	Mic P2RY12
1205	Inh PVALB HTR4
1206	Oli OPALIN
1207	Oli OPALIN
1208	Mic P2RY12
1209	Inh PVALB HTR4
1210	Ast GRM3
1211	Oli OPALIN
1212	Oli OPALIN
1213	Oli OPALIN
1214	Oli OPALIN
1215	Oli OPALIN
1216	Oli OPALIN
1217	Oli OPALIN
1218	Oli OPALIN
1219	Ast GRM3
1220	Oli OPALIN
1221	Mic P2RY12
1222	Oli OPALIN
1223	Oli OPALIN
1224	Oli OPALIN
1225	Mic P2RY12
1226	Exc L4-5 RORB IL1RAPL2
1227	Oli OPALIN
1228	Oli OPALIN
1229	Oli OPALIN
1230	Ast DPP10
1231	Mic P2RY12
1232	Oli OPALIN
1233	Oli OPALIN
1234	Oli OPALIN
1235	Oli OPALIN
1236	Oli RASGRF1
1237	Oli OPALIN
1238	Ast GRM3
1239	Inh PVALB SULF1
1240	Oli OPALIN
1241	Ast GRM3
1242	Oli OPALIN
1243	Oli OPALIN
1244	Inh PVALB SULF1
1245	Ast GRM3
1246	Oli OPALIN
1247	Oli OPALIN
1248	Oli OPALIN
1249	Ast GRM3
1250	Oli OPALIN
1251	Inh L3-5 SST MAFB
1252	Inh L3-5 SST MAFB
1253	Oli OPALIN
1254	Oli OPALIN
1255	Oli OPALIN
1256	Oli OPALIN
1257	Oli OPALIN
1258	Oli OPALIN
1259	Oli OPALIN
1260	Oli OPALIN
1261	Mic P2RY12
1262	Oli OPALIN
1263	Oli OPALIN
1264	Ast GRM3
1265	Oli OPALIN
1266	Oli RASGRF1
1267	Oli OPALIN
1268	Oli OPALIN
1269	Oli OPALIN
1270	Oli OPALIN
1271	Oli OPALIN
1272	Mic P2RY12
1273	Oli OPALIN
1274	Oli OPALIN
1275	Oli OPALIN
1276	Oli OPALIN
1277	Oli OPALIN
1278	Mic P2RY12
1279	Oli OPALIN
1280	Oli OPALIN
1281	Mic P2RY12
1282	Oli OPALIN
1283	Mic P2RY12
1284	Oli OPALIN
1285	OPC DOCK5
1286	Oli OPALIN
1287	Oli OPALIN
1288	Oli OPALIN
1289	Oli OPALIN
1290	Ast GRM3
1291	Oli OPALIN
1292	Oli OPALIN
1293	Inh PVALB SULF1
1294	Oli OPALIN
1295	Oli OPALIN
1296	Oli OPALIN
1297	Oli OPALIN
1298	Oli OPALIN
1299	Oli OPALIN
1300	Oli OPALIN
1301	Oli OPALIN
1302	Oli OPALIN
1303	Oli OPALIN
1304	Oli OPALIN
1305	Oli RASGRF1
1306	Oli OPALIN
1307	Oli OPALIN
1308	Mic P2RY12
1309	Oli OPALIN
1310	Ast GRM3
1311	Mic P2RY12
1312	Oli OPALIN
1313	Mic P2RY12
1314	Oli OPALIN
1315	Oli OPALIN
1316	Oli OPALIN
1317	Inh PVALB HTR4
1318	Ast GRM3
1319	Oli OPALIN
1320	Oli OPALIN
1321	Oli OPALIN
1322	Mic P2RY12
1323	Oli OPALIN
1324	Oli OPALIN
1325	Ast GRM3
1326	Oli OPALIN
1327	Mic P2RY12
1328	Oli OPALIN
1329	Oli OPALIN
1330	Oli OPALIN
1331	Mic P2RY12
1332	Ast DPP10
1333	Oli OPALIN
1334	Oli OPALIN
1335	Oli OPALIN
1336	Oli OPALIN
1337	Oli OPALIN
1338	Oli OPALIN
1339	Oli OPALIN
1340	Oli OPALIN
1341	Oli OPALIN
1342	Inh VIP ABI3BP
1343	Oli RASGRF1
1344	Oli OPALIN
1345	Oli OPALIN
1346	Oli OPALIN
1347	Oli OPALIN
1348	Oli OPALIN
1349	Mic P2RY12
1350	Oli OPALIN
1351	Oli OPALIN
1352	Oli OPALIN
1353	Ast GRM3
1354	Oli OPALIN
1355	Oli OPALIN
1356	Oli OPALIN
1357	Oli OPALIN
1358	Oli OPALIN
1359	Ast GRM3
1360	Oli OPALIN
1361	Oli OPALIN
1362	Inh L3-5 SST MAFB
1363	Ast GRM3
1364	Oli OPALIN
1365	Ast GRM3
1366	Oli OPALIN
1367	Oli OPALIN
1368	Oli OPALIN
1369	Oli OPALIN
1370	Oli OPALIN
1371	Oli OPALIN
1372	Oli OPALIN
1373	Inh PVALB SULF1
1374	Mic P2RY12
1375	Oli OPALIN
1376	Oli OPALIN
1377	Oli OPALIN
1378	Oli OPALIN
1379	Oli OPALIN
1380	Oli OPALIN
1381	Mic P2RY12
1382	Oli OPALIN
1383	Oli OPALIN
1384	Oli OPALIN
1385	Oli OPALIN
1386	Exc L6b
1387	Oli OPALIN
1388	Oli OPALIN
1389	Oli OPALIN
1390	Oli OPALIN
1391	Oli OPALIN
1392	Ast GRM3
1393	Oli OPALIN
1394	Oli OPALIN
1395	Oli OPALIN
1396	Oli OPALIN
1397	Mic P2RY12
1398	Mic P2RY12
1399	Inh RYR3 TSHZ2
1400	Ast GRM3
1401	Oli OPALIN
1402	Oli OPALIN
1403	Ast GRM3
1404	Mic P2RY12
1405	Oli OPALIN
1406	Oli OPALIN
1407	Oli OPALIN
1408	Oli OPALIN
1409	Oli OPALIN
1410	Ast GRM3
1411	Mic P2RY12
1412	Oli OPALIN
1413	Oli OPALIN
1414	Mic P2RY12
1415	Inh PVALB SULF1
1416	Oli OPALIN
1417	Oli OPALIN
1418	Oli OPALIN
1419	Oli OPALIN
1420	Mic P2RY12
1421	Mic P2RY12
1422	Oli OPALIN
1423	Ast GRM3
1424	Oli OPALIN
1425	Oli OPALIN
1426	Oli OPALIN
1427	Oli OPALIN
1428	Mic P2RY12
1429	Oli OPALIN
1430	Oli OPALIN
1431	Oli OPALIN
1432	Oli OPALIN
1433	Mic P2RY12
1434	Ast DPP10
1435	Oli OPALIN
1436	Oli OPALIN
1437	Oli OPALIN
1438	Oli OPALIN
1439	Inh PVALB HTR4
1440	Oli OPALIN
1441	Inh PVALB SULF1
1442	Mic P2RY12
1443	Oli OPALIN
1444	Oli OPALIN
1445	Oli OPALIN
1446	Mic P2RY12
1447	Inh L3-5 SST MAFB
1448	Oli OPALIN
1449	Oli OPALIN
1450	Mic P2RY12
1451	Oli OPALIN
1452	Inh RYR3 TSHZ2
1453	Ast GRM3
1454	Oli OPALIN
1455	Oli OPALIN
1456	Oli OPALIN
1457	Oli OPALIN
1458	Inh PVALB SULF1
1459	Oli OPALIN
1460	Oli OPALIN
1461	Oli OPALIN
1462	Mic P2RY12
1463	Inh L3-5 SST MAFB
1464	Ast GRM3
1465	Ast GRM3
1466	Oli OPALIN
1467	OPC DOCK5
1468	Oli RASGRF1
1469	Oli OPALIN
1470	Oli OPALIN
1471	Mic P2RY12
1472	Oli OPALIN
1473	Oli OPALIN
1474	Oli OPALIN
1475	Oli OPALIN
1476	Ast DPP10
1477	Mic P2RY12
1478	Exc L6b
1479	Oli OPALIN
1480	Oli RASGRF1
1481	Oli RASGRF1
1482	Oli OPALIN
1483	Mic P2RY12
1484	Ast GRM3
1485	Oli OPALIN
1486	Oli OPALIN
1487	Mic P2RY12
1488	Oli OPALIN
1489	Oli OPALIN
1490	Oli OPALIN
1491	Oli OPALIN
1492	Oli OPALIN
1493	Oli OPALIN
1494	Oli OPALIN
1495	Oli OPALIN
1496	Ast DPP10
1497	OPC DOCK5
1498	Mic P2RY12
1499	Oli OPALIN
1500	Oli OPALIN
1501	Oli OPALIN
1502	Oli OPALIN
1503	Oli OPALIN
1504	Oli OPALIN
1505	Oli OPALIN
1506	Inh L3-5 SST MAFB
1507	Oli RASGRF1
1508	Oli OPALIN
1509	Inh PVALB HTR4
1510	Ast GRM3
1511	Oli OPALIN
1512	Oli OPALIN
1513	Inh PVALB HTR4
1514	Oli OPALIN
1515	OPC DOCK5
1516	Oli OPALIN
1517	Mic P2RY12
1518	Mic P2RY12
1519	Oli RASGRF1
1520	Inh GPC5 RIT2
1521	Oli OPALIN
1522	Oli OPALIN
1523	Inh PVALB SULF1
1524	Inh L3-5 SST MAFB
1525	OPC DOCK5
1526	Ast GRM3
1527	Oli OPALIN
1528	Oli OPALIN
1529	Oli OPALIN
1530	Oli OPALIN
1531	Oli OPALIN
1532	OPC DOCK5
1533	OPC DOCK5
1534	Inh L3-5 SST MAFB
1535	Oli RASGRF1
1536	Oli OPALIN
1537	Inh RYR3 TSHZ2
1538	Inh RYR3 TSHZ2
1539	Oli OPALIN
1540	Inh L3-5 SST MAFB
1541	Exc L6b
1542	Oli OPALIN
1543	Ast GRM3
1544	Oli OPALIN
1545	Oli OPALIN
1546	Oli OPALIN
1547	Oli OPALIN
1548	Ast GRM3
1549	Oli OPALIN
1550	Oli OPALIN
1551	Mic P2RY12
1552	Oli OPALIN
1553	Oli OPALIN
1554	Inh L3-5 SST MAFB
1555	Inh PVALB HTR4
1556	Mic P2RY12
1557	Oli OPALIN
1558	Oli OPALIN
1559	Inh L3-5 SST MAFB
1560	Ast GRM3
1561	Oli OPALIN
1562	OPC DOCK5
1563	Inh L3-5 SST MAFB
1564	Mic P2RY12
1565	Inh GPC5 RIT2
1566	Oli OPALIN
1567	Inh PVALB SULF1
1568	Oli OPALIN
1569	Oli OPALIN
1570	Oli OPALIN
1571	OPC DOCK5
1572	Inh PVALB SULF1
1573	Inh L3-5 SST MAFB
1574	Inh L3-5 SST MAFB
1575	Oli OPALIN
1576	Oli OPALIN
1577	Oli OPALIN
1578	Oli OPALIN
1579	Oli OPALIN
1580	Oli OPALIN
1581	Oli OPALIN
1582	Oli OPALIN
1583	Inh VIP ABI3BP
1584	Oli OPALIN
1585	Oli OPALIN
1586	Oli RASGRF1
1587	Inh PVALB SULF1
1588	Oli OPALIN
1589	Oli OPALIN
1590	Oli OPALIN
1591	Oli OPALIN
1592	Oli OPALIN
1593	Inh PVALB SULF1
1594	Oli OPALIN
1595	Oli OPALIN
1596	Oli OPALIN
1597	Inh PVALB SULF1
1598	Inh L3-5 SST MAFB
1599	Ast DPP10
1600	Oli OPALIN
1601	Oli OPALIN
1602	Ast GRM3
1603	Oli OPALIN
1604	Oli OPALIN
1605	Ast GRM3
1606	Oli RASGRF1
1607	Inh L3-5 SST MAFB
1608	Inh L3-5 SST MAFB
1609	Oli RASGRF1
1610	Oli OPALIN
1611	Mic P2RY12
1612	Oli OPALIN
1613	Inh L3-5 SST MAFB
1614	Oli OPALIN
1615	Oli OPALIN
1616	Mic P2RY12
1617	Mic P2RY12
1618	Oli OPALIN
1619	Oli OPALIN
1620	Oli OPALIN
1621	Inh PVALB SULF1
1622	Oli OPALIN
1623	Mic P2RY12
1624	Oli OPALIN
1625	Inh VIP ABI3BP
1626	OPC DOCK5
1627	Inh L3-5 SST MAFB
1628	Oli OPALIN
1629	Oli OPALIN
1630	Oli RASGRF1
1631	Mic P2RY12
1632	Inh L3-5 SST MAFB
1633	Oli OPALIN
1634	Oli OPALIN
1635	Oli OPALIN
1636	Oli OPALIN
1637	Oli OPALIN
1638	Oli OPALIN
1639	Oli OPALIN
1640	Oli OPALIN
1641	Oli OPALIN
1642	Ast GRM3
1643	Oli OPALIN
1644	Ast GRM3
1645	Mic P2RY12
1646	Oli OPALIN
1647	Mic P2RY12
1648	Mic P2RY12
1649	Oli OPALIN
1650	Mic P2RY12
1651	Inh L3-5 SST MAFB
1652	Oli OPALIN
1653	Oli OPALIN
1654	Oli OPALIN
1655	Oli OPALIN
1656	OPC DOCK5
1657	Oli OPALIN
1658	Oli OPALIN
1659	Inh L3-5 SST MAFB
1660	Inh PVALB SULF1
1661	Oli OPALIN
1662	Inh PVALB SULF1
1663	Oli OPALIN
1664	Oli OPALIN
1665	Oli OPALIN
1666	Inh L3-5 SST MAFB
1667	Oli OPALIN
1668	Oli OPALIN
1669	Oli OPALIN
1670	Mic P2RY12
1671	Oli OPALIN
1672	Oli OPALIN
1673	Ast GRM3
1674	Mic P2RY12
1675	Oli OPALIN
1676	Mic P2RY12
1677	Oli OPALIN
1678	Mic P2RY12
1679	Oli OPALIN
1680	Oli OPALIN
1681	Mic P2RY12
1682	Oli OPALIN
1683	Ast DPP10
1684	Oli OPALIN
1685	Oli OPALIN
1686	Oli OPALIN
1687	Inh L3-5 SST MAFB
1688	Oli OPALIN
1689	Mic P2RY12
1690	Mic P2RY12
1691	Mic P2RY12
1692	Inh PVALB SULF1
1693	Mic P2RY12
1694	Oli OPALIN
1695	Inh L3-5 SST MAFB
1696	Mic P2RY12
1697	Oli OPALIN
1698	Mic P2RY12
1699	Oli OPALIN
1700	Mic P2RY12
1701	Oli OPALIN
1702	Oli OPALIN
1703	Oli OPALIN
1704	Mic P2RY12
1705	Oli OPALIN
1706	Oli OPALIN
1707	Oli OPALIN
1708	Oli OPALIN
1709	Oli OPALIN
1710	Mic P2RY12
1711	Oli OPALIN
1712	Oli OPALIN
1713	Mic P2RY12
1714	Oli OPALIN
1715	Mic P2RY12
1716	Mic P2RY12
1717	Oli OPALIN
1718	Oli OPALIN
1719	Oli OPALIN
1720	Mic P2RY12
1721	Oli OPALIN
1722	Oli OPALIN
1723	Oli OPALIN
1724	Oli OPALIN
1725	Oli OPALIN
1726	Oli OPALIN
1727	Oli OPALIN
1728	Oli OPALIN
1729	Oli OPALIN
1730	Oli OPALIN
1731	Ast DPP10
1732	Oli OPALIN
1733	Oli OPALIN
1734	Oli OPALIN
1735	Oli RASGRF1
1736	Oli OPALIN
1737	Mic P2RY12
1738	Oli OPALIN
1739	Oli OPALIN
1740	Oli OPALIN
1741	Mic P2RY12
1742	Oli OPALIN
1743	Oli RASGRF1
1744	Oli OPALIN
1745	Oli OPALIN
1746	Oli OPALIN
1747	Ast GRM3
1748	Oli OPALIN
1749	Inh PVALB HTR4
1750	Oli OPALIN
1751	Oli OPALIN
1752	Mic P2RY12
1753	Oli OPALIN
1754	Oli OPALIN
1755	Ast GRM3
1756	Mic P2RY12
1757	Oli OPALIN
1758	Ast GRM3
1759	Oli OPALIN
1760	Oli OPALIN
1761	Inh L3-5 SST MAFB
1762	Inh L3-5 SST MAFB
1763	Oli OPALIN
1764	Oli OPALIN
1765	Oli OPALIN
1766	Oli OPALIN
1767	Oli OPALIN
1768	Oli OPALIN
1769	Inh L3-5 SST MAFB
1770	Inh L3-5 SST MAFB
1771	Oli RASGRF1
1772	Inh L3-5 SST MAFB
1773	Oli OPALIN
1774	Mic P2RY12
1775	Oli OPALIN
1776	Oli OPALIN
1777	Oli OPALIN
1778	Ast GRM3
1779	Mic P2RY12
1780	Oli OPALIN
1781	Oli OPALIN
1782	Oli OPALIN
1783	Mic P2RY12
1784	Oli OPALIN
1785	Oli OPALIN
1786	Oli OPALIN
1787	Oli OPALIN
1788	Inh L3-5 SST MAFB
1789	Oli OPALIN
1790	Inh RYR3 TSHZ2
1791	Oli OPALIN
1792	Oli OPALIN
1793	Oli OPALIN
1794	Oli OPALIN
1795	Oli OPALIN
1796	Inh GPC5 RIT2
1797	Exc L4-5 RORB IL1RAPL2
1798	Oli OPALIN
1799	Mic P2RY12
1800	Oli OPALIN
1801	Oli OPALIN
1802	Inh PVALB HTR4
1803	Oli OPALIN
1804	Oli RASGRF1
1805	Oli RASGRF1
1806	Oli OPALIN
1807	Oli OPALIN
1808	Oli OPALIN
1809	Oli OPALIN
1810	Ast DPP10
1811	OPC DOCK5
1812	OPC DOCK5
1813	Oli OPALIN
1814	Inh PVALB SULF1
1815	Oli OPALIN
1816	Mic P2RY12
1817	Oli OPALIN
1818	OPC DOCK5
1819	Exc L6b
1820	Ast GRM3
1821	Oli OPALIN
1822	Oli OPALIN
1823	Oli OPALIN
1824	Oli OPALIN
1825	Oli OPALIN
1826	Oli OPALIN
1827	Oli OPALIN
1828	Oli OPALIN
1829	Oli OPALIN
1830	Oli OPALIN
1831	Inh PVALB HTR4
1832	Ast GRM3
1833	Oli OPALIN
1834	Oli OPALIN
1835	Oli OPALIN
1836	Oli OPALIN
1837	Oli OPALIN
1838	Oli OPALIN
1839	Oli OPALIN
1840	Mic P2RY12
1841	Inh PVALB SULF1
1842	Oli OPALIN
1843	Inh GPC5 RIT2
1844	Oli OPALIN
1845	Oli OPALIN
1846	Oli RASGRF1
1847	Oli OPALIN
1848	Oli RASGRF1
1849	Mic P2RY12
1850	Inh L3-5 SST MAFB
1851	Oli RASGRF1
1852	Oli OPALIN
1853	Oli OPALIN
1854	Oli OPALIN
1855	Oli OPALIN
1856	Inh PVALB HTR4
1857	Oli OPALIN
1858	Oli RASGRF1
1859	Oli OPALIN
1860	Oli OPALIN
1861	Inh L3-5 SST MAFB
1862	Oli OPALIN
1863	Oli OPALIN
1864	Inh L3-5 SST MAFB
1865	Oli OPALIN
1866	Oli OPALIN
1867	Oli OPALIN
1868	Oli OPALIN
1869	Oli OPALIN
1870	Oli OPALIN
1871	Ast GRM3
1872	Oli OPALIN
1873	Inh L3-5 SST MAFB
1874	Oli OPALIN
1875	Inh L3-5 SST MAFB
1876	Mic P2RY12
1877	Ast GRM3
1878	Oli OPALIN
1879	Mic P2RY12
1880	Oli OPALIN
1881	Oli OPALIN
1882	Oli OPALIN
1883	Oli OPALIN
1884	Oli OPALIN
1885	Ast DPP10
1886	Oli OPALIN
1887	Oli OPALIN
1888	Oli OPALIN
1889	Oli OPALIN
1890	Inh L3-5 SST MAFB
1891	Inh PVALB HTR4
1892	Oli OPALIN
1893	Oli OPALIN
1894	Oli OPALIN
1895	Oli OPALIN
1896	Oli OPALIN
1897	Oli OPALIN
1898	Oli OPALIN
1899	Oli OPALIN
1900	Oli OPALIN
1901	Ast GRM3
1902	Oli OPALIN
1903	Oli RASGRF1
1904	Oli RASGRF1
1905	Oli OPALIN
1906	Oli OPALIN
1907	Oli OPALIN
1908	Inh RYR3 TSHZ2
1909	Oli OPALIN
1910	Oli OPALIN
1911	Oli OPALIN
1912	Ast GRM3
1913	Oli OPALIN
1914	Oli OPALIN
1915	OPC DOCK5
1916	Oli RASGRF1
1917	Exc L4-5 RORB IL1RAPL2
1918	Oli OPALIN
1919	Oli OPALIN
1920	Ast DPP10
1921	Oli OPALIN
1922	Oli OPALIN
1923	Oli OPALIN
1924	Oli OPALIN
1925	Oli OPALIN
1926	Oli OPALIN
1927	Oli OPALIN
1928	Ast GRM3
1929	Inh LAMP5 NRG1 (Rosehip)
1930	Oli OPALIN
1931	Oli OPALIN
1932	Oli OPALIN
1933	Mic P2RY12
1934	Exc L2-3 CBLN2 LINC02306
1935	Oli OPALIN
1936	Oli OPALIN
1937	Oli OPALIN
1938	Oli OPALIN
1939	Oli OPALIN
1940	Oli OPALIN
1941	Oli OPALIN
1942	Mic P2RY12
1943	Oli OPALIN
1944	Oli OPALIN
1945	Oli OPALIN
1946	Oli OPALIN
1947	Oli OPALIN
1948	Oli OPALIN
1949	Exc L4-5 RORB IL1RAPL2
1950	Oli OPALIN
1951	Oli OPALIN
1952	Oli OPALIN
1953	Oli OPALIN
1954	Oli OPALIN
1955	Inh L3-5 SST MAFB
1956	Inh L3-5 SST MAFB
1957	Oli RASGRF1
1958	Oli OPALIN
1959	Oli OPALIN
1960	Oli OPALIN
1961	Oli OPALIN
1962	Oli OPALIN
1963	Mic P2RY12
1964	Oli OPALIN
1965	Oli OPALIN
1966	Oli OPALIN
1967	Oli OPALIN
1968	Ast GRM3
1969	Ast GRM3
1970	Oli OPALIN
1971	Oli OPALIN
1972	Mic P2RY12
1973	Oli OPALIN
1974	Ast GRM3
1975	Oli OPALIN
1976	Mic P2RY12
1977	Oli OPALIN
1978	Oli OPALIN
1979	Oli OPALIN
1980	Oli RASGRF1
1981	Inh L3-5 SST MAFB
1982	Oli OPALIN
1983	Mic P2RY12
1984	Mic P2RY12
1985	Oli OPALIN
1986	Oli OPALIN
1987	Ast DPP10
1988	Oli OPALIN
1989	Oli OPALIN
1990	Oli OPALIN
1991	Ast GRM3
1992	Oli OPALIN
1993	Oli OPALIN
1994	Oli OPALIN
1995	Ast GRM3
1996	Oli OPALIN
1997	Ast DPP10
1998	Inh PVALB HTR4
1999	Oli OPALIN
[truncated: 15,096 more rows]
