# Supplementary material for: Interpretable deep generative ensemble learning for single-cell omics with Hydra
Source: Mol Syst Biol. 2026 Apr 11;22(7):1161–79. doi: 10.1038/s44320-026-00208-7 (PMC13328726; doi:10.1038/s44320-026-00208-7)
Supplement: Supplementary file 6 — Source data Fig. 5 [file 44320_2026_208_MOESM6_ESM.zip › SD figure 5/5C/HealthyReference/cell_type_predicted_MOFA2.csv]

	x
1	OPC DOCK5
2	Oli OPALIN
3	Mic P2RY12
4	Inh L3-5 SST MAFB
5	Oli OPALIN
6	Mic P2RY12
7	Mic P2RY12
8	Oli OPALIN
9	OPC DOCK5
10	Oli OPALIN
11	Inh L3-5 SST MAFB
12	Inh L3-5 SST MAFB
13	Ast DPP10
14	Oli OPALIN
15	Oli OPALIN
16	Mic P2RY12
17	Inh L3-5 SST MAFB
18	Mic P2RY12
19	Ast GRM3
20	Oli OPALIN
21	Oli OPALIN
22	Mic P2RY12
23	Oli OPALIN
24	Oli OPALIN
25	Mic P2RY12
26	Oli OPALIN
27	Mic P2RY12
28	Mic P2RY12
29	Inh L3-5 SST MAFB
30	Oli OPALIN
31	Oli OPALIN
32	Oli RASGRF1
33	Oli OPALIN
34	Oli OPALIN
35	Oli OPALIN
36	Mic P2RY12
37	Mic P2RY12
38	Oli RASGRF1
39	Mic P2RY12
40	Oli OPALIN
41	Mic P2RY12
42	OPC DOCK5
43	Oli OPALIN
44	Oli OPALIN
45	Oli OPALIN
46	Inh L3-5 SST MAFB
47	Inh L3-5 SST MAFB
48	Oli OPALIN
49	Mic P2RY12
50	Inh L3-5 SST MAFB
51	Oli OPALIN
52	Oli OPALIN
53	Mic P2RY12
54	Inh L3-5 SST MAFB
55	Mic P2RY12
56	OPC DOCK5
57	Ast DPP10
58	Inh L3-5 SST MAFB
59	Oli OPALIN
60	Oli OPALIN
61	Mic P2RY12
62	Mic P2RY12
63	Mic P2RY12
64	Mic P2RY12
65	Oli OPALIN
66	OPC DOCK5
67	Inh L3-5 SST MAFB
68	Oli OPALIN
69	Oli OPALIN
70	Oli OPALIN
71	Ast GRM3
72	Oli OPALIN
73	Oli OPALIN
74	OPC DOCK5
75	OPC DOCK5
76	Inh L3-5 SST MAFB
77	Ast GRM3
78	Mic P2RY12
79	Oli OPALIN
80	Ast DPP10
81	Oli OPALIN
82	Oli OPALIN
83	Oli OPALIN
84	Oli RASGRF1
85	Mic P2RY12
86	Mic P2RY12
87	Oli OPALIN
88	Oli OPALIN
89	Ast DPP10
90	Oli OPALIN
91	Mic P2RY12
92	Oli OPALIN
93	Oli OPALIN
94	Mic P2RY12
95	Ast DPP10
96	Oli OPALIN
97	Oli OPALIN
98	Mic P2RY12
99	Oli OPALIN
100	Oli OPALIN
101	Oli OPALIN
102	Oli OPALIN
103	Oli OPALIN
104	Oli OPALIN
105	Oli OPALIN
106	Exc L6 THEMIS NFIA
107	Oli OPALIN
108	Ast GRM3
109	Oli OPALIN
110	Oli OPALIN
111	Oli OPALIN
112	Oli OPALIN
113	Mic P2RY12
114	Oli OPALIN
115	Oli OPALIN
116	Oli RASGRF1
117	Oli OPALIN
118	Inh L3-5 SST MAFB
119	Oli OPALIN
120	Inh L3-5 SST MAFB
121	Ast GRM3
122	Oli OPALIN
123	Mic P2RY12
124	Oli OPALIN
125	Ast DPP10
126	Oli OPALIN
127	Oli RASGRF1
128	Ast DPP10
129	Oli OPALIN
130	Oli OPALIN
131	Oli OPALIN
132	Oli OPALIN
133	Oli OPALIN
134	Oli OPALIN
135	Mic P2RY12
136	Inh L3-5 SST MAFB
137	Oli OPALIN
138	Oli OPALIN
139	Mic P2RY12
140	Oli OPALIN
141	Oli OPALIN
142	Oli OPALIN
143	Oli OPALIN
144	Oli OPALIN
145	Oli OPALIN
146	Oli OPALIN
147	Ast DPP10
148	Inh L3-5 SST MAFB
149	Oli OPALIN
150	Oli OPALIN
151	Inh L3-5 SST MAFB
152	Inh L3-5 SST MAFB
153	Mic P2RY12
154	Mic P2RY12
155	Inh L3-5 SST MAFB
156	Oli OPALIN
157	Inh L3-5 SST MAFB
158	Oli RASGRF1
159	Oli OPALIN
160	Mic P2RY12
161	Ast GRM3
162	Oli OPALIN
163	Oli OPALIN
164	Oli OPALIN
165	Oli OPALIN
166	Inh L3-5 SST MAFB
167	Oli OPALIN
168	Oli OPALIN
169	Oli RASGRF1
170	Oli OPALIN
171	Oli OPALIN
172	Oli RASGRF1
173	Oli OPALIN
174	Oli OPALIN
175	Oli OPALIN
176	Oli OPALIN
177	Oli OPALIN
178	Oli OPALIN
179	Oli OPALIN
180	Mic P2RY12
181	Oli OPALIN
182	Oli OPALIN
183	Mic P2RY12
184	Mic P2RY12
185	Oli OPALIN
186	Ast GRM3
187	Mic P2RY12
188	Oli OPALIN
189	OPC DOCK5
190	Mic P2RY12
191	Exc L6 THEMIS NFIA
192	Oli OPALIN
193	Oli OPALIN
194	Oli OPALIN
195	Oli OPALIN
196	Mic P2RY12
197	Oli OPALIN
198	Inh L3-5 SST MAFB
199	Oli OPALIN
200	Oli OPALIN
201	Oli OPALIN
202	Oli OPALIN
203	Oli OPALIN
204	Ast GRM3
205	Oli OPALIN
206	Oli RASGRF1
207	Oli RASGRF1
208	Inh L3-5 SST MAFB
209	Oli OPALIN
210	Oli OPALIN
211	Mic P2RY12
212	Oli OPALIN
213	Oli OPALIN
214	Oli OPALIN
215	Oli OPALIN
216	OPC DOCK5
217	Oli OPALIN
218	Oli OPALIN
219	Mic P2RY12
220	Oli OPALIN
221	Oli OPALIN
222	Oli OPALIN
223	Oli OPALIN
224	Oli OPALIN
225	Inh L3-5 SST MAFB
226	Oli OPALIN
227	Oli OPALIN
228	Oli OPALIN
229	Inh L3-5 SST MAFB
230	Oli OPALIN
231	Inh L3-5 SST MAFB
232	Mic P2RY12
233	Oli OPALIN
234	Oli OPALIN
235	Oli OPALIN
236	Mic P2RY12
237	Inh L3-5 SST MAFB
238	Oli OPALIN
239	Ast DPP10
240	Oli OPALIN
241	Oli OPALIN
242	Mic P2RY12
243	Mic P2RY12
244	Oli OPALIN
245	Oli OPALIN
246	Oli OPALIN
247	Oli OPALIN
248	Oli RASGRF1
249	Oli OPALIN
250	Oli OPALIN
251	Oli OPALIN
252	Mic P2RY12
253	Oli OPALIN
254	OPC DOCK5
255	Inh L3-5 SST MAFB
256	Mic P2RY12
257	Oli OPALIN
258	Oli OPALIN
259	Inh L3-5 SST MAFB
260	Oli OPALIN
261	OPC DOCK5
262	Mic P2RY12
263	Oli OPALIN
264	Inh L3-5 SST MAFB
265	Mic P2RY12
266	Oli OPALIN
267	Exc L6 THEMIS NFIA
268	Oli OPALIN
269	Ast GRM3
270	Inh L3-5 SST MAFB
271	Oli OPALIN
272	Mic P2RY12
273	Mic P2RY12
274	Ast GRM3
275	Ast GRM3
276	Oli OPALIN
277	Exc L6 THEMIS NFIA
278	Oli OPALIN
279	Exc L6 THEMIS NFIA
280	Mic P2RY12
281	Inh L3-5 SST MAFB
282	OPC DOCK5
283	Inh L3-5 SST MAFB
284	Oli OPALIN
285	Mic P2RY12
286	Oli OPALIN
287	Inh L3-5 SST MAFB
288	Oli OPALIN
289	OPC DOCK5
290	Oli OPALIN
291	Inh L3-5 SST MAFB
292	Oli OPALIN
293	Oli OPALIN
294	Inh L3-5 SST MAFB
295	Oli OPALIN
296	Ast DPP10
297	Mic P2RY12
298	OPC DOCK5
299	Oli OPALIN
300	OPC DOCK5
301	Oli OPALIN
302	Ast DPP10
303	Oli OPALIN
304	Inh L3-5 SST MAFB
305	Oli OPALIN
306	Ast GRM3
307	Oli OPALIN
308	Mic P2RY12
309	Mic P2RY12
310	Oli OPALIN
311	Oli OPALIN
312	Oli OPALIN
313	Oli RASGRF1
314	Oli RASGRF1
315	Inh L3-5 SST MAFB
316	Oli OPALIN
317	Oli OPALIN
318	Oli OPALIN
319	Oli OPALIN
320	Oli OPALIN
321	Oli OPALIN
322	Oli OPALIN
323	Oli OPALIN
324	Oli OPALIN
325	Oli OPALIN
326	Oli OPALIN
327	Oli OPALIN
328	Mic P2RY12
329	Oli OPALIN
330	Oli OPALIN
331	Inh L3-5 SST MAFB
332	Oli OPALIN
333	Oli OPALIN
334	Ast GRM3
335	Inh L3-5 SST MAFB
336	Oli OPALIN
337	Oli OPALIN
338	Oli OPALIN
339	Oli OPALIN
340	Oli OPALIN
341	Oli OPALIN
342	Ast GRM3
343	OPC DOCK5
344	Oli OPALIN
345	Oli OPALIN
346	Oli OPALIN
347	Mic P2RY12
348	Mic P2RY12
349	Ast GRM3
350	Oli OPALIN
351	Inh L3-5 SST MAFB
352	Oli OPALIN
353	Mic P2RY12
354	Oli OPALIN
355	Oli OPALIN
356	Oli OPALIN
357	Inh L3-5 SST MAFB
358	Ast GRM3
359	Oli OPALIN
360	Mic P2RY12
361	Mic P2RY12
362	Mic P2RY12
363	Inh L3-5 SST MAFB
364	Oli OPALIN
365	Oli OPALIN
366	Oli OPALIN
367	Ast DPP10
368	Ast DPP10
369	Mic P2RY12
370	Inh L3-5 SST MAFB
371	Oli OPALIN
372	Oli OPALIN
373	Oli OPALIN
374	Mic P2RY12
375	Oli OPALIN
376	Oli OPALIN
377	OPC DOCK5
378	Oli OPALIN
379	Oli OPALIN
380	Oli OPALIN
381	Inh L3-5 SST MAFB
382	Ast GRM3
383	Inh L3-5 SST MAFB
384	Mic P2RY12
385	Mic P2RY12
386	Inh L3-5 SST MAFB
387	Mic P2RY12
388	Ast GRM3
389	Oli OPALIN
390	Inh L3-5 SST MAFB
391	OPC DOCK5
392	Inh L3-5 SST MAFB
393	Mic P2RY12
394	Ast GRM3
395	Inh L3-5 SST MAFB
396	Inh L3-5 SST MAFB
397	Oli OPALIN
398	Oli OPALIN
399	capEndo
400	Oli OPALIN
401	Oli OPALIN
402	Oli OPALIN
403	Inh L3-5 SST MAFB
404	Oli OPALIN
405	Mic P2RY12
406	Oli OPALIN
407	Oli OPALIN
408	Oli OPALIN
409	Oli OPALIN
410	Ast DPP10
411	OPC DOCK5
412	Inh L3-5 SST MAFB
413	Oli OPALIN
414	Ast DPP10
415	Oli OPALIN
416	Mic P2RY12
417	Mic P2RY12
418	Oli OPALIN
419	Oli OPALIN
420	Oli OPALIN
421	Mic P2RY12
422	Oli OPALIN
423	Inh L3-5 SST MAFB
424	Ast GRM3
425	Oli OPALIN
426	Oli OPALIN
427	Mic P2RY12
428	Ast DPP10
429	Mic P2RY12
430	Inh L3-5 SST MAFB
431	Mic P2RY12
432	Oli OPALIN
433	Ast GRM3
434	Mic P2RY12
435	Inh L3-5 SST MAFB
436	Oli OPALIN
437	Mic P2RY12
438	OPC DOCK5
439	Mic P2RY12
440	Oli OPALIN
441	OPC DOCK5
442	Oli OPALIN
443	Oli OPALIN
444	Oli OPALIN
445	Ast GRM3
446	Oli OPALIN
447	Oli RASGRF1
448	Mic P2RY12
449	Mic P2RY12
450	Oli OPALIN
451	Oli OPALIN
452	Oli OPALIN
453	Inh L3-5 SST MAFB
454	Mic P2RY12
455	Oli OPALIN
456	Oli OPALIN
457	Oli OPALIN
458	Oli RASGRF1
459	Inh L3-5 SST MAFB
460	Mic P2RY12
461	Inh L3-5 SST MAFB
462	OPC DOCK5
463	Oli OPALIN
464	Ast GRM3
465	Oli OPALIN
466	Mic P2RY12
467	Mic P2RY12
468	Oli OPALIN
469	Oli OPALIN
470	Oli OPALIN
471	Inh L3-5 SST MAFB
472	Inh L3-5 SST MAFB
473	Oli OPALIN
474	Oli OPALIN
475	Ast GRM3
476	Inh L3-5 SST MAFB
477	Ast GRM3
478	Oli OPALIN
479	Oli OPALIN
480	Oli OPALIN
481	Mic P2RY12
482	Oli OPALIN
483	Oli OPALIN
484	Oli OPALIN
485	Oli OPALIN
486	Ast GRM3
487	Inh L3-5 SST MAFB
488	Inh L3-5 SST MAFB
489	Oli RASGRF1
490	Oli OPALIN
491	Oli OPALIN
492	Oli OPALIN
493	Oli OPALIN
494	Inh L3-5 SST MAFB
495	Inh L3-5 SST MAFB
496	Inh L3-5 SST MAFB
497	Oli OPALIN
498	Inh L3-5 SST MAFB
499	Oli OPALIN
500	Oli OPALIN
501	Ast DPP10
502	Ast DPP10
503	Oli OPALIN
504	Oli OPALIN
505	Oli OPALIN
506	Oli OPALIN
507	Ast DPP10
508	Oli OPALIN
509	Oli OPALIN
510	Oli OPALIN
511	Inh L3-5 SST MAFB
512	Oli OPALIN
513	Oli OPALIN
514	Inh L3-5 SST MAFB
515	Mic P2RY12
516	Inh L3-5 SST MAFB
517	Oli OPALIN
518	Oli OPALIN
519	Oli OPALIN
520	Inh L3-5 SST MAFB
521	Oli OPALIN
522	Mic P2RY12
523	Mic P2RY12
524	Mic P2RY12
525	Inh L3-5 SST MAFB
526	Oli OPALIN
527	Mic P2RY12
528	Oli OPALIN
529	Mic P2RY12
530	Oli OPALIN
531	Oli OPALIN
532	Oli OPALIN
533	Oli OPALIN
534	Mic P2RY12
535	Oli OPALIN
536	Oli OPALIN
537	Mic P2RY12
538	Inh L3-5 SST MAFB
539	OPC DOCK5
540	Oli OPALIN
541	Oli RASGRF1
542	Mic P2RY12
543	Ast DPP10
544	Oli OPALIN
545	Oli OPALIN
546	Oli OPALIN
547	Mic P2RY12
548	Oli OPALIN
549	Oli OPALIN
550	Oli OPALIN
551	Oli OPALIN
552	Oli OPALIN
553	Mic P2RY12
554	Oli OPALIN
555	Ast DPP10
556	Oli OPALIN
557	Mic P2RY12
558	Inh L3-5 SST MAFB
559	Oli OPALIN
560	Ast GRM3
561	Mic P2RY12
562	Oli OPALIN
563	Oli OPALIN
564	Mic P2RY12
565	Mic P2RY12
566	Oli OPALIN
567	Oli OPALIN
568	Mic P2RY12
569	OPC DOCK5
570	Oli OPALIN
571	Inh L3-5 SST MAFB
572	Oli OPALIN
573	Ast DPP10
574	Oli OPALIN
575	Oli OPALIN
576	Oli OPALIN
577	Inh L3-5 SST MAFB
578	Oli OPALIN
579	Exc L6 THEMIS NFIA
580	OPC DOCK5
581	Inh L3-5 SST MAFB
582	Oli RASGRF1
583	Oli OPALIN
584	Oli OPALIN
585	Oli OPALIN
586	Inh L3-5 SST MAFB
587	Oli OPALIN
588	Oli OPALIN
589	Oli OPALIN
590	Inh L3-5 SST MAFB
591	Oli OPALIN
592	Oli OPALIN
593	Inh L3-5 SST MAFB
594	Oli OPALIN
595	Inh L3-5 SST MAFB
596	Exc L6 THEMIS NFIA
597	Oli OPALIN
598	Mic P2RY12
599	Oli OPALIN
600	Mic P2RY12
601	Oli OPALIN
602	Inh L3-5 SST MAFB
603	Oli OPALIN
604	Oli OPALIN
605	Inh L3-5 SST MAFB
606	Oli OPALIN
607	Oli OPALIN
608	Oli OPALIN
609	Oli OPALIN
610	Oli OPALIN
611	Inh L3-5 SST MAFB
612	Oli OPALIN
613	Oli OPALIN
614	OPC DOCK5
615	Oli OPALIN
616	Mic P2RY12
617	Oli OPALIN
618	Oli OPALIN
619	Mic P2RY12
620	Oli OPALIN
621	Inh L3-5 SST MAFB
622	Oli OPALIN
623	Oli OPALIN
624	Mic P2RY12
625	Inh L3-5 SST MAFB
626	Ast DPP10
627	Oli OPALIN
628	Oli OPALIN
629	Oli OPALIN
630	Oli OPALIN
631	Inh L3-5 SST MAFB
632	Inh L3-5 SST MAFB
633	Inh L3-5 SST MAFB
634	Oli OPALIN
635	Oli OPALIN
636	Ast DPP10
637	Mic P2RY12
638	Mic P2RY12
639	Mic P2RY12
640	Oli OPALIN
641	Ast DPP10
642	Oli OPALIN
643	Oli OPALIN
644	Oli OPALIN
645	Oli OPALIN
646	Oli OPALIN
647	Oli OPALIN
648	Oli OPALIN
649	Oli OPALIN
650	Oli OPALIN
651	Inh L3-5 SST MAFB
652	Ast DPP10
653	Oli OPALIN
654	Mic P2RY12
655	Inh L3-5 SST MAFB
656	Oli OPALIN
657	Ast DPP10
658	Oli OPALIN
659	Mic P2RY12
660	Oli OPALIN
661	Oli OPALIN
662	Oli OPALIN
663	Oli OPALIN
664	Oli OPALIN
665	Oli OPALIN
666	Mic P2RY12
667	Oli OPALIN
668	Inh L3-5 SST MAFB
669	Oli OPALIN
670	Mic P2RY12
671	Oli OPALIN
672	Mic P2RY12
673	Oli OPALIN
674	Oli OPALIN
675	Oli OPALIN
676	Inh L3-5 SST MAFB
677	Oli OPALIN
678	Mic P2RY12
679	Oli OPALIN
680	Oli RASGRF1
681	Mic P2RY12
682	Oli OPALIN
683	Oli OPALIN
684	Mic P2RY12
685	Ast DPP10
686	Oli OPALIN
687	Oli OPALIN
688	Ast DPP10
689	Oli OPALIN
690	Inh L3-5 SST MAFB
691	Oli OPALIN
692	Oli OPALIN
693	Inh L3-5 SST MAFB
694	Oli OPALIN
695	Oli OPALIN
696	Inh L3-5 SST MAFB
697	OPC DOCK5
698	Oli OPALIN
699	Oli RASGRF1
700	Oli OPALIN
701	Mic P2RY12
702	Oli OPALIN
703	Oli OPALIN
704	Oli RASGRF1
705	Oli OPALIN
706	Mic P2RY12
707	Oli OPALIN
708	Oli OPALIN
709	Oli OPALIN
710	Oli OPALIN
711	Mic P2RY12
712	Inh L3-5 SST MAFB
713	Oli OPALIN
714	Oli OPALIN
715	Oli OPALIN
716	Oli OPALIN
717	Oli OPALIN
718	OPC DOCK5
719	Oli OPALIN
720	Oli OPALIN
721	Oli OPALIN
722	Mic P2RY12
723	Oli OPALIN
724	Oli OPALIN
725	Mic P2RY12
726	Ast DPP10
727	Mic P2RY12
728	Mic P2RY12
729	Inh L3-5 SST MAFB
730	Oli OPALIN
731	Oli OPALIN
732	Oli OPALIN
733	Oli OPALIN
734	Oli OPALIN
735	Mic P2RY12
736	Ast GRM3
737	Oli OPALIN
738	Oli OPALIN
739	Oli OPALIN
740	Oli OPALIN
741	Mic P2RY12
742	Mic P2RY12
743	Oli OPALIN
744	Oli OPALIN
745	Oli OPALIN
746	Oli OPALIN
747	Oli OPALIN
748	Mic P2RY12
749	Oli OPALIN
750	Oli OPALIN
751	Mic P2RY12
752	Oli OPALIN
753	Mic P2RY12
754	Oli RASGRF1
755	Oli OPALIN
756	Oli OPALIN
757	Ast DPP10
758	Inh L3-5 SST MAFB
759	Inh L3-5 SST MAFB
760	Oli OPALIN
761	Oli OPALIN
762	Oli OPALIN
763	Mic P2RY12
764	Ast DPP10
765	Oli OPALIN
766	Oli OPALIN
767	Ast DPP10
768	Oli OPALIN
769	Oli OPALIN
770	Oli OPALIN
771	Mic P2RY12
772	Oli OPALIN
773	Oli OPALIN
774	Oli OPALIN
775	Oli OPALIN
776	Ast GRM3
777	Mic P2RY12
778	Mic P2RY12
779	Oli OPALIN
780	Oli OPALIN
781	Oli OPALIN
782	Oli OPALIN
783	Oli RASGRF1
784	Oli OPALIN
785	Inh L3-5 SST MAFB
786	Mic P2RY12
787	Oli OPALIN
788	Oli OPALIN
789	Oli OPALIN
790	Oli OPALIN
791	Oli OPALIN
792	Ast GRM3
793	Mic P2RY12
794	Oli OPALIN
795	Oli OPALIN
796	OPC DOCK5
797	OPC DOCK5
798	Oli OPALIN
799	Oli OPALIN
800	Oli OPALIN
801	Oli OPALIN
802	Oli OPALIN
803	Inh L3-5 SST MAFB
804	Oli OPALIN
805	Inh L3-5 SST MAFB
806	Oli OPALIN
807	Mic P2RY12
808	Ast GRM3
809	Mic P2RY12
810	Inh L3-5 SST MAFB
811	Mic P2RY12
812	Oli OPALIN
813	Mic P2RY12
814	Oli OPALIN
815	Oli OPALIN
816	Oli OPALIN
817	Oli OPALIN
818	Oli OPALIN
819	Inh L3-5 SST MAFB
820	Ast DPP10
821	Oli OPALIN
822	OPC DOCK5
823	Mic P2RY12
824	Ast GRM3
825	Oli OPALIN
826	Oli OPALIN
827	Mic P2RY12
828	Mic P2RY12
829	OPC DOCK5
830	Oli RASGRF1
831	Mic P2RY12
832	Oli OPALIN
833	Oli OPALIN
834	Oli OPALIN
835	Mic P2RY12
836	Inh L3-5 SST MAFB
837	Oli OPALIN
838	Oli OPALIN
839	Oli OPALIN
840	Mic P2RY12
841	Oli OPALIN
842	Oli OPALIN
843	Oli OPALIN
844	Inh L3-5 SST MAFB
845	Ast DPP10
846	Mic P2RY12
847	Oli OPALIN
848	Oli OPALIN
849	Oli OPALIN
850	Oli OPALIN
851	Oli RASGRF1
852	Oli OPALIN
853	Inh L3-5 SST MAFB
854	Oli OPALIN
855	Oli OPALIN
856	Oli OPALIN
857	Oli OPALIN
858	Oli OPALIN
859	Inh L3-5 SST MAFB
860	Mic P2RY12
861	Oli OPALIN
862	Inh L3-5 SST MAFB
863	Oli OPALIN
864	Oli OPALIN
865	Oli OPALIN
866	Oli OPALIN
867	Oli OPALIN
868	Oli OPALIN
869	Ast GRM3
870	Ast DPP10
871	Ast DPP10
872	Oli OPALIN
873	Oli OPALIN
874	Inh L3-5 SST MAFB
875	Oli OPALIN
876	Oli OPALIN
877	Mic P2RY12
878	Oli OPALIN
879	Inh L3-5 SST MAFB
880	Oli OPALIN
881	Oli OPALIN
882	Oli OPALIN
883	Oli OPALIN
884	Oli OPALIN
885	Oli OPALIN
886	Mic P2RY12
887	Ast GRM3
888	Oli OPALIN
889	Mic P2RY12
890	Oli OPALIN
891	Oli OPALIN
892	Inh L3-5 SST MAFB
893	Oli OPALIN
894	Oli OPALIN
895	Oli OPALIN
896	OPC DOCK5
897	Ast GRM3
898	Oli OPALIN
899	Oli OPALIN
900	Inh L3-5 SST MAFB
901	Mic P2RY12
902	Oli OPALIN
903	Oli RASGRF1
904	Oli OPALIN
905	Oli OPALIN
906	Oli OPALIN
907	Ast GRM3
908	Inh L3-5 SST MAFB
909	Oli OPALIN
910	Oli OPALIN
911	Inh L3-5 SST MAFB
912	Inh L3-5 SST MAFB
913	Oli OPALIN
914	Inh L3-5 SST MAFB
915	Oli OPALIN
916	Ast DPP10
917	Inh L3-5 SST MAFB
918	Oli OPALIN
919	Oli OPALIN
920	Mic P2RY12
921	Mic P2RY12
922	Mic P2RY12
923	Oli OPALIN
924	Oli RASGRF1
925	Ast DPP10
926	Oli OPALIN
927	Oli OPALIN
928	Inh L3-5 SST MAFB
929	Oli OPALIN
930	Mic P2RY12
931	Inh L3-5 SST MAFB
932	Mic P2RY12
933	Ast DPP10
934	Oli OPALIN
935	Oli OPALIN
936	OPC DOCK5
937	Oli OPALIN
938	Oli OPALIN
939	Mic P2RY12
940	Oli OPALIN
941	Mic P2RY12
942	Ast DPP10
943	Inh L3-5 SST MAFB
944	Oli OPALIN
945	Mic P2RY12
946	Ast DPP10
947	Oli OPALIN
948	Inh L3-5 SST MAFB
949	Inh L3-5 SST MAFB
950	Mic P2RY12
951	Mic P2RY12
952	Ast DPP10
953	Oli OPALIN
954	Oli OPALIN
955	OPC DOCK5
956	Oli OPALIN
957	Mic P2RY12
958	Oli OPALIN
959	Oli OPALIN
960	OPC DOCK5
961	Oli OPALIN
962	Ast GRM3
963	Oli OPALIN
964	Inh L3-5 SST MAFB
965	Oli OPALIN
966	Inh L3-5 SST MAFB
967	Oli OPALIN
968	OPC DOCK5
969	Oli OPALIN
970	Oli OPALIN
971	Oli OPALIN
972	OPC DOCK5
973	Oli OPALIN
974	Oli OPALIN
975	Inh L3-5 SST MAFB
976	Oli OPALIN
977	Mic P2RY12
978	Mic P2RY12
979	Inh L3-5 SST MAFB
980	Inh L3-5 SST MAFB
981	Inh L3-5 SST MAFB
982	Oli OPALIN
983	Inh L3-5 SST MAFB
984	Inh L3-5 SST MAFB
985	Oli OPALIN
986	Oli OPALIN
987	Oli OPALIN
988	Oli OPALIN
989	Oli OPALIN
990	Oli OPALIN
991	Oli OPALIN
992	Oli OPALIN
993	Oli OPALIN
994	Oli OPALIN
995	Oli OPALIN
996	Ast DPP10
997	Oli OPALIN
998	Ast GRM3
999	Ast DPP10
1000	Oli RASGRF1
1001	Oli OPALIN
1002	OPC DOCK5
1003	Oli OPALIN
1004	Oli OPALIN
1005	Oli OPALIN
1006	Mic P2RY12
1007	Oli OPALIN
1008	Inh L3-5 SST MAFB
1009	Oli OPALIN
1010	Oli OPALIN
1011	Oli OPALIN
1012	Inh L3-5 SST MAFB
1013	Mic P2RY12
1014	Oli OPALIN
1015	Exc L6 THEMIS NFIA
1016	Oli OPALIN
1017	Ast DPP10
1018	Inh L3-5 SST MAFB
1019	Oli OPALIN
1020	Oli OPALIN
1021	Oli OPALIN
1022	Oli OPALIN
1023	Mic P2RY12
1024	Oli OPALIN
1025	Inh L3-5 SST MAFB
1026	Inh L3-5 SST MAFB
1027	Oli OPALIN
1028	Oli OPALIN
1029	Mic P2RY12
1030	Oli OPALIN
1031	Oli OPALIN
1032	Oli OPALIN
1033	Mic P2RY12
1034	Inh L3-5 SST MAFB
1035	Oli OPALIN
1036	Ast GRM3
1037	Ast DPP10
1038	Inh L3-5 SST MAFB
1039	OPC DOCK5
1040	Oli OPALIN
1041	Mic P2RY12
1042	Oli OPALIN
1043	Oli OPALIN
1044	Oli OPALIN
1045	Oli OPALIN
1046	Mic P2RY12
1047	Oli OPALIN
1048	Oli OPALIN
1049	Ast GRM3
1050	Inh L3-5 SST MAFB
1051	Oli OPALIN
1052	Mic P2RY12
1053	Ast GRM3
1054	Mic P2RY12
1055	Oli OPALIN
1056	Oli OPALIN
1057	Oli OPALIN
1058	Inh L3-5 SST MAFB
1059	Ast GRM3
1060	Oli OPALIN
1061	Oli OPALIN
1062	OPC DOCK5
1063	Mic P2RY12
1064	OPC DOCK5
1065	Inh L3-5 SST MAFB
1066	Oli OPALIN
1067	Mic P2RY12
1068	Oli OPALIN
1069	Oli OPALIN
1070	Oli OPALIN
1071	Inh L3-5 SST MAFB
1072	Ast DPP10
1073	Oli OPALIN
1074	Inh L3-5 SST MAFB
1075	Oli OPALIN
1076	Ast GRM3
1077	Mic P2RY12
1078	Inh L3-5 SST MAFB
1079	Mic P2RY12
1080	OPC DOCK5
1081	OPC DOCK5
1082	Oli OPALIN
1083	Mic P2RY12
1084	Oli OPALIN
1085	Mic P2RY12
1086	Ast DPP10
1087	Inh L3-5 SST MAFB
1088	Oli OPALIN
1089	Oli OPALIN
1090	Oli OPALIN
1091	Oli OPALIN
1092	Oli OPALIN
1093	Mic P2RY12
1094	Inh L3-5 SST MAFB
1095	Mic P2RY12
1096	Oli OPALIN
1097	Inh L3-5 SST MAFB
1098	Oli OPALIN
1099	Oli OPALIN
1100	Oli OPALIN
1101	Oli OPALIN
1102	Oli OPALIN
1103	Inh L3-5 SST MAFB
1104	Ast GRM3
1105	Oli OPALIN
1106	Oli OPALIN
1107	Oli OPALIN
1108	Oli RASGRF1
1109	Oli OPALIN
1110	Inh L3-5 SST MAFB
1111	Oli OPALIN
1112	Mic P2RY12
1113	Oli OPALIN
1114	Oli OPALIN
1115	Inh L3-5 SST MAFB
1116	Oli OPALIN
1117	Inh L3-5 SST MAFB
1118	Oli OPALIN
1119	Inh L3-5 SST MAFB
1120	Ast GRM3
1121	Inh L3-5 SST MAFB
1122	Ast GRM3
1123	Oli OPALIN
1124	Oli OPALIN
1125	Inh L3-5 SST MAFB
1126	Mic P2RY12
1127	Oli OPALIN
1128	Oli OPALIN
1129	Oli OPALIN
1130	Oli OPALIN
1131	Oli OPALIN
1132	Oli OPALIN
1133	Oli OPALIN
1134	Oli OPALIN
1135	Inh L3-5 SST MAFB
1136	Inh L3-5 SST MAFB
1137	Oli OPALIN
1138	Oli OPALIN
1139	Mic P2RY12
1140	Oli OPALIN
1141	Mic P2RY12
1142	Inh L3-5 SST MAFB
1143	Mic P2RY12
1144	Inh L3-5 SST MAFB
1145	Oli OPALIN
1146	Oli OPALIN
1147	Oli OPALIN
1148	OPC DOCK5
1149	Oli OPALIN
1150	Inh L3-5 SST MAFB
1151	Oli RASGRF1
1152	Oli OPALIN
1153	Ast GRM3
1154	Oli RASGRF1
1155	Ast DPP10
1156	Ast DPP10
1157	Oli OPALIN
1158	Exc L6 THEMIS NFIA
1159	Oli OPALIN
1160	Oli OPALIN
1161	Oli OPALIN
1162	Oli OPALIN
1163	Oli OPALIN
1164	Mic P2RY12
1165	Oli OPALIN
1166	OPC DOCK5
1167	Inh L3-5 SST MAFB
1168	Oli OPALIN
1169	Mic P2RY12
1170	Oli OPALIN
1171	Mic P2RY12
1172	Mic P2RY12
1173	Oli OPALIN
1174	Oli OPALIN
1175	Oli OPALIN
1176	Oli OPALIN
1177	Oli OPALIN
1178	Ast DPP10
1179	Oli OPALIN
1180	Oli OPALIN
1181	Oli OPALIN
1182	Oli OPALIN
1183	Oli OPALIN
1184	Oli OPALIN
1185	Oli OPALIN
1186	Mic P2RY12
1187	Inh L3-5 SST MAFB
1188	Oli OPALIN
1189	Inh L3-5 SST MAFB
1190	Mic P2RY12
1191	Oli OPALIN
1192	Inh L3-5 SST MAFB
1193	Inh L3-5 SST MAFB
1194	Inh L3-5 SST MAFB
1195	Mic P2RY12
1196	Inh L3-5 SST MAFB
1197	Mic P2RY12
1198	Oli OPALIN
1199	Oli RASGRF1
1200	Mic P2RY12
1201	Oli OPALIN
1202	Oli OPALIN
1203	Inh L3-5 SST MAFB
1204	Mic P2RY12
1205	Oli OPALIN
1206	OPC DOCK5
1207	Ast DPP10
1208	Oli OPALIN
1209	Oli RASGRF1
1210	Oli OPALIN
1211	Mic P2RY12
1212	Oli OPALIN
1213	Oli OPALIN
1214	Oli OPALIN
1215	Oli OPALIN
1216	Inh L3-5 SST MAFB
1217	Oli OPALIN
1218	Inh L3-5 SST MAFB
1219	Inh L3-5 SST MAFB
1220	Oli OPALIN
1221	Mic P2RY12
1222	Oli OPALIN
1223	Inh L3-5 SST MAFB
1224	Inh L3-5 SST MAFB
1225	Oli OPALIN
1226	Inh L3-5 SST MAFB
1227	Mic P2RY12
1228	Oli OPALIN
1229	Oli OPALIN
1230	Oli OPALIN
1231	Mic P2RY12
1232	Oli OPALIN
1233	Oli OPALIN
1234	Oli OPALIN
1235	Mic P2RY12
1236	Inh L3-5 SST MAFB
1237	Oli OPALIN
1238	Oli OPALIN
1239	Oli OPALIN
1240	Inh L3-5 SST MAFB
1241	Oli OPALIN
1242	Oli OPALIN
1243	Ast GRM3
1244	Oli OPALIN
1245	Oli OPALIN
1246	Oli OPALIN
1247	Inh L3-5 SST MAFB
1248	Mic P2RY12
1249	Oli OPALIN
1250	Ast DPP10
1251	Oli OPALIN
1252	Mic P2RY12
1253	Mic P2RY12
1254	Oli OPALIN
1255	Mic P2RY12
1256	Oli OPALIN
1257	Mic P2RY12
1258	Oli OPALIN
1259	Mic P2RY12
1260	Ast GRM3
1261	Oli OPALIN
1262	Mic P2RY12
1263	Ast GRM3
1264	Mic P2RY12
1265	Mic P2RY12
1266	Mic P2RY12
1267	Oli OPALIN
1268	Inh L3-5 SST MAFB
1269	Mic P2RY12
1270	Oli OPALIN
1271	Mic P2RY12
1272	Inh L3-5 SST MAFB
1273	Exc L6 THEMIS NFIA
1274	Inh L3-5 SST MAFB
1275	Inh L3-5 SST MAFB
1276	Oli OPALIN
1277	Oli OPALIN
1278	Mic P2RY12
1279	Inh L3-5 SST MAFB
1280	Oli OPALIN
1281	Oli OPALIN
1282	Inh L3-5 SST MAFB
1283	Mic P2RY12
1284	Oli OPALIN
1285	Oli OPALIN
1286	Inh L3-5 SST MAFB
1287	Oli OPALIN
1288	Oli OPALIN
1289	Inh L3-5 SST MAFB
1290	Ast GRM3
1291	Oli OPALIN
1292	Inh L3-5 SST MAFB
1293	Oli OPALIN
1294	Oli OPALIN
1295	Oli OPALIN
1296	Oli RASGRF1
1297	Inh L3-5 SST MAFB
1298	Oli OPALIN
1299	Oli OPALIN
1300	Mic P2RY12
1301	Mic P2RY12
1302	Oli OPALIN
1303	Oli OPALIN
1304	Mic P2RY12
1305	Oli OPALIN
1306	Inh L3-5 SST MAFB
1307	Mic P2RY12
1308	Oli OPALIN
1309	Mic P2RY12
1310	OPC DOCK5
1311	Mic P2RY12
1312	Inh L3-5 SST MAFB
1313	Oli OPALIN
1314	Ast GRM3
1315	Oli OPALIN
1316	Oli OPALIN
1317	Oli OPALIN
1318	Oli OPALIN
1319	Oli OPALIN
1320	Oli OPALIN
1321	Oli OPALIN
1322	Oli OPALIN
1323	Oli OPALIN
1324	Mic P2RY12
1325	Inh L3-5 SST MAFB
1326	Oli OPALIN
1327	Oli OPALIN
1328	Oli OPALIN
1329	Oli OPALIN
1330	Oli OPALIN
1331	Oli OPALIN
1332	OPC DOCK5
1333	Oli OPALIN
1334	Oli OPALIN
1335	Inh L3-5 SST MAFB
1336	Inh L3-5 SST MAFB
1337	Inh L3-5 SST MAFB
1338	Oli OPALIN
1339	Oli OPALIN
1340	Mic P2RY12
1341	Mic P2RY12
1342	Mic P2RY12
1343	Ast DPP10
1344	Oli OPALIN
1345	OPC DOCK5
1346	Oli OPALIN
1347	Inh L3-5 SST MAFB
1348	Oli OPALIN
1349	Oli OPALIN
1350	Oli OPALIN
1351	Oli OPALIN
1352	Oli OPALIN
1353	Mic P2RY12
1354	Oli OPALIN
1355	Mic P2RY12
1356	Oli OPALIN
1357	Exc L6 THEMIS NFIA
1358	Oli OPALIN
1359	Oli OPALIN
1360	Oli OPALIN
1361	Oli OPALIN
1362	Mic P2RY12
1363	Oli OPALIN
1364	Oli OPALIN
1365	Ast GRM3
1366	Oli OPALIN
1367	Mic P2RY12
1368	Ast GRM3
1369	Oli OPALIN
1370	Oli OPALIN
1371	Oli OPALIN
1372	Oli OPALIN
1373	Oli OPALIN
1374	Oli OPALIN
1375	Mic P2RY12
1376	Oli RASGRF1
1377	Oli OPALIN
1378	Mic P2RY12
1379	Oli RASGRF1
1380	Oli OPALIN
1381	OPC DOCK5
1382	Oli OPALIN
1383	Oli OPALIN
1384	Mic P2RY12
1385	Oli OPALIN
1386	Inh L3-5 SST MAFB
1387	Oli OPALIN
1388	Ast DPP10
1389	Oli OPALIN
1390	Oli OPALIN
1391	Mic P2RY12
1392	Mic P2RY12
1393	Oli OPALIN
1394	Oli OPALIN
1395	Ast DPP10
1396	Ast DPP10
1397	Inh L3-5 SST MAFB
1398	Oli OPALIN
1399	Oli OPALIN
1400	Mic P2RY12
1401	Oli OPALIN
1402	Oli OPALIN
1403	Oli OPALIN
1404	Inh L3-5 SST MAFB
1405	Inh L3-5 SST MAFB
1406	Oli OPALIN
1407	Inh L3-5 SST MAFB
1408	Oli RASGRF1
1409	Inh L3-5 SST MAFB
1410	Oli OPALIN
1411	Oli OPALIN
1412	Mic P2RY12
1413	Inh L3-5 SST MAFB
1414	Ast GRM3
1415	Ast GRM3
1416	Oli OPALIN
1417	Mic P2RY12
1418	Oli OPALIN
1419	Oli OPALIN
1420	Oli OPALIN
1421	Mic P2RY12
1422	Oli OPALIN
1423	Inh L3-5 SST MAFB
1424	Oli RASGRF1
1425	Oli OPALIN
1426	Oli OPALIN
1427	Oli OPALIN
1428	Mic P2RY12
1429	Oli OPALIN
1430	Ast DPP10
1431	Oli OPALIN
1432	Mic P2RY12
1433	Oli OPALIN
1434	Mic P2RY12
1435	Oli OPALIN
1436	Oli OPALIN
1437	Oli OPALIN
1438	Mic P2RY12
1439	Oli OPALIN
1440	Oli OPALIN
1441	Oli OPALIN
1442	Mic P2RY12
1443	Inh L3-5 SST MAFB
1444	Oli OPALIN
1445	Mic P2RY12
1446	Oli OPALIN
1447	Oli OPALIN
1448	Mic P2RY12
1449	Ast DPP10
1450	Oli OPALIN
1451	Oli OPALIN
1452	Oli OPALIN
1453	Inh L3-5 SST MAFB
1454	Oli OPALIN
1455	Ast GRM3
1456	Oli OPALIN
1457	Oli OPALIN
1458	Oli OPALIN
1459	Oli OPALIN
1460	Oli OPALIN
1461	Oli OPALIN
1462	Mic P2RY12
1463	Inh L3-5 SST MAFB
1464	OPC DOCK5
1465	Mic P2RY12
1466	Oli OPALIN
1467	Oli OPALIN
1468	Oli OPALIN
1469	Mic P2RY12
1470	Oli OPALIN
1471	Ast GRM3
1472	Oli OPALIN
1473	Inh L3-5 SST MAFB
1474	Oli OPALIN
1475	Oli OPALIN
1476	Oli OPALIN
1477	Mic P2RY12
1478	Oli OPALIN
1479	Oli OPALIN
1480	OPC DOCK5
1481	Ast GRM3
1482	Oli OPALIN
1483	Oli OPALIN
1484	Mic P2RY12
1485	Oli OPALIN
1486	Inh L3-5 SST MAFB
1487	Mic P2RY12
1488	Mic P2RY12
1489	Inh L3-5 SST MAFB
1490	Oli OPALIN
1491	OPC DOCK5
1492	Mic P2RY12
1493	Oli OPALIN
1494	Oli OPALIN
1495	Oli OPALIN
1496	Oli OPALIN
1497	Oli OPALIN
1498	Oli OPALIN
1499	Inh L3-5 SST MAFB
1500	Oli OPALIN
1501	Oli OPALIN
1502	Inh L3-5 SST MAFB
1503	Oli OPALIN
1504	Oli OPALIN
1505	Oli OPALIN
1506	Oli OPALIN
1507	OPC DOCK5
1508	Oli OPALIN
1509	Oli OPALIN
1510	Inh L3-5 SST MAFB
1511	Inh L3-5 SST MAFB
1512	Inh L3-5 SST MAFB
1513	Oli OPALIN
1514	Mic P2RY12
1515	Mic P2RY12
1516	Oli OPALIN
1517	Inh L3-5 SST MAFB
1518	Inh L3-5 SST MAFB
1519	OPC DOCK5
1520	Oli RASGRF1
1521	Inh L3-5 SST MAFB
1522	Inh L3-5 SST MAFB
1523	Mic P2RY12
1524	Oli OPALIN
1525	Inh L3-5 SST MAFB
1526	Inh L3-5 SST MAFB
1527	Mic P2RY12
1528	Mic P2RY12
1529	Oli OPALIN
1530	Oli OPALIN
1531	Oli OPALIN
1532	Mic P2RY12
1533	Oli OPALIN
1534	Inh L3-5 SST MAFB
1535	Oli OPALIN
1536	Oli OPALIN
1537	Oli OPALIN
1538	Inh L3-5 SST MAFB
1539	Oli OPALIN
1540	Inh L3-5 SST MAFB
1541	Oli OPALIN
1542	Inh L3-5 SST MAFB
1543	Oli RASGRF1
1544	OPC DOCK5
1545	Ast DPP10
1546	Inh L3-5 SST MAFB
1547	Mic P2RY12
1548	Inh L3-5 SST MAFB
1549	Oli OPALIN
1550	Inh L3-5 SST MAFB
1551	Oli OPALIN
1552	Mic P2RY12
1553	Mic P2RY12
1554	Oli OPALIN
1555	Inh L3-5 SST MAFB
1556	Oli OPALIN
1557	Mic P2RY12
1558	Inh L3-5 SST MAFB
1559	Oli OPALIN
1560	Oli OPALIN
1561	Inh L3-5 SST MAFB
1562	Oli OPALIN
1563	Mic P2RY12
1564	Mic P2RY12
1565	Oli OPALIN
1566	Inh L3-5 SST MAFB
1567	Mic P2RY12
1568	Oli OPALIN
1569	Oli RASGRF1
1570	Mic P2RY12
1571	Oli OPALIN
1572	Oli OPALIN
1573	Oli OPALIN
1574	Ast GRM3
1575	Oli OPALIN
1576	Mic P2RY12
1577	Mic P2RY12
1578	Mic P2RY12
1579	Mic P2RY12
1580	Oli RASGRF1
1581	Mic P2RY12
1582	Mic P2RY12
1583	Oli OPALIN
1584	Mic P2RY12
1585	Mic P2RY12
1586	Oli OPALIN
1587	Oli OPALIN
1588	Oli OPALIN
1589	Ast GRM3
1590	Oli OPALIN
1591	Oli OPALIN
1592	OPC DOCK5
1593	Oli OPALIN
1594	Mic P2RY12
1595	Oli OPALIN
1596	Mic P2RY12
1597	Oli OPALIN
1598	Mic P2RY12
1599	Inh L3-5 SST MAFB
1600	Mic P2RY12
1601	Oli OPALIN
1602	Inh L3-5 SST MAFB
1603	Oli OPALIN
1604	Oli OPALIN
1605	Ast GRM3
1606	Oli OPALIN
1607	Inh L3-5 SST MAFB
1608	Ast DPP10
1609	Oli OPALIN
1610	Oli OPALIN
1611	Oli OPALIN
1612	Mic P2RY12
1613	Oli OPALIN
1614	Oli OPALIN
1615	OPC DOCK5
1616	Inh L3-5 SST MAFB
1617	Mic P2RY12
1618	Inh L3-5 SST MAFB
1619	Oli OPALIN
1620	OPC DOCK5
1621	Oli OPALIN
1622	Oli OPALIN
1623	Inh L3-5 SST MAFB
1624	Inh L3-5 SST MAFB
1625	Oli OPALIN
1626	Oli OPALIN
1627	Ast DPP10
1628	Inh L3-5 SST MAFB
1629	Ast GRM3
1630	Inh L3-5 SST MAFB
1631	Oli OPALIN
1632	Inh L3-5 SST MAFB
1633	OPC DOCK5
1634	Oli OPALIN
1635	Ast GRM3
1636	Oli OPALIN
1637	Oli OPALIN
1638	Oli OPALIN
1639	Oli RASGRF1
1640	Oli OPALIN
1641	Oli OPALIN
1642	Oli OPALIN
1643	Ast DPP10
1644	Inh L3-5 SST MAFB
1645	Mic P2RY12
1646	Ast GRM3
1647	Oli OPALIN
1648	Inh L3-5 SST MAFB
1649	Oli OPALIN
1650	Oli OPALIN
1651	Oli OPALIN
1652	Inh L3-5 SST MAFB
1653	Oli OPALIN
1654	Oli OPALIN
1655	Oli OPALIN
1656	Inh L3-5 SST MAFB
1657	Oli OPALIN
1658	Oli OPALIN
1659	Oli OPALIN
1660	Inh L3-5 SST MAFB
1661	Exc L6 THEMIS NFIA
1662	Oli OPALIN
1663	Oli OPALIN
1664	Oli RASGRF1
1665	Ast GRM3
1666	Mic P2RY12
1667	Mic P2RY12
1668	Inh L3-5 SST MAFB
1669	Oli RASGRF1
1670	Oli OPALIN
1671	Oli OPALIN
1672	Oli OPALIN
1673	Oli OPALIN
1674	Inh L3-5 SST MAFB
1675	Oli OPALIN
1676	Mic P2RY12
1677	Inh L3-5 SST MAFB
1678	OPC DOCK5
1679	Inh L3-5 SST MAFB
1680	Oli OPALIN
1681	Inh L3-5 SST MAFB
1682	Oli OPALIN
1683	Mic P2RY12
1684	Oli OPALIN
1685	Oli OPALIN
1686	OPC DOCK5
1687	Mic P2RY12
1688	Mic P2RY12
1689	Oli OPALIN
1690	Inh L3-5 SST MAFB
1691	Oli OPALIN
1692	Inh L3-5 SST MAFB
1693	Inh L3-5 SST MAFB
1694	Oli OPALIN
1695	Mic P2RY12
1696	Ast DPP10
1697	Inh L3-5 SST MAFB
1698	Inh L3-5 SST MAFB
1699	Oli OPALIN
1700	Ast GRM3
1701	Oli OPALIN
1702	Oli OPALIN
1703	Inh L3-5 SST MAFB
1704	Oli OPALIN
1705	Inh L3-5 SST MAFB
1706	Mic P2RY12
1707	Oli OPALIN
1708	Inh L3-5 SST MAFB
1709	Oli OPALIN
1710	Mic P2RY12
1711	OPC DOCK5
1712	Mic P2RY12
1713	Oli OPALIN
1714	Mic P2RY12
1715	Mic P2RY12
1716	Oli OPALIN
1717	Mic P2RY12
1718	Oli OPALIN
1719	Oli RASGRF1
1720	Oli OPALIN
1721	Mic P2RY12
1722	Oli OPALIN
1723	Ast DPP10
1724	Oli OPALIN
1725	Oli OPALIN
1726	Ast GRM3
1727	Ast DPP10
1728	Oli OPALIN
1729	Mic P2RY12
1730	Oli OPALIN
1731	Mic P2RY12
1732	Inh L3-5 SST MAFB
1733	Oli OPALIN
1734	Mic P2RY12
1735	Mic P2RY12
1736	Oli OPALIN
1737	Mic P2RY12
1738	Oli OPALIN
1739	Mic P2RY12
1740	Oli OPALIN
1741	Oli OPALIN
1742	Mic P2RY12
1743	Oli OPALIN
1744	Oli OPALIN
1745	Oli OPALIN
1746	Inh L3-5 SST MAFB
1747	Mic P2RY12
1748	Oli OPALIN
1749	OPC DOCK5
1750	Mic P2RY12
1751	Oli OPALIN
1752	Oli OPALIN
1753	OPC DOCK5
1754	Mic P2RY12
1755	Oli OPALIN
1756	Oli OPALIN
1757	Oli OPALIN
1758	Oli OPALIN
1759	Inh L3-5 SST MAFB
1760	Inh L3-5 SST MAFB
1761	Inh L3-5 SST MAFB
1762	Inh L3-5 SST MAFB
1763	Oli OPALIN
1764	Oli OPALIN
1765	Mic P2RY12
1766	Oli OPALIN
1767	Oli OPALIN
1768	Oli RASGRF1
1769	Oli OPALIN
1770	Oli OPALIN
1771	Oli OPALIN
1772	Mic P2RY12
1773	Oli OPALIN
1774	Oli RASGRF1
1775	Mic P2RY12
1776	Inh L3-5 SST MAFB
1777	Oli OPALIN
1778	Oli OPALIN
1779	Oli RASGRF1
1780	Inh L3-5 SST MAFB
1781	Oli RASGRF1
1782	Inh L3-5 SST MAFB
1783	Oli RASGRF1
1784	Mic P2RY12
1785	Mic P2RY12
1786	Mic P2RY12
1787	Oli OPALIN
1788	Oli OPALIN
1789	Oli OPALIN
1790	Mic P2RY12
1791	Mic P2RY12
1792	Oli OPALIN
1793	Oli OPALIN
1794	Oli OPALIN
1795	Mic P2RY12
1796	Oli OPALIN
1797	Oli OPALIN
1798	Oli OPALIN
1799	Oli OPALIN
1800	Oli OPALIN
1801	Oli OPALIN
1802	Oli OPALIN
1803	OPC DOCK5
1804	Mic P2RY12
1805	Mic P2RY12
1806	Exc L6 THEMIS NFIA
1807	Inh L3-5 SST MAFB
1808	Oli OPALIN
1809	Mic P2RY12
1810	Ast GRM3
1811	Oli OPALIN
1812	Oli RASGRF1
1813	Inh L3-5 SST MAFB
1814	Inh L3-5 SST MAFB
1815	Mic P2RY12
1816	Oli OPALIN
1817	Oli OPALIN
1818	Inh L3-5 SST MAFB
1819	Oli OPALIN
1820	Inh L3-5 SST MAFB
1821	Mic P2RY12
1822	Ast GRM3
1823	Oli OPALIN
1824	Oli OPALIN
1825	Oli OPALIN
1826	Oli OPALIN
1827	Oli OPALIN
1828	Mic P2RY12
1829	Mic P2RY12
1830	Oli OPALIN
1831	Mic P2RY12
1832	Oli OPALIN
1833	Mic P2RY12
1834	Mic P2RY12
1835	Mic P2RY12
1836	Mic P2RY12
1837	Ast DPP10
1838	Inh L3-5 SST MAFB
1839	Oli OPALIN
1840	Oli OPALIN
1841	Oli OPALIN
1842	Ast DPP10
1843	Oli OPALIN
1844	Oli OPALIN
1845	Oli OPALIN
1846	Oli OPALIN
1847	Mic P2RY12
1848	Oli OPALIN
1849	Mic P2RY12
1850	Inh L3-5 SST MAFB
1851	Oli OPALIN
1852	Oli OPALIN
1853	Inh L3-5 SST MAFB
1854	Ast DPP10
1855	Oli OPALIN
1856	Inh L3-5 SST MAFB
1857	OPC DOCK5
1858	Oli OPALIN
1859	OPC DOCK5
1860	Mic P2RY12
1861	Oli OPALIN
1862	Inh L3-5 SST MAFB
1863	Oli RASGRF1
1864	Inh L3-5 SST MAFB
1865	Inh L3-5 SST MAFB
1866	Mic P2RY12
1867	Inh L3-5 SST MAFB
1868	Inh L3-5 SST MAFB
1869	Oli OPALIN
1870	Oli OPALIN
1871	Inh L3-5 SST MAFB
1872	Inh L3-5 SST MAFB
1873	Oli RASGRF1
1874	Oli OPALIN
1875	Oli OPALIN
1876	Mic P2RY12
1877	Oli RASGRF1
1878	Oli OPALIN
1879	Oli OPALIN
1880	Oli OPALIN
1881	Mic P2RY12
1882	Oli OPALIN
1883	Oli OPALIN
1884	Oli OPALIN
1885	Oli OPALIN
1886	OPC DOCK5
1887	OPC DOCK5
1888	Oli OPALIN
1889	Oli OPALIN
1890	Inh L3-5 SST MAFB
1891	Mic P2RY12
1892	Oli OPALIN
1893	Oli OPALIN
1894	Mic P2RY12
1895	Ast GRM3
1896	Oli OPALIN
1897	Mic P2RY12
1898	Oli OPALIN
1899	Oli OPALIN
1900	Oli OPALIN
1901	Oli OPALIN
1902	OPC DOCK5
1903	Mic P2RY12
1904	Oli OPALIN
1905	Oli OPALIN
1906	Oli OPALIN
1907	Inh L3-5 SST MAFB
1908	Mic P2RY12
1909	Mic P2RY12
1910	Oli OPALIN
1911	Oli OPALIN
1912	Mic P2RY12
1913	Ast GRM3
1914	Oli OPALIN
1915	Inh L3-5 SST MAFB
1916	Ast GRM3
1917	Oli OPALIN
1918	Exc L6 THEMIS NFIA
1919	Inh L3-5 SST MAFB
1920	Oli OPALIN
1921	Mic P2RY12
1922	Mic P2RY12
1923	Oli OPALIN
1924	Oli OPALIN
1925	OPC DOCK5
1926	Ast DPP10
1927	Oli OPALIN
1928	Oli OPALIN
1929	Oli OPALIN
1930	Oli OPALIN
1931	Oli OPALIN
1932	Inh L3-5 SST MAFB
1933	Oli OPALIN
1934	Oli OPALIN
1935	Oli OPALIN
1936	Inh L3-5 SST MAFB
1937	Mic P2RY12
1938	Oli OPALIN
1939	Mic P2RY12
1940	Oli OPALIN
1941	Oli OPALIN
1942	Oli OPALIN
1943	Oli OPALIN
1944	Mic P2RY12
1945	Inh L3-5 SST MAFB
1946	Oli OPALIN
1947	Ast DPP10
1948	Inh L3-5 SST MAFB
1949	Inh L3-5 SST MAFB
1950	OPC DOCK5
1951	Oli OPALIN
1952	Ast DPP10
1953	Ast DPP10
1954	Oli OPALIN
1955	Inh L3-5 SST MAFB
1956	Oli OPALIN
1957	Oli OPALIN
1958	Inh L3-5 SST MAFB
1959	Oli OPALIN
1960	Oli OPALIN
1961	Mic P2RY12
1962	Oli OPALIN
1963	Oli OPALIN
1964	Inh L3-5 SST MAFB
1965	Oli RASGRF1
1966	Oli OPALIN
1967	Oli OPALIN
1968	Oli OPALIN
1969	Oli OPALIN
1970	Oli OPALIN
1971	Exc L6 THEMIS NFIA
1972	Mic P2RY12
1973	Oli OPALIN
1974	Ast GRM3
1975	Mic P2RY12
1976	OPC DOCK5
1977	Oli OPALIN
1978	Oli OPALIN
1979	Oli OPALIN
1980	Inh L3-5 SST MAFB
1981	Oli OPALIN
1982	Mic P2RY12
1983	Mic P2RY12
1984	Mic P2RY12
1985	Oli OPALIN
1986	Inh L3-5 SST MAFB
1987	Oli OPALIN
1988	Oli OPALIN
1989	Oli OPALIN
1990	Mic P2RY12
1991	Mic P2RY12
1992	Oli OPALIN
1993	Mic P2RY12
1994	Ast DPP10
1995	Inh L3-5 SST MAFB
1996	Mic P2RY12
1997	Ast GRM3
1998	Oli OPALIN
1999	Inh L3-5 SST MAFB
[truncated: 22,437 more rows]
