# Supplementary material for: Interpretable deep generative ensemble learning for single-cell omics with Hydra
Source: Mol Syst Biol. 2026 Apr 11;22(7):1161–79. doi: 10.1038/s44320-026-00208-7 (PMC13328726; doi:10.1038/s44320-026-00208-7)
Supplement: Supplementary file 6 — Source data Fig. 5 [file 44320_2026_208_MOESM6_ESM.zip › SD figure 5/5C/HealthyReference/cell_type_predicted_scJoint.csv]

	x
1	OPC DOCK5
2	Oli OPALIN
3	Mic P2RY12
4	Exc L4-5 RORB IL1RAPL2
5	Oli OPALIN
6	Mic P2RY12
7	Exc L4-5 RORB IL1RAPL2
8	Oli OPALIN
9	OPC DOCK5
10	Oli OPALIN
11	Exc L4-5 RORB IL1RAPL2
12	Exc L4-5 RORB IL1RAPL2
13	Ast GRM3
14	Oli OPALIN
15	Inh L3-5 SST MAFB
16	Exc L4-5 RORB IL1RAPL2
17	Exc L4-5 RORB IL1RAPL2
18	Inh L3-5 SST MAFB
19	Ast DPP10
20	Oli OPALIN
21	Oli OPALIN
22	Exc L4-5 RORB IL1RAPL2
23	Oli OPALIN
24	Oli OPALIN
25	Mic P2RY12
26	Oli OPALIN
27	Mic P2RY12
28	Mic P2RY12
29	Exc L4-5 RORB IL1RAPL2
30	Oli OPALIN
31	Oli OPALIN
32	Exc L4-5 RORB IL1RAPL2
33	Oli OPALIN
34	Oli OPALIN
35	Oli OPALIN
36	Exc L4-5 RORB IL1RAPL2
37	Mic P2RY12
38	Exc L4-5 RORB IL1RAPL2
39	Exc L4-5 RORB IL1RAPL2
40	Oli OPALIN
41	Exc L4-5 RORB IL1RAPL2
42	OPC DOCK5
43	Oli OPALIN
44	Oli OPALIN
45	Oli OPALIN
46	Exc L4-5 RORB IL1RAPL2
47	Exc L4-5 RORB IL1RAPL2
48	Oli OPALIN
49	Mic P2RY12
50	Exc L6 CT
51	OPC DOCK5
52	Oli OPALIN
53	Exc L4-5 RORB IL1RAPL2
54	Exc L4-5 RORB IL1RAPL2
55	Mic P2RY12
56	OPC DOCK5
57	Ast GRM3
58	Exc L4-5 RORB IL1RAPL2
59	Oli OPALIN
60	Oli OPALIN
61	Mic P2RY12
62	Exc L4-5 RORB IL1RAPL2
63	OPC DOCK5
64	Exc L4-5 RORB IL1RAPL2
65	Oli OPALIN
66	OPC DOCK5
67	Exc L4-5 RORB IL1RAPL2
68	Oli OPALIN
69	Oli OPALIN
70	Oli OPALIN
71	Ast GRM3
72	Oli OPALIN
73	Oli OPALIN
74	OPC DOCK5
75	OPC DOCK5
76	Exc L4-5 RORB IL1RAPL2
77	Ast GRM3
78	Exc L4-5 RORB IL1RAPL2
79	Oli OPALIN
80	Ast GRM3
81	Oli OPALIN
82	Oli OPALIN
83	Oli RASGRF1
84	Mic P2RY12
85	Mic P2RY12
86	Mic P2RY12
87	Oli OPALIN
88	Oli OPALIN
89	Ast DPP10
90	Oli OPALIN
91	Exc L4-5 RORB IL1RAPL2
92	Oli OPALIN
93	OPC DOCK5
94	Exc L4-5 RORB IL1RAPL2
95	OPC DOCK5
96	Oli OPALIN
97	Oli OPALIN
98	Exc L4-5 RORB IL1RAPL2
99	Oli RASGRF1
100	Oli OPALIN
101	Oli OPALIN
102	Oli OPALIN
103	Oli OPALIN
104	Oli OPALIN
105	Oli OPALIN
106	Exc L4-5 RORB IL1RAPL2
107	Oli OPALIN
108	Ast GRM3
109	Oli OPALIN
110	Oli OPALIN
111	Oli OPALIN
112	Oli OPALIN
113	Mic P2RY12
114	Oli OPALIN
115	Oli OPALIN
116	Ast DPP10
117	Oli RASGRF1
118	Exc L6 THEMIS NFIA
119	Oli OPALIN
120	Exc L6 CT
121	Ast GRM3
122	Oli OPALIN
123	Exc L4-5 RORB IL1RAPL2
124	Oli OPALIN
125	Ast GRM3
126	Oli OPALIN
127	Exc L4-5 RORB IL1RAPL2
128	Ast GRM3
129	Oli OPALIN
130	Oli OPALIN
131	Oli OPALIN
132	Oli OPALIN
133	Oli OPALIN
134	Oli OPALIN
135	Exc L4-5 RORB IL1RAPL2
136	Exc L4-5 RORB IL1RAPL2
137	Oli OPALIN
138	Oli OPALIN
139	Exc L4-5 RORB IL1RAPL2
140	Oli OPALIN
141	Oli OPALIN
142	Oli OPALIN
143	Oli OPALIN
144	Oli OPALIN
145	Oli OPALIN
146	Oli OPALIN
147	Ast GRM3
148	Exc L4-5 RORB IL1RAPL2
149	Oli OPALIN
150	Oli OPALIN
151	Exc L4-5 RORB IL1RAPL2
152	OPC DOCK5
153	Exc L6 CT
154	Mic P2RY12
155	Exc L4-5 RORB IL1RAPL2
156	Oli OPALIN
157	Exc L4-5 RORB IL1RAPL2
158	Exc L4-5 RORB IL1RAPL2
159	Oli OPALIN
160	Exc L4-5 RORB IL1RAPL2
161	Ast GRM3
162	Oli OPALIN
163	Oli OPALIN
164	Oli OPALIN
165	Oli OPALIN
166	Exc L4-5 RORB IL1RAPL2
167	Oli OPALIN
168	Oli OPALIN
169	Mic P2RY12
170	Oli OPALIN
171	Oli OPALIN
172	OPC DOCK5
173	Oli OPALIN
174	Oli RASGRF1
175	Oli OPALIN
176	Oli OPALIN
177	Oli OPALIN
178	Oli OPALIN
179	Oli OPALIN
180	Mic P2RY12
181	Oli OPALIN
182	Oli OPALIN
183	Exc L4-5 RORB IL1RAPL2
184	Mic P2RY12
185	Oli OPALIN
186	Ast GRM3
187	Exc L4-5 RORB IL1RAPL2
188	Oli OPALIN
189	OPC DOCK5
190	Exc L4-5 RORB IL1RAPL2
191	Exc L4-5 RORB IL1RAPL2
192	Oli OPALIN
193	Oli OPALIN
194	Oli OPALIN
195	Oli OPALIN
196	Mic P2RY12
197	Oli OPALIN
198	Exc L4-5 RORB IL1RAPL2
199	Oli OPALIN
200	OPC DOCK5
201	Oli OPALIN
202	Oli OPALIN
203	Oli OPALIN
204	Ast GRM3
205	Oli OPALIN
206	Exc L4-5 RORB IL1RAPL2
207	OPC DOCK5
208	Exc L4-5 RORB IL1RAPL2
209	Oli OPALIN
210	Oli OPALIN
211	OPC DOCK5
212	Oli OPALIN
213	Oli OPALIN
214	Oli RASGRF1
215	Oli OPALIN
216	OPC DOCK5
217	Oli OPALIN
218	Oli OPALIN
219	Mic P2RY12
220	Oli OPALIN
221	Oli OPALIN
222	OPC DOCK5
223	Mic P2RY12
224	Oli OPALIN
225	Exc L4-5 RORB IL1RAPL2
226	Oli OPALIN
227	Oli OPALIN
228	Oli OPALIN
229	Exc L4-5 RORB IL1RAPL2
230	Oli OPALIN
231	Exc L4-5 RORB IL1RAPL2
232	Exc L4-5 RORB IL1RAPL2
233	Oli OPALIN
234	Oli OPALIN
235	Oli OPALIN
236	Mic P2RY12
237	Exc L4-5 RORB IL1RAPL2
238	Oli OPALIN
239	Ast DPP10
240	Oli OPALIN
241	Oli OPALIN
242	OPC DOCK5
243	Exc L4-5 RORB IL1RAPL2
244	Oli OPALIN
245	Oli OPALIN
246	Oli OPALIN
247	Oli OPALIN
248	Exc L4-5 RORB IL1RAPL2
249	Oli OPALIN
250	Oli OPALIN
251	Oli OPALIN
252	Mic P2RY12
253	Oli OPALIN
254	OPC DOCK5
255	Exc L4-5 RORB IL1RAPL2
256	Exc L4-5 RORB IL1RAPL2
257	Oli OPALIN
258	Oli OPALIN
259	Exc L4-5 RORB IL1RAPL2
260	Oli OPALIN
261	OPC DOCK5
262	Inh L3-5 SST MAFB
263	Oli OPALIN
264	Exc L4-5 RORB IL1RAPL2
265	Exc L4-5 RORB IL1RAPL2
266	Oli OPALIN
267	Exc L4-5 RORB IL1RAPL2
268	Oli OPALIN
269	Ast GRM3
270	Exc L4-5 RORB IL1RAPL2
271	Inh L3-5 SST MAFB
272	OPC DOCK5
273	Mic P2RY12
274	Ast GRM3
275	Ast GRM3
276	Oli OPALIN
277	Exc L6 CT
278	Oli OPALIN
279	Exc L4-5 RORB IL1RAPL2
280	Inh L3-5 SST MAFB
281	Exc L4-5 RORB IL1RAPL2
282	OPC DOCK5
283	Exc L4-5 RORB IL1RAPL2
284	Oli RASGRF1
285	OPC DOCK5
286	Oli OPALIN
287	Exc L4-5 RORB IL1RAPL2
288	Oli OPALIN
289	OPC DOCK5
290	Oli OPALIN
291	Exc L4-5 RORB IL1RAPL2
292	Oli OPALIN
293	Oli OPALIN
294	Exc L4-5 RORB IL1RAPL2
295	Oli OPALIN
296	Ast GRM3
297	Exc L4-5 RORB IL1RAPL2
298	OPC DOCK5
299	Oli OPALIN
300	OPC DOCK5
301	Oli OPALIN
302	Ast DPP10
303	Oli OPALIN
304	Exc L4-5 RORB IL1RAPL2
305	Oli OPALIN
306	Ast GRM3
307	Oli OPALIN
308	Exc L4-5 RORB IL1RAPL2
309	Exc L4-5 RORB IL1RAPL2
310	Oli OPALIN
311	Oli OPALIN
312	Oli OPALIN
313	Mic P2RY12
314	Exc L4-5 RORB IL1RAPL2
315	Exc L6 CT
316	Oli OPALIN
317	Oli OPALIN
318	Oli OPALIN
319	Oli OPALIN
320	Oli OPALIN
321	Oli RASGRF1
322	Oli OPALIN
323	Oli OPALIN
324	Oli OPALIN
325	Oli OPALIN
326	Oli OPALIN
327	Oli OPALIN
328	Mic P2RY12
329	Oli OPALIN
330	Oli OPALIN
331	Exc L4-5 RORB IL1RAPL2
332	Oli OPALIN
333	Oli OPALIN
334	Ast GRM3
335	Exc L4-5 RORB IL1RAPL2
336	Oli OPALIN
337	Oli OPALIN
338	Oli OPALIN
339	Oli OPALIN
340	Oli OPALIN
341	Oli OPALIN
342	Ast GRM3
343	OPC DOCK5
344	Oli OPALIN
345	Oli RASGRF1
346	Oli OPALIN
347	Exc L4-5 RORB IL1RAPL2
348	Exc L4-5 RORB IL1RAPL2
349	Ast GRM3
350	Oli OPALIN
351	Exc L4-5 RORB IL1RAPL2
352	Oli OPALIN
353	Exc L4-5 RORB IL1RAPL2
354	Oli RASGRF1
355	Oli OPALIN
356	Oli OPALIN
357	Exc L4-5 RORB IL1RAPL2
358	Ast GRM3
359	Oli OPALIN
360	Exc L6 THEMIS NFIA
361	Exc L4-5 RORB IL1RAPL2
362	Mic P2RY12
363	Exc L4-5 RORB IL1RAPL2
364	Oli OPALIN
365	Oli OPALIN
366	Oli OPALIN
367	Ast GRM3
368	Ast DPP10
369	Exc L4-5 RORB IL1RAPL2
370	Exc L4-5 RORB IL1RAPL2
371	Oli OPALIN
372	Oli OPALIN
373	Oli OPALIN
374	Exc L4-5 RORB IL1RAPL2
375	Oli OPALIN
376	Oli OPALIN
377	OPC DOCK5
378	Oli RASGRF1
379	Oli OPALIN
380	Oli OPALIN
381	Exc L4-5 RORB IL1RAPL2
382	Ast GRM3
383	Exc L4-5 RORB IL1RAPL2
384	Inh PVALB CA8 (Chandelier)
385	Mic P2RY12
386	Exc L4-5 RORB IL1RAPL2
387	Exc L4-5 RORB IL1RAPL2
388	Ast DPP10
389	Mic P2RY12
390	Exc L4-5 RORB IL1RAPL2
391	OPC DOCK5
392	Exc L4-5 RORB IL1RAPL2
393	Exc L6 THEMIS NFIA
394	Ast GRM3
395	Exc L4-5 RORB IL1RAPL2
396	OPC DOCK5
397	Oli OPALIN
398	Oli OPALIN
399	Exc L6 CT
400	Oli OPALIN
401	Oli OPALIN
402	Oli OPALIN
403	Exc L6 CT
404	Oli OPALIN
405	Exc L4-5 RORB IL1RAPL2
406	Oli OPALIN
407	Oli OPALIN
408	Oli OPALIN
409	Oli OPALIN
410	Ast DPP10
411	OPC DOCK5
412	Exc L4-5 RORB IL1RAPL2
413	Oli OPALIN
414	Ast GRM3
415	Oli OPALIN
416	Mic P2RY12
417	Exc L4-5 RORB IL1RAPL2
418	Inh L3-5 SST MAFB
419	Oli OPALIN
420	Oli OPALIN
421	Mic P2RY12
422	Oli OPALIN
423	Exc L4-5 RORB IL1RAPL2
424	Ast GRM3
425	Oli OPALIN
426	Oli OPALIN
427	Mic P2RY12
428	Ast DPP10
429	Exc L4-5 RORB IL1RAPL2
430	Exc L4-5 RORB IL1RAPL2
431	Exc L4-5 RORB IL1RAPL2
432	Oli OPALIN
433	Ast DPP10
434	Exc L4-5 RORB IL1RAPL2
435	Exc L4-5 RORB IL1RAPL2
436	Oli OPALIN
437	Mic P2RY12
438	OPC DOCK5
439	Mic P2RY12
440	Oli OPALIN
441	OPC DOCK5
442	Oli OPALIN
443	Oli OPALIN
444	Oli OPALIN
445	Ast GRM3
446	Oli OPALIN
447	Mic P2RY12
448	OPC DOCK5
449	OPC DOCK5
450	Oli OPALIN
451	Oli OPALIN
452	Oli OPALIN
453	Exc L4-5 RORB IL1RAPL2
454	Exc L4-5 RORB IL1RAPL2
455	Oli OPALIN
456	Oli OPALIN
457	Oli OPALIN
458	OPC DOCK5
459	Exc L4-5 RORB IL1RAPL2
460	Exc L4-5 RORB IL1RAPL2
461	Exc L4-5 RORB IL1RAPL2
462	OPC DOCK5
463	Oli OPALIN
464	Ast GRM3
465	Oli OPALIN
466	Exc L4-5 RORB IL1RAPL2
467	Mic P2RY12
468	Oli OPALIN
469	Oli OPALIN
470	Oli OPALIN
471	Exc L4-5 RORB IL1RAPL2
472	Exc L4-5 RORB IL1RAPL2
473	Mic P2RY12
474	Oli OPALIN
475	Ast DPP10
476	Exc L4-5 RORB IL1RAPL2
477	OPC DOCK5
478	Oli OPALIN
479	Oli OPALIN
480	Oli OPALIN
481	Mic P2RY12
482	OPC DOCK5
483	Oli OPALIN
484	Oli OPALIN
485	Oli OPALIN
486	Ast GRM3
487	Exc L4-5 RORB IL1RAPL2
488	Exc L4-5 RORB IL1RAPL2
489	Exc L4-5 RORB IL1RAPL2
490	Oli OPALIN
491	Oli OPALIN
492	Oli OPALIN
493	Oli OPALIN
494	Exc L4-5 RORB IL1RAPL2
495	Exc L4-5 RORB IL1RAPL2
496	Exc L4-5 RORB IL1RAPL2
497	Oli OPALIN
498	Exc L4-5 RORB IL1RAPL2
499	Oli OPALIN
500	Oli OPALIN
501	Ast GRM3
502	Ast DPP10
503	Oli OPALIN
504	Oli OPALIN
505	Oli OPALIN
506	Oli OPALIN
507	Ast GRM3
508	Oli OPALIN
509	Oli OPALIN
510	Oli OPALIN
511	Exc L4-5 RORB IL1RAPL2
512	Oli OPALIN
513	Oli OPALIN
514	Exc L4-5 RORB IL1RAPL2
515	Exc L4-5 RORB IL1RAPL2
516	Exc L4-5 RORB IL1RAPL2
517	Oli OPALIN
518	Oli OPALIN
519	Oli OPALIN
520	Exc L4-5 RORB IL1RAPL2
521	Oli OPALIN
522	Inh PVALB HTR4
523	Mic P2RY12
524	Mic P2RY12
525	OPC DOCK5
526	Oli OPALIN
527	Exc L4-5 RORB IL1RAPL2
528	Oli OPALIN
529	OPC DOCK5
530	Oli OPALIN
531	Oli OPALIN
532	Oli OPALIN
533	Exc L4-5 RORB IL1RAPL2
534	Exc L4-5 RORB IL1RAPL2
535	Inh L3-5 SST MAFB
536	Oli RASGRF1
537	Exc L4-5 RORB IL1RAPL2
538	Exc L4-5 RORB IL1RAPL2
539	OPC DOCK5
540	Oli OPALIN
541	OPC DOCK5
542	OPC DOCK5
543	Ast DPP10
544	Oli OPALIN
545	Oli OPALIN
546	Oli OPALIN
547	Mic P2RY12
548	Oli OPALIN
549	Oli OPALIN
550	Oli OPALIN
551	Oli OPALIN
552	Oli OPALIN
553	Exc L4-5 RORB IL1RAPL2
554	Oli OPALIN
555	Ast GRM3
556	Oli OPALIN
557	Mic P2RY12
558	Exc L4-5 RORB IL1RAPL2
559	Oli OPALIN
560	Ast GRM3
561	Exc L4-5 RORB IL1RAPL2
562	Oli OPALIN
563	Oli OPALIN
564	Exc L4-5 RORB IL1RAPL2
565	Mic P2RY12
566	Oli OPALIN
567	OPC DOCK5
568	OPC DOCK5
569	OPC DOCK5
570	Inh L3-5 SST MAFB
571	Exc L4-5 RORB IL1RAPL2
572	Oli OPALIN
573	OPC DOCK5
574	Oli OPALIN
575	Oli OPALIN
576	Oli OPALIN
577	Exc L4-5 RORB IL1RAPL2
578	Inh L3-5 SST MAFB
579	Exc L4-5 RORB IL1RAPL2
580	OPC DOCK5
581	Exc L4-5 RORB IL1RAPL2
582	Exc L4-5 RORB IL1RAPL2
583	Oli OPALIN
584	Oli OPALIN
585	Oli OPALIN
586	Exc L4-5 RORB IL1RAPL2
587	Oli OPALIN
588	Oli OPALIN
589	Oli OPALIN
590	Exc L4-5 RORB IL1RAPL2
591	Oli OPALIN
592	OPC DOCK5
593	Exc L4-5 RORB IL1RAPL2
594	Oli OPALIN
595	Exc L4-5 RORB IL1RAPL2
596	Exc L4-5 RORB IL1RAPL2
597	Oli OPALIN
598	Mic P2RY12
599	Oli OPALIN
600	Mic P2RY12
601	Oli OPALIN
602	Exc L4-5 RORB IL1RAPL2
603	Oli OPALIN
604	Oli OPALIN
605	OPC DOCK5
606	Oli OPALIN
607	Oli OPALIN
608	Oli OPALIN
609	Oli OPALIN
610	OPC DOCK5
611	OPC DOCK5
612	Oli OPALIN
613	Oli OPALIN
614	OPC DOCK5
615	Oli OPALIN
616	Exc L4-5 RORB IL1RAPL2
617	Oli OPALIN
618	Oli OPALIN
619	Exc L4-5 RORB IL1RAPL2
620	Oli OPALIN
621	Exc L4-5 RORB IL1RAPL2
622	Oli OPALIN
623	Oli OPALIN
624	Mic P2RY12
625	Exc L4-5 RORB IL1RAPL2
626	Ast GRM3
627	Oli OPALIN
628	Oli OPALIN
629	Oli OPALIN
630	Oli OPALIN
631	Exc L4-5 RORB IL1RAPL2
632	Exc L6 CT
633	Exc L4-5 RORB IL1RAPL2
634	Oli OPALIN
635	Oli OPALIN
636	OPC DOCK5
637	Exc L4-5 RORB IL1RAPL2
638	Exc L4-5 RORB IL1RAPL2
639	Exc L4-5 RORB IL1RAPL2
640	Oli OPALIN
641	Ast GRM3
642	Oli OPALIN
643	Oli OPALIN
644	Oli OPALIN
645	Oli OPALIN
646	Oli OPALIN
647	Oli OPALIN
648	Oli OPALIN
649	Oli OPALIN
650	Oli OPALIN
651	Exc L4-5 RORB IL1RAPL2
652	Ast GRM3
653	Oli OPALIN
654	Exc L4-5 RORB IL1RAPL2
655	Exc L4-5 RORB IL1RAPL2
656	Oli OPALIN
657	Ast GRM3
658	Oli RASGRF1
659	Inh PVALB CA8 (Chandelier)
660	Exc L4-5 RORB IL1RAPL2
661	Oli OPALIN
662	Oli OPALIN
663	Oli OPALIN
664	Oli OPALIN
665	Oli OPALIN
666	Exc L4-5 RORB IL1RAPL2
667	Oli OPALIN
668	Exc L4-5 RORB IL1RAPL2
669	Oli OPALIN
670	Exc L4-5 RORB IL1RAPL2
671	Exc L6 CT
672	Exc L4-5 RORB IL1RAPL2
673	Oli OPALIN
674	Oli OPALIN
675	Oli OPALIN
676	Exc L6 CT
677	Oli OPALIN
678	Mic P2RY12
679	Oli OPALIN
680	Exc L6 CT
681	Exc L4-5 RORB IL1RAPL2
682	Oli OPALIN
683	Oli OPALIN
684	Mic P2RY12
685	Ast GRM3
686	Oli OPALIN
687	Oli OPALIN
688	OPC DOCK5
689	Oli OPALIN
690	Exc L4-5 RORB IL1RAPL2
691	Oli OPALIN
692	Oli OPALIN
693	Exc L6 THEMIS NFIA
694	Oli OPALIN
695	Oli OPALIN
696	Exc L4-5 RORB IL1RAPL2
697	OPC DOCK5
698	Oli OPALIN
699	capEndo
700	Oli OPALIN
701	Mic P2RY12
702	Oli OPALIN
703	OPC DOCK5
704	Mic P2RY12
705	Oli OPALIN
706	Mic P2RY12
707	Oli OPALIN
708	Oli OPALIN
709	Oli OPALIN
710	Oli OPALIN
711	Exc L4-5 RORB IL1RAPL2
712	Exc L4-5 RORB IL1RAPL2
713	Oli OPALIN
714	Oli OPALIN
715	Oli OPALIN
716	OPC DOCK5
717	Oli OPALIN
718	OPC DOCK5
719	Oli OPALIN
720	Oli OPALIN
721	Oli OPALIN
722	Inh L3-5 SST MAFB
723	Oli OPALIN
724	Oli OPALIN
725	Exc L4-5 RORB IL1RAPL2
726	Ast DPP10
727	Exc L6 CT
728	Exc L4-5 RORB IL1RAPL2
729	Inh L3-5 SST MAFB
730	Oli OPALIN
731	Oli OPALIN
732	Mic P2RY12
733	Oli OPALIN
734	Oli OPALIN
735	Inh PVALB HTR4
736	Ast GRM3
737	Oli OPALIN
738	Oli OPALIN
739	Oli OPALIN
740	Oli OPALIN
741	Mic P2RY12
742	Mic P2RY12
743	Oli OPALIN
744	Oli OPALIN
745	Oli RASGRF1
746	Oli OPALIN
747	OPC DOCK5
748	Exc L4-5 RORB IL1RAPL2
749	Oli OPALIN
750	Oli OPALIN
751	Mic P2RY12
752	Oli OPALIN
753	Mic P2RY12
754	Mic P2RY12
755	Oli OPALIN
756	Oli OPALIN
757	Ast GRM3
758	Exc L4-5 RORB IL1RAPL2
759	OPC DOCK5
760	Oli OPALIN
761	Inh L3-5 SST MAFB
762	Oli OPALIN
763	Mic P2RY12
764	Ast GRM3
765	Oli OPALIN
766	Oli OPALIN
767	OPC DOCK5
768	Oli OPALIN
769	Oli OPALIN
770	OPC DOCK5
771	OPC DOCK5
772	Oli OPALIN
773	Oli OPALIN
774	Oli OPALIN
775	Oli OPALIN
776	Ast GRM3
777	Mic P2RY12
778	Mic P2RY12
779	Oli OPALIN
780	Oli OPALIN
781	Oli OPALIN
782	Oli OPALIN
783	Mic P2RY12
784	Oli OPALIN
785	Exc L6 THEMIS NFIA
786	Exc L4-5 RORB IL1RAPL2
787	Oli OPALIN
788	Oli OPALIN
789	Oli OPALIN
790	Oli OPALIN
791	Oli OPALIN
792	Ast GRM3
793	Exc L4-5 RORB IL1RAPL2
794	Oli OPALIN
795	Oli OPALIN
796	OPC DOCK5
797	OPC DOCK5
798	Oli OPALIN
799	Oli OPALIN
800	Oli OPALIN
801	Oli OPALIN
802	Oli OPALIN
803	Exc L4-5 RORB IL1RAPL2
804	Oli OPALIN
805	Exc L4-5 RORB IL1RAPL2
806	Oli OPALIN
807	Inh L3-5 SST MAFB
808	Ast GRM3
809	Exc L4-5 RORB IL1RAPL2
810	Exc L4-5 RORB IL1RAPL2
811	Exc L4-5 RORB IL1RAPL2
812	Oli OPALIN
813	Exc L6 THEMIS NFIA
814	Oli OPALIN
815	Oli OPALIN
816	Oli OPALIN
817	OPC DOCK5
818	Oli OPALIN
819	Exc L6 THEMIS NFIA
820	Ast GRM3
821	Oli OPALIN
822	Ast GRM3
823	OPC DOCK5
824	Ast GRM3
825	Oli OPALIN
826	Oli OPALIN
827	Inh L3-5 SST MAFB
828	Mic P2RY12
829	OPC DOCK5
830	Inh L3-5 SST MAFB
831	Mic P2RY12
832	Oli OPALIN
833	Oli OPALIN
834	Oli OPALIN
835	Exc L4-5 RORB IL1RAPL2
836	OPC DOCK5
837	Oli OPALIN
838	Oli OPALIN
839	Inh L3-5 SST MAFB
840	Exc L4-5 RORB IL1RAPL2
841	Oli OPALIN
842	OPC DOCK5
843	Oli OPALIN
844	Exc L6 CT
845	Ast GRM3
846	Exc L4-5 RORB IL1RAPL2
847	Oli OPALIN
848	Oli OPALIN
849	Oli OPALIN
850	Oli OPALIN
851	Exc L4-5 RORB IL1RAPL2
852	Oli OPALIN
853	Exc L4-5 RORB IL1RAPL2
854	Oli OPALIN
855	OPC DOCK5
856	Oli OPALIN
857	Oli OPALIN
858	Oli RASGRF1
859	Exc L4-5 RORB IL1RAPL2
860	Mic P2RY12
861	Oli OPALIN
862	Exc L4-5 RORB IL1RAPL2
863	Oli OPALIN
864	Oli OPALIN
865	Oli OPALIN
866	Oli OPALIN
867	Oli OPALIN
868	Oli OPALIN
869	Ast GRM3
870	Ast GRM3
871	Ast GRM3
872	Exc L4-5 RORB IL1RAPL2
873	Oli RASGRF1
874	OPC DOCK5
875	Oli OPALIN
876	Oli OPALIN
877	OPC DOCK5
878	Oli RASGRF1
879	Exc L6 CT
880	Oli OPALIN
881	Oli OPALIN
882	Oli OPALIN
883	Oli OPALIN
884	Oli RASGRF1
885	Oli OPALIN
886	Exc L4-5 RORB IL1RAPL2
887	Ast GRM3
888	Oli OPALIN
889	Mic P2RY12
890	Oli OPALIN
891	Oli OPALIN
892	Inh ENOX2 SPHKAP
893	Oli OPALIN
894	Oli OPALIN
895	Oli OPALIN
896	OPC DOCK5
897	Ast GRM3
898	Oli OPALIN
899	Oli OPALIN
900	Exc L4-5 RORB IL1RAPL2
901	Exc L4-5 RORB IL1RAPL2
902	Oli OPALIN
903	Exc L4-5 RORB IL1RAPL2
904	Oli OPALIN
905	Oli OPALIN
906	Oli OPALIN
907	Ast DPP10
908	Exc L6 CT
909	Oli OPALIN
910	Oli OPALIN
911	Exc L4-5 RORB IL1RAPL2
912	Exc L6 THEMIS NFIA
913	Oli OPALIN
914	Exc L4-5 RORB IL1RAPL2
915	Mic P2RY12
916	Ast GRM3
917	Exc L4-5 RORB IL1RAPL2
918	Oli OPALIN
919	Oli OPALIN
920	Exc L4-5 RORB IL1RAPL2
921	Exc L4-5 RORB IL1RAPL2
922	Mic P2RY12
923	Oli OPALIN
924	OPC DOCK5
925	OPC DOCK5
926	Oli OPALIN
927	Oli OPALIN
928	Exc L4-5 RORB IL1RAPL2
929	Oli RASGRF1
930	Mic P2RY12
931	Exc L4-5 RORB IL1RAPL2
932	Inh PVALB HTR4
933	Ast GRM3
934	Oli OPALIN
935	Oli OPALIN
936	OPC DOCK5
937	Oli OPALIN
938	Oli OPALIN
939	Exc L6 CT
940	Oli OPALIN
941	Exc L4-5 RORB IL1RAPL2
942	Ast GRM3
943	Exc L2-3 CBLN2 LINC02306
944	Oli OPALIN
945	Exc L4-5 RORB IL1RAPL2
946	Ast DPP10
947	Oli OPALIN
948	Exc L4-5 RORB IL1RAPL2
949	Exc L4-5 RORB IL1RAPL2
950	Mic P2RY12
951	Exc L4-5 RORB IL1RAPL2
952	OPC DOCK5
953	Oli OPALIN
954	Oli OPALIN
955	OPC DOCK5
956	Oli RASGRF1
957	Exc L6 THEMIS NFIA
958	Oli OPALIN
959	Oli OPALIN
960	OPC DOCK5
961	Oli OPALIN
962	Ast DPP10
963	Inh PVALB SULF1
964	Exc L4-5 RORB IL1RAPL2
965	Oli OPALIN
966	Exc L6 THEMIS NFIA
967	Oli OPALIN
968	OPC DOCK5
969	Oli OPALIN
970	Oli OPALIN
971	Oli OPALIN
972	OPC DOCK5
973	Oli OPALIN
974	Oli OPALIN
975	Exc L4-5 RORB GABRG1
976	Oli OPALIN
977	Mic P2RY12
978	Mic P2RY12
979	Exc L6 CT
980	Exc L4-5 RORB IL1RAPL2
981	Exc L6 THEMIS NFIA
982	Inh ENOX2 SPHKAP
983	OPC DOCK5
984	Exc L6 CT
985	Oli OPALIN
986	Oli OPALIN
987	Oli OPALIN
988	Oli OPALIN
989	Oli OPALIN
990	Inh L3-5 SST MAFB
991	Oli OPALIN
992	Oli OPALIN
993	Oli OPALIN
994	Oli OPALIN
995	Oli OPALIN
996	OPC DOCK5
997	Oli OPALIN
998	Ast GRM3
999	OPC DOCK5
1000	Exc L4-5 RORB IL1RAPL2
1001	Oli OPALIN
1002	OPC DOCK5
1003	Oli OPALIN
1004	Oli OPALIN
1005	Oli OPALIN
1006	Exc L4-5 RORB IL1RAPL2
1007	Oli OPALIN
1008	Exc L2-3 CBLN2 LINC02306
1009	Oli OPALIN
1010	Oli OPALIN
1011	Oli OPALIN
1012	Exc L4-5 RORB IL1RAPL2
1013	Mic P2RY12
1014	Oli OPALIN
1015	Exc L4-5 RORB IL1RAPL2
1016	Oli OPALIN
1017	Ast GRM3
1018	Exc L4-5 RORB IL1RAPL2
1019	Oli OPALIN
1020	Oli OPALIN
1021	Oli OPALIN
1022	Oli RASGRF1
1023	Mic P2RY12
1024	Oli OPALIN
1025	Exc L4-5 RORB IL1RAPL2
1026	Exc L6 CT
1027	Oli OPALIN
1028	Oli OPALIN
1029	Exc L4-5 RORB IL1RAPL2
1030	Oli OPALIN
1031	Oli OPALIN
1032	Oli OPALIN
1033	Exc L2-3 CBLN2 LINC02306
1034	Exc L4-5 RORB IL1RAPL2
1035	Oli OPALIN
1036	Ast GRM3
1037	Ast GRM3
1038	Exc L4-5 RORB IL1RAPL2
1039	OPC DOCK5
1040	Oli OPALIN
1041	Mic P2RY12
1042	Oli OPALIN
1043	Oli OPALIN
1044	Oli OPALIN
1045	Oli OPALIN
1046	OPC DOCK5
1047	Oli OPALIN
1048	Oli OPALIN
1049	Ast GRM3
1050	Exc L6 THEMIS NFIA
1051	Oli OPALIN
1052	Mic P2RY12
1053	Ast GRM3
1054	Exc L4-5 RORB IL1RAPL2
1055	Oli OPALIN
1056	Oli OPALIN
1057	Oli OPALIN
1058	Exc L4-5 RORB IL1RAPL2
1059	Ast GRM3
1060	Oli OPALIN
1061	Oli OPALIN
1062	OPC DOCK5
1063	Inh GPC5 RIT2
1064	OPC DOCK5
1065	Exc L4-5 RORB IL1RAPL2
1066	Inh L3-5 SST MAFB
1067	Exc L4-5 RORB IL1RAPL2
1068	Oli OPALIN
1069	Oli OPALIN
1070	Oli OPALIN
1071	Exc L4-5 RORB IL1RAPL2
1072	OPC DOCK5
1073	Exc L6 CT
1074	Exc L4-5 RORB IL1RAPL2
1075	Oli OPALIN
1076	Ast GRM3
1077	Mic P2RY12
1078	OPC DOCK5
1079	OPC DOCK5
1080	OPC DOCK5
1081	OPC DOCK5
1082	Oli OPALIN
1083	Exc L4-5 RORB IL1RAPL2
1084	Oli OPALIN
1085	Exc L4-5 RORB IL1RAPL2
1086	Ast GRM3
1087	Exc L6 THEMIS NFIA
1088	Oli OPALIN
1089	Exc L4-5 RORB IL1RAPL2
1090	Oli OPALIN
1091	Oli OPALIN
1092	Oli OPALIN
1093	Exc L4-5 RORB IL1RAPL2
1094	Exc L4-5 RORB IL1RAPL2
1095	Exc L4-5 RORB IL1RAPL2
1096	Oli OPALIN
1097	Exc L6 CT
1098	Oli OPALIN
1099	Oli OPALIN
1100	Oli OPALIN
1101	Oli OPALIN
1102	Oli OPALIN
1103	Exc L4-5 RORB GABRG1
1104	Ast GRM3
1105	Oli OPALIN
1106	Oli OPALIN
1107	Oli OPALIN
1108	Mic P2RY12
1109	Oli OPALIN
1110	Exc L4-5 RORB IL1RAPL2
1111	Oli OPALIN
1112	OPC DOCK5
1113	Oli OPALIN
1114	Oli OPALIN
1115	Exc L4-5 RORB IL1RAPL2
1116	Oli OPALIN
1117	Inh ENOX2 SPHKAP
1118	Oli OPALIN
1119	Exc L4-5 RORB IL1RAPL2
1120	Ast GRM3
1121	Exc L4-5 RORB IL1RAPL2
1122	Ast GRM3
1123	Oli OPALIN
1124	Oli OPALIN
1125	Exc L6 THEMIS NFIA
1126	Exc L2-3 CBLN2 LINC02306
1127	Oli OPALIN
1128	Oli OPALIN
1129	OPC DOCK5
1130	Oli OPALIN
1131	Oli OPALIN
1132	Oli OPALIN
1133	Oli OPALIN
1134	Oli OPALIN
1135	Exc L6 CT
1136	Exc L2-3 CBLN2 LINC02306
1137	Oli OPALIN
1138	Oli OPALIN
1139	Exc L4-5 RORB IL1RAPL2
1140	Oli OPALIN
1141	Exc L4-5 RORB IL1RAPL2
1142	Exc L4-5 RORB IL1RAPL2
1143	Exc L6 THEMIS NFIA
1144	OPC DOCK5
1145	Oli RASGRF1
1146	Oli RASGRF1
1147	Oli OPALIN
1148	OPC DOCK5
1149	Oli RASGRF1
1150	OPC DOCK5
1151	Mic P2RY12
1152	Oli OPALIN
1153	OPC DOCK5
1154	Mic P2RY12
1155	Ast GRM3
1156	Ast GRM3
1157	Oli OPALIN
1158	Exc L6b
1159	Oli OPALIN
1160	Oli OPALIN
1161	Oli OPALIN
1162	Oli OPALIN
1163	Oli OPALIN
1164	Mic P2RY12
1165	Oli OPALIN
1166	OPC DOCK5
1167	Exc L4-5 RORB IL1RAPL2
1168	Oli OPALIN
1169	Exc L4-5 RORB IL1RAPL2
1170	Oli OPALIN
1171	Inh PVALB SULF1
1172	Exc L2-3 CBLN2 LINC02306
1173	Mic P2RY12
1174	Oli OPALIN
1175	Oli OPALIN
1176	Oli RASGRF1
1177	Oli OPALIN
1178	OPC DOCK5
1179	Oli OPALIN
1180	Inh PVALB SULF1
1181	Oli OPALIN
1182	Oli OPALIN
1183	Oli OPALIN
1184	Oli OPALIN
1185	Oli OPALIN
1186	Exc L6 THEMIS NFIA
1187	Exc L4-5 RORB IL1RAPL2
1188	Oli OPALIN
1189	Exc L6 THEMIS NFIA
1190	Inh PVALB HTR4
1191	Oli OPALIN
1192	Exc L4-5 RORB IL1RAPL2
1193	Inh RYR3 TSHZ2
1194	Exc L4-5 RORB IL1RAPL2
1195	Mic P2RY12
1196	OPC DOCK5
1197	Exc L4-5 RORB IL1RAPL2
1198	Oli OPALIN
1199	Exc L4-5 RORB IL1RAPL2
1200	Exc L4-5 RORB IL1RAPL2
1201	Oli OPALIN
1202	Oli OPALIN
1203	Exc L4-5 RORB IL1RAPL2
1204	Exc L4-5 RORB IL1RAPL2
1205	Oli OPALIN
1206	OPC DOCK5
1207	OPC DOCK5
1208	Oli OPALIN
1209	Ast DPP10
1210	Oli RASGRF1
1211	Exc L6 CT
1212	Oli OPALIN
1213	Oli OPALIN
1214	Oli OPALIN
1215	Oli OPALIN
1216	Inh PVALB SULF1
1217	Oli OPALIN
1218	Inh L3-5 SST MAFB
1219	Exc L4-5 RORB IL1RAPL2
1220	Oli OPALIN
1221	Exc L4-5 RORB IL1RAPL2
1222	Exc L4-5 RORB IL1RAPL2
1223	Inh RYR3 TSHZ2
1224	Exc L4-5 RORB IL1RAPL2
1225	Oli OPALIN
1226	Exc L6 CT
1227	Inh RYR3 TSHZ2
1228	Oli RASGRF1
1229	Oli OPALIN
1230	Oli OPALIN
1231	Mic P2RY12
1232	Oli OPALIN
1233	Oli OPALIN
1234	Oli OPALIN
1235	OPC DOCK5
1236	OPC DOCK5
1237	Oli OPALIN
1238	OPC DOCK5
1239	Oli OPALIN
1240	Exc L4-5 RORB IL1RAPL2
1241	Oli RASGRF1
1242	Oli OPALIN
1243	OPC DOCK5
1244	Oli OPALIN
1245	Oli OPALIN
1246	Oli OPALIN
1247	Exc L4-5 RORB IL1RAPL2
1248	Mic P2RY12
1249	Oli OPALIN
1250	Ast DPP10
1251	Inh ENOX2 SPHKAP
1252	Exc L6 CT
1253	Exc L4-5 RORB IL1RAPL2
1254	Oli OPALIN
1255	Exc L6 THEMIS NFIA
1256	Oli OPALIN
1257	Inh PVALB CA8 (Chandelier)
1258	Oli OPALIN
1259	Exc L2-3 CBLN2 LINC02306
1260	Ast DPP10
1261	Oli OPALIN
1262	OPC DOCK5
1263	Ast GRM3
1264	Mic P2RY12
1265	Exc L4-5 RORB IL1RAPL2
1266	Exc L4-5 RORB IL1RAPL2
1267	Oli RASGRF1
1268	Exc L4-5 RORB IL1RAPL2
1269	Exc L4-5 RORB IL1RAPL2
1270	Oli OPALIN
1271	Exc L6 THEMIS NFIA
1272	Exc L4-5 RORB IL1RAPL2
1273	Exc L4-5 RORB IL1RAPL2
1274	Exc L4-5 RORB IL1RAPL2
1275	Inh LAMP5 NRG1 (Rosehip)
1276	Oli OPALIN
1277	Oli OPALIN
1278	OPC DOCK5
1279	Exc L6 CT
1280	Oli OPALIN
1281	Oli OPALIN
1282	OPC DOCK5
1283	Inh L3-5 SST MAFB
1284	Oli OPALIN
1285	Oli OPALIN
1286	Exc L6 CT
1287	Oli OPALIN
1288	Inh RYR3 TSHZ2
1289	Inh ENOX2 SPHKAP
1290	Ast GRM3
1291	Inh ENOX2 SPHKAP
1292	Exc L6b
1293	Oli OPALIN
1294	Oli OPALIN
1295	Oli OPALIN
1296	Exc L6 THEMIS NFIA
1297	Inh PVALB HTR4
1298	Oli OPALIN
1299	Oli OPALIN
1300	Mic P2RY12
1301	Exc L4-5 RORB GABRG1
1302	Oli OPALIN
1303	Oli OPALIN
1304	Inh L3-5 SST MAFB
1305	Oli OPALIN
1306	Exc L4-5 RORB IL1RAPL2
1307	Exc L4-5 RORB GABRG1
1308	Oli OPALIN
1309	Exc L4-5 RORB IL1RAPL2
1310	OPC DOCK5
1311	Exc L4-5 RORB IL1RAPL2
1312	Exc L6 CT
1313	Oli OPALIN
1314	Ast GRM3
1315	Oli OPALIN
1316	Oli OPALIN
1317	Oli OPALIN
1318	Oli OPALIN
1319	Oli OPALIN
1320	Oli OPALIN
1321	Oli OPALIN
1322	Oli OPALIN
1323	Oli OPALIN
1324	Exc L4-5 RORB IL1RAPL2
1325	Exc L4-5 RORB IL1RAPL2
1326	Oli OPALIN
1327	Oli OPALIN
1328	Oli OPALIN
1329	Oli OPALIN
1330	Oli OPALIN
1331	Oli OPALIN
1332	OPC DOCK5
1333	Oli OPALIN
1334	Oli OPALIN
1335	Exc L6 THEMIS NFIA
1336	Exc L4-5 RORB IL1RAPL2
1337	Exc L6 THEMIS NFIA
1338	Oli OPALIN
1339	Oli OPALIN
1340	Mic P2RY12
1341	Exc L4-5 RORB IL1RAPL2
1342	Mic P2RY12
1343	Ast GRM3
1344	Oli OPALIN
1345	OPC DOCK5
1346	Oli OPALIN
1347	Exc L6 THEMIS NFIA
1348	Oli OPALIN
1349	Oli OPALIN
1350	Oli OPALIN
1351	Oli OPALIN
1352	Oli OPALIN
1353	Mic P2RY12
1354	Oli RASGRF1
1355	Exc L4-5 RORB IL1RAPL2
1356	Oli OPALIN
1357	Exc L4-5 RORB IL1RAPL2
1358	Oli OPALIN
1359	Oli OPALIN
1360	Oli OPALIN
1361	Oli OPALIN
1362	Exc L4-5 RORB IL1RAPL2
1363	Oli OPALIN
1364	Oli OPALIN
1365	Ast GRM3
1366	Mic P2RY12
1367	Mic P2RY12
1368	OPC DOCK5
1369	Oli RASGRF1
1370	Oli OPALIN
1371	Oli OPALIN
1372	Oli OPALIN
1373	Oli OPALIN
1374	Oli OPALIN
1375	Exc L4-5 RORB IL1RAPL2
1376	Ast DPP10
1377	Oli OPALIN
1378	OPC DOCK5
1379	Mic P2RY12
1380	Oli OPALIN
1381	OPC DOCK5
1382	Oli OPALIN
1383	Oli OPALIN
1384	Exc L6 CT
1385	Oli OPALIN
1386	Exc L6 CT
1387	Oli OPALIN
1388	Ast DPP10
1389	Oli OPALIN
1390	Oli OPALIN
1391	Mic P2RY12
1392	Inh L3-5 SST MAFB
1393	Oli OPALIN
1394	Oli OPALIN
1395	OPC DOCK5
1396	OPC DOCK5
1397	Exc L4-5 RORB IL1RAPL2
1398	Oli OPALIN
1399	Oli OPALIN
1400	Exc L4-5 RORB IL1RAPL2
1401	Oli OPALIN
1402	Oli OPALIN
1403	Oli OPALIN
1404	Inh RYR3 TSHZ2
1405	Exc L6 CT
1406	Oli OPALIN
1407	Exc L6 CT
1408	Inh PVALB HTR4
1409	Exc L4-5 RORB IL1RAPL2
1410	Oli OPALIN
1411	Oli OPALIN
1412	Exc L4-5 RORB IL1RAPL2
1413	Exc L4-5 RORB IL1RAPL2
1414	Ast GRM3
1415	Ast GRM3
1416	Oli RASGRF1
1417	Mic P2RY12
1418	Oli OPALIN
1419	Oli OPALIN
1420	Oli OPALIN
1421	Mic P2RY12
1422	Oli OPALIN
1423	Exc L6 THEMIS NFIA
1424	Mic P2RY12
1425	Oli OPALIN
1426	Oli OPALIN
1427	Oli OPALIN
1428	Exc L4-5 RORB IL1RAPL2
1429	Oli OPALIN
1430	OPC DOCK5
1431	Oli OPALIN
1432	Exc L6 THEMIS NFIA
1433	Oli OPALIN
1434	Inh PVALB HTR4
1435	Oli RASGRF1
1436	Oli OPALIN
1437	Oli OPALIN
1438	Exc L4-5 RORB IL1RAPL2
1439	Oli OPALIN
1440	Oli OPALIN
1441	Exc L6 CT
1442	Exc L4-5 RORB IL1RAPL2
1443	Exc L4-5 RORB IL1RAPL2
1444	OPC DOCK5
1445	Inh PVALB HTR4
1446	Oli OPALIN
1447	Oli OPALIN
1448	Exc L4-5 RORB IL1RAPL2
1449	Ast GRM3
1450	Oli OPALIN
1451	Oli OPALIN
1452	Oli OPALIN
1453	Exc L4-5 RORB IL1RAPL2
1454	Oli RASGRF1
1455	Ast GRM3
1456	Oli OPALIN
1457	Oli OPALIN
1458	Oli OPALIN
1459	Oli OPALIN
1460	Oli OPALIN
1461	Oli OPALIN
1462	Inh PVALB HTR4
1463	Exc L4-5 RORB IL1RAPL2
1464	OPC DOCK5
1465	Inh GPC5 RIT2
1466	Oli RASGRF1
1467	Oli OPALIN
1468	Oli OPALIN
1469	Exc L6 THEMIS NFIA
1470	Oli OPALIN
1471	Ast GRM3
1472	Oli OPALIN
1473	Exc L6 THEMIS NFIA
1474	Oli OPALIN
1475	Oli OPALIN
1476	Oli OPALIN
1477	OPC DOCK5
1478	Oli OPALIN
1479	Oli OPALIN
1480	OPC DOCK5
1481	Ast GRM3
1482	Oli OPALIN
1483	Oli OPALIN
1484	Exc L2-3 CBLN2 LINC02306
1485	Oli OPALIN
1486	Exc L4-5 RORB IL1RAPL2
1487	Mic P2RY12
1488	Exc L4-5 RORB GABRG1
1489	Exc L6 THEMIS NFIA
1490	Oli RASGRF1
1491	OPC DOCK5
1492	Exc L4-5 RORB IL1RAPL2
1493	Oli OPALIN
1494	Oli OPALIN
1495	Oli OPALIN
1496	Oli OPALIN
1497	Oli OPALIN
1498	OPC DOCK5
1499	Exc L4-5 RORB IL1RAPL2
1500	Oli OPALIN
1501	Oli OPALIN
1502	Exc L4-5 RORB IL1RAPL2
1503	Oli OPALIN
1504	OPC DOCK5
1505	Oli OPALIN
1506	Oli OPALIN
1507	OPC DOCK5
1508	Oli OPALIN
1509	Oli OPALIN
1510	Exc L4-5 RORB IL1RAPL2
1511	Exc L4-5 RORB IL1RAPL2
1512	Exc L4-5 RORB IL1RAPL2
1513	Oli OPALIN
1514	Inh PVALB HTR4
1515	Exc L6 THEMIS NFIA
1516	Oli OPALIN
1517	Exc L4-5 RORB IL1RAPL2
1518	Exc L2-3 CBLN2 LINC02306
1519	OPC DOCK5
1520	Inh L3-5 SST MAFB
1521	Exc L6 THEMIS NFIA
1522	Exc L4-5 RORB GABRG1
1523	Mic P2RY12
1524	Oli OPALIN
1525	OPC DOCK5
1526	Exc L6 THEMIS NFIA
1527	Inh L3-5 SST MAFB
1528	Mic P2RY12
1529	Oli OPALIN
1530	Oli OPALIN
1531	Oli OPALIN
1532	OPC DOCK5
1533	Oli OPALIN
1534	Inh VIP ABI3BP
1535	Oli OPALIN
1536	Oli OPALIN
1537	Oli OPALIN
1538	Exc L6 THEMIS NFIA
1539	Oli OPALIN
1540	Exc L4-5 RORB IL1RAPL2
1541	Oli OPALIN
1542	Exc L6 THEMIS NFIA
1543	Mic P2RY12
1544	OPC DOCK5
1545	Ast GRM3
1546	Exc L4-5 RORB IL1RAPL2
1547	Mic P2RY12
1548	Exc L6 THEMIS NFIA
1549	Oli OPALIN
1550	Exc L4-5 RORB IL1RAPL2
1551	Oli OPALIN
1552	Inh RYR3 TSHZ2
1553	Mic P2RY12
1554	Oli OPALIN
1555	Exc L4-5 RORB IL1RAPL2
1556	Oli RASGRF1
1557	Mic P2RY12
1558	Exc L4-5 RORB IL1RAPL2
1559	Oli OPALIN
1560	Oli OPALIN
1561	Exc L4-5 RORB IL1RAPL2
1562	Oli OPALIN
1563	Exc L4-5 RORB IL1RAPL2
1564	Mic P2RY12
1565	Oli OPALIN
1566	Exc L4-5 RORB IL1RAPL2
1567	Mic P2RY12
1568	Oli OPALIN
1569	OPC DOCK5
1570	Inh ENOX2 SPHKAP
1571	Oli OPALIN
1572	Oli OPALIN
1573	Oli OPALIN
1574	Ast GRM3
1575	Oli OPALIN
1576	Mic P2RY12
1577	Mic P2RY12
1578	Mic P2RY12
1579	Mic P2RY12
1580	Exc L4-5 RORB IL1RAPL2
1581	Exc L4-5 RORB IL1RAPL2
1582	Mic P2RY12
1583	Oli OPALIN
1584	Inh L3-5 SST MAFB
1585	Exc L6 THEMIS NFIA
1586	Oli OPALIN
1587	Inh L3-5 SST MAFB
1588	Oli OPALIN
1589	Ast GRM3
1590	Exc L4-5 RORB IL1RAPL2
1591	Oli OPALIN
1592	OPC DOCK5
1593	Oli OPALIN
1594	Exc L4-5 RORB IL1RAPL2
1595	Oli OPALIN
1596	Exc L4-5 RORB IL1RAPL2
1597	Oli OPALIN
1598	Exc L4-5 RORB IL1RAPL2
1599	Exc L2-3 CBLN2 LINC02306
1600	Inh LAMP5 NRG1 (Rosehip)
1601	Oli OPALIN
1602	OPC DOCK5
1603	Oli OPALIN
1604	Oli OPALIN
1605	Ast GRM3
1606	Oli OPALIN
1607	Exc L4-5 RORB IL1RAPL2
1608	Ast GRM3
1609	Oli OPALIN
1610	Oli OPALIN
1611	Oli OPALIN
1612	Exc L4-5 RORB IL1RAPL2
1613	Oli OPALIN
1614	Oli OPALIN
1615	OPC DOCK5
1616	Exc L4-5 RORB IL1RAPL2
1617	Exc L4-5 RORB IL1RAPL2
1618	Exc L4-5 RORB IL1RAPL2
1619	Oli OPALIN
1620	OPC DOCK5
1621	Oli OPALIN
1622	Oli OPALIN
1623	Exc L2-3 CBLN2 LINC02306
1624	Exc L4-5 RORB IL1RAPL2
1625	Oli OPALIN
1626	Oli OPALIN
1627	Ast DPP10
1628	Inh PVALB HTR4
1629	Ast GRM3
1630	Exc L4-5 RORB IL1RAPL2
1631	Oli OPALIN
1632	Inh RYR3 TSHZ2
1633	OPC DOCK5
1634	Oli OPALIN
1635	Ast GRM3
1636	Oli OPALIN
1637	Oli OPALIN
1638	Oli OPALIN
1639	Exc L6 CT
1640	Oli OPALIN
1641	Mic P2RY12
1642	Oli RASGRF1
1643	Ast GRM3
1644	Exc L4-5 RORB IL1RAPL2
1645	Mic P2RY12
1646	Ast GRM3
1647	Oli OPALIN
1648	Exc L6 CT
1649	Oli OPALIN
1650	Oli OPALIN
1651	Oli OPALIN
1652	Exc L6 CT
1653	Oli RASGRF1
1654	Mic P2RY12
1655	Oli OPALIN
1656	Exc L4-5 RORB IL1RAPL2
1657	Oli OPALIN
1658	Oli OPALIN
1659	Oli OPALIN
1660	Exc L6 THEMIS NFIA
1661	Exc L6 THEMIS NFIA
1662	Oli OPALIN
1663	Oli OPALIN
1664	OPC DOCK5
1665	Ast GRM3
1666	Exc L4-5 RORB IL1RAPL2
1667	Mic P2RY12
1668	Exc L4-5 RORB IL1RAPL2
1669	Inh PVALB HTR4
1670	Oli OPALIN
1671	Oli OPALIN
1672	Oli OPALIN
1673	Oli OPALIN
1674	Exc L4-5 RORB IL1RAPL2
1675	Oli OPALIN
1676	Exc L4-5 RORB IL1RAPL2
1677	Exc L4-5 RORB IL1RAPL2
1678	OPC DOCK5
1679	Exc L4-5 RORB GABRG1
1680	Oli OPALIN
1681	Exc L6 THEMIS NFIA
1682	Inh ENOX2 SPHKAP
1683	Mic P2RY12
1684	Oli OPALIN
1685	Oli OPALIN
1686	OPC DOCK5
1687	Exc L4-5 RORB IL1RAPL2
1688	Inh L3-5 SST MAFB
1689	Oli OPALIN
1690	Inh L3-5 SST MAFB
1691	Oli OPALIN
1692	Inh RYR3 TSHZ2
1693	Exc L4-5 RORB IL1RAPL2
1694	Oli OPALIN
1695	Exc L6 THEMIS NFIA
1696	Ast GRM3
1697	Exc L4-5 RORB IL1RAPL2
1698	Exc L6 CT
1699	Oli OPALIN
1700	Ast GRM3
1701	Oli OPALIN
1702	Oli OPALIN
1703	Exc L6 THEMIS NFIA
1704	Oli OPALIN
1705	Exc L4-5 RORB IL1RAPL2
1706	Mic P2RY12
1707	Oli OPALIN
1708	Exc L6 THEMIS NFIA
1709	Oli RASGRF1
1710	Inh LAMP5 NRG1 (Rosehip)
1711	OPC DOCK5
1712	Exc L4-5 RORB IL1RAPL2
1713	Oli OPALIN
1714	Exc L2-3 CBLN2 LINC02306
1715	Mic P2RY12
1716	OPC DOCK5
1717	Exc L2-3 CBLN2 LINC02306
1718	Oli RASGRF1
1719	OPC DOCK5
1720	Oli OPALIN
1721	Mic P2RY12
1722	Oli OPALIN
1723	Ast GRM3
1724	Inh ENOX2 SPHKAP
1725	Oli OPALIN
1726	Ast GRM3
1727	Ast DPP10
1728	Oli OPALIN
1729	Inh L3-5 SST MAFB
1730	Oli OPALIN
1731	Exc L4-5 RORB IL1RAPL2
1732	Exc L4-5 RORB IL1RAPL2
1733	Oli RASGRF1
1734	Exc L4-5 RORB IL1RAPL2
1735	Mic P2RY12
1736	Oli OPALIN
1737	Exc L4-5 RORB IL1RAPL2
1738	Oli OPALIN
1739	Exc L6 CT
1740	Oli OPALIN
1741	Oli OPALIN
1742	Mic P2RY12
1743	Oli OPALIN
1744	Oli OPALIN
1745	Oli OPALIN
1746	Inh PVALB HTR4
1747	Exc L4-5 RORB IL1RAPL2
1748	Oli OPALIN
1749	OPC DOCK5
1750	Exc L6 THEMIS NFIA
1751	Oli OPALIN
1752	Oli OPALIN
1753	OPC DOCK5
1754	Inh PVALB HTR4
1755	Oli OPALIN
1756	Oli OPALIN
1757	Oli OPALIN
1758	Oli OPALIN
1759	Inh L3-5 SST MAFB
1760	Exc L2-3 CBLN2 LINC02306
1761	Exc L6 CT
1762	Exc L4-5 RORB IL1RAPL2
1763	Oli OPALIN
1764	Oli OPALIN
1765	Inh PVALB HTR4
1766	Oli OPALIN
1767	Oli OPALIN
1768	Inh L3-5 SST MAFB
1769	Oli OPALIN
1770	Oli OPALIN
1771	Oli OPALIN
1772	Mic P2RY12
1773	Oli OPALIN
1774	Mic P2RY12
1775	Inh RYR3 TSHZ2
1776	Exc L4-5 RORB IL1RAPL2
1777	Oli OPALIN
1778	Oli OPALIN
1779	OPC DOCK5
1780	Exc L2-3 CBLN2 LINC02306
1781	Mic P2RY12
1782	Exc L4-5 RORB IL1RAPL2
1783	Ast DPP10
1784	Mic P2RY12
1785	Mic P2RY12
1786	Exc L4-5 RORB IL1RAPL2
1787	Oli OPALIN
1788	Oli OPALIN
1789	Oli OPALIN
1790	Exc L6 THEMIS NFIA
1791	Exc L2-3 CBLN2 LINC02306
1792	Mic P2RY12
1793	Oli OPALIN
1794	Oli OPALIN
1795	Exc L4-5 RORB IL1RAPL2
1796	Oli OPALIN
1797	Oli OPALIN
1798	Oli OPALIN
1799	Oli OPALIN
1800	Oli OPALIN
1801	Oli OPALIN
1802	Oli OPALIN
1803	OPC DOCK5
1804	Mic P2RY12
1805	Mic P2RY12
1806	Exc L4-5 RORB IL1RAPL2
1807	Exc L4-5 RORB IL1RAPL2
1808	Oli OPALIN
1809	Exc L4-5 RORB IL1RAPL2
1810	Ast GRM3
1811	Oli OPALIN
1812	OPC DOCK5
1813	Inh PVALB HTR4
1814	Exc L4-5 RORB IL1RAPL2
1815	Inh L3-5 SST MAFB
1816	Oli OPALIN
1817	Oli OPALIN
1818	Exc L6 CT
1819	Oli OPALIN
1820	Exc L4-5 RORB IL1RAPL2
1821	OPC DOCK5
1822	Ast GRM3
1823	Oli OPALIN
1824	Oli OPALIN
1825	Oli OPALIN
1826	Oli OPALIN
1827	Oli OPALIN
1828	Inh PVALB HTR4
1829	Exc L4-5 RORB IL1RAPL2
1830	Inh L3-5 SST MAFB
1831	Exc L6 THEMIS NFIA
1832	Oli OPALIN
1833	Exc L6 THEMIS NFIA
1834	Mic P2RY12
1835	Exc L6 THEMIS NFIA
1836	Exc L2-3 CBLN2 LINC02306
1837	Ast GRM3
1838	Exc L4-5 RORB IL1RAPL2
1839	Oli OPALIN
1840	Oli OPALIN
1841	Oli OPALIN
1842	OPC DOCK5
1843	Oli OPALIN
1844	Ast DPP10
1845	Oli OPALIN
1846	Oli OPALIN
1847	Exc L6 CT
1848	OPC DOCK5
1849	Exc L4-5 RORB IL1RAPL2
1850	Exc L4-5 RORB IL1RAPL2
1851	Oli OPALIN
1852	Oli OPALIN
1853	Inh L3-5 SST MAFB
1854	Ast GRM3
1855	Oli OPALIN
1856	Exc L6 CT
1857	OPC DOCK5
1858	Oli OPALIN
1859	OPC DOCK5
1860	Exc L4-5 RORB IL1RAPL2
1861	Oli OPALIN
1862	Exc L4-5 RORB GABRG1
1863	Inh L3-5 SST MAFB
1864	Exc L6 CT
1865	Exc L4-5 RORB GABRG1
1866	Exc L4-5 RORB IL1RAPL2
1867	Exc L6 THEMIS NFIA
1868	Exc L4-5 RORB IL1RAPL2
1869	Oli OPALIN
1870	Oli OPALIN
1871	Exc L4-5 RORB IL1RAPL2
1872	OPC DOCK5
1873	Inh PVALB CA8 (Chandelier)
1874	Oli OPALIN
1875	Oli OPALIN
1876	Inh PVALB HTR4
1877	OPC DOCK5
1878	Oli OPALIN
1879	Oli OPALIN
1880	Oli OPALIN
1881	Mic P2RY12
1882	Oli OPALIN
1883	Oli OPALIN
1884	Oli OPALIN
1885	Oli OPALIN
1886	OPC DOCK5
1887	OPC DOCK5
1888	Oli OPALIN
1889	Oli OPALIN
1890	Exc L4-5 RORB IL1RAPL2
1891	Exc L4-5 RORB IL1RAPL2
1892	Oli OPALIN
1893	Oli OPALIN
1894	Mic P2RY12
1895	Ast GRM3
1896	Oli OPALIN
1897	Exc L6 THEMIS NFIA
1898	Oli OPALIN
1899	Oli OPALIN
1900	Oli OPALIN
1901	Mic P2RY12
1902	OPC DOCK5
1903	Mic P2RY12
1904	Oli OPALIN
1905	Exc L4-5 RORB IL1RAPL2
1906	Oli OPALIN
1907	Inh PVALB HTR4
1908	OPC DOCK5
1909	Mic P2RY12
1910	Oli OPALIN
1911	Oli OPALIN
1912	Mic P2RY12
1913	Ast GRM3
1914	Oli OPALIN
1915	Exc L6 THEMIS NFIA
1916	Ast GRM3
1917	Oli OPALIN
1918	Exc L6 CT
1919	Exc L4-5 RORB IL1RAPL2
1920	Oli OPALIN
1921	Exc L2-3 CBLN2 LINC02306
1922	Exc L4-5 RORB IL1RAPL2
1923	Oli OPALIN
1924	Oli OPALIN
1925	OPC DOCK5
1926	Ast DPP10
1927	Oli RASGRF1
1928	Oli OPALIN
1929	Oli OPALIN
1930	Oli OPALIN
1931	Oli OPALIN
1932	Inh RYR3 TSHZ2
1933	Oli RASGRF1
1934	Oli RASGRF1
1935	Oli OPALIN
1936	Exc L2-3 CBLN2 LINC02306
1937	Mic P2RY12
1938	Oli OPALIN
1939	Inh ENOX2 SPHKAP
1940	Oli OPALIN
1941	Oli OPALIN
1942	Oli OPALIN
1943	Oli OPALIN
1944	Inh L3-5 SST MAFB
1945	Exc L6 THEMIS NFIA
1946	Oli OPALIN
1947	Ast GRM3
1948	Exc L6 THEMIS NFIA
1949	Exc L4-5 RORB IL1RAPL2
1950	OPC DOCK5
1951	Oli OPALIN
1952	Ast GRM3
1953	OPC DOCK5
1954	OPC DOCK5
1955	Exc L6 CT
1956	Oli OPALIN
1957	Oli OPALIN
1958	Exc L2-3 CBLN2 LINC02306
1959	Oli OPALIN
1960	Oli OPALIN
1961	Exc L6 THEMIS NFIA
1962	Oli OPALIN
1963	Oli OPALIN
1964	Exc L6 THEMIS NFIA
1965	Inh L3-5 SST MAFB
1966	Oli OPALIN
1967	Oli OPALIN
1968	Oli OPALIN
1969	Oli OPALIN
1970	Oli OPALIN
1971	Exc L4-5 RORB IL1RAPL2
1972	Exc L6 THEMIS NFIA
1973	Oli OPALIN
1974	Ast DPP10
1975	Exc L6 THEMIS NFIA
1976	OPC DOCK5
1977	Inh ENOX2 SPHKAP
1978	Oli OPALIN
1979	Oli OPALIN
1980	Exc L6 THEMIS NFIA
1981	Oli OPALIN
1982	Inh LAMP5 NRG1 (Rosehip)
1983	Exc L4-5 RORB IL1RAPL2
1984	Exc L4-5 RORB IL1RAPL2
1985	Oli OPALIN
1986	Exc L4-5 RORB IL1RAPL2
1987	Oli OPALIN
1988	Oli OPALIN
1989	Oli OPALIN
1990	Mic P2RY12
1991	Exc L6 CT
1992	Oli OPALIN
1993	Mic P2RY12
1994	Ast GRM3
1995	Exc L4-5 RORB IL1RAPL2
1996	OPC DOCK5
1997	Ast GRM3
1998	Mic P2RY12
1999	Exc L4-5 RORB IL1RAPL2
[truncated: 22,437 more rows]
