# Supplementary material for: Interpretable deep generative ensemble learning for single-cell omics with Hydra
Source: Mol Syst Biol. 2026 Apr 11;22(7):1161–79. doi: 10.1038/s44320-026-00208-7 (PMC13328726; doi:10.1038/s44320-026-00208-7)
Supplement: Supplementary file 6 — Source data Fig. 5 [file 44320_2026_208_MOESM6_ESM.zip › SD figure 5/5C/HealthyReference/cell_type_predicted_scMoMat.csv]

	x
1	Oli OPALIN
2	Oli OPALIN
3	Oli OPALIN
4	Exc L2-3 CBLN2 LINC02306
5	Oli OPALIN
6	Mic P2RY12
7	OPC DOCK5
8	Oli OPALIN
9	Oli OPALIN
10	Oli OPALIN
11	Exc L2-3 CBLN2 LINC02306
12	Exc L6 THEMIS NFIA
13	Mic P2RY12
14	Oli OPALIN
15	Ast GRM3
16	Inh PVALB HTR4
17	Exc L6 THEMIS NFIA
18	OPC DOCK5
19	Oli OPALIN
20	Oli OPALIN
21	Oli OPALIN
22	OPC DOCK5
23	Oli OPALIN
24	Oli OPALIN
25	Mic P2RY12
26	Oli OPALIN
27	Oli OPALIN
28	Mic P2RY12
29	Exc L6 THEMIS NFIA
30	Oli OPALIN
31	Oli OPALIN
32	OPC DOCK5
33	Oli OPALIN
34	Oli OPALIN
35	Oli OPALIN
36	Exc L2-3 CBLN2 LINC02306
37	Mic P2RY12
38	OPC DOCK5
39	OPC DOCK5
40	Oli OPALIN
41	Exc L6 THEMIS NFIA
42	OPC DOCK5
43	Oli OPALIN
44	Oli OPALIN
45	Oli OPALIN
46	Inh PVALB HTR4
47	Exc L6 THEMIS NFIA
48	Oli OPALIN
49	Mic P2RY12
50	Inh PVALB HTR4
51	Ast DPP10
52	Oli OPALIN
53	Inh PVALB HTR4
54	Exc L6 THEMIS NFIA
55	Mic P2RY12
56	Ast GRM3
57	Mic P2RY12
58	Inh L3-5 SST MAFB
59	Oli OPALIN
60	Oli OPALIN
61	Mic P2RY12
62	OPC DOCK5
63	OPC DOCK5
64	Exc L6 THEMIS NFIA
65	Oli OPALIN
66	OPC DOCK5
67	Exc L2-3 CBLN2 LINC02306
68	Oli OPALIN
69	Oli OPALIN
70	Oli OPALIN
71	Mic P2RY12
72	Oli OPALIN
73	Oli OPALIN
74	OPC DOCK5
75	OPC DOCK5
76	Exc L2-3 CBLN2 LINC02306
77	Mic P2RY12
78	OPC DOCK5
79	Oli OPALIN
80	Mic P2RY12
81	Oli OPALIN
82	Oli OPALIN
83	Oli OPALIN
84	Mic P2RY12
85	Mic P2RY12
86	Mic P2RY12
87	Oli OPALIN
88	Oli OPALIN
89	Mic P2RY12
90	Oli OPALIN
91	Exc L4-5 RORB IL1RAPL2
92	Oli OPALIN
93	OPC DOCK5
94	OPC DOCK5
95	Ast DPP10
96	Oli OPALIN
97	Oli OPALIN
98	OPC DOCK5
99	Oli OPALIN
100	Oli OPALIN
101	Oli OPALIN
102	Oli OPALIN
103	Oli OPALIN
104	Oli OPALIN
105	Oli OPALIN
106	Inh PVALB HTR4
107	Oli OPALIN
108	Mic P2RY12
109	Oli OPALIN
110	Oli OPALIN
111	Oli OPALIN
112	Oli OPALIN
113	Mic P2RY12
114	Oli OPALIN
115	Oli OPALIN
116	Mic P2RY12
117	Oli OPALIN
118	Oli RASGRF1
119	Oli OPALIN
120	Ast GRM3
121	Ast DPP10
122	Oli OPALIN
123	Inh L3-5 SST MAFB
124	Oli OPALIN
125	Mic P2RY12
126	Oli OPALIN
127	Ast GRM3
128	Mic P2RY12
129	Oli OPALIN
130	Oli OPALIN
131	Oli OPALIN
132	Oli OPALIN
133	Oli OPALIN
134	Oli OPALIN
135	Exc L2-3 CBLN2 LINC02306
136	Inh PVALB HTR4
137	Oli OPALIN
138	Oli OPALIN
139	Inh PVALB HTR4
140	Oli OPALIN
141	Oli OPALIN
142	Oli OPALIN
143	Oli OPALIN
144	Oli OPALIN
145	Oli OPALIN
146	Oli OPALIN
147	Mic P2RY12
148	Exc L2-3 CBLN2 LINC02306
149	Oli OPALIN
150	Oli OPALIN
151	Inh PVALB HTR4
152	OPC DOCK5
153	OPC DOCK5
154	Mic P2RY12
155	Ast GRM3
156	Oli OPALIN
157	Exc L6 THEMIS NFIA
158	OPC DOCK5
159	Oli OPALIN
160	Exc L2-3 CBLN2 LINC02306
161	Ast GRM3
162	Oli OPALIN
163	Oli OPALIN
164	Oli OPALIN
165	Oli OPALIN
166	Exc L6 THEMIS NFIA
167	Oli OPALIN
168	Oli OPALIN
169	OPC DOCK5
170	Oli OPALIN
171	Oli OPALIN
172	OPC DOCK5
173	Oli OPALIN
174	Oli OPALIN
175	Oli OPALIN
176	Oli OPALIN
177	Oli OPALIN
178	Oli OPALIN
179	Oli OPALIN
180	Mic P2RY12
181	Oli OPALIN
182	Oli OPALIN
183	OPC DOCK5
184	Mic P2RY12
185	Oli OPALIN
186	Oli OPALIN
187	Inh PVALB HTR4
188	Oli OPALIN
189	Ast GRM3
190	Exc L2-3 CBLN2 LINC02306
191	Exc L2-3 CBLN2 LINC02306
192	Oli OPALIN
193	Oli OPALIN
194	Oli OPALIN
195	Oli OPALIN
196	Mic P2RY12
197	Oli OPALIN
198	Exc L2-3 CBLN2 LINC02306
199	Oli OPALIN
200	Ast GRM3
201	Oli OPALIN
202	Oli OPALIN
203	Oli OPALIN
204	Mic P2RY12
205	Oli OPALIN
206	OPC DOCK5
207	OPC DOCK5
208	Inh PVALB HTR4
209	Oli OPALIN
210	Oli OPALIN
211	OPC DOCK5
212	Oli OPALIN
213	Oli OPALIN
214	Oli OPALIN
215	Oli OPALIN
216	Ast DPP10
217	Oli OPALIN
218	Oli OPALIN
219	Mic P2RY12
220	Oli OPALIN
221	Oli OPALIN
222	OPC DOCK5
223	Mic P2RY12
224	Oli OPALIN
225	OPC DOCK5
226	Oli OPALIN
227	Oli OPALIN
228	Oli OPALIN
229	Inh PVALB HTR4
230	Oli OPALIN
231	Inh PVALB HTR4
232	OPC DOCK5
233	Oli OPALIN
234	Oli OPALIN
235	Oli OPALIN
236	Mic P2RY12
237	Inh PVALB HTR4
238	Oli OPALIN
239	Oli OPALIN
240	Mic P2RY12
241	Oli OPALIN
242	OPC DOCK5
243	OPC DOCK5
244	Oli OPALIN
245	Oli OPALIN
246	Oli OPALIN
247	Oli OPALIN
248	OPC DOCK5
249	Oli OPALIN
250	Oli OPALIN
251	Oli OPALIN
252	Mic P2RY12
253	Oli OPALIN
254	OPC DOCK5
255	Ast GRM3
256	OPC DOCK5
257	Oli OPALIN
258	Oli OPALIN
259	Inh PVALB HTR4
260	Oli OPALIN
261	Ast GRM3
262	OPC DOCK5
263	Oli OPALIN
264	Inh PVALB HTR4
265	OPC DOCK5
266	Oli OPALIN
267	Inh PVALB HTR4
268	Oli OPALIN
269	Mic P2RY12
270	Inh PVALB HTR4
271	Ast GRM3
272	OPC DOCK5
273	Mic P2RY12
274	Mic P2RY12
275	Mic P2RY12
276	Oli OPALIN
277	Inh PVALB HTR4
278	Oli OPALIN
279	Inh PVALB HTR4
280	Exc L6 THEMIS NFIA
281	Inh PVALB HTR4
282	Ast GRM3
283	Inh PVALB HTR4
284	Oli OPALIN
285	Inh PVALB HTR4
286	Oli OPALIN
287	Inh PVALB HTR4
288	Oli OPALIN
289	Ast GRM3
290	Oli OPALIN
291	Inh PVALB HTR4
292	Oli OPALIN
293	Oli OPALIN
294	OPC DOCK5
295	Oli OPALIN
296	capEndo
297	OPC DOCK5
298	Oli OPALIN
299	Oli OPALIN
300	OPC DOCK5
301	Oli OPALIN
302	Ast DPP10
303	Oli OPALIN
304	Inh PVALB HTR4
305	Oli OPALIN
306	Ast DPP10
307	Oli OPALIN
308	Inh PVALB HTR4
309	OPC DOCK5
310	Oli OPALIN
311	Oli OPALIN
312	Oli OPALIN
313	Mic P2RY12
314	OPC DOCK5
315	Exc L6 THEMIS NFIA
316	Oli OPALIN
317	Oli OPALIN
318	Oli OPALIN
319	Oli OPALIN
320	Oli OPALIN
321	Oli OPALIN
322	Oli OPALIN
323	Oli OPALIN
324	Oli OPALIN
325	Oli OPALIN
326	Oli OPALIN
327	Oli OPALIN
328	Oli OPALIN
329	Oli OPALIN
330	Oli OPALIN
331	Exc L2-3 CBLN2 LINC02306
332	Oli OPALIN
333	Oli OPALIN
334	Mic P2RY12
335	Oli RASGRF1
336	Oli OPALIN
337	Oli OPALIN
338	Oli OPALIN
339	Oli OPALIN
340	Oli OPALIN
341	Oli OPALIN
342	Ast DPP10
343	OPC DOCK5
344	Oli OPALIN
345	Oli OPALIN
346	Oli OPALIN
347	OPC DOCK5
348	Exc L2-3 CBLN2 LINC02306
349	Mic P2RY12
350	Oli OPALIN
351	Exc L2-3 CBLN2 LINC02306
352	Oli OPALIN
353	Inh PVALB HTR4
354	Oli OPALIN
355	Oli OPALIN
356	Oli OPALIN
357	Ast GRM3
358	Mic P2RY12
359	Oli OPALIN
360	OPC DOCK5
361	Exc L6 THEMIS NFIA
362	Mic P2RY12
363	OPC DOCK5
364	Oli OPALIN
365	Oli OPALIN
366	Oli OPALIN
367	Mic P2RY12
368	Mic P2RY12
369	Inh PVALB HTR4
370	OPC DOCK5
371	Oli OPALIN
372	Oli OPALIN
373	Oli OPALIN
374	Inh PVALB HTR4
375	Oli OPALIN
376	Oli OPALIN
377	OPC DOCK5
378	Oli OPALIN
379	Oli OPALIN
380	Oli OPALIN
381	Exc L2-3 CBLN2 LINC02306
382	Ast DPP10
383	Inh PVALB HTR4
384	Ast GRM3
385	Mic P2RY12
386	Oli RASGRF1
387	Inh PVALB HTR4
388	Mic P2RY12
389	Mic P2RY12
390	Exc L2-3 CBLN2 LINC02306
391	OPC DOCK5
392	Inh PVALB HTR4
393	OPC DOCK5
394	Mic P2RY12
395	Exc L6 THEMIS NFIA
396	OPC DOCK5
397	Oli OPALIN
398	Oli OPALIN
399	OPC DOCK5
400	Oli OPALIN
401	Oli OPALIN
402	Oli OPALIN
403	Inh PVALB HTR4
404	Oli OPALIN
405	OPC DOCK5
406	Oli OPALIN
407	Oli OPALIN
408	Oli OPALIN
409	Oli OPALIN
410	Mic P2RY12
411	OPC DOCK5
412	Exc L2-3 CBLN2 LINC02306
413	Oli OPALIN
414	Mic P2RY12
415	Oli OPALIN
416	Mic P2RY12
417	Inh PVALB HTR4
418	OPC DOCK5
419	Oli OPALIN
420	Oli OPALIN
421	Mic P2RY12
422	Oli OPALIN
423	Inh PVALB HTR4
424	Mic P2RY12
425	Oli OPALIN
426	Oli OPALIN
427	Mic P2RY12
428	Oli OPALIN
429	Inh PVALB HTR4
430	Exc L2-3 CBLN2 LINC02306
431	Exc L6 THEMIS NFIA
432	Oli OPALIN
433	Mic P2RY12
434	OPC DOCK5
435	OPC DOCK5
436	Oli OPALIN
437	Mic P2RY12
438	capEndo
439	Mic P2RY12
440	Oli OPALIN
441	OPC DOCK5
442	Oli OPALIN
443	Oli OPALIN
444	Oli OPALIN
445	Mic P2RY12
446	Oli OPALIN
447	Mic P2RY12
448	OPC DOCK5
449	OPC DOCK5
450	Oli OPALIN
451	Oli OPALIN
452	Oli OPALIN
453	Inh PVALB HTR4
454	Exc L2-3 CBLN2 LINC02306
455	Oli OPALIN
456	Oli OPALIN
457	Oli OPALIN
458	OPC DOCK5
459	Exc L2-3 CBLN2 LINC02306
460	OPC DOCK5
461	Exc L6 THEMIS NFIA
462	OPC DOCK5
463	Oli OPALIN
464	Mic P2RY12
465	Oli OPALIN
466	Exc L6 THEMIS NFIA
467	Mic P2RY12
468	Oli OPALIN
469	Oli OPALIN
470	Oli OPALIN
471	Inh PVALB HTR4
472	Exc L2-3 CBLN2 LINC02306
473	Mic P2RY12
474	Oli OPALIN
475	Ast GRM3
476	Inh PVALB HTR4
477	OPC DOCK5
478	Oli OPALIN
479	Oli OPALIN
480	Oli OPALIN
481	Mic P2RY12
482	Ast DPP10
483	Oli OPALIN
484	Oli OPALIN
485	Oli OPALIN
486	Mic P2RY12
487	OPC DOCK5
488	Inh PVALB HTR4
489	OPC DOCK5
490	Oli OPALIN
491	Oli OPALIN
492	Oli OPALIN
493	Oli OPALIN
494	Exc L2-3 CBLN2 LINC02306
495	Inh PVALB HTR4
496	Exc L2-3 CBLN2 LINC02306
497	Oli OPALIN
498	Oli RASGRF1
499	Oli OPALIN
500	Oli OPALIN
501	Mic P2RY12
502	Mic P2RY12
503	Oli OPALIN
504	Oli OPALIN
505	Oli OPALIN
506	Oli OPALIN
507	Mic P2RY12
508	Oli OPALIN
509	Oli OPALIN
510	Oli OPALIN
511	Inh PVALB HTR4
512	Oli OPALIN
513	Oli OPALIN
514	Exc L2-3 CBLN2 LINC02306
515	OPC DOCK5
516	Exc L2-3 CBLN2 LINC02306
517	Oli OPALIN
518	Oli OPALIN
519	Oli OPALIN
520	Exc L2-3 CBLN2 LINC02306
521	Oli OPALIN
522	Ast GRM3
523	Mic P2RY12
524	Mic P2RY12
525	OPC DOCK5
526	Oli OPALIN
527	OPC DOCK5
528	Oli OPALIN
529	OPC DOCK5
530	Oli OPALIN
531	Oli OPALIN
532	Oli OPALIN
533	OPC DOCK5
534	Inh L3-5 SST MAFB
535	OPC DOCK5
536	Oli OPALIN
537	Oli RASGRF1
538	Inh PVALB HTR4
539	OPC DOCK5
540	Oli OPALIN
541	OPC DOCK5
542	OPC DOCK5
543	Mic P2RY12
544	Oli OPALIN
545	Oli OPALIN
546	Oli OPALIN
547	Mic P2RY12
548	Oli OPALIN
549	Oli OPALIN
550	Oli OPALIN
551	Oli OPALIN
552	Oli OPALIN
553	Inh PVALB HTR4
554	Oli OPALIN
555	Mic P2RY12
556	Oli OPALIN
557	Mic P2RY12
558	Exc L2-3 CBLN2 LINC02306
559	Oli OPALIN
560	Mic P2RY12
561	Inh PVALB HTR4
562	Oli OPALIN
563	Oli OPALIN
564	Inh PVALB HTR4
565	Mic P2RY12
566	Oli OPALIN
567	OPC DOCK5
568	OPC DOCK5
569	OPC DOCK5
570	OPC DOCK5
571	Inh PVALB HTR4
572	Oli OPALIN
573	Ast DPP10
574	Oli OPALIN
575	Oli OPALIN
576	Oli OPALIN
577	OPC DOCK5
578	Ast GRM3
579	Exc L2-3 CBLN2 LINC02306
580	OPC DOCK5
581	Exc L2-3 CBLN2 LINC02306
582	Exc L6 THEMIS NFIA
583	Oli OPALIN
584	Oli OPALIN
585	Oli OPALIN
586	Inh PVALB HTR4
587	Oli OPALIN
588	Oli OPALIN
589	Oli OPALIN
590	Inh PVALB HTR4
591	Oli OPALIN
592	Ast DPP10
593	Inh PVALB HTR4
594	Oli OPALIN
595	Inh PVALB HTR4
596	Exc L2-3 CBLN2 LINC02306
597	Oli OPALIN
598	Mic P2RY12
599	Oli OPALIN
600	Mic P2RY12
601	Oli OPALIN
602	OPC DOCK5
603	Oli OPALIN
604	Oli OPALIN
605	OPC DOCK5
606	Oli OPALIN
607	Oli OPALIN
608	Oli OPALIN
609	Oli OPALIN
610	Ast GRM3
611	OPC DOCK5
612	Oli OPALIN
613	Oli OPALIN
614	OPC DOCK5
615	Oli OPALIN
616	OPC DOCK5
617	Oli OPALIN
618	Oli OPALIN
619	Exc L6 THEMIS NFIA
620	Oli OPALIN
621	Exc L2-3 CBLN2 LINC02306
622	Oli OPALIN
623	Oli OPALIN
624	Mic P2RY12
625	Inh PVALB HTR4
626	Mic P2RY12
627	Oli OPALIN
628	Oli OPALIN
629	Oli OPALIN
630	Oli OPALIN
631	OPC DOCK5
632	Exc L6 THEMIS NFIA
633	Exc L2-3 CBLN2 LINC02306
634	Oli OPALIN
635	Oli OPALIN
636	Ast GRM3
637	Inh PVALB HTR4
638	OPC DOCK5
639	Exc L6 THEMIS NFIA
640	Oli OPALIN
641	Oli OPALIN
642	Oli OPALIN
643	Oli OPALIN
644	Oli OPALIN
645	Oli OPALIN
646	Oli OPALIN
647	Oli OPALIN
648	Oli OPALIN
649	Oli OPALIN
650	Oli OPALIN
651	Inh PVALB HTR4
652	Mic P2RY12
653	Oli OPALIN
654	Inh PVALB HTR4
655	Exc L2-3 CBLN2 LINC02306
656	Oli OPALIN
657	Mic P2RY12
658	Oli OPALIN
659	OPC DOCK5
660	OPC DOCK5
661	Oli OPALIN
662	Oli OPALIN
663	Oli OPALIN
664	Oli OPALIN
665	Oli OPALIN
666	Inh PVALB HTR4
667	Oli OPALIN
668	OPC DOCK5
669	Oli OPALIN
670	OPC DOCK5
671	OPC DOCK5
672	OPC DOCK5
673	Oli OPALIN
674	Oli OPALIN
675	Oli OPALIN
676	OPC DOCK5
677	Oli OPALIN
678	Mic P2RY12
679	Oli OPALIN
680	OPC DOCK5
681	OPC DOCK5
682	Oli OPALIN
683	Oli OPALIN
684	Mic P2RY12
685	Mic P2RY12
686	Oli OPALIN
687	Oli OPALIN
688	Ast DPP10
689	Oli OPALIN
690	Inh PVALB HTR4
691	Oli OPALIN
692	Oli OPALIN
693	OPC DOCK5
694	Oli OPALIN
695	Oli OPALIN
696	Inh PVALB HTR4
697	OPC DOCK5
698	Oli OPALIN
699	Oli OPALIN
700	Oli OPALIN
701	Mic P2RY12
702	Oli OPALIN
703	OPC DOCK5
704	Mic P2RY12
705	Oli OPALIN
706	Mic P2RY12
707	Oli OPALIN
708	Oli OPALIN
709	Oli OPALIN
710	Oli OPALIN
711	Exc L6 THEMIS NFIA
712	Inh PVALB HTR4
713	Oli OPALIN
714	Oli OPALIN
715	Oli OPALIN
716	OPC DOCK5
717	Oli OPALIN
718	OPC DOCK5
719	Oli OPALIN
720	Oli OPALIN
721	Oli OPALIN
722	OPC DOCK5
723	Oli OPALIN
724	Oli OPALIN
725	Exc L4-5 RORB IL1RAPL2
726	Mic P2RY12
727	OPC DOCK5
728	Inh PVALB HTR4
729	OPC DOCK5
730	Oli OPALIN
731	Oli OPALIN
732	Mic P2RY12
733	Oli OPALIN
734	Oli OPALIN
735	OPC DOCK5
736	Ast DPP10
737	Oli OPALIN
738	Oli OPALIN
739	Oli OPALIN
740	Oli OPALIN
741	Mic P2RY12
742	Mic P2RY12
743	Oli OPALIN
744	Oli OPALIN
745	Oli OPALIN
746	Oli OPALIN
747	OPC DOCK5
748	Inh PVALB HTR4
749	Oli OPALIN
750	Oli OPALIN
751	Mic P2RY12
752	Oli OPALIN
753	Mic P2RY12
754	Mic P2RY12
755	Oli OPALIN
756	Oli OPALIN
757	Mic P2RY12
758	OPC DOCK5
759	Ast GRM3
760	Oli OPALIN
761	Ast DPP10
762	Oli OPALIN
763	Mic P2RY12
764	Mic P2RY12
765	Oli OPALIN
766	Oli OPALIN
767	OPC DOCK5
768	Oli OPALIN
769	Oli OPALIN
770	capEndo
771	OPC DOCK5
772	Oli OPALIN
773	Oli OPALIN
774	Oli OPALIN
775	Oli OPALIN
776	Mic P2RY12
777	Mic P2RY12
778	Mic P2RY12
779	Oli OPALIN
780	Oli OPALIN
781	Oli OPALIN
782	Oli OPALIN
783	Mic P2RY12
784	Oli OPALIN
785	Exc L6 THEMIS NFIA
786	Inh PVALB HTR4
787	Oli OPALIN
788	Oli OPALIN
789	Oli OPALIN
790	Oli OPALIN
791	Oli OPALIN
792	Mic P2RY12
793	Inh PVALB HTR4
794	Oli OPALIN
795	Oli OPALIN
796	OPC DOCK5
797	OPC DOCK5
798	Oli OPALIN
799	Oli OPALIN
800	Oli OPALIN
801	Oli OPALIN
802	Oli OPALIN
803	Exc L6 THEMIS NFIA
804	Oli OPALIN
805	Inh PVALB HTR4
806	Oli OPALIN
807	OPC DOCK5
808	Mic P2RY12
809	OPC DOCK5
810	OPC DOCK5
811	Inh PVALB HTR4
812	Oli OPALIN
813	OPC DOCK5
814	Oli OPALIN
815	Oli OPALIN
816	Oli OPALIN
817	Mic P2RY12
818	Oli OPALIN
819	Inh L3-5 SST MAFB
820	Mic P2RY12
821	Oli OPALIN
822	Exc L2-3 CBLN2 LINC02306
823	OPC DOCK5
824	Mic P2RY12
825	Oli OPALIN
826	Oli OPALIN
827	OPC DOCK5
828	Mic P2RY12
829	OPC DOCK5
830	Ast GRM3
831	Mic P2RY12
832	Oli OPALIN
833	Oli OPALIN
834	Oli OPALIN
835	OPC DOCK5
836	OPC DOCK5
837	Oli OPALIN
838	Oli OPALIN
839	Ast GRM3
840	Exc L2-3 CBLN2 LINC02306
841	Oli OPALIN
842	Ast GRM3
843	Oli OPALIN
844	Exc L6b
845	Ast DPP10
846	OPC DOCK5
847	Oli OPALIN
848	Oli OPALIN
849	Oli OPALIN
850	Oli OPALIN
851	OPC DOCK5
852	Oli OPALIN
853	Inh PVALB HTR4
854	Oli OPALIN
855	OPC DOCK5
856	Oli OPALIN
857	Oli OPALIN
858	Oli OPALIN
859	Inh PVALB HTR4
860	Mic P2RY12
861	Oli OPALIN
862	OPC DOCK5
863	Oli OPALIN
864	Oli OPALIN
865	Oli OPALIN
866	Oli OPALIN
867	Oli OPALIN
868	Oli OPALIN
869	Mic P2RY12
870	Mic P2RY12
871	Mic P2RY12
872	Ast GRM3
873	Oli OPALIN
874	OPC DOCK5
875	Oli OPALIN
876	Oli OPALIN
877	OPC DOCK5
878	Oli OPALIN
879	Inh PVALB HTR4
880	Oli OPALIN
881	Oli OPALIN
882	Oli OPALIN
883	Oli OPALIN
884	Oli OPALIN
885	Oli OPALIN
886	Oli RASGRF1
887	Mic P2RY12
888	Oli OPALIN
889	Mic P2RY12
890	Oli OPALIN
891	Oli OPALIN
892	OPC DOCK5
893	Oli OPALIN
894	Oli OPALIN
895	Oli OPALIN
896	OPC DOCK5
897	Mic P2RY12
898	Oli OPALIN
899	Oli OPALIN
900	OPC DOCK5
901	Exc L6 THEMIS NFIA
902	Oli OPALIN
903	Inh PVALB HTR4
904	Oli OPALIN
905	Oli OPALIN
906	Oli OPALIN
907	Ast DPP10
908	OPC DOCK5
909	Oli OPALIN
910	Oli OPALIN
911	Oli RASGRF1
912	Oli RASGRF1
913	Oli OPALIN
914	Inh PVALB HTR4
915	Mic P2RY12
916	Mic P2RY12
917	Inh PVALB HTR4
918	Oli OPALIN
919	Oli OPALIN
920	OPC DOCK5
921	OPC DOCK5
922	Mic P2RY12
923	Oli OPALIN
924	OPC DOCK5
925	Oli OPALIN
926	Oli OPALIN
927	Oli OPALIN
928	Inh PVALB HTR4
929	Oli OPALIN
930	Mic P2RY12
931	Exc L6 THEMIS NFIA
932	OPC DOCK5
933	Mic P2RY12
934	Oli OPALIN
935	Oli OPALIN
936	OPC DOCK5
937	Oli OPALIN
938	Oli OPALIN
939	OPC DOCK5
940	Oli OPALIN
941	Exc L6 THEMIS NFIA
942	Mic P2RY12
943	Inh PVALB HTR4
944	Oli OPALIN
945	Inh PVALB HTR4
946	Mic P2RY12
947	Oli OPALIN
948	Exc L6 THEMIS NFIA
949	Inh PVALB HTR4
950	Exc L6 THEMIS NFIA
951	Inh PVALB HTR4
952	OPC DOCK5
953	Oli OPALIN
954	Oli OPALIN
955	OPC DOCK5
956	Oli OPALIN
957	OPC DOCK5
958	Oli OPALIN
959	Oli OPALIN
960	OPC DOCK5
961	Oli OPALIN
962	Oli OPALIN
963	OPC DOCK5
964	Inh PVALB HTR4
965	Oli OPALIN
966	OPC DOCK5
967	Oli OPALIN
968	OPC DOCK5
969	Oli OPALIN
970	Oli OPALIN
971	Oli OPALIN
972	OPC DOCK5
973	Oli OPALIN
974	Oli OPALIN
975	OPC DOCK5
976	Oli OPALIN
977	Mic P2RY12
978	Exc L6 THEMIS NFIA
979	Inh PVALB HTR4
980	Exc L2-3 CBLN2 LINC02306
981	Oli RASGRF1
982	OPC DOCK5
983	OPC DOCK5
984	Exc L6b
985	Oli OPALIN
986	Oli OPALIN
987	Oli OPALIN
988	Oli OPALIN
989	Oli OPALIN
990	OPC DOCK5
991	Oli OPALIN
992	Oli OPALIN
993	Oli OPALIN
994	Oli OPALIN
995	Oli OPALIN
996	Oli OPALIN
997	Oli OPALIN
998	Mic P2RY12
999	OPC DOCK5
1000	OPC DOCK5
1001	Oli OPALIN
1002	OPC DOCK5
1003	Oli OPALIN
1004	Oli OPALIN
1005	Oli OPALIN
1006	OPC DOCK5
1007	Oli OPALIN
1008	OPC DOCK5
1009	Oli OPALIN
1010	Oli OPALIN
1011	Oli OPALIN
1012	Inh PVALB HTR4
1013	Mic P2RY12
1014	Oli OPALIN
1015	Exc L6 THEMIS NFIA
1016	Oli OPALIN
1017	Ast DPP10
1018	OPC DOCK5
1019	Oli OPALIN
1020	Oli OPALIN
1021	Oli OPALIN
1022	Oli OPALIN
1023	Mic P2RY12
1024	Oli OPALIN
1025	OPC DOCK5
1026	Inh PVALB HTR4
1027	Oli OPALIN
1028	Oli OPALIN
1029	OPC DOCK5
1030	Oli OPALIN
1031	Oli OPALIN
1032	Oli OPALIN
1033	Oli RASGRF1
1034	Inh PVALB HTR4
1035	Oli OPALIN
1036	Mic P2RY12
1037	Mic P2RY12
1038	Oli RASGRF1
1039	OPC DOCK5
1040	Oli OPALIN
1041	Mic P2RY12
1042	Oli OPALIN
1043	Oli OPALIN
1044	Oli OPALIN
1045	Oli OPALIN
1046	OPC DOCK5
1047	Oli OPALIN
1048	Oli OPALIN
1049	Mic P2RY12
1050	Exc L6 THEMIS NFIA
1051	Oli OPALIN
1052	Mic P2RY12
1053	Mic P2RY12
1054	Oli RASGRF1
1055	Oli OPALIN
1056	Oli OPALIN
1057	Oli OPALIN
1058	Inh PVALB HTR4
1059	Mic P2RY12
1060	Oli OPALIN
1061	Oli OPALIN
1062	OPC DOCK5
1063	OPC DOCK5
1064	OPC DOCK5
1065	Inh PVALB HTR4
1066	Oli OPALIN
1067	OPC DOCK5
1068	Oli OPALIN
1069	Oli OPALIN
1070	Oli OPALIN
1071	OPC DOCK5
1072	OPC DOCK5
1073	OPC DOCK5
1074	Oli RASGRF1
1075	Oli OPALIN
1076	Mic P2RY12
1077	Mic P2RY12
1078	OPC DOCK5
1079	OPC DOCK5
1080	Oli OPALIN
1081	Oli OPALIN
1082	Oli OPALIN
1083	Oli RASGRF1
1084	Oli OPALIN
1085	OPC DOCK5
1086	Mic P2RY12
1087	Exc L6 THEMIS NFIA
1088	Oli OPALIN
1089	OPC DOCK5
1090	Oli OPALIN
1091	Oli OPALIN
1092	Oli OPALIN
1093	Exc L6 THEMIS NFIA
1094	Oli RASGRF1
1095	OPC DOCK5
1096	Oli OPALIN
1097	OPC DOCK5
1098	Oli OPALIN
1099	Oli OPALIN
1100	Oli OPALIN
1101	Oli OPALIN
1102	Oli OPALIN
1103	Exc L6 THEMIS NFIA
1104	Mic P2RY12
1105	Oli OPALIN
1106	Oli OPALIN
1107	Oli OPALIN
1108	Mic P2RY12
1109	Oli OPALIN
1110	Inh PVALB HTR4
1111	Oli OPALIN
1112	OPC DOCK5
1113	Oli OPALIN
1114	Oli OPALIN
1115	Exc L6 THEMIS NFIA
1116	Oli OPALIN
1117	OPC DOCK5
1118	Oli OPALIN
1119	Inh PVALB HTR4
1120	Mic P2RY12
1121	OPC DOCK5
1122	Mic P2RY12
1123	Oli OPALIN
1124	Oli OPALIN
1125	Exc L6b
1126	Exc L6 THEMIS NFIA
1127	Oli OPALIN
1128	Oli OPALIN
1129	Oli OPALIN
1130	Oli OPALIN
1131	Oli OPALIN
1132	Oli OPALIN
1133	Oli OPALIN
1134	Oli OPALIN
1135	Exc L6 THEMIS NFIA
1136	Exc L6 THEMIS NFIA
1137	Oli OPALIN
1138	Oli OPALIN
1139	OPC DOCK5
1140	Oli OPALIN
1141	Exc L6 THEMIS NFIA
1142	OPC DOCK5
1143	Inh PVALB HTR4
1144	OPC DOCK5
1145	Oli OPALIN
1146	Oli OPALIN
1147	Oli OPALIN
1148	OPC DOCK5
1149	Oli OPALIN
1150	OPC DOCK5
1151	Mic P2RY12
1152	Oli OPALIN
1153	Ast GRM3
1154	Oli OPALIN
1155	Mic P2RY12
1156	Mic P2RY12
1157	Oli OPALIN
1158	OPC DOCK5
1159	Oli OPALIN
1160	Oli OPALIN
1161	Oli OPALIN
1162	Oli OPALIN
1163	Oli OPALIN
1164	Mic P2RY12
1165	Oli OPALIN
1166	OPC DOCK5
1167	Exc L6b
1168	Oli OPALIN
1169	Inh PVALB HTR4
1170	Oli OPALIN
1171	OPC DOCK5
1172	OPC DOCK5
1173	Mic P2RY12
1174	Oli OPALIN
1175	Oli OPALIN
1176	Oli OPALIN
1177	Oli OPALIN
1178	Oli OPALIN
1179	Oli OPALIN
1180	OPC DOCK5
1181	Oli OPALIN
1182	Oli OPALIN
1183	Oli OPALIN
1184	Oli OPALIN
1185	Oli OPALIN
1186	Exc L6 THEMIS NFIA
1187	Oli RASGRF1
1188	Oli OPALIN
1189	Oli RASGRF1
1190	OPC DOCK5
1191	Oli OPALIN
1192	Inh PVALB HTR4
1193	OPC DOCK5
1194	Oli RASGRF1
1195	Mic P2RY12
1196	OPC DOCK5
1197	Exc L6 THEMIS NFIA
1198	Oli OPALIN
1199	OPC DOCK5
1200	OPC DOCK5
1201	Oli OPALIN
1202	Oli OPALIN
1203	Oli RASGRF1
1204	OPC DOCK5
1205	Oli OPALIN
1206	OPC DOCK5
1207	Oli OPALIN
1208	Oli OPALIN
1209	Mic P2RY12
1210	Oli OPALIN
1211	Inh L3-5 SST MAFB
1212	Oli OPALIN
1213	Oli OPALIN
1214	Oli OPALIN
1215	Oli OPALIN
1216	OPC DOCK5
1217	Oli OPALIN
1218	OPC DOCK5
1219	Exc L6 THEMIS NFIA
1220	Oli OPALIN
1221	Oli RASGRF1
1222	OPC DOCK5
1223	OPC DOCK5
1224	Inh PVALB HTR4
1225	Oli OPALIN
1226	Inh L3-5 SST MAFB
1227	OPC DOCK5
1228	Oli OPALIN
1229	Oli OPALIN
1230	Oli OPALIN
1231	OPC DOCK5
1232	Oli OPALIN
1233	Oli OPALIN
1234	Oli OPALIN
1235	OPC DOCK5
1236	Exc L6 THEMIS NFIA
1237	Oli OPALIN
1238	OPC DOCK5
1239	Oli OPALIN
1240	OPC DOCK5
1241	Oli OPALIN
1242	Oli OPALIN
1243	Ast GRM3
1244	Oli OPALIN
1245	Oli OPALIN
1246	Oli OPALIN
1247	Exc L4-5 RORB IL1RAPL2
1248	Mic P2RY12
1249	Oli OPALIN
1250	Mic P2RY12
1251	OPC DOCK5
1252	Exc L6 THEMIS NFIA
1253	Oli RASGRF1
1254	Oli OPALIN
1255	OPC DOCK5
1256	Oli OPALIN
1257	OPC DOCK5
1258	Oli OPALIN
1259	OPC DOCK5
1260	Mic P2RY12
1261	Oli OPALIN
1262	Exc L2-3 CBLN2 LINC02306
1263	Mic P2RY12
1264	Mic P2RY12
1265	OPC DOCK5
1266	Oli RASGRF1
1267	Oli OPALIN
1268	Inh PVALB HTR4
1269	OPC DOCK5
1270	Oli OPALIN
1271	Oli RASGRF1
1272	Exc L6 THEMIS NFIA
1273	Oli RASGRF1
1274	OPC DOCK5
1275	OPC DOCK5
1276	Oli OPALIN
1277	Oli OPALIN
1278	OPC DOCK5
1279	OPC DOCK5
1280	Oli OPALIN
1281	Oli OPALIN
1282	OPC DOCK5
1283	OPC DOCK5
1284	Oli OPALIN
1285	Oli OPALIN
1286	Inh PVALB HTR4
1287	Oli OPALIN
1288	Oli OPALIN
1289	OPC DOCK5
1290	Mic P2RY12
1291	OPC DOCK5
1292	OPC DOCK5
1293	Oli OPALIN
1294	Oli OPALIN
1295	Oli OPALIN
1296	OPC DOCK5
1297	OPC DOCK5
1298	Oli OPALIN
1299	Oli OPALIN
1300	Mic P2RY12
1301	OPC DOCK5
1302	Oli OPALIN
1303	Oli OPALIN
1304	OPC DOCK5
1305	Oli OPALIN
1306	Inh PVALB HTR4
1307	Inh PVALB HTR4
1308	Oli OPALIN
1309	OPC DOCK5
1310	OPC DOCK5
1311	Inh PVALB HTR4
1312	Inh PVALB HTR4
1313	Oli OPALIN
1314	Mic P2RY12
1315	Oli OPALIN
1316	Oli OPALIN
1317	Oli OPALIN
1318	Oli OPALIN
1319	Oli OPALIN
1320	Oli OPALIN
1321	Oli OPALIN
1322	Oli OPALIN
1323	Oli OPALIN
1324	OPC DOCK5
1325	Oli RASGRF1
1326	Oli OPALIN
1327	Oli OPALIN
1328	Oli OPALIN
1329	Oli OPALIN
1330	Oli OPALIN
1331	Oli OPALIN
1332	OPC DOCK5
1333	Oli OPALIN
1334	Oli OPALIN
1335	Oli RASGRF1
1336	Oli RASGRF1
1337	Inh PVALB HTR4
1338	Oli OPALIN
1339	Oli OPALIN
1340	Mic P2RY12
1341	Oli RASGRF1
1342	Mic P2RY12
1343	Mic P2RY12
1344	Oli OPALIN
1345	OPC DOCK5
1346	Oli OPALIN
1347	OPC DOCK5
1348	Oli OPALIN
1349	Oli OPALIN
1350	Oli OPALIN
1351	Oli OPALIN
1352	Oli OPALIN
1353	Mic P2RY12
1354	Oli OPALIN
1355	Inh PVALB HTR4
1356	Oli OPALIN
1357	Oli RASGRF1
1358	Oli OPALIN
1359	Oli OPALIN
1360	Oli OPALIN
1361	Oli OPALIN
1362	Oli RASGRF1
1363	Oli OPALIN
1364	Oli OPALIN
1365	Mic P2RY12
1366	Mic P2RY12
1367	Mic P2RY12
1368	Oli OPALIN
1369	Oli OPALIN
1370	Oli OPALIN
1371	Oli OPALIN
1372	Oli OPALIN
1373	Oli OPALIN
1374	Oli OPALIN
1375	OPC DOCK5
1376	Mic P2RY12
1377	Oli OPALIN
1378	OPC DOCK5
1379	Mic P2RY12
1380	Oli OPALIN
1381	OPC DOCK5
1382	Oli OPALIN
1383	Oli OPALIN
1384	Inh PVALB HTR4
1385	Oli OPALIN
1386	OPC DOCK5
1387	Oli OPALIN
1388	Oli OPALIN
1389	Oli OPALIN
1390	Oli OPALIN
1391	Mic P2RY12
1392	OPC DOCK5
1393	Oli OPALIN
1394	Oli OPALIN
1395	OPC DOCK5
1396	OPC DOCK5
1397	OPC DOCK5
1398	Oli OPALIN
1399	Oli OPALIN
1400	Inh PVALB HTR4
1401	Oli OPALIN
1402	Oli OPALIN
1403	Oli OPALIN
1404	OPC DOCK5
1405	Exc L6 THEMIS NFIA
1406	Oli OPALIN
1407	Inh PVALB HTR4
1408	OPC DOCK5
1409	OPC DOCK5
1410	Oli OPALIN
1411	Oli OPALIN
1412	Exc L6 THEMIS NFIA
1413	Exc L2-3 CBLN2 LINC02306
1414	Mic P2RY12
1415	Mic P2RY12
1416	Oli OPALIN
1417	Mic P2RY12
1418	Oli OPALIN
1419	Oli OPALIN
1420	Oli OPALIN
1421	Mic P2RY12
1422	Oli OPALIN
1423	Exc L6 THEMIS NFIA
1424	Mic P2RY12
1425	Oli OPALIN
1426	Oli OPALIN
1427	Oli OPALIN
1428	OPC DOCK5
1429	Oli OPALIN
1430	Oli OPALIN
1431	Oli OPALIN
1432	OPC DOCK5
1433	Oli OPALIN
1434	OPC DOCK5
1435	Oli OPALIN
1436	Oli OPALIN
1437	Oli OPALIN
1438	OPC DOCK5
1439	Oli OPALIN
1440	Oli OPALIN
1441	OPC DOCK5
1442	OPC DOCK5
1443	Oli RASGRF1
1444	OPC DOCK5
1445	Oli RASGRF1
1446	Oli OPALIN
1447	Oli OPALIN
1448	OPC DOCK5
1449	Oli OPALIN
1450	Oli OPALIN
1451	Oli OPALIN
1452	Oli OPALIN
1453	Inh PVALB HTR4
1454	Oli OPALIN
1455	Mic P2RY12
1456	Oli OPALIN
1457	Oli OPALIN
1458	Oli OPALIN
1459	Oli OPALIN
1460	Oli OPALIN
1461	Oli OPALIN
1462	OPC DOCK5
1463	Inh PVALB HTR4
1464	OPC DOCK5
1465	Oli RASGRF1
1466	Oli OPALIN
1467	Oli OPALIN
1468	Oli OPALIN
1469	Exc L6 THEMIS NFIA
1470	Oli OPALIN
1471	Mic P2RY12
1472	Oli OPALIN
1473	Exc L6 THEMIS NFIA
1474	Oli OPALIN
1475	Oli OPALIN
1476	Oli OPALIN
1477	OPC DOCK5
1478	Oli OPALIN
1479	Oli OPALIN
1480	OPC DOCK5
1481	Mic P2RY12
1482	Oli OPALIN
1483	Oli OPALIN
1484	OPC DOCK5
1485	Oli OPALIN
1486	Exc L4-5 RORB IL1RAPL2
1487	Mic P2RY12
1488	OPC DOCK5
1489	Exc L6 THEMIS NFIA
1490	Oli OPALIN
1491	OPC DOCK5
1492	OPC DOCK5
1493	Oli OPALIN
1494	Oli OPALIN
1495	Oli OPALIN
1496	Oli OPALIN
1497	Oli OPALIN
1498	OPC DOCK5
1499	OPC DOCK5
1500	Oli OPALIN
1501	Oli OPALIN
1502	Exc L2-3 CBLN2 LINC02306
1503	Oli OPALIN
1504	Oli OPALIN
1505	Oli OPALIN
1506	Oli OPALIN
1507	OPC DOCK5
1508	Oli OPALIN
1509	Oli OPALIN
1510	Exc L6 THEMIS NFIA
1511	Exc L6b
1512	Oli RASGRF1
1513	Oli OPALIN
1514	OPC DOCK5
1515	OPC DOCK5
1516	Oli OPALIN
1517	Exc L6 THEMIS NFIA
1518	Oli RASGRF1
1519	OPC DOCK5
1520	OPC DOCK5
1521	OPC DOCK5
1522	Oli RASGRF1
1523	Mic P2RY12
1524	Oli OPALIN
1525	OPC DOCK5
1526	OPC DOCK5
1527	OPC DOCK5
1528	Mic P2RY12
1529	Oli OPALIN
1530	Oli OPALIN
1531	Oli OPALIN
1532	Oli RASGRF1
1533	Oli OPALIN
1534	OPC DOCK5
1535	Oli OPALIN
1536	Oli OPALIN
1537	Oli OPALIN
1538	OPC DOCK5
1539	Oli OPALIN
1540	Oli RASGRF1
1541	Oli OPALIN
1542	Oli RASGRF1
1543	Oli OPALIN
1544	OPC DOCK5
1545	Mic P2RY12
1546	OPC DOCK5
1547	Mic P2RY12
1548	OPC DOCK5
1549	Oli OPALIN
1550	Inh PVALB HTR4
1551	Oli OPALIN
1552	OPC DOCK5
1553	Mic P2RY12
1554	Oli OPALIN
1555	OPC DOCK5
1556	Oli OPALIN
1557	Mic P2RY12
1558	Inh PVALB HTR4
1559	Oli OPALIN
1560	Oli OPALIN
1561	Inh L3-5 SST MAFB
1562	Oli OPALIN
1563	OPC DOCK5
1564	Mic P2RY12
1565	Oli OPALIN
1566	Inh PVALB HTR4
1567	Mic P2RY12
1568	Oli OPALIN
1569	OPC DOCK5
1570	OPC DOCK5
1571	Oli OPALIN
1572	Oli OPALIN
1573	Oli OPALIN
1574	Mic P2RY12
1575	Oli OPALIN
1576	Mic P2RY12
1577	Mic P2RY12
1578	Mic P2RY12
1579	Mic P2RY12
1580	OPC DOCK5
1581	OPC DOCK5
1582	Mic P2RY12
1583	Oli OPALIN
1584	OPC DOCK5
1585	OPC DOCK5
1586	Oli OPALIN
1587	OPC DOCK5
1588	Oli OPALIN
1589	Mic P2RY12
1590	OPC DOCK5
1591	Oli OPALIN
1592	OPC DOCK5
1593	Oli OPALIN
1594	Oli RASGRF1
1595	Oli OPALIN
1596	Inh PVALB HTR4
1597	Oli OPALIN
1598	Oli RASGRF1
1599	Oli RASGRF1
1600	OPC DOCK5
1601	Oli OPALIN
1602	OPC DOCK5
1603	Oli OPALIN
1604	Oli OPALIN
1605	Mic P2RY12
1606	Oli OPALIN
1607	Oli RASGRF1
1608	Mic P2RY12
1609	Oli OPALIN
1610	Oli OPALIN
1611	Oli OPALIN
1612	Inh PVALB HTR4
1613	Oli OPALIN
1614	Oli OPALIN
1615	OPC DOCK5
1616	OPC DOCK5
1617	OPC DOCK5
1618	Oli RASGRF1
1619	Oli OPALIN
1620	OPC DOCK5
1621	Oli OPALIN
1622	Oli OPALIN
1623	Oli RASGRF1
1624	Inh PVALB HTR4
1625	Oli OPALIN
1626	Oli OPALIN
1627	Mic P2RY12
1628	OPC DOCK5
1629	Mic P2RY12
1630	Oli RASGRF1
1631	Oli OPALIN
1632	OPC DOCK5
1633	OPC DOCK5
1634	Oli OPALIN
1635	Mic P2RY12
1636	Oli OPALIN
1637	Oli OPALIN
1638	Oli OPALIN
1639	OPC DOCK5
1640	Oli OPALIN
1641	Mic P2RY12
1642	Oli OPALIN
1643	Mic P2RY12
1644	Inh PVALB HTR4
1645	Mic P2RY12
1646	Mic P2RY12
1647	Oli OPALIN
1648	OPC DOCK5
1649	Oli OPALIN
1650	Oli OPALIN
1651	Oli OPALIN
1652	Exc L6 THEMIS NFIA
1653	Oli OPALIN
1654	Mic P2RY12
1655	Oli OPALIN
1656	Oli RASGRF1
1657	Oli OPALIN
1658	Oli OPALIN
1659	Oli OPALIN
1660	Oli RASGRF1
1661	Oli RASGRF1
1662	Oli OPALIN
1663	Oli OPALIN
1664	OPC DOCK5
1665	Mic P2RY12
1666	Oli RASGRF1
1667	Mic P2RY12
1668	OPC DOCK5
1669	OPC DOCK5
1670	Oli OPALIN
1671	Oli OPALIN
1672	Oli OPALIN
1673	Oli OPALIN
1674	Inh PVALB HTR4
1675	Oli OPALIN
1676	OPC DOCK5
1677	Inh PVALB HTR4
1678	OPC DOCK5
1679	Oli RASGRF1
1680	Oli OPALIN
1681	Oli RASGRF1
1682	OPC DOCK5
1683	Mic P2RY12
1684	Oli OPALIN
1685	Oli OPALIN
1686	OPC DOCK5
1687	OPC DOCK5
1688	OPC DOCK5
1689	Oli OPALIN
1690	OPC DOCK5
1691	Oli OPALIN
1692	OPC DOCK5
1693	Oli RASGRF1
1694	Oli OPALIN
1695	Exc L6 THEMIS NFIA
1696	Mic P2RY12
1697	Oli RASGRF1
1698	OPC DOCK5
1699	Oli OPALIN
1700	Mic P2RY12
1701	Oli OPALIN
1702	Oli OPALIN
1703	Exc L4-5 RORB IL1RAPL2
1704	Oli OPALIN
1705	Exc L4-5 RORB IL1RAPL2
1706	Mic P2RY12
1707	Oli OPALIN
1708	Oli RASGRF1
1709	Oli OPALIN
1710	OPC DOCK5
1711	OPC DOCK5
1712	OPC DOCK5
1713	Oli OPALIN
1714	OPC DOCK5
1715	Mic P2RY12
1716	OPC DOCK5
1717	OPC DOCK5
1718	Oli OPALIN
1719	Oli OPALIN
1720	Oli OPALIN
1721	Mic P2RY12
1722	Oli OPALIN
1723	Mic P2RY12
1724	OPC DOCK5
1725	Oli OPALIN
1726	Mic P2RY12
1727	Mic P2RY12
1728	Oli OPALIN
1729	OPC DOCK5
1730	Oli OPALIN
1731	OPC DOCK5
1732	Oli RASGRF1
1733	Oli OPALIN
1734	OPC DOCK5
1735	Mic P2RY12
1736	Oli OPALIN
1737	Oli RASGRF1
1738	Oli OPALIN
1739	Inh PVALB HTR4
1740	Oli OPALIN
1741	Oli OPALIN
1742	Mic P2RY12
1743	Oli OPALIN
1744	Oli OPALIN
1745	Oli OPALIN
1746	OPC DOCK5
1747	Oli RASGRF1
1748	Oli OPALIN
1749	OPC DOCK5
1750	OPC DOCK5
1751	Oli OPALIN
1752	Oli OPALIN
1753	OPC DOCK5
1754	OPC DOCK5
1755	Oli OPALIN
1756	Oli OPALIN
1757	Oli OPALIN
1758	Oli OPALIN
1759	OPC DOCK5
1760	OPC DOCK5
1761	Exc L6 THEMIS NFIA
1762	Exc L6 THEMIS NFIA
1763	Oli OPALIN
1764	Oli OPALIN
1765	OPC DOCK5
1766	Oli OPALIN
1767	Oli OPALIN
1768	OPC DOCK5
1769	Oli OPALIN
1770	Oli OPALIN
1771	Oli OPALIN
1772	Mic P2RY12
1773	Oli OPALIN
1774	Oli OPALIN
1775	OPC DOCK5
1776	Oli RASGRF1
1777	Oli OPALIN
1778	Oli OPALIN
1779	Oli OPALIN
1780	OPC DOCK5
1781	Mic P2RY12
1782	Oli RASGRF1
1783	Oli OPALIN
1784	Mic P2RY12
1785	Mic P2RY12
1786	Oli RASGRF1
1787	Oli OPALIN
1788	Oli OPALIN
1789	Oli OPALIN
1790	Oli RASGRF1
1791	OPC DOCK5
1792	Mic P2RY12
1793	Oli OPALIN
1794	Oli OPALIN
1795	Oli RASGRF1
1796	Oli OPALIN
1797	Oli OPALIN
1798	Oli OPALIN
1799	Oli OPALIN
1800	Oli OPALIN
1801	Oli OPALIN
1802	Oli OPALIN
1803	OPC DOCK5
1804	Mic P2RY12
1805	Mic P2RY12
1806	Oli RASGRF1
1807	Oli RASGRF1
1808	Oli OPALIN
1809	OPC DOCK5
1810	Mic P2RY12
1811	Oli OPALIN
1812	OPC DOCK5
1813	OPC DOCK5
1814	OPC DOCK5
1815	OPC DOCK5
1816	Oli OPALIN
1817	Oli OPALIN
1818	OPC DOCK5
1819	Oli OPALIN
1820	Oli RASGRF1
1821	OPC DOCK5
1822	Mic P2RY12
1823	Oli OPALIN
1824	Oli OPALIN
1825	Oli OPALIN
1826	Oli OPALIN
1827	Oli OPALIN
1828	OPC DOCK5
1829	OPC DOCK5
1830	OPC DOCK5
1831	OPC DOCK5
1832	Oli OPALIN
1833	OPC DOCK5
1834	Mic P2RY12
1835	Oli RASGRF1
1836	OPC DOCK5
1837	Mic P2RY12
1838	Oli RASGRF1
1839	Oli OPALIN
1840	Oli OPALIN
1841	Oli OPALIN
1842	OPC DOCK5
1843	Oli OPALIN
1844	Oli OPALIN
1845	Oli OPALIN
1846	Oli OPALIN
1847	OPC DOCK5
1848	OPC DOCK5
1849	Exc L6 THEMIS NFIA
1850	OPC DOCK5
1851	Oli OPALIN
1852	Oli OPALIN
1853	OPC DOCK5
1854	Mic P2RY12
1855	Oli OPALIN
1856	Exc L6 THEMIS NFIA
1857	OPC DOCK5
1858	Oli OPALIN
1859	OPC DOCK5
1860	OPC DOCK5
1861	Oli OPALIN
1862	Oli RASGRF1
1863	OPC DOCK5
1864	OPC DOCK5
1865	Oli RASGRF1
1866	OPC DOCK5
1867	Oli RASGRF1
1868	Exc L2-3 CBLN2 LINC02306
1869	Oli OPALIN
1870	Oli OPALIN
1871	Inh PVALB HTR4
1872	OPC DOCK5
1873	OPC DOCK5
1874	Oli OPALIN
1875	Oli OPALIN
1876	Oli RASGRF1
1877	OPC DOCK5
1878	Oli OPALIN
1879	Oli OPALIN
1880	Oli OPALIN
1881	Mic P2RY12
1882	Oli OPALIN
1883	Oli OPALIN
1884	Oli OPALIN
1885	Oli OPALIN
1886	OPC DOCK5
1887	OPC DOCK5
1888	Oli OPALIN
1889	Oli OPALIN
1890	Oli RASGRF1
1891	OPC DOCK5
1892	Oli OPALIN
1893	Oli OPALIN
1894	Mic P2RY12
1895	Mic P2RY12
1896	Oli OPALIN
1897	Oli RASGRF1
1898	Oli OPALIN
1899	Oli OPALIN
1900	Oli OPALIN
1901	Mic P2RY12
1902	OPC DOCK5
1903	Mic P2RY12
1904	Oli OPALIN
1905	OPC DOCK5
1906	Oli OPALIN
1907	OPC DOCK5
1908	OPC DOCK5
1909	Mic P2RY12
1910	Oli OPALIN
1911	Oli OPALIN
1912	Mic P2RY12
1913	Oli OPALIN
1914	Oli OPALIN
1915	Oli RASGRF1
1916	Mic P2RY12
1917	Oli OPALIN
1918	Exc L6 THEMIS NFIA
1919	Oli RASGRF1
1920	Oli OPALIN
1921	Oli RASGRF1
1922	Inh PVALB HTR4
1923	Oli OPALIN
1924	Oli OPALIN
1925	OPC DOCK5
1926	Mic P2RY12
1927	Oli OPALIN
1928	Oli OPALIN
1929	Oli OPALIN
1930	Oli OPALIN
1931	Oli OPALIN
1932	OPC DOCK5
1933	Oli OPALIN
1934	Oli OPALIN
1935	Oli OPALIN
1936	OPC DOCK5
1937	Mic P2RY12
1938	Oli OPALIN
1939	OPC DOCK5
1940	Oli OPALIN
1941	Oli OPALIN
1942	Oli OPALIN
1943	Oli OPALIN
1944	OPC DOCK5
1945	Oli RASGRF1
1946	Oli OPALIN
1947	Mic P2RY12
1948	Oli RASGRF1
1949	Oli RASGRF1
1950	OPC DOCK5
1951	Oli OPALIN
1952	Mic P2RY12
1953	Oli OPALIN
1954	Ast GRM3
1955	Inh PVALB HTR4
1956	Oli OPALIN
1957	Oli OPALIN
1958	Oli RASGRF1
1959	Oli OPALIN
1960	Oli OPALIN
1961	OPC DOCK5
1962	Oli OPALIN
1963	Oli OPALIN
1964	OPC DOCK5
1965	OPC DOCK5
1966	Oli OPALIN
1967	Oli OPALIN
1968	Oli OPALIN
1969	Oli OPALIN
1970	Oli OPALIN
1971	Inh PVALB HTR4
1972	Oli RASGRF1
1973	Oli OPALIN
1974	Mic P2RY12
1975	OPC DOCK5
1976	OPC DOCK5
1977	OPC DOCK5
1978	Oli OPALIN
1979	Oli OPALIN
1980	Oli RASGRF1
1981	Oli OPALIN
1982	OPC DOCK5
1983	OPC DOCK5
1984	Inh PVALB HTR4
1985	Oli OPALIN
1986	Oli RASGRF1
1987	Oli OPALIN
1988	Oli OPALIN
1989	Oli OPALIN
1990	Mic P2RY12
1991	OPC DOCK5
1992	Oli OPALIN
1993	Mic P2RY12
1994	Mic P2RY12
1995	Inh PVALB HTR4
1996	OPC DOCK5
1997	Mic P2RY12
1998	Mic P2RY12
1999	Oli RASGRF1
[truncated: 22,437 more rows]
