# Supplementary material for: Interpretable deep generative ensemble learning for single-cell omics with Hydra
Source: Mol Syst Biol. 2026 Apr 11;22(7):1161–79. doi: 10.1038/s44320-026-00208-7 (PMC13328726; doi:10.1038/s44320-026-00208-7)
Supplement: Supplementary file 6 — Source data Fig. 5 [file 44320_2026_208_MOESM6_ESM.zip › SD figure 5/5C/HealthyReference/cell_type_predicted_MultiVI.csv]

	x
1	OPC DOCK5
2	Oli OPALIN
3	Mic P2RY12
4	Exc L4-5 RORB IL1RAPL2
5	Oli OPALIN
6	Mic P2RY12
7	Oli OPALIN
8	Oli OPALIN
9	OPC DOCK5
10	Oli OPALIN
11	Oli OPALIN
12	Exc L4-5 RORB IL1RAPL2
13	Ast DPP10
14	Oli OPALIN
15	Inh L3-5 SST MAFB
16	Oli OPALIN
17	Oli OPALIN
18	Inh L3-5 SST MAFB
19	Ast DPP10
20	Oli OPALIN
21	Oli OPALIN
22	Inh PVALB SULF1
23	Oli OPALIN
24	Oli OPALIN
25	Mic P2RY12
26	Oli OPALIN
27	Oli OPALIN
28	Mic P2RY12
29	Oli OPALIN
30	Oli OPALIN
31	Oli OPALIN
32	Inh PVALB SULF1
33	Oli OPALIN
34	Oli OPALIN
35	Oli OPALIN
36	Exc L6b
37	Mic P2RY12
38	Inh PVALB SULF1
39	Oli OPALIN
40	Oli OPALIN
41	Inh PVALB SULF1
42	OPC DOCK5
43	Oli OPALIN
44	Oli OPALIN
45	Oli OPALIN
46	Oli OPALIN
47	Exc L4-5 RORB IL1RAPL2
48	Oli OPALIN
49	Mic P2RY12
50	Exc L6 CT
51	Inh RYR3 TSHZ2
52	Oli OPALIN
53	Oli OPALIN
54	Oli OPALIN
55	Mic P2RY12
56	OPC DOCK5
57	Ast GRM3
58	Oli OPALIN
59	Oli OPALIN
60	Oli OPALIN
61	Mic P2RY12
62	Oli OPALIN
63	OPC DOCK5
64	Exc L4-5 RORB IL1RAPL2
65	Oli OPALIN
66	OPC DOCK5
67	Oli OPALIN
68	Oli OPALIN
69	Oli OPALIN
70	Oli OPALIN
71	Ast GRM3
72	Oli OPALIN
73	Oli OPALIN
74	OPC DOCK5
75	OPC DOCK5
76	Oli OPALIN
77	Ast GRM3
78	Oli OPALIN
79	Oli OPALIN
80	Ast GRM3
81	Oli OPALIN
82	Oli OPALIN
83	Oli RASGRF1
84	capEndo
85	Mic P2RY12
86	Mic P2RY12
87	Oli OPALIN
88	Oli OPALIN
89	Ast DPP10
90	Oli OPALIN
91	Oli OPALIN
92	Oli OPALIN
93	Inh RYR3 TSHZ2
94	Oli OPALIN
95	OPC DOCK5
96	Oli OPALIN
97	Oli OPALIN
98	Inh PVALB SULF1
99	Oli RASGRF1
100	Oli OPALIN
101	Oli OPALIN
102	Oli OPALIN
103	Oli OPALIN
104	Oli OPALIN
105	Oli OPALIN
106	Exc L6 CT
107	Oli OPALIN
108	Ast GRM3
109	Oli OPALIN
110	Oli OPALIN
111	Oli OPALIN
112	Oli OPALIN
113	Mic P2RY12
114	Oli OPALIN
115	Oli OPALIN
116	Ast DPP10
117	Oli OPALIN
118	Exc L2-3 CBLN2 LINC02306
119	Oli OPALIN
120	Exc L6 CT
121	Ast DPP10
122	Oli OPALIN
123	Inh PVALB SULF1
124	Oli OPALIN
125	Ast GRM3
126	Oli OPALIN
127	Inh L1-6 LAMP5 CA13
128	Ast GRM3
129	Oli OPALIN
130	Oli OPALIN
131	Oli OPALIN
132	Oli OPALIN
133	Oli OPALIN
134	Oli OPALIN
135	Exc L4-5 RORB GABRG1
136	Exc L4-5 RORB GABRG1
137	Oli OPALIN
138	Oli OPALIN
139	Oli OPALIN
140	Oli OPALIN
141	Oli OPALIN
142	Oli OPALIN
143	Oli OPALIN
144	Oli OPALIN
145	Oli OPALIN
146	Oli OPALIN
147	Ast GRM3
148	Oli OPALIN
149	Oli OPALIN
150	Oli OPALIN
151	OPC DOCK5
152	Oli OPALIN
153	Oli OPALIN
154	Mic P2RY12
155	Oli OPALIN
156	Oli OPALIN
157	Oli OPALIN
158	Inh L1-6 LAMP5 CA13
159	Oli OPALIN
160	Oli OPALIN
161	Ast GRM3
162	Oli OPALIN
163	Oli OPALIN
164	Oli OPALIN
165	Oli OPALIN
166	Oli OPALIN
167	Oli OPALIN
168	Oli OPALIN
169	Inh L1-6 LAMP5 CA13
170	Oli OPALIN
171	Oli OPALIN
172	Inh RYR3 TSHZ2
173	Oli OPALIN
174	Oli RASGRF1
175	Oli OPALIN
176	Oli OPALIN
177	Oli OPALIN
178	Oli OPALIN
179	Oli OPALIN
180	Mic P2RY12
181	Oli OPALIN
182	Oli OPALIN
183	Oli OPALIN
184	Mic P2RY12
185	Oli RASGRF1
186	Ast GRM3
187	Oli OPALIN
188	Oli OPALIN
189	OPC DOCK5
190	Oli OPALIN
191	Oli OPALIN
192	Oli OPALIN
193	Oli OPALIN
194	Oli OPALIN
195	Oli OPALIN
196	Mic P2RY12
197	Oli OPALIN
198	Exc L4-5 RORB IL1RAPL2
199	Oli OPALIN
200	Inh L3-5 SST MAFB
201	Oli OPALIN
202	Oli OPALIN
203	Oli OPALIN
204	Ast GRM3
205	Oli OPALIN
206	Oli OPALIN
207	Inh RYR3 TSHZ2
208	Oli OPALIN
209	Oli RASGRF1
210	Oli OPALIN
211	Inh PVALB SULF1
212	Oli OPALIN
213	Oli OPALIN
214	Oli RASGRF1
215	Oli OPALIN
216	OPC DOCK5
217	Oli OPALIN
218	Oli OPALIN
219	Mic P2RY12
220	Oli OPALIN
221	Oli OPALIN
222	Inh L3-5 SST MAFB
223	Mic P2RY12
224	Oli OPALIN
225	Exc L4-5 RORB GABRG1
226	Oli OPALIN
227	Oli OPALIN
228	Oli OPALIN
229	Exc L4-5 RORB GABRG1
230	Oli OPALIN
231	Exc L4-5 RORB IL1RAPL2
232	Oli OPALIN
233	Oli OPALIN
234	Oli OPALIN
235	Oli OPALIN
236	Mic P2RY12
237	Oli OPALIN
238	Oli OPALIN
239	Ast DPP10
240	Oli OPALIN
241	Oli OPALIN
242	Inh L1-6 LAMP5 CA13
243	Exc L4-5 RORB IL1RAPL2
244	Oli OPALIN
245	Oli OPALIN
246	Oli OPALIN
247	Oli OPALIN
248	Inh PVALB SULF1
249	Oli OPALIN
250	Oli OPALIN
251	Oli OPALIN
252	Mic P2RY12
253	Oli OPALIN
254	OPC DOCK5
255	Oli OPALIN
256	Inh PVALB SULF1
257	Oli OPALIN
258	Oli OPALIN
259	Exc L4-5 RORB IL1RAPL2
260	Oli OPALIN
261	OPC DOCK5
262	Inh L3-5 SST MAFB
263	Oli OPALIN
264	Oli OPALIN
265	Oli OPALIN
266	Oli OPALIN
267	Oli OPALIN
268	Oli OPALIN
269	Ast GRM3
270	Oli OPALIN
271	Oli OPALIN
272	OPC DOCK5
273	Mic P2RY12
274	Ast GRM3
275	Ast GRM3
276	Oli OPALIN
277	Exc L6b
278	Oli OPALIN
279	Exc L6 THEMIS NFIA
280	Inh L3-5 SST MAFB
281	Exc L4-5 RORB IL1RAPL2
282	OPC DOCK5
283	Oli OPALIN
284	Oli OPALIN
285	OPC DOCK5
286	Oli OPALIN
287	Exc L4-5 RORB IL1RAPL2
288	Oli OPALIN
289	OPC DOCK5
290	Oli OPALIN
291	Oli OPALIN
292	Oli OPALIN
293	Oli OPALIN
294	Oli OPALIN
295	Oli OPALIN
296	Ast GRM3
297	Inh RYR3 TSHZ2
298	OPC DOCK5
299	Oli OPALIN
300	OPC DOCK5
301	Oli OPALIN
302	Ast DPP10
303	Oli OPALIN
304	Oli OPALIN
305	Oli OPALIN
306	Ast GRM3
307	Oli OPALIN
308	Inh PVALB SULF1
309	Oli OPALIN
310	Oli OPALIN
311	Oli OPALIN
312	Oli OPALIN
313	Oli RASGRF1
314	Inh PVALB HTR4
315	Oli OPALIN
316	Oli OPALIN
317	Oli OPALIN
318	Oli OPALIN
319	Oli OPALIN
320	Oli OPALIN
321	Oli RASGRF1
322	Oli OPALIN
323	Oli OPALIN
324	Oli OPALIN
325	Oli OPALIN
326	Oli OPALIN
327	Oli OPALIN
328	Mic P2RY12
329	Oli OPALIN
330	Oli OPALIN
331	Oli OPALIN
332	Oli OPALIN
333	Oli OPALIN
334	Ast GRM3
335	Exc L6 THEMIS NFIA
336	Oli OPALIN
337	Oli OPALIN
338	Oli OPALIN
339	Oli OPALIN
340	Oli OPALIN
341	Oli OPALIN
342	Ast GRM3
343	OPC DOCK5
344	Oli OPALIN
345	Oli OPALIN
346	Oli OPALIN
347	Exc L4-5 RORB GABRG1
348	Oli OPALIN
349	Ast GRM3
350	Oli OPALIN
351	Exc L4-5 RORB GABRG1
352	Oli OPALIN
353	Inh PVALB SULF1
354	Oli OPALIN
355	Oli OPALIN
356	Oli OPALIN
357	Inh L1-6 LAMP5 CA13
358	Ast GRM3
359	Oli OPALIN
360	Exc L2-3 CBLN2 LINC02306
361	Oli OPALIN
362	Mic P2RY12
363	Inh RYR3 TSHZ2
364	Oli OPALIN
365	Oli OPALIN
366	Oli OPALIN
367	Ast GRM3
368	Ast GRM3
369	Inh PVALB SULF1
370	Oli OPALIN
371	Oli OPALIN
372	Oli OPALIN
373	Oli OPALIN
374	Oli OPALIN
375	Oli OPALIN
376	Oli OPALIN
377	OPC DOCK5
378	Oli RASGRF1
379	Oli RASGRF1
380	Oli OPALIN
381	Oli OPALIN
382	Ast GRM3
383	Exc L4-5 RORB IL1RAPL2
384	Inh LAMP5 NRG1 (Rosehip)
385	Mic P2RY12
386	Exc L4-5 RORB IL1RAPL2
387	Oli OPALIN
388	Ast DPP10
389	Mic P2RY12
390	Exc L4-5 RORB IL1RAPL2
391	OPC DOCK5
392	Exc L6 THEMIS NFIA
393	Oli OPALIN
394	Ast GRM3
395	Exc L4-5 RORB IL1RAPL2
396	Inh RYR3 TSHZ2
397	Oli OPALIN
398	Oli OPALIN
399	Exc L6 THEMIS NFIA
400	Oli OPALIN
401	Oli OPALIN
402	Oli OPALIN
403	Exc L6 CT
404	Oli OPALIN
405	Oli OPALIN
406	Oli OPALIN
407	Oli OPALIN
408	Oli OPALIN
409	Oli OPALIN
410	Ast DPP10
411	OPC DOCK5
412	Oli OPALIN
413	Oli OPALIN
414	Ast GRM3
415	Oli OPALIN
416	Mic P2RY12
417	Oli OPALIN
418	Inh L3-5 SST MAFB
419	Oli OPALIN
420	Oli OPALIN
421	Mic P2RY12
422	Oli OPALIN
423	Exc L4-5 RORB IL1RAPL2
424	Ast GRM3
425	Oli OPALIN
426	Oli OPALIN
427	Mic P2RY12
428	Ast DPP10
429	Inh PVALB SULF1
430	Oli OPALIN
431	Oli OPALIN
432	Oli OPALIN
433	Ast DPP10
434	Inh PVALB CA8 (Chandelier)
435	Oli OPALIN
436	Oli OPALIN
437	Mic P2RY12
438	OPC DOCK5
439	Mic P2RY12
440	Oli OPALIN
441	OPC DOCK5
442	Oli OPALIN
443	Oli OPALIN
444	Oli OPALIN
445	Ast GRM3
446	Oli OPALIN
447	Per1
448	Inh PVALB SULF1
449	Inh L1-6 LAMP5 CA13
450	Oli OPALIN
451	Oli OPALIN
452	Oli OPALIN
453	Oli OPALIN
454	Oli OPALIN
455	Oli OPALIN
456	Oli OPALIN
457	Oli OPALIN
458	Inh PVALB SULF1
459	Exc L4-5 RORB IL1RAPL2
460	Inh RYR3 TSHZ2
461	Oli OPALIN
462	OPC DOCK5
463	Oli OPALIN
464	Ast GRM3
465	Oli OPALIN
466	Inh L3-5 SST MAFB
467	Mic P2RY12
468	Oli OPALIN
469	Oli OPALIN
470	Oli OPALIN
471	Exc L4-5 RORB IL1RAPL2
472	Oli OPALIN
473	Mic P2RY12
474	Oli OPALIN
475	Ast GRM3
476	Exc L2-3 CBLN2 LINC02306
477	OPC DOCK5
478	Oli OPALIN
479	Oli OPALIN
480	Oli OPALIN
481	Mic P2RY12
482	Inh RYR3 TSHZ2
483	Oli OPALIN
484	Oli OPALIN
485	Oli OPALIN
486	Ast GRM3
487	Exc L4-5 RORB GABRG1
488	Oli OPALIN
489	Inh PVALB SULF1
490	Oli OPALIN
491	Oli OPALIN
492	Oli OPALIN
493	Oli OPALIN
494	Exc L2-3 CBLN2 LINC02306
495	Oli OPALIN
496	Exc L6 CT
497	Oli OPALIN
498	Exc L4-5 RORB IL1RAPL2
499	Oli OPALIN
500	Oli OPALIN
501	Ast GRM3
502	Ast DPP10
503	Oli OPALIN
504	Oli OPALIN
505	Oli OPALIN
506	Oli OPALIN
507	Ast GRM3
508	Oli OPALIN
509	Oli OPALIN
510	Oli OPALIN
511	Exc L4-5 RORB IL1RAPL2
512	Oli OPALIN
513	Oli OPALIN
514	Exc L6 THEMIS NFIA
515	Oli OPALIN
516	Exc L4-5 RORB IL1RAPL2
517	Oli OPALIN
518	Oli OPALIN
519	Oli OPALIN
520	Oli OPALIN
521	Oli OPALIN
522	Oli OPALIN
523	Mic P2RY12
524	Mic P2RY12
525	Inh RYR3 TSHZ2
526	Oli OPALIN
527	Exc L2-3 CBLN2 LINC02306
528	Oli OPALIN
529	Inh PVALB CA8 (Chandelier)
530	Oli OPALIN
531	Oli OPALIN
532	Oli OPALIN
533	Inh L3-5 SST MAFB
534	Inh PVALB SULF1
535	Inh L3-5 SST MAFB
536	Oli RASGRF1
537	Oli OPALIN
538	Exc L4-5 RORB IL1RAPL2
539	OPC DOCK5
540	Oli OPALIN
541	Inh RYR3 TSHZ2
542	Inh PVALB SULF1
543	Ast DPP10
544	Oli OPALIN
545	Oli OPALIN
546	Oli OPALIN
547	Mic P2RY12
548	Oli OPALIN
549	Oli OPALIN
550	Oli OPALIN
551	Oli OPALIN
552	Oli OPALIN
553	Oli OPALIN
554	Oli OPALIN
555	Ast GRM3
556	Oli OPALIN
557	Mic P2RY12
558	Exc L4-5 RORB IL1RAPL2
559	Oli OPALIN
560	Ast GRM3
561	Inh PVALB SULF1
562	Oli OPALIN
563	Oli OPALIN
564	Oli OPALIN
565	Mic P2RY12
566	Oli OPALIN
567	Inh RYR3 TSHZ2
568	Inh PVALB SULF1
569	OPC DOCK5
570	Inh L3-5 SST MAFB
571	Exc L4-5 RORB GABRG1
572	Oli OPALIN
573	OPC DOCK5
574	Oli OPALIN
575	Oli OPALIN
576	Oli OPALIN
577	Oli OPALIN
578	Inh L3-5 SST MAFB
579	Exc L6 CT
580	OPC DOCK5
581	Oli OPALIN
582	Inh PVALB SULF1
583	Oli OPALIN
584	Oli OPALIN
585	Oli OPALIN
586	Oli OPALIN
587	Oli OPALIN
588	Oli OPALIN
589	Oli OPALIN
590	Oli OPALIN
591	Oli OPALIN
592	Inh L3-5 SST MAFB
593	Oli OPALIN
594	Oli OPALIN
595	Exc L6 THEMIS NFIA
596	Exc L6 CT
597	Oli OPALIN
598	Mic P2RY12
599	Oli OPALIN
600	Mic P2RY12
601	Oli OPALIN
602	Oli OPALIN
603	Oli OPALIN
604	Oli OPALIN
605	Inh RYR3 TSHZ2
606	Oli OPALIN
607	Oli OPALIN
608	Oli OPALIN
609	Oli OPALIN
610	Inh RYR3 TSHZ2
611	Inh RYR3 TSHZ2
612	Oli OPALIN
613	Oli OPALIN
614	OPC DOCK5
615	Oli OPALIN
616	Inh L3-5 SST MAFB
617	Oli OPALIN
618	Oli OPALIN
619	Inh L1-6 LAMP5 CA13
620	Oli OPALIN
621	Exc L6 THEMIS NFIA
622	Oli OPALIN
623	Oli OPALIN
624	Mic P2RY12
625	Exc L4-5 RORB IL1RAPL2
626	Ast GRM3
627	Oli OPALIN
628	Oli OPALIN
629	Oli OPALIN
630	Oli OPALIN
631	Oli OPALIN
632	Exc L4-5 RORB GABRG1
633	Oli OPALIN
634	Oli OPALIN
635	Oli OPALIN
636	OPC DOCK5
637	Oli OPALIN
638	Oli OPALIN
639	Inh PVALB SULF1
640	Oli OPALIN
641	Ast GRM3
642	Oli OPALIN
643	Oli OPALIN
644	Oli OPALIN
645	Oli OPALIN
646	Oli OPALIN
647	Oli OPALIN
648	Oli OPALIN
649	Oli OPALIN
650	Oli OPALIN
651	Oli OPALIN
652	Ast GRM3
653	Oli OPALIN
654	Oli OPALIN
655	Oli OPALIN
656	Oli OPALIN
657	Ast GRM3
658	Oli OPALIN
659	Inh PVALB CA8 (Chandelier)
660	Oli OPALIN
661	Oli OPALIN
662	Oli OPALIN
663	Oli OPALIN
664	Oli OPALIN
665	Oli OPALIN
666	Inh PVALB CA8 (Chandelier)
667	Oli OPALIN
668	Exc L6 CT
669	Oli OPALIN
670	Inh L1-6 LAMP5 CA13
671	Exc L4-5 RORB IL1RAPL2
672	Oli OPALIN
673	Oli OPALIN
674	Oli OPALIN
675	Oli OPALIN
676	Exc L6 CT
677	Oli OPALIN
678	Mic P2RY12
679	Oli OPALIN
680	Exc L6 CT
681	Oli OPALIN
682	Oli OPALIN
683	Oli OPALIN
684	Mic P2RY12
685	Ast GRM3
686	Oli OPALIN
687	Oli OPALIN
688	Oli OPALIN
689	Oli OPALIN
690	Oli OPALIN
691	Oli OPALIN
692	Oli OPALIN
693	Exc L2-3 CBLN2 LINC02306
694	Oli OPALIN
695	Oli OPALIN
696	Exc L6 THEMIS NFIA
697	OPC DOCK5
698	Oli OPALIN
699	capEndo
700	Oli OPALIN
701	Mic P2RY12
702	Oli OPALIN
703	Inh L3-5 SST MAFB
704	Mic P2RY12
705	Oli OPALIN
706	Mic P2RY12
707	Oli OPALIN
708	Oli OPALIN
709	Oli OPALIN
710	Oli OPALIN
711	capEndo
712	Oli OPALIN
713	Oli OPALIN
714	Oli OPALIN
715	Oli OPALIN
716	Inh RYR3 TSHZ2
717	Oli OPALIN
718	OPC DOCK5
719	Oli OPALIN
720	Oli OPALIN
721	Oli OPALIN
722	Inh L3-5 SST MAFB
723	Oli OPALIN
724	Oli OPALIN
725	Oli OPALIN
726	Ast DPP10
727	Oli OPALIN
728	Inh PVALB SULF1
729	Inh L3-5 SST MAFB
730	Oli OPALIN
731	Oli OPALIN
732	Mic P2RY12
733	Oli OPALIN
734	Oli OPALIN
735	Inh PVALB HTR4
736	Ast GRM3
737	Oli OPALIN
738	Oli OPALIN
739	Oli OPALIN
740	Oli OPALIN
741	Mic P2RY12
742	Mic P2RY12
743	Oli OPALIN
744	Oli OPALIN
745	Oli RASGRF1
746	Oli OPALIN
747	Inh RYR3 TSHZ2
748	Inh PVALB SULF1
749	Oli OPALIN
750	Oli OPALIN
751	Mic P2RY12
752	Oli OPALIN
753	Mic P2RY12
754	capEndo
755	Oli OPALIN
756	Oli OPALIN
757	Ast DPP10
758	Exc L4-5 RORB IL1RAPL2
759	Inh RYR3 TSHZ2
760	Oli OPALIN
761	Inh L3-5 SST MAFB
762	Oli OPALIN
763	Mic P2RY12
764	Ast GRM3
765	Oli OPALIN
766	Oli OPALIN
767	OPC DOCK5
768	Oli OPALIN
769	Oli OPALIN
770	Inh VIP TSHZ2
771	Inh L3-5 SST MAFB
772	Oli OPALIN
773	Oli OPALIN
774	Oli RASGRF1
775	Oli OPALIN
776	Ast GRM3
777	Mic P2RY12
778	Mic P2RY12
779	Oli OPALIN
780	Oli OPALIN
781	Oli OPALIN
782	Oli OPALIN
783	Mic P2RY12
784	Oli OPALIN
785	Exc L2-3 CBLN2 LINC02306
786	Exc L4-5 RORB IL1RAPL2
787	Oli OPALIN
788	Oli OPALIN
789	Oli OPALIN
790	Oli OPALIN
791	Oli OPALIN
792	Ast GRM3
793	Oli OPALIN
794	Oli OPALIN
795	Oli OPALIN
796	OPC DOCK5
797	OPC DOCK5
798	Oli OPALIN
799	Oli OPALIN
800	Oli OPALIN
801	Oli OPALIN
802	Oli OPALIN
803	Exc L6 THEMIS NFIA
804	Oli OPALIN
805	Exc L4-5 RORB IL1RAPL2
806	Oli OPALIN
807	Inh L3-5 SST MAFB
808	Ast GRM3
809	Inh L3-5 SST MAFB
810	Oli OPALIN
811	Oli OPALIN
812	Oli OPALIN
813	capEndo
814	Oli OPALIN
815	Oli OPALIN
816	Oli OPALIN
817	Inh L3-5 SST MAFB
818	Oli OPALIN
819	Oli OPALIN
820	Ast DPP10
821	Oli OPALIN
822	Exc L6 CT
823	Inh PVALB SULF1
824	Ast GRM3
825	Oli OPALIN
826	Oli OPALIN
827	Inh L3-5 SST MAFB
828	Mic P2RY12
829	OPC DOCK5
830	Inh L3-5 SST MAFB
831	Mic P2RY12
832	Oli OPALIN
833	Oli OPALIN
834	Oli OPALIN
835	Inh PVALB CA8 (Chandelier)
836	Inh RYR3 TSHZ2
837	Oli OPALIN
838	Oli OPALIN
839	Inh L3-5 SST MAFB
840	Oli OPALIN
841	Oli OPALIN
842	Inh L3-5 SST MAFB
843	Oli OPALIN
844	Exc L2-3 CBLN2 LINC02306
845	Ast GRM3
846	Inh PVALB SULF1
847	Oli OPALIN
848	Oli OPALIN
849	Oli OPALIN
850	Oli OPALIN
851	Inh PVALB HTR4
852	Oli OPALIN
853	Oli OPALIN
854	Oli OPALIN
855	Inh L3-5 SST MAFB
856	Oli OPALIN
857	Oli OPALIN
858	Oli OPALIN
859	Exc L4-5 RORB GABRG1
860	Mic P2RY12
861	Oli OPALIN
862	Inh RYR3 TSHZ2
863	Oli OPALIN
864	Oli OPALIN
865	Oli OPALIN
866	Oli OPALIN
867	Oli OPALIN
868	Oli OPALIN
869	Ast DPP10
870	Ast GRM3
871	Ast GRM3
872	Inh PVALB SULF1
873	Oli RASGRF1
874	Inh L1-6 LAMP5 CA13
875	Oli OPALIN
876	Oli OPALIN
877	Inh PVALB SULF1
878	Oli RASGRF1
879	Oli OPALIN
880	Oli OPALIN
881	Oli OPALIN
882	Oli OPALIN
883	Oli OPALIN
884	Oli RASGRF1
885	Oli OPALIN
886	Oli OPALIN
887	Ast GRM3
888	Oli OPALIN
889	Mic P2RY12
890	Oli OPALIN
891	Oli OPALIN
892	Inh LAMP5 NRG1 (Rosehip)
893	Oli OPALIN
894	Oli OPALIN
895	Oli OPALIN
896	OPC DOCK5
897	Ast GRM3
898	Oli RASGRF1
899	Oli OPALIN
900	Exc L6 THEMIS NFIA
901	Exc L4-5 RORB IL1RAPL2
902	Oli OPALIN
903	Inh PVALB HTR4
904	Oli OPALIN
905	Oli OPALIN
906	Oli OPALIN
907	Ast DPP10
908	Exc L2-3 CBLN2 LINC02306
909	Oli OPALIN
910	Oli OPALIN
911	Exc L6 CT
912	Exc L6 THEMIS NFIA
913	Oli OPALIN
914	Oli OPALIN
915	Mic P2RY12
916	Ast DPP10
917	Oli OPALIN
918	Oli OPALIN
919	Oli OPALIN
920	Oli OPALIN
921	Inh L3-5 SST MAFB
922	Mic P2RY12
923	Oli OPALIN
924	Inh RYR3 TSHZ2
925	OPC DOCK5
926	Oli OPALIN
927	Oli OPALIN
928	Exc L4-5 RORB IL1RAPL2
929	Oli OPALIN
930	Mic P2RY12
931	Exc L4-5 RORB IL1RAPL2
932	Inh PVALB HTR4
933	Ast DPP10
934	Oli OPALIN
935	Oli OPALIN
936	OPC DOCK5
937	Oli OPALIN
938	Oli OPALIN
939	Exc L2-3 CBLN2 LINC02306
940	Oli OPALIN
941	capEndo
942	Ast GRM3
943	Exc L2-3 CBLN2 LINC02306
944	Oli OPALIN
945	Oli OPALIN
946	Ast DPP10
947	Oli OPALIN
948	Exc L2-3 CBLN2 LINC02306
949	Oli OPALIN
950	Inh PVALB SULF1
951	Oli OPALIN
952	OPC DOCK5
953	Oli OPALIN
954	Oli OPALIN
955	OPC DOCK5
956	Oli RASGRF1
957	Exc L2-3 CBLN2 LINC02306
958	Oli OPALIN
959	Oli OPALIN
960	OPC DOCK5
961	Oli OPALIN
962	Ast DPP10
963	Inh LAMP5 NRG1 (Rosehip)
964	Inh RYR3 TSHZ2
965	Oli OPALIN
966	Exc L2-3 CBLN2 LINC02306
967	Oli OPALIN
968	OPC DOCK5
969	Oli OPALIN
970	Oli OPALIN
971	Oli OPALIN
972	OPC DOCK5
973	Oli OPALIN
974	Oli OPALIN
975	Exc L4-5 RORB GABRG1
976	Oli OPALIN
977	Mic P2RY12
978	Inh PVALB SULF1
979	Oli OPALIN
980	Exc L4-5 RORB IL1RAPL2
981	Exc L2-3 CBLN2 LINC02306
982	Inh PVALB HTR4
983	Inh RYR3 TSHZ2
984	Exc L4-5 RORB GABRG1
985	Oli OPALIN
986	Oli OPALIN
987	Oli OPALIN
988	Oli OPALIN
989	Oli OPALIN
990	Inh L3-5 SST MAFB
991	Oli OPALIN
992	Oli OPALIN
993	Oli OPALIN
994	Oli OPALIN
995	Oli OPALIN
996	OPC DOCK5
997	Oli OPALIN
998	Ast GRM3
999	OPC DOCK5
1000	Inh PVALB SULF1
1001	Oli OPALIN
1002	OPC DOCK5
1003	Oli OPALIN
1004	Oli OPALIN
1005	Oli OPALIN
1006	Inh RYR3 TSHZ2
1007	Oli OPALIN
1008	Oli OPALIN
1009	Oli OPALIN
1010	Oli OPALIN
1011	Oli OPALIN
1012	Exc L4-5 RORB GABRG1
1013	Mic P2RY12
1014	Oli OPALIN
1015	Exc L4-5 RORB IL1RAPL2
1016	Oli OPALIN
1017	Ast GRM3
1018	Exc L4-5 RORB GABRG1
1019	Oli OPALIN
1020	Oli OPALIN
1021	Oli OPALIN
1022	Oli RASGRF1
1023	Mic P2RY12
1024	Oli OPALIN
1025	Exc L4-5 RORB IL1RAPL2
1026	Oli OPALIN
1027	Oli OPALIN
1028	Oli OPALIN
1029	Inh L1-6 LAMP5 CA13
1030	Oli OPALIN
1031	Oli OPALIN
1032	Oli OPALIN
1033	Oli OPALIN
1034	Oli OPALIN
1035	Oli OPALIN
1036	Ast GRM3
1037	Ast GRM3
1038	Exc L4-5 RORB IL1RAPL2
1039	OPC DOCK5
1040	Oli OPALIN
1041	Mic P2RY12
1042	Oli OPALIN
1043	Oli OPALIN
1044	Oli OPALIN
1045	Oli OPALIN
1046	Inh L1-6 LAMP5 CA13
1047	Oli OPALIN
1048	Oli OPALIN
1049	Ast GRM3
1050	Oli OPALIN
1051	Oli OPALIN
1052	Mic P2RY12
1053	Ast DPP10
1054	Oli OPALIN
1055	Oli OPALIN
1056	Oli OPALIN
1057	Oli OPALIN
1058	Exc L6b
1059	Ast DPP10
1060	Oli OPALIN
1061	Oli OPALIN
1062	OPC DOCK5
1063	Inh L3-5 SST MAFB
1064	OPC DOCK5
1065	Oli OPALIN
1066	Inh L3-5 SST MAFB
1067	Inh PVALB SULF1
1068	Oli OPALIN
1069	Oli OPALIN
1070	Oli OPALIN
1071	Oli OPALIN
1072	OPC DOCK5
1073	Oli OPALIN
1074	Exc L6 THEMIS NFIA
1075	Oli OPALIN
1076	Ast GRM3
1077	Mic P2RY12
1078	Inh L1-6 LAMP5 CA13
1079	OPC DOCK5
1080	OPC DOCK5
1081	OPC DOCK5
1082	Oli OPALIN
1083	Oli OPALIN
1084	Oli OPALIN
1085	Inh L3-5 SST MAFB
1086	Ast DPP10
1087	Exc L2-3 CBLN2 LINC02306
1088	Oli OPALIN
1089	Exc L4-5 RORB GABRG1
1090	Oli OPALIN
1091	Oli OPALIN
1092	Oli OPALIN
1093	Inh L3-5 SST MAFB
1094	Exc L4-5 RORB GABRG1
1095	Inh LAMP5 NRG1 (Rosehip)
1096	Oli OPALIN
1097	Oli OPALIN
1098	Oli OPALIN
1099	Oli OPALIN
1100	Oli OPALIN
1101	Oli OPALIN
1102	Oli OPALIN
1103	Exc L4-5 RORB GABRG1
1104	Ast DPP10
1105	Oli OPALIN
1106	Oli OPALIN
1107	Oli OPALIN
1108	capEndo
1109	Oli OPALIN
1110	Oli OPALIN
1111	Oli OPALIN
1112	Inh PVALB SULF1
1113	Oli OPALIN
1114	Oli OPALIN
1115	Exc L6 THEMIS NFIA
1116	Oli OPALIN
1117	Inh GPC5 RIT2
1118	Oli OPALIN
1119	Oli OPALIN
1120	Ast GRM3
1121	Oli OPALIN
1122	Ast GRM3
1123	Oli OPALIN
1124	Oli OPALIN
1125	Exc L6 THEMIS NFIA
1126	Oli OPALIN
1127	Oli OPALIN
1128	Oli OPALIN
1129	Oli OPALIN
1130	Oli OPALIN
1131	Oli OPALIN
1132	Oli OPALIN
1133	Oli OPALIN
1134	Oli OPALIN
1135	Exc L4-5 RORB GABRG1
1136	Exc L2-3 CBLN2 LINC02306
1137	Oli OPALIN
1138	Oli OPALIN
1139	Oli OPALIN
1140	Oli OPALIN
1141	Oli OPALIN
1142	Exc L4-5 RORB IL1RAPL2
1143	Exc L4-5 RORB GABRG1
1144	OPC DOCK5
1145	Oli RASGRF1
1146	Oli RASGRF1
1147	Oli OPALIN
1148	OPC DOCK5
1149	Oli RASGRF1
1150	Inh RYR3 TSHZ2
1151	capEndo
1152	Oli OPALIN
1153	OPC DOCK5
1154	Oli RASGRF1
1155	Ast DPP10
1156	Ast DPP10
1157	Oli OPALIN
1158	Exc L6 CT
1159	Oli OPALIN
1160	Oli OPALIN
1161	Oli OPALIN
1162	Oli OPALIN
1163	Oli OPALIN
1164	Mic P2RY12
1165	Oli OPALIN
1166	OPC DOCK5
1167	Exc L4-5 RORB IL1RAPL2
1168	Oli OPALIN
1169	Exc L4-5 RORB GABRG1
1170	Oli OPALIN
1171	Inh PVALB HTR4
1172	Oli OPALIN
1173	Per1
1174	Oli OPALIN
1175	Oli OPALIN
1176	Oli RASGRF1
1177	Oli OPALIN
1178	OPC DOCK5
1179	Oli OPALIN
1180	Inh GPC5 RIT2
1181	Oli OPALIN
1182	Oli OPALIN
1183	Oli OPALIN
1184	Oli OPALIN
1185	Oli OPALIN
1186	Exc L2-3 CBLN2 LINC02306
1187	Exc L4-5 RORB GABRG1
1188	Oli OPALIN
1189	Exc L2-3 CBLN2 LINC02306
1190	Inh PVALB HTR4
1191	Oli OPALIN
1192	Oli OPALIN
1193	Inh RYR3 TSHZ2
1194	Exc L6 THEMIS NFIA
1195	Mic P2RY12
1196	Inh RYR3 TSHZ2
1197	Oli OPALIN
1198	Oli OPALIN
1199	Inh PVALB CA8 (Chandelier)
1200	Oli OPALIN
1201	Oli OPALIN
1202	Oli OPALIN
1203	Oli OPALIN
1204	Inh PVALB CA8 (Chandelier)
1205	Oli OPALIN
1206	OPC DOCK5
1207	OPC DOCK5
1208	Oli OPALIN
1209	Ast DPP10
1210	Oli RASGRF1
1211	Oli OPALIN
1212	Oli OPALIN
1213	Oli OPALIN
1214	Oli OPALIN
1215	Oli OPALIN
1216	Inh VIP ABI3BP
1217	Oli OPALIN
1218	Inh L3-5 SST MAFB
1219	Oli OPALIN
1220	Oli OPALIN
1221	Inh GPC5 RIT2
1222	Exc L4-5 RORB IL1RAPL2
1223	Inh VIP TSHZ2
1224	Exc L4-5 RORB IL1RAPL2
1225	Oli OPALIN
1226	Exc L2-3 CBLN2 LINC02306
1227	Inh VIP TSHZ2
1228	Oli OPALIN
1229	Oli OPALIN
1230	Oli OPALIN
1231	Inh PVALB SULF1
1232	Oli OPALIN
1233	Oli OPALIN
1234	Oli OPALIN
1235	Inh RYR3 TSHZ2
1236	Inh L3-5 SST MAFB
1237	Oli OPALIN
1238	Inh L3-5 SST MAFB
1239	Oli OPALIN
1240	Inh RYR3 TSHZ2
1241	Oli RASGRF1
1242	Oli OPALIN
1243	OPC DOCK5
1244	Oli OPALIN
1245	Oli OPALIN
1246	Oli OPALIN
1247	Exc L6 CT
1248	Mic P2RY12
1249	Oli OPALIN
1250	Ast DPP10
1251	Inh VIP TSHZ2
1252	Oli OPALIN
1253	Exc L4-5 RORB IL1RAPL2
1254	Oli OPALIN
1255	Exc L2-3 CBLN2 LINC02306
1256	Oli OPALIN
1257	Inh LAMP5 NRG1 (Rosehip)
1258	Oli OPALIN
1259	Oli OPALIN
1260	Ast GRM3
1261	Oli OPALIN
1262	Inh L3-5 SST MAFB
1263	Ast GRM3
1264	Mic P2RY12
1265	Oli OPALIN
1266	Exc L6 THEMIS NFIA
1267	Oli RASGRF1
1268	Oli OPALIN
1269	Inh PVALB CA8 (Chandelier)
1270	Oli OPALIN
1271	Oli OPALIN
1272	Exc L4-5 RORB IL1RAPL2
1273	Exc L6 THEMIS NFIA
1274	Oli OPALIN
1275	Inh LAMP5 NRG1 (Rosehip)
1276	Oli OPALIN
1277	Oli OPALIN
1278	Inh L3-5 SST MAFB
1279	Exc L6b
1280	Oli OPALIN
1281	Oli OPALIN
1282	Inh L3-5 SST MAFB
1283	Inh PVALB SULF1
1284	Oli OPALIN
1285	Oli OPALIN
1286	Exc L6b
1287	Oli OPALIN
1288	Inh VIP TSHZ2
1289	Inh L3-5 SST MAFB
1290	Ast GRM3
1291	Inh L3-5 SST MAFB
1292	Exc L6b
1293	Oli OPALIN
1294	Oli OPALIN
1295	Oli OPALIN
1296	Inh PVALB SULF1
1297	Inh LAMP5 NRG1 (Rosehip)
1298	Oli OPALIN
1299	Oli OPALIN
1300	Mic P2RY12
1301	Exc L2-3 CBLN2 LINC02306
1302	Oli OPALIN
1303	Oli OPALIN
1304	Inh L3-5 SST MAFB
1305	Oli OPALIN
1306	Exc L2-3 CBLN2 LINC02306
1307	Exc L2-3 CBLN2 LINC02306
1308	Oli OPALIN
1309	Inh GPC5 RIT2
1310	Oli OPALIN
1311	Inh L3-5 SST MAFB
1312	Oli OPALIN
1313	Oli OPALIN
1314	Ast GRM3
1315	Oli OPALIN
1316	Oli OPALIN
1317	Oli OPALIN
1318	Oli OPALIN
1319	Oli OPALIN
1320	Oli OPALIN
1321	Oli OPALIN
1322	Oli OPALIN
1323	Oli OPALIN
1324	Oli OPALIN
1325	Exc L6 CT
1326	Oli OPALIN
1327	Oli OPALIN
1328	Oli OPALIN
1329	Oli OPALIN
1330	Oli OPALIN
1331	Oli OPALIN
1332	OPC DOCK5
1333	Oli OPALIN
1334	Oli OPALIN
1335	Oli OPALIN
1336	Oli OPALIN
1337	Exc L4-5 RORB GABRG1
1338	Oli OPALIN
1339	Oli OPALIN
1340	Mic P2RY12
1341	Exc L4-5 RORB GABRG1
1342	Mic P2RY12
1343	Ast GRM3
1344	Oli OPALIN
1345	OPC DOCK5
1346	Oli OPALIN
1347	Exc L2-3 CBLN2 LINC02306
1348	Oli OPALIN
1349	Oli OPALIN
1350	Oli OPALIN
1351	Oli OPALIN
1352	Oli OPALIN
1353	Mic P2RY12
1354	Oli RASGRF1
1355	Exc L6 THEMIS NFIA
1356	Oli OPALIN
1357	Exc L6 THEMIS NFIA
1358	Oli OPALIN
1359	Oli OPALIN
1360	Oli OPALIN
1361	Oli OPALIN
1362	Inh L3-5 SST MAFB
1363	Oli OPALIN
1364	Oli OPALIN
1365	Ast GRM3
1366	Oli RASGRF1
1367	Mic P2RY12
1368	OPC DOCK5
1369	Oli OPALIN
1370	Oli OPALIN
1371	Oli OPALIN
1372	Oli OPALIN
1373	Oli OPALIN
1374	Oli OPALIN
1375	Inh PVALB CA8 (Chandelier)
1376	Ast DPP10
1377	Oli OPALIN
1378	Oli RASGRF1
1379	Mic P2RY12
1380	Oli OPALIN
1381	OPC DOCK5
1382	Oli OPALIN
1383	Oli OPALIN
1384	Exc L4-5 RORB GABRG1
1385	Oli OPALIN
1386	Exc L6 THEMIS NFIA
1387	Oli OPALIN
1388	Ast DPP10
1389	Oli OPALIN
1390	Oli OPALIN
1391	Mic P2RY12
1392	Inh L3-5 SST MAFB
1393	Oli OPALIN
1394	Oli OPALIN
1395	OPC DOCK5
1396	OPC DOCK5
1397	Oli OPALIN
1398	Oli OPALIN
1399	Oli OPALIN
1400	Oli OPALIN
1401	Oli OPALIN
1402	Oli OPALIN
1403	Oli OPALIN
1404	Inh RYR3 TSHZ2
1405	Exc L4-5 RORB IL1RAPL2
1406	Oli OPALIN
1407	Exc L4-5 RORB IL1RAPL2
1408	Inh PVALB HTR4
1409	Oli OPALIN
1410	Oli OPALIN
1411	Oli OPALIN
1412	Inh PVALB SULF1
1413	Exc L6 THEMIS NFIA
1414	Ast GRM3
1415	Ast GRM3
1416	Oli OPALIN
1417	Mic P2RY12
1418	Oli OPALIN
1419	Oli OPALIN
1420	Oli OPALIN
1421	Mic P2RY12
1422	Oli OPALIN
1423	Exc L2-3 CBLN2 LINC02306
1424	capEndo
1425	Oli OPALIN
1426	Oli OPALIN
1427	Oli OPALIN
1428	Oli OPALIN
1429	Oli OPALIN
1430	OPC DOCK5
1431	Oli OPALIN
1432	Exc L2-3 CBLN2 LINC02306
1433	Oli OPALIN
1434	Inh PVALB HTR4
1435	Oli OPALIN
1436	Oli OPALIN
1437	Oli OPALIN
1438	Oli OPALIN
1439	Oli OPALIN
1440	Oli OPALIN
1441	Exc L4-5 RORB IL1RAPL2
1442	Oli OPALIN
1443	Exc L4-5 RORB GABRG1
1444	Inh L3-5 SST MAFB
1445	Inh PVALB HTR4
1446	Oli OPALIN
1447	Oli OPALIN
1448	Oli OPALIN
1449	Ast GRM3
1450	Oli OPALIN
1451	Oli OPALIN
1452	Oli OPALIN
1453	Exc L6 CT
1454	Oli RASGRF1
1455	Ast GRM3
1456	Oli OPALIN
1457	Oli OPALIN
1458	Oli OPALIN
1459	Oli OPALIN
1460	Oli OPALIN
1461	Oli OPALIN
1462	Inh LAMP5 NRG1 (Rosehip)
1463	Exc L4-5 RORB IL1RAPL2
1464	OPC DOCK5
1465	Inh GPC5 RIT2
1466	Oli RASGRF1
1467	Oli OPALIN
1468	Oli OPALIN
1469	Oli OPALIN
1470	Oli OPALIN
1471	Ast GRM3
1472	Oli OPALIN
1473	Exc L2-3 CBLN2 LINC02306
1474	Oli OPALIN
1475	Oli OPALIN
1476	Oli OPALIN
1477	Inh L1-6 LAMP5 CA13
1478	Oli OPALIN
1479	Oli OPALIN
1480	OPC DOCK5
1481	Ast GRM3
1482	Oli OPALIN
1483	Oli OPALIN
1484	Oli OPALIN
1485	Oli OPALIN
1486	Exc L4-5 RORB IL1RAPL2
1487	Mic P2RY12
1488	Exc L2-3 CBLN2 LINC02306
1489	Exc L4-5 RORB GABRG1
1490	Oli RASGRF1
1491	OPC DOCK5
1492	Oli OPALIN
1493	Oli OPALIN
1494	Oli OPALIN
1495	Oli OPALIN
1496	Oli OPALIN
1497	Oli OPALIN
1498	Inh L3-5 SST MAFB
1499	Exc L4-5 RORB IL1RAPL2
1500	Oli OPALIN
1501	Oli OPALIN
1502	Exc L6 THEMIS NFIA
1503	Oli OPALIN
1504	Inh L3-5 SST MAFB
1505	Oli OPALIN
1506	Oli OPALIN
1507	OPC DOCK5
1508	Oli OPALIN
1509	Oli OPALIN
1510	Exc L4-5 RORB IL1RAPL2
1511	Exc L4-5 RORB GABRG1
1512	Exc L4-5 RORB GABRG1
1513	Oli OPALIN
1514	Inh PVALB HTR4
1515	Exc L2-3 CBLN2 LINC02306
1516	Oli OPALIN
1517	Exc L4-5 RORB GABRG1
1518	Exc L2-3 CBLN2 LINC02306
1519	OPC DOCK5
1520	Inh L3-5 SST MAFB
1521	Exc L2-3 CBLN2 LINC02306
1522	Exc L2-3 CBLN2 LINC02306
1523	Mic P2RY12
1524	Oli OPALIN
1525	Inh RYR3 TSHZ2
1526	Exc L2-3 CBLN2 LINC02306
1527	Inh L3-5 SST MAFB
1528	Mic P2RY12
1529	Oli OPALIN
1530	Oli OPALIN
1531	Oli OPALIN
1532	Inh RYR3 TSHZ2
1533	Oli OPALIN
1534	Inh VIP TSHZ2
1535	Oli OPALIN
1536	Oli OPALIN
1537	Oli OPALIN
1538	Exc L4-5 RORB IL1RAPL2
1539	Oli OPALIN
1540	Exc L4-5 RORB IL1RAPL2
1541	Oli OPALIN
1542	Exc L2-3 CBLN2 LINC02306
1543	Per1
1544	OPC DOCK5
1545	Ast GRM3
1546	Exc L4-5 RORB GABRG1
1547	Mic P2RY12
1548	Exc L2-3 CBLN2 LINC02306
1549	Oli OPALIN
1550	Exc L4-5 RORB GABRG1
1551	Oli OPALIN
1552	Inh VIP TSHZ2
1553	Mic P2RY12
1554	Oli OPALIN
1555	Oli OPALIN
1556	Oli OPALIN
1557	Mic P2RY12
1558	Exc L4-5 RORB GABRG1
1559	Oli OPALIN
1560	Oli OPALIN
1561	Exc L4-5 RORB IL1RAPL2
1562	Oli OPALIN
1563	Ast GRM3
1564	Mic P2RY12
1565	Oli OPALIN
1566	Exc L2-3 CBLN2 LINC02306
1567	Mic P2RY12
1568	Oli OPALIN
1569	Inh PVALB SULF1
1570	Inh PVALB HTR4
1571	Oli OPALIN
1572	Oli OPALIN
1573	Oli OPALIN
1574	Ast GRM3
1575	Oli OPALIN
1576	Mic P2RY12
1577	Mic P2RY12
1578	Mic P2RY12
1579	Mic P2RY12
1580	Inh PVALB HTR4
1581	Oli OPALIN
1582	Mic P2RY12
1583	Oli OPALIN
1584	Inh L3-5 SST MAFB
1585	Exc L2-3 CBLN2 LINC02306
1586	Oli OPALIN
1587	Inh L3-5 SST MAFB
1588	Oli OPALIN
1589	Ast GRM3
1590	Inh RYR3 TSHZ2
1591	Oli OPALIN
1592	OPC DOCK5
1593	Oli OPALIN
1594	Exc L4-5 RORB IL1RAPL2
1595	Oli OPALIN
1596	Oli OPALIN
1597	Oli OPALIN
1598	Exc L4-5 RORB IL1RAPL2
1599	Exc L2-3 CBLN2 LINC02306
1600	Inh LAMP5 NRG1 (Rosehip)
1601	Oli OPALIN
1602	Inh L1-6 LAMP5 CA13
1603	Oli OPALIN
1604	Oli OPALIN
1605	Ast DPP10
1606	Oli OPALIN
1607	Exc L2-3 CBLN2 LINC02306
1608	Ast GRM3
1609	Oli OPALIN
1610	Oli OPALIN
1611	Oli OPALIN
1612	Inh PVALB SULF1
1613	Oli OPALIN
1614	Oli OPALIN
1615	OPC DOCK5
1616	Inh L3-5 SST MAFB
1617	Inh L1-6 LAMP5 CA13
1618	Exc L4-5 RORB IL1RAPL2
1619	Oli OPALIN
1620	OPC DOCK5
1621	Oli OPALIN
1622	Oli OPALIN
1623	Exc L2-3 CBLN2 LINC02306
1624	Exc L6 THEMIS NFIA
1625	Oli OPALIN
1626	Oli OPALIN
1627	Ast DPP10
1628	Inh VIP TSHZ2
1629	Ast GRM3
1630	Exc L6b
1631	Oli OPALIN
1632	Inh RYR3 TSHZ2
1633	OPC DOCK5
1634	Oli OPALIN
1635	Ast GRM3
1636	Oli OPALIN
1637	Oli OPALIN
1638	Oli OPALIN
1639	Oli OPALIN
1640	Oli OPALIN
1641	Mic P2RY12
1642	Oli RASGRF1
1643	Ast GRM3
1644	Exc L4-5 RORB IL1RAPL2
1645	Mic P2RY12
1646	Ast GRM3
1647	Oli OPALIN
1648	Oli OPALIN
1649	Oli OPALIN
1650	Oli OPALIN
1651	Oli OPALIN
1652	Oli OPALIN
1653	Oli RASGRF1
1654	Mic P2RY12
1655	Oli OPALIN
1656	Exc L4-5 RORB IL1RAPL2
1657	Oli OPALIN
1658	Oli OPALIN
1659	Oli OPALIN
1660	Exc L2-3 CBLN2 LINC02306
1661	Exc L6b
1662	Oli OPALIN
1663	Oli OPALIN
1664	Inh RYR3 TSHZ2
1665	Ast GRM3
1666	Exc L4-5 RORB IL1RAPL2
1667	Mic P2RY12
1668	Exc L2-3 CBLN2 LINC02306
1669	Inh PVALB CA8 (Chandelier)
1670	Oli OPALIN
1671	Oli OPALIN
1672	Oli OPALIN
1673	Oli OPALIN
1674	Exc L4-5 RORB GABRG1
1675	Oli OPALIN
1676	Oli RASGRF1
1677	Exc L4-5 RORB IL1RAPL2
1678	OPC DOCK5
1679	Exc L6b
1680	Oli OPALIN
1681	Exc L2-3 CBLN2 LINC02306
1682	Inh L3-5 SST MAFB
1683	Mic P2RY12
1684	Oli OPALIN
1685	Oli OPALIN
1686	OPC DOCK5
1687	Oli OPALIN
1688	OPC DOCK5
1689	Oli OPALIN
1690	Inh L3-5 SST MAFB
1691	Oli OPALIN
1692	Inh VIP TSHZ2
1693	Exc L4-5 RORB IL1RAPL2
1694	Oli OPALIN
1695	Oli OPALIN
1696	Ast GRM3
1697	Exc L2-3 CBLN2 LINC02306
1698	Oli OPALIN
1699	Oli OPALIN
1700	Ast GRM3
1701	Oli OPALIN
1702	Oli OPALIN
1703	Exc L6 THEMIS NFIA
1704	Oli OPALIN
1705	Exc L4-5 RORB IL1RAPL2
1706	Mic P2RY12
1707	Oli OPALIN
1708	Exc L2-3 CBLN2 LINC02306
1709	Oli RASGRF1
1710	Inh LAMP5 NRG1 (Rosehip)
1711	OPC DOCK5
1712	Inh L1-6 LAMP5 CA13
1713	Oli OPALIN
1714	Oli OPALIN
1715	Mic P2RY12
1716	Inh L3-5 SST MAFB
1717	Inh LAMP5 NRG1 (Rosehip)
1718	Oli RASGRF1
1719	OPC DOCK5
1720	Oli OPALIN
1721	Mic P2RY12
1722	Oli OPALIN
1723	Ast DPP10
1724	Inh VIP TSHZ2
1725	Oli OPALIN
1726	Ast GRM3
1727	Ast DPP10
1728	Oli OPALIN
1729	Oli OPALIN
1730	Oli OPALIN
1731	Oli OPALIN
1732	Exc L4-5 RORB IL1RAPL2
1733	Oli RASGRF1
1734	Inh LAMP5 NRG1 (Rosehip)
1735	Mic P2RY12
1736	Oli OPALIN
1737	Exc L4-5 RORB GABRG1
1738	Oli OPALIN
1739	Oli OPALIN
1740	Oli OPALIN
1741	Oli OPALIN
1742	Mic P2RY12
1743	Oli OPALIN
1744	Oli OPALIN
1745	Oli OPALIN
1746	Inh VIP ABI3BP
1747	Exc L4-5 RORB IL1RAPL2
1748	Oli OPALIN
1749	OPC DOCK5
1750	Exc L4-5 RORB IL1RAPL2
1751	Oli OPALIN
1752	Oli OPALIN
1753	OPC DOCK5
1754	Inh LAMP5 NRG1 (Rosehip)
1755	Oli OPALIN
1756	Oli OPALIN
1757	Oli OPALIN
1758	Oli OPALIN
1759	Inh ENOX2 SPHKAP
1760	Oli OPALIN
1761	Exc L6 CT
1762	Exc L4-5 RORB IL1RAPL2
1763	Oli OPALIN
1764	Oli OPALIN
1765	Inh PVALB SULF1
1766	Oli OPALIN
1767	Oli OPALIN
1768	Inh PVALB SULF1
1769	Oli OPALIN
1770	Oli OPALIN
1771	Oli OPALIN
1772	Mic P2RY12
1773	Oli OPALIN
1774	capEndo
1775	Inh LAMP5 NRG1 (Rosehip)
1776	Exc L2-3 CBLN2 LINC02306
1777	Oli OPALIN
1778	Oli RASGRF1
1779	OPC DOCK5
1780	Exc L2-3 CBLN2 LINC02306
1781	capEndo
1782	Exc L4-5 RORB IL1RAPL2
1783	Ast DPP10
1784	Mic P2RY12
1785	Mic P2RY12
1786	Oli OPALIN
1787	Oli OPALIN
1788	Oli OPALIN
1789	Oli OPALIN
1790	Oli OPALIN
1791	Exc L2-3 CBLN2 LINC02306
1792	Mic P2RY12
1793	Oli OPALIN
1794	Oli OPALIN
1795	Exc L4-5 RORB GABRG1
1796	Oli OPALIN
1797	Oli OPALIN
1798	Oli OPALIN
1799	Oli OPALIN
1800	Oli OPALIN
1801	Oli OPALIN
1802	Oli OPALIN
1803	OPC DOCK5
1804	Mic P2RY12
1805	Mic P2RY12
1806	Exc L6 THEMIS NFIA
1807	Exc L4-5 RORB IL1RAPL2
1808	Oli OPALIN
1809	Oli OPALIN
1810	Ast GRM3
1811	Oli OPALIN
1812	Inh PVALB SULF1
1813	Inh LAMP5 NRG1 (Rosehip)
1814	Exc L4-5 RORB IL1RAPL2
1815	Inh L3-5 SST MAFB
1816	Oli OPALIN
1817	Oli OPALIN
1818	Exc L6 CT
1819	Oli OPALIN
1820	Exc L4-5 RORB GABRG1
1821	Inh L3-5 SST MAFB
1822	Ast GRM3
1823	Oli OPALIN
1824	Oli OPALIN
1825	Oli OPALIN
1826	Oli OPALIN
1827	Oli OPALIN
1828	Inh PVALB HTR4
1829	Oli OPALIN
1830	Inh L3-5 SST MAFB
1831	Exc L2-3 CBLN2 LINC02306
1832	Oli OPALIN
1833	Oli OPALIN
1834	Mic P2RY12
1835	Exc L2-3 CBLN2 LINC02306
1836	Exc L2-3 CBLN2 LINC02306
1837	Ast DPP10
1838	Exc L6 THEMIS NFIA
1839	Oli OPALIN
1840	Oli OPALIN
1841	Oli OPALIN
1842	OPC DOCK5
1843	Oli OPALIN
1844	Inh RYR3 TSHZ2
1845	Oli OPALIN
1846	Oli OPALIN
1847	Exc L4-5 RORB IL1RAPL2
1848	Inh L3-5 SST MAFB
1849	Exc L4-5 RORB GABRG1
1850	Exc L4-5 RORB GABRG1
1851	Oli OPALIN
1852	Oli RASGRF1
1853	Inh L3-5 SST MAFB
1854	Ast GRM3
1855	Oli OPALIN
1856	Exc L4-5 RORB GABRG1
1857	OPC DOCK5
1858	Oli OPALIN
1859	OPC DOCK5
1860	Exc L2-3 CBLN2 LINC02306
1861	Oli OPALIN
1862	Exc L2-3 CBLN2 LINC02306
1863	Inh L3-5 SST MAFB
1864	Oli OPALIN
1865	Exc L4-5 RORB GABRG1
1866	OPC DOCK5
1867	Exc L6 THEMIS NFIA
1868	Exc L4-5 RORB GABRG1
1869	Oli OPALIN
1870	Oli OPALIN
1871	Oli OPALIN
1872	Inh RYR3 TSHZ2
1873	Inh LAMP5 NRG1 (Rosehip)
1874	Oli OPALIN
1875	Oli OPALIN
1876	Inh PVALB HTR4
1877	Inh PVALB SULF1
1878	Oli OPALIN
1879	Oli OPALIN
1880	Oli OPALIN
1881	Mic P2RY12
1882	Oli OPALIN
1883	Oli OPALIN
1884	Oli OPALIN
1885	Oli OPALIN
1886	OPC DOCK5
1887	OPC DOCK5
1888	Oli OPALIN
1889	Oli OPALIN
1890	Oli OPALIN
1891	Oli OPALIN
1892	Oli OPALIN
1893	Oli OPALIN
1894	Mic P2RY12
1895	Ast GRM3
1896	Oli OPALIN
1897	Exc L2-3 CBLN2 LINC02306
1898	Oli OPALIN
1899	Oli OPALIN
1900	Oli OPALIN
1901	Mic P2RY12
1902	OPC DOCK5
1903	Mic P2RY12
1904	Oli OPALIN
1905	Exc L2-3 CBLN2 LINC02306
1906	Oli OPALIN
1907	Inh RYR3 TSHZ2
1908	Inh PVALB SULF1
1909	Mic P2RY12
1910	Oli OPALIN
1911	Oli OPALIN
1912	Mic P2RY12
1913	Ast GRM3
1914	Oli OPALIN
1915	Exc L2-3 CBLN2 LINC02306
1916	Ast GRM3
1917	Oli OPALIN
1918	Exc L6 CT
1919	Exc L4-5 RORB IL1RAPL2
1920	Oli OPALIN
1921	Exc L4-5 RORB IL1RAPL2
1922	Exc L4-5 RORB IL1RAPL2
1923	Oli OPALIN
1924	Oli OPALIN
1925	OPC DOCK5
1926	Ast DPP10
1927	Oli RASGRF1
1928	Oli OPALIN
1929	Oli OPALIN
1930	Oli OPALIN
1931	Oli OPALIN
1932	Inh VIP TSHZ2
1933	Oli RASGRF1
1934	Oli OPALIN
1935	Oli RASGRF1
1936	Exc L2-3 CBLN2 LINC02306
1937	Mic P2RY12
1938	Oli OPALIN
1939	Inh L3-5 SST MAFB
1940	Oli OPALIN
1941	Oli OPALIN
1942	Oli OPALIN
1943	Oli OPALIN
1944	Inh L3-5 SST MAFB
1945	Exc L2-3 CBLN2 LINC02306
1946	Oli OPALIN
1947	Ast GRM3
1948	Exc L2-3 CBLN2 LINC02306
1949	Exc L4-5 RORB IL1RAPL2
1950	OPC DOCK5
1951	Oli OPALIN
1952	Ast GRM3
1953	OPC DOCK5
1954	Inh PVALB SULF1
1955	Exc L6 THEMIS NFIA
1956	Oli OPALIN
1957	Oli OPALIN
1958	Exc L2-3 CBLN2 LINC02306
1959	Oli OPALIN
1960	Oli OPALIN
1961	Oli OPALIN
1962	Oli OPALIN
1963	Oli OPALIN
1964	Oli OPALIN
1965	Inh PVALB CA8 (Chandelier)
1966	Oli OPALIN
1967	Oli OPALIN
1968	Oli OPALIN
1969	Oli OPALIN
1970	Oli OPALIN
1971	Oli OPALIN
1972	Exc L2-3 CBLN2 LINC02306
1973	Oli OPALIN
1974	Ast DPP10
1975	Exc L2-3 CBLN2 LINC02306
1976	OPC DOCK5
1977	Inh L3-5 SST MAFB
1978	Oli OPALIN
1979	Oli OPALIN
1980	Exc L2-3 CBLN2 LINC02306
1981	Oli OPALIN
1982	Inh LAMP5 NRG1 (Rosehip)
1983	Inh PVALB SULF1
1984	Oli OPALIN
1985	Oli OPALIN
1986	Exc L6 THEMIS NFIA
1987	Oli OPALIN
1988	Oli OPALIN
1989	Oli OPALIN
1990	Mic P2RY12
1991	Exc L2-3 CBLN2 LINC02306
1992	Oli OPALIN
1993	Mic P2RY12
1994	Ast GRM3
1995	Exc L4-5 RORB IL1RAPL2
1996	Inh PVALB CA8 (Chandelier)
1997	Ast GRM3
1998	Mic P2RY12
1999	Exc L4-5 RORB GABRG1
[truncated: 22,437 more rows]
