# Supplementary material for: Interpretable deep generative ensemble learning for single-cell omics with Hydra
Source: Mol Syst Biol. 2026 Apr 11;22(7):1161–79. doi: 10.1038/s44320-026-00208-7 (PMC13328726; doi:10.1038/s44320-026-00208-7)
Supplement: Supplementary file 6 — Source data Fig. 5 [file 44320_2026_208_MOESM6_ESM.zip › SD figure 5/5C/HealthyReference/cell_type_predicted_UMINT.csv]

	x
1	OPC DOCK5
2	Oli OPALIN
3	Mic P2RY12
4	Exc L4-5 RORB GABRG1
5	Oli OPALIN
6	Mic P2RY12
7	capEndo
8	Oli OPALIN
9	OPC DOCK5
10	Oli OPALIN
11	Exc L4-5 RORB IL1RAPL2
12	Exc L4-5 RORB IL1RAPL2
13	Inh L3-5 SST MAFB
14	Oli OPALIN
15	Oli OPALIN
16	Exc L4-5 RORB IL1RAPL2
17	Exc L4-5 RORB IL1RAPL2
18	Oli OPALIN
19	Ast DPP10
20	Oli OPALIN
21	Oli OPALIN
22	Exc L4-5 RORB GABRG1
23	Oli OPALIN
24	Oli OPALIN
25	Mic P2RY12
26	Oli OPALIN
27	Mic P2RY12
28	Mic P2RY12
29	Exc L4-5 RORB IL1RAPL2
30	Oli OPALIN
31	Oli OPALIN
32	Inh RYR3 TSHZ2
33	Oli OPALIN
34	Oli OPALIN
35	Oli OPALIN
36	Exc L4-5 RORB GABRG1
37	Mic P2RY12
38	Mic P2RY12
39	Exc L4-5 RORB IL1RAPL2
40	Oli OPALIN
41	Exc L4-5 RORB GABRG1
42	OPC DOCK5
43	Oli OPALIN
44	Oli OPALIN
45	Oli OPALIN
46	Exc L2-3 CBLN2 LINC02306
47	Inh L3-5 SST MAFB
48	Oli OPALIN
49	Mic P2RY12
50	Exc L6 CT
51	Oli OPALIN
52	Oli OPALIN
53	capEndo
54	Exc L4-5 RORB IL1RAPL2
55	Mic P2RY12
56	OPC DOCK5
57	Ast DPP10
58	Exc L4-5 RORB IL1RAPL2
59	Oli OPALIN
60	Oli OPALIN
61	Mic P2RY12
62	Exc L2-3 CBLN2 LINC02306
63	Oli OPALIN
64	capEndo
65	Oli OPALIN
66	OPC DOCK5
67	Exc L4-5 RORB IL1RAPL2
68	Oli OPALIN
69	Oli OPALIN
70	Oli OPALIN
71	Ast DPP10
72	Oli OPALIN
73	Oli OPALIN
74	OPC DOCK5
75	OPC DOCK5
76	Exc L4-5 RORB GABRG1
77	Ast DPP10
78	Inh L3-5 SST MAFB
79	Oli OPALIN
80	Ast DPP10
81	Oli OPALIN
82	Oli OPALIN
83	Oli OPALIN
84	Inh L3-5 SST MAFB
85	Mic P2RY12
86	Mic P2RY12
87	Oli OPALIN
88	Oli OPALIN
89	Ast DPP10
90	Oli OPALIN
91	Exc L4-5 RORB GABRG1
92	Oli OPALIN
93	Oli OPALIN
94	capEndo
95	OPC DOCK5
96	Oli OPALIN
97	Oli OPALIN
98	Inh RYR3 TSHZ2
99	Oli OPALIN
100	Oli OPALIN
101	Oli OPALIN
102	Oli OPALIN
103	Oli OPALIN
104	Oli OPALIN
105	Oli OPALIN
106	Exc L4-5 RORB IL1RAPL2
107	Oli OPALIN
108	Ast DPP10
109	Oli OPALIN
110	Oli OPALIN
111	Oli OPALIN
112	Oli OPALIN
113	Mic P2RY12
114	Oli OPALIN
115	Oli OPALIN
116	Oli OPALIN
117	Oli OPALIN
118	Exc L4-5 RORB IL1RAPL2
119	Oli OPALIN
120	Inh L3-5 SST MAFB
121	Ast DPP10
122	Oli OPALIN
123	Inh PVALB SULF1
124	Oli OPALIN
125	Ast DPP10
126	Oli OPALIN
127	Oli OPALIN
128	Ast DPP10
129	Oli OPALIN
130	Oli OPALIN
131	Oli OPALIN
132	Oli OPALIN
133	Oli OPALIN
134	Oli OPALIN
135	Exc L4-5 RORB GABRG1
136	Exc L4-5 RORB IL1RAPL2
137	Oli OPALIN
138	Oli OPALIN
139	capEndo
140	Oli OPALIN
141	Oli OPALIN
142	Oli OPALIN
143	Oli OPALIN
144	Oli OPALIN
145	Oli OPALIN
146	Oli OPALIN
147	Ast DPP10
148	Exc L4-5 RORB GABRG1
149	Oli OPALIN
150	Oli OPALIN
151	Exc L4-5 RORB IL1RAPL2
152	Inh PVALB SULF1
153	Exc L6b
154	Mic P2RY12
155	Exc L6b
156	Oli OPALIN
157	Exc L4-5 RORB IL1RAPL2
158	Inh RYR3 TSHZ2
159	Oli OPALIN
160	Exc L4-5 RORB GABRG1
161	Ast DPP10
162	Oli OPALIN
163	Oli OPALIN
164	Oli OPALIN
165	Oli OPALIN
166	Exc L2-3 CBLN2 LINC02306
167	Oli OPALIN
168	Oli OPALIN
169	Inh L3-5 SST MAFB
170	Oli OPALIN
171	Oli OPALIN
172	Oli OPALIN
173	Oli OPALIN
174	Oli OPALIN
175	Oli OPALIN
176	Oli OPALIN
177	Oli OPALIN
178	Oli OPALIN
179	Oli OPALIN
180	Mic P2RY12
181	Oli OPALIN
182	Oli OPALIN
183	capEndo
184	Mic P2RY12
185	Oli OPALIN
186	Ast DPP10
187	Exc L4-5 RORB IL1RAPL2
188	Oli OPALIN
189	OPC DOCK5
190	Exc L4-5 RORB IL1RAPL2
191	Exc L4-5 RORB IL1RAPL2
192	Oli OPALIN
193	Oli OPALIN
194	Oli OPALIN
195	Oli OPALIN
196	Mic P2RY12
197	Oli OPALIN
198	Exc L4-5 RORB GABRG1
199	Oli OPALIN
200	Oli OPALIN
201	Oli OPALIN
202	Oli OPALIN
203	Oli OPALIN
204	Ast DPP10
205	Oli OPALIN
206	Oli OPALIN
207	Oli OPALIN
208	Exc L4-5 RORB IL1RAPL2
209	Oli OPALIN
210	Oli OPALIN
211	OPC DOCK5
212	Oli OPALIN
213	Oli OPALIN
214	Oli OPALIN
215	Oli OPALIN
216	OPC DOCK5
217	Oli OPALIN
218	Oli OPALIN
219	Mic P2RY12
220	Oli OPALIN
221	Oli OPALIN
222	Oli OPALIN
223	Oli OPALIN
224	Oli OPALIN
225	Oli OPALIN
226	Oli OPALIN
227	Oli OPALIN
228	Oli OPALIN
229	Exc L4-5 RORB IL1RAPL2
230	Oli OPALIN
231	Exc L4-5 RORB IL1RAPL2
232	capEndo
233	Oli OPALIN
234	Oli OPALIN
235	Oli OPALIN
236	Mic P2RY12
237	Exc L4-5 RORB IL1RAPL2
238	Oli OPALIN
239	Ast DPP10
240	Oli OPALIN
241	Oli OPALIN
242	Inh PVALB SULF1
243	Inh L3-5 SST MAFB
244	Oli OPALIN
245	Oli OPALIN
246	Oli OPALIN
247	Oli OPALIN
248	Inh PVALB SULF1
249	Oli OPALIN
250	Oli OPALIN
251	Oli OPALIN
252	Mic P2RY12
253	Oli OPALIN
254	OPC DOCK5
255	Exc L6b
256	Inh PVALB SULF1
257	Oli OPALIN
258	Oli OPALIN
259	Exc L4-5 RORB GABRG1
260	Oli OPALIN
261	OPC DOCK5
262	Inh PVALB SULF1
263	Oli OPALIN
264	Exc L4-5 RORB IL1RAPL2
265	capEndo
266	Oli OPALIN
267	Exc L4-5 RORB IL1RAPL2
268	Oli OPALIN
269	Ast DPP10
270	Exc L4-5 RORB IL1RAPL2
271	Oli OPALIN
272	Inh RYR3 TSHZ2
273	Mic P2RY12
274	Ast DPP10
275	Ast DPP10
276	Oli OPALIN
277	Inh L3-5 SST MAFB
278	Oli OPALIN
279	Exc L4-5 RORB IL1RAPL2
280	Inh PVALB SULF1
281	Exc L4-5 RORB GABRG1
282	OPC DOCK5
283	Exc L4-5 RORB IL1RAPL2
284	Oli OPALIN
285	Inh PVALB SULF1
286	Oli OPALIN
287	Exc L4-5 RORB IL1RAPL2
288	Oli OPALIN
289	OPC DOCK5
290	Oli OPALIN
291	Inh L3-5 SST MAFB
292	Oli OPALIN
293	Oli OPALIN
294	Exc L2-3 CBLN2 LINC02306
295	Oli OPALIN
296	Ast DPP10
297	Oli OPALIN
298	OPC DOCK5
299	Oli OPALIN
300	OPC DOCK5
301	Oli OPALIN
302	Ast DPP10
303	Oli OPALIN
304	Exc L2-3 CBLN2 LINC02306
305	Oli OPALIN
306	Ast DPP10
307	Oli OPALIN
308	Mic P2RY12
309	capEndo
310	Oli OPALIN
311	Oli OPALIN
312	Oli OPALIN
313	Oli OPALIN
314	Inh PVALB SULF1
315	Inh L3-5 SST MAFB
316	Oli OPALIN
317	Oli OPALIN
318	Oli OPALIN
319	Oli OPALIN
320	Oli OPALIN
321	Oli OPALIN
322	Oli OPALIN
323	Oli OPALIN
324	Oli OPALIN
325	Oli OPALIN
326	Oli OPALIN
327	Oli OPALIN
328	Mic P2RY12
329	Oli OPALIN
330	Oli OPALIN
331	Exc L4-5 RORB IL1RAPL2
332	Oli OPALIN
333	Oli OPALIN
334	Ast DPP10
335	Exc L4-5 RORB GABRG1
336	Oli OPALIN
337	Oli OPALIN
338	Oli OPALIN
339	Oli OPALIN
340	Oli OPALIN
341	Oli OPALIN
342	Ast DPP10
343	OPC DOCK5
344	Oli OPALIN
345	Oli OPALIN
346	Oli OPALIN
347	Mic P2RY12
348	Exc L4-5 RORB IL1RAPL2
349	Ast DPP10
350	Oli OPALIN
351	Exc L4-5 RORB GABRG1
352	Oli OPALIN
353	Inh RYR3 TSHZ2
354	Oli OPALIN
355	Oli OPALIN
356	Oli OPALIN
357	Inh L3-5 SST MAFB
358	Ast DPP10
359	Oli OPALIN
360	Exc L4-5 RORB IL1RAPL2
361	Exc L4-5 RORB IL1RAPL2
362	Mic P2RY12
363	Inh L3-5 SST MAFB
364	Oli OPALIN
365	Oli OPALIN
366	Oli OPALIN
367	Ast DPP10
368	Ast DPP10
369	Inh RYR3 TSHZ2
370	Oli OPALIN
371	Oli OPALIN
372	Oli OPALIN
373	Oli OPALIN
374	Exc L4-5 RORB IL1RAPL2
375	Oli OPALIN
376	Oli OPALIN
377	OPC DOCK5
378	Oli OPALIN
379	Oli OPALIN
380	Oli OPALIN
381	Exc L4-5 RORB IL1RAPL2
382	Ast DPP10
383	Exc L4-5 RORB IL1RAPL2
384	Inh L3-5 SST MAFB
385	Mic P2RY12
386	Exc L4-5 RORB IL1RAPL2
387	capEndo
388	Ast DPP10
389	Oli OPALIN
390	Exc L4-5 RORB GABRG1
391	OPC DOCK5
392	Exc L4-5 RORB IL1RAPL2
393	capEndo
394	Ast DPP10
395	Exc L4-5 RORB IL1RAPL2
396	Inh PVALB SULF1
397	Oli OPALIN
398	Oli OPALIN
399	Oli OPALIN
400	Oli OPALIN
401	Oli OPALIN
402	Oli OPALIN
403	Exc L4-5 RORB IL1RAPL2
404	Oli OPALIN
405	capEndo
406	Oli OPALIN
407	Oli OPALIN
408	Oli OPALIN
409	Oli OPALIN
410	Ast DPP10
411	OPC DOCK5
412	Exc L4-5 RORB IL1RAPL2
413	Oli OPALIN
414	Ast DPP10
415	Oli OPALIN
416	Mic P2RY12
417	Exc L4-5 RORB IL1RAPL2
418	Oli OPALIN
419	Oli OPALIN
420	Oli OPALIN
421	Mic P2RY12
422	Oli OPALIN
423	Exc L4-5 RORB IL1RAPL2
424	Ast DPP10
425	Oli OPALIN
426	Oli OPALIN
427	Mic P2RY12
428	Inh L3-5 SST MAFB
429	Inh PVALB SULF1
430	Exc L4-5 RORB IL1RAPL2
431	capEndo
432	Oli OPALIN
433	Ast DPP10
434	Inh PVALB SULF1
435	Exc L4-5 RORB IL1RAPL2
436	Oli OPALIN
437	Mic P2RY12
438	OPC DOCK5
439	Mic P2RY12
440	Oli OPALIN
441	OPC DOCK5
442	Oli OPALIN
443	Oli OPALIN
444	Oli OPALIN
445	Ast DPP10
446	Oli OPALIN
447	Oli OPALIN
448	Inh PVALB SULF1
449	Inh PVALB SULF1
450	Oli OPALIN
451	Oli OPALIN
452	Oli OPALIN
453	Exc L4-5 RORB IL1RAPL2
454	Mic P2RY12
455	Oli OPALIN
456	Oli OPALIN
457	Oli OPALIN
458	Oli OPALIN
459	Exc L4-5 RORB GABRG1
460	Inh PVALB SULF1
461	Inh L3-5 SST MAFB
462	OPC DOCK5
463	Oli OPALIN
464	Ast DPP10
465	Oli OPALIN
466	Inh L3-5 SST MAFB
467	Mic P2RY12
468	Oli OPALIN
469	Oli OPALIN
470	Oli OPALIN
471	Exc L4-5 RORB IL1RAPL2
472	Exc L4-5 RORB IL1RAPL2
473	Oli OPALIN
474	Oli OPALIN
475	Ast GRM3
476	Exc L4-5 RORB IL1RAPL2
477	OPC DOCK5
478	Oli OPALIN
479	Oli OPALIN
480	Oli OPALIN
481	Mic P2RY12
482	Oli OPALIN
483	Oli OPALIN
484	Oli OPALIN
485	Oli OPALIN
486	Ast DPP10
487	Inh L3-5 SST MAFB
488	Exc L4-5 RORB IL1RAPL2
489	Inh RYR3 TSHZ2
490	Oli OPALIN
491	Oli OPALIN
492	Oli OPALIN
493	Oli OPALIN
494	Exc L4-5 RORB IL1RAPL2
495	Exc L6 CT
496	Exc L4-5 RORB IL1RAPL2
497	Oli OPALIN
498	Exc L4-5 RORB IL1RAPL2
499	Oli OPALIN
500	Oli OPALIN
501	Ast DPP10
502	Ast DPP10
503	Oli OPALIN
504	Oli OPALIN
505	Oli OPALIN
506	Oli OPALIN
507	Ast DPP10
508	Oli OPALIN
509	Oli OPALIN
510	Oli OPALIN
511	Exc L4-5 RORB IL1RAPL2
512	Oli OPALIN
513	Oli OPALIN
514	Exc L4-5 RORB IL1RAPL2
515	Exc L2-3 CBLN2 LINC02306
516	Exc L4-5 RORB IL1RAPL2
517	Oli OPALIN
518	Oli OPALIN
519	Oli OPALIN
520	Exc L4-5 RORB IL1RAPL2
521	Oli OPALIN
522	Oli RASGRF1
523	Mic P2RY12
524	Mic P2RY12
525	Inh PVALB SULF1
526	Oli OPALIN
527	Exc L6b
528	Oli OPALIN
529	Inh PVALB SULF1
530	Oli OPALIN
531	Oli OPALIN
532	Oli OPALIN
533	Oli OPALIN
534	Inh PVALB SULF1
535	Oli OPALIN
536	Oli OPALIN
537	capEndo
538	Exc L4-5 RORB IL1RAPL2
539	OPC DOCK5
540	Oli OPALIN
541	Oli OPALIN
542	Inh PVALB SULF1
543	Ast DPP10
544	Oli OPALIN
545	Oli OPALIN
546	Oli OPALIN
547	Mic P2RY12
548	Oli OPALIN
549	Oli OPALIN
550	Oli OPALIN
551	Oli OPALIN
552	Oli OPALIN
553	Exc L4-5 RORB IL1RAPL2
554	Oli OPALIN
555	Ast DPP10
556	Oli OPALIN
557	Mic P2RY12
558	Exc L4-5 RORB IL1RAPL2
559	Oli OPALIN
560	Ast DPP10
561	Inh RYR3 TSHZ2
562	Oli OPALIN
563	Oli OPALIN
564	Exc L4-5 RORB IL1RAPL2
565	Mic P2RY12
566	Oli OPALIN
567	Oli OPALIN
568	Inh PVALB SULF1
569	OPC DOCK5
570	Oli OPALIN
571	capEndo
572	Oli OPALIN
573	OPC DOCK5
574	Oli OPALIN
575	Oli OPALIN
576	Oli OPALIN
577	Inh L3-5 SST MAFB
578	Oli OPALIN
579	Exc L4-5 RORB GABRG1
580	OPC DOCK5
581	Exc L4-5 RORB IL1RAPL2
582	Inh RYR3 TSHZ2
583	Oli OPALIN
584	Oli OPALIN
585	Oli OPALIN
586	Inh L3-5 SST MAFB
587	Oli OPALIN
588	Oli OPALIN
589	Oli OPALIN
590	Exc L4-5 RORB IL1RAPL2
591	Oli OPALIN
592	Oli OPALIN
593	Exc L4-5 RORB IL1RAPL2
594	Oli OPALIN
595	Exc L4-5 RORB GABRG1
596	Exc L4-5 RORB IL1RAPL2
597	Oli OPALIN
598	Mic P2RY12
599	Oli OPALIN
600	Mic P2RY12
601	Oli OPALIN
602	Inh L3-5 SST MAFB
603	Oli OPALIN
604	Oli OPALIN
605	Inh PVALB SULF1
606	Oli OPALIN
607	Oli OPALIN
608	Oli OPALIN
609	Oli OPALIN
610	Oli OPALIN
611	Oli OPALIN
612	Oli OPALIN
613	Oli OPALIN
614	OPC DOCK5
615	Oli OPALIN
616	Inh L3-5 SST MAFB
617	Oli OPALIN
618	Oli OPALIN
619	Inh PVALB SULF1
620	Oli OPALIN
621	Exc L4-5 RORB GABRG1
622	Oli OPALIN
623	Oli OPALIN
624	Mic P2RY12
625	Exc L4-5 RORB IL1RAPL2
626	Ast DPP10
627	Oli OPALIN
628	Oli OPALIN
629	Oli OPALIN
630	Oli OPALIN
631	capEndo
632	Exc L4-5 RORB IL1RAPL2
633	Exc L4-5 RORB IL1RAPL2
634	Oli OPALIN
635	Oli OPALIN
636	OPC DOCK5
637	Exc L4-5 RORB GABRG1
638	Oli OPALIN
639	Exc L4-5 RORB IL1RAPL2
640	Oli OPALIN
641	Ast DPP10
642	Oli OPALIN
643	Oli OPALIN
644	Oli OPALIN
645	Oli OPALIN
646	Oli OPALIN
647	Oli OPALIN
648	Oli OPALIN
649	Oli OPALIN
650	Oli OPALIN
651	Exc L4-5 RORB IL1RAPL2
652	Ast DPP10
653	Oli OPALIN
654	Exc L4-5 RORB IL1RAPL2
655	Exc L6 CT
656	Oli OPALIN
657	Ast DPP10
658	Oli OPALIN
659	Inh PVALB SULF1
660	Oli OPALIN
661	Oli OPALIN
662	Oli OPALIN
663	Oli OPALIN
664	Oli OPALIN
665	Oli OPALIN
666	Inh RYR3 TSHZ2
667	Oli OPALIN
668	Exc L4-5 RORB IL1RAPL2
669	Oli OPALIN
670	Inh L3-5 SST MAFB
671	Oli OPALIN
672	Oli OPALIN
673	Oli OPALIN
674	Oli OPALIN
675	Oli OPALIN
676	Inh L3-5 SST MAFB
677	Oli OPALIN
678	Mic P2RY12
679	Oli OPALIN
680	Inh PVALB SULF1
681	Oli OPALIN
682	Oli OPALIN
683	Oli OPALIN
684	Mic P2RY12
685	Ast DPP10
686	Oli OPALIN
687	Oli OPALIN
688	OPC DOCK5
689	Oli OPALIN
690	Exc L4-5 RORB IL1RAPL2
691	Oli OPALIN
692	Oli OPALIN
693	Exc L4-5 RORB IL1RAPL2
694	Oli OPALIN
695	Oli OPALIN
696	Exc L4-5 RORB IL1RAPL2
697	OPC DOCK5
698	Oli OPALIN
699	Oli OPALIN
700	Oli OPALIN
701	Mic P2RY12
702	Oli OPALIN
703	Oli OPALIN
704	Mic P2RY12
705	Oli OPALIN
706	Mic P2RY12
707	Oli OPALIN
708	Oli OPALIN
709	Oli OPALIN
710	Oli OPALIN
711	Exc L4-5 RORB IL1RAPL2
712	Exc L4-5 RORB IL1RAPL2
713	Oli OPALIN
714	Oli OPALIN
715	Oli OPALIN
716	Oli OPALIN
717	Oli OPALIN
718	OPC DOCK5
719	Oli OPALIN
720	Oli OPALIN
721	Oli OPALIN
722	Inh L3-5 SST MAFB
723	Oli OPALIN
724	Oli OPALIN
725	capEndo
726	Ast DPP10
727	Oli OPALIN
728	Exc L4-5 RORB IL1RAPL2
729	Inh PVALB SULF1
730	Oli OPALIN
731	Oli OPALIN
732	Mic P2RY12
733	Oli OPALIN
734	Oli OPALIN
735	Inh PVALB SULF1
736	Ast DPP10
737	Oli OPALIN
738	Oli OPALIN
739	Oli OPALIN
740	Oli OPALIN
741	Mic P2RY12
742	Mic P2RY12
743	Oli OPALIN
744	Oli OPALIN
745	Oli OPALIN
746	Oli OPALIN
747	Oli OPALIN
748	Inh RYR3 TSHZ2
749	Oli OPALIN
750	Oli OPALIN
751	Mic P2RY12
752	Oli OPALIN
753	Mic P2RY12
754	Oli OPALIN
755	Oli OPALIN
756	Oli OPALIN
757	Ast DPP10
758	Exc L6b
759	Oli OPALIN
760	Oli OPALIN
761	Oli OPALIN
762	Oli OPALIN
763	Mic P2RY12
764	Ast DPP10
765	Oli OPALIN
766	Oli OPALIN
767	OPC DOCK5
768	Oli OPALIN
769	Oli OPALIN
770	Oli OPALIN
771	OPC DOCK5
772	Oli OPALIN
773	Oli OPALIN
774	Oli OPALIN
775	Oli OPALIN
776	Ast DPP10
777	Mic P2RY12
778	Mic P2RY12
779	Oli OPALIN
780	Oli OPALIN
781	Oli OPALIN
782	Oli OPALIN
783	Mic P2RY12
784	Oli OPALIN
785	Exc L4-5 RORB IL1RAPL2
786	Exc L4-5 RORB GABRG1
787	Oli OPALIN
788	Oli OPALIN
789	Oli OPALIN
790	Oli OPALIN
791	Oli OPALIN
792	Ast DPP10
793	capEndo
794	Oli OPALIN
795	Oli OPALIN
796	OPC DOCK5
797	OPC DOCK5
798	Oli OPALIN
799	Oli OPALIN
800	Oli OPALIN
801	Oli OPALIN
802	Oli OPALIN
803	Exc L4-5 RORB IL1RAPL2
804	Oli OPALIN
805	Exc L4-5 RORB IL1RAPL2
806	Oli OPALIN
807	Oli OPALIN
808	Ast DPP10
809	Inh PVALB SULF1
810	capEndo
811	capEndo
812	Oli OPALIN
813	capEndo
814	Oli OPALIN
815	Oli OPALIN
816	Oli OPALIN
817	Oli OPALIN
818	Oli OPALIN
819	Exc L6b
820	Ast DPP10
821	Oli OPALIN
822	Exc L4-5 RORB IL1RAPL2
823	Inh PVALB SULF1
824	Ast DPP10
825	Oli OPALIN
826	Oli OPALIN
827	Oli OPALIN
828	Mic P2RY12
829	OPC DOCK5
830	Oli OPALIN
831	Mic P2RY12
832	Oli OPALIN
833	Oli OPALIN
834	Oli OPALIN
835	Inh PVALB HTR4
836	Inh PVALB SULF1
837	Oli OPALIN
838	Oli OPALIN
839	Oli OPALIN
840	Exc L4-5 RORB IL1RAPL2
841	Oli OPALIN
842	Oli OPALIN
843	Oli OPALIN
844	capEndo
845	Ast DPP10
846	capEndo
847	Oli OPALIN
848	Oli OPALIN
849	Oli OPALIN
850	Oli OPALIN
851	Inh RYR3 TSHZ2
852	Oli OPALIN
853	Inh L3-5 SST MAFB
854	Oli OPALIN
855	Oli OPALIN
856	Oli OPALIN
857	Oli OPALIN
858	Oli OPALIN
859	Exc L4-5 RORB IL1RAPL2
860	Mic P2RY12
861	Oli OPALIN
862	Inh L3-5 SST MAFB
863	Oli OPALIN
864	Oli OPALIN
865	Oli OPALIN
866	Oli OPALIN
867	Oli OPALIN
868	Oli OPALIN
869	Ast DPP10
870	Ast GRM3
871	Ast GRM3
872	Oli OPALIN
873	Oli OPALIN
874	Inh L3-5 SST MAFB
875	Oli OPALIN
876	Oli OPALIN
877	Exc L4-5 RORB IL1RAPL2
878	Oli OPALIN
879	Per1
880	Oli OPALIN
881	Oli OPALIN
882	Oli OPALIN
883	Oli OPALIN
884	Oli OPALIN
885	Oli OPALIN
886	capEndo
887	Ast DPP10
888	Oli OPALIN
889	Mic P2RY12
890	Oli OPALIN
891	Oli OPALIN
892	Oli OPALIN
893	Oli OPALIN
894	Oli OPALIN
895	Oli OPALIN
896	OPC DOCK5
897	Ast DPP10
898	Oli OPALIN
899	Oli OPALIN
900	Ast DPP10
901	capEndo
902	Oli OPALIN
903	Inh PVALB HTR4
904	Oli OPALIN
905	Oli OPALIN
906	Oli OPALIN
907	Ast DPP10
908	Inh L3-5 SST MAFB
909	Oli OPALIN
910	Oli OPALIN
911	Exc L4-5 RORB IL1RAPL2
912	Exc L4-5 RORB IL1RAPL2
913	Oli OPALIN
914	Inh L3-5 SST MAFB
915	Exc L6b
916	Ast DPP10
917	Exc L4-5 RORB IL1RAPL2
918	Oli OPALIN
919	Oli OPALIN
920	capEndo
921	Inh L3-5 SST MAFB
922	Mic P2RY12
923	Oli OPALIN
924	Oli OPALIN
925	OPC DOCK5
926	Oli OPALIN
927	Oli OPALIN
928	Exc L4-5 RORB IL1RAPL2
929	Oli OPALIN
930	Mic P2RY12
931	Exc L4-5 RORB IL1RAPL2
932	Inh PVALB HTR4
933	Ast DPP10
934	Oli OPALIN
935	Oli OPALIN
936	OPC DOCK5
937	Oli OPALIN
938	Oli OPALIN
939	capEndo
940	Oli OPALIN
941	Exc L4-5 RORB IL1RAPL2
942	Ast DPP10
943	Exc L4-5 RORB IL1RAPL2
944	Oli OPALIN
945	capEndo
946	Ast DPP10
947	Oli OPALIN
948	capEndo
949	Exc L4-5 RORB IL1RAPL2
950	Inh RYR3 TSHZ2
951	Exc L4-5 RORB IL1RAPL2
952	OPC DOCK5
953	Oli OPALIN
954	Oli OPALIN
955	OPC DOCK5
956	Oli OPALIN
957	capEndo
958	Oli OPALIN
959	Oli OPALIN
960	OPC DOCK5
961	Oli OPALIN
962	Ast DPP10
963	Oli OPALIN
964	Inh RYR3 TSHZ2
965	Oli OPALIN
966	Per1
967	Oli OPALIN
968	OPC DOCK5
969	Oli OPALIN
970	Oli OPALIN
971	Oli OPALIN
972	OPC DOCK5
973	Oli OPALIN
974	Oli OPALIN
975	capEndo
976	Oli OPALIN
977	Mic P2RY12
978	Inh RYR3 TSHZ2
979	Inh L3-5 SST MAFB
980	Exc L4-5 RORB IL1RAPL2
981	Exc L4-5 RORB IL1RAPL2
982	Oli OPALIN
983	Inh PVALB SULF1
984	capEndo
985	Oli OPALIN
986	Oli OPALIN
987	Oli OPALIN
988	Oli OPALIN
989	Oli OPALIN
990	Oli OPALIN
991	Oli OPALIN
992	Oli OPALIN
993	Oli OPALIN
994	Oli OPALIN
995	Oli OPALIN
996	OPC DOCK5
997	Oli OPALIN
998	Ast DPP10
999	OPC DOCK5
1000	Inh RYR3 TSHZ2
1001	Oli OPALIN
1002	OPC DOCK5
1003	Oli OPALIN
1004	Oli OPALIN
1005	Oli OPALIN
1006	Inh PVALB SULF1
1007	Oli OPALIN
1008	capEndo
1009	Oli OPALIN
1010	Oli OPALIN
1011	Oli OPALIN
1012	Exc L4-5 RORB IL1RAPL2
1013	Mic P2RY12
1014	Oli OPALIN
1015	Exc L4-5 RORB IL1RAPL2
1016	Oli OPALIN
1017	Ast DPP10
1018	Exc L4-5 RORB IL1RAPL2
1019	Oli OPALIN
1020	Oli OPALIN
1021	Oli OPALIN
1022	Oli OPALIN
1023	Mic P2RY12
1024	Oli OPALIN
1025	Inh L3-5 SST MAFB
1026	Inh L3-5 SST MAFB
1027	Oli OPALIN
1028	Oli OPALIN
1029	Inh RYR3 TSHZ2
1030	Oli OPALIN
1031	Oli OPALIN
1032	Oli OPALIN
1033	Exc L4-5 RORB IL1RAPL2
1034	capEndo
1035	Oli OPALIN
1036	Ast DPP10
1037	Ast DPP10
1038	Exc L4-5 RORB IL1RAPL2
1039	OPC DOCK5
1040	Oli OPALIN
1041	Mic P2RY12
1042	Oli OPALIN
1043	Oli OPALIN
1044	Oli OPALIN
1045	Oli OPALIN
1046	Inh RYR3 TSHZ2
1047	Oli OPALIN
1048	Oli OPALIN
1049	Ast DPP10
1050	Inh L3-5 SST MAFB
1051	Oli OPALIN
1052	Mic P2RY12
1053	Ast DPP10
1054	capEndo
1055	Oli OPALIN
1056	Oli OPALIN
1057	Oli OPALIN
1058	Exc L4-5 RORB IL1RAPL2
1059	Ast DPP10
1060	Oli OPALIN
1061	Oli OPALIN
1062	OPC DOCK5
1063	Inh L3-5 SST MAFB
1064	OPC DOCK5
1065	Exc L4-5 RORB IL1RAPL2
1066	Oli OPALIN
1067	Inh L3-5 SST MAFB
1068	Oli OPALIN
1069	Oli OPALIN
1070	Oli OPALIN
1071	Exc L4-5 RORB IL1RAPL2
1072	OPC DOCK5
1073	Oli OPALIN
1074	Exc L4-5 RORB IL1RAPL2
1075	Oli OPALIN
1076	Ast DPP10
1077	Mic P2RY12
1078	Inh PVALB SULF1
1079	Inh PVALB SULF1
1080	OPC DOCK5
1081	OPC DOCK5
1082	Oli OPALIN
1083	capEndo
1084	Oli OPALIN
1085	Inh PVALB HTR4
1086	Ast DPP10
1087	Exc L4-5 RORB IL1RAPL2
1088	Oli OPALIN
1089	Inh L3-5 SST MAFB
1090	Oli OPALIN
1091	Oli OPALIN
1092	Oli OPALIN
1093	Exc L4-5 RORB IL1RAPL2
1094	Exc L2-3 CBLN2 LINC02306
1095	Oli OPALIN
1096	Oli OPALIN
1097	Per1
1098	Oli OPALIN
1099	Oli OPALIN
1100	Oli OPALIN
1101	Oli OPALIN
1102	Oli OPALIN
1103	capEndo
1104	Ast DPP10
1105	Oli OPALIN
1106	Oli OPALIN
1107	Oli OPALIN
1108	Oli OPALIN
1109	Oli OPALIN
1110	Exc L4-5 RORB IL1RAPL2
1111	Oli OPALIN
1112	Inh L3-5 SST MAFB
1113	Oli OPALIN
1114	Oli OPALIN
1115	Per1
1116	Oli OPALIN
1117	Inh PVALB CA8 (Chandelier)
1118	Oli OPALIN
1119	Inh L3-5 SST MAFB
1120	Ast GRM3
1121	Inh L3-5 SST MAFB
1122	Ast DPP10
1123	Oli OPALIN
1124	Oli OPALIN
1125	Exc L4-5 RORB IL1RAPL2
1126	Exc L4-5 RORB IL1RAPL2
1127	Oli OPALIN
1128	Oli OPALIN
1129	Oli OPALIN
1130	Oli OPALIN
1131	Oli OPALIN
1132	Oli OPALIN
1133	Oli OPALIN
1134	Oli OPALIN
1135	capEndo
1136	Exc L6b
1137	Oli OPALIN
1138	Oli OPALIN
1139	capEndo
1140	Oli OPALIN
1141	capEndo
1142	Exc L4-5 RORB IL1RAPL2
1143	Exc L4-5 RORB IL1RAPL2
1144	Inh L3-5 SST MAFB
1145	Oli OPALIN
1146	Oli OPALIN
1147	Oli OPALIN
1148	OPC DOCK5
1149	Oli OPALIN
1150	OPC DOCK5
1151	Oli OPALIN
1152	Oli OPALIN
1153	OPC DOCK5
1154	Oli OPALIN
1155	Ast DPP10
1156	Ast GRM3
1157	Oli OPALIN
1158	Exc L4-5 RORB IL1RAPL2
1159	Oli OPALIN
1160	Oli OPALIN
1161	Oli OPALIN
1162	Oli OPALIN
1163	Oli OPALIN
1164	Mic P2RY12
1165	Oli OPALIN
1166	OPC DOCK5
1167	Exc L4-5 RORB IL1RAPL2
1168	Oli OPALIN
1169	Exc L4-5 RORB IL1RAPL2
1170	Oli OPALIN
1171	Inh PVALB SULF1
1172	capEndo
1173	Oli OPALIN
1174	Oli OPALIN
1175	Oli OPALIN
1176	Oli OPALIN
1177	Oli OPALIN
1178	OPC DOCK5
1179	Oli OPALIN
1180	Oli OPALIN
1181	Oli OPALIN
1182	Oli OPALIN
1183	Oli OPALIN
1184	Oli OPALIN
1185	Oli OPALIN
1186	capEndo
1187	Exc L4-5 RORB IL1RAPL2
1188	Oli OPALIN
1189	Exc L6b
1190	Inh PVALB HTR4
1191	Oli OPALIN
1192	capEndo
1193	Inh PVALB SULF1
1194	Exc L4-5 RORB IL1RAPL2
1195	Mic P2RY12
1196	OPC DOCK5
1197	Exc L4-5 RORB IL1RAPL2
1198	Oli OPALIN
1199	Inh RYR3 TSHZ2
1200	capEndo
1201	Oli OPALIN
1202	Oli OPALIN
1203	Exc L4-5 RORB IL1RAPL2
1204	Inh PVALB SULF1
1205	Oli OPALIN
1206	OPC DOCK5
1207	OPC DOCK5
1208	Oli OPALIN
1209	Ast DPP10
1210	Oli OPALIN
1211	capEndo
1212	Oli OPALIN
1213	Oli OPALIN
1214	Oli OPALIN
1215	Oli OPALIN
1216	OPC DOCK5
1217	Oli OPALIN
1218	Inh PVALB SULF1
1219	Exc L4-5 RORB IL1RAPL2
1220	Oli OPALIN
1221	Exc L4-5 RORB IL1RAPL2
1222	Oli OPALIN
1223	Inh L3-5 SST MAFB
1224	Exc L4-5 RORB IL1RAPL2
1225	Oli OPALIN
1226	Exc L4-5 RORB IL1RAPL2
1227	Inh PVALB CA8 (Chandelier)
1228	Oli OPALIN
1229	Oli OPALIN
1230	Oli OPALIN
1231	Inh PVALB SULF1
1232	Oli OPALIN
1233	Oli OPALIN
1234	Oli OPALIN
1235	Oli OPALIN
1236	Inh L3-5 SST MAFB
1237	Oli OPALIN
1238	Oli OPALIN
1239	Oli OPALIN
1240	Inh L3-5 SST MAFB
1241	Oli OPALIN
1242	Oli OPALIN
1243	OPC DOCK5
1244	Oli OPALIN
1245	Oli OPALIN
1246	Oli OPALIN
1247	Exc L4-5 RORB IL1RAPL2
1248	Mic P2RY12
1249	Oli OPALIN
1250	Ast DPP10
1251	Oli OPALIN
1252	capEndo
1253	Exc L4-5 RORB IL1RAPL2
1254	Oli OPALIN
1255	capEndo
1256	Oli OPALIN
1257	Inh L3-5 SST MAFB
1258	Oli OPALIN
1259	Per1
1260	Ast DPP10
1261	Oli OPALIN
1262	Exc L4-5 RORB IL1RAPL2
1263	Ast DPP10
1264	Mic P2RY12
1265	capEndo
1266	Exc L4-5 RORB IL1RAPL2
1267	Oli OPALIN
1268	capEndo
1269	Inh L3-5 SST MAFB
1270	Oli OPALIN
1271	capEndo
1272	Exc L4-5 RORB IL1RAPL2
1273	Exc L4-5 RORB IL1RAPL2
1274	Exc L6b
1275	Inh PVALB SULF1
1276	Oli OPALIN
1277	Oli OPALIN
1278	Oli OPALIN
1279	Exc L4-5 RORB IL1RAPL2
1280	Oli OPALIN
1281	Oli OPALIN
1282	Inh L3-5 SST MAFB
1283	Inh PVALB SULF1
1284	Oli OPALIN
1285	Oli OPALIN
1286	Exc L4-5 RORB IL1RAPL2
1287	Oli OPALIN
1288	Oli OPALIN
1289	Inh L3-5 SST MAFB
1290	Ast DPP10
1291	Oli OPALIN
1292	Exc L6b
1293	Oli OPALIN
1294	Oli OPALIN
1295	Oli OPALIN
1296	Mic P2RY12
1297	Inh PVALB SULF1
1298	Oli OPALIN
1299	Oli OPALIN
1300	Mic P2RY12
1301	Per1
1302	Oli OPALIN
1303	Oli OPALIN
1304	Inh PVALB SULF1
1305	Oli OPALIN
1306	Inh L3-5 SST MAFB
1307	Exc L4-5 RORB IL1RAPL2
1308	Oli OPALIN
1309	capEndo
1310	OPC DOCK5
1311	capEndo
1312	Inh L3-5 SST MAFB
1313	Oli OPALIN
1314	Ast DPP10
1315	Oli OPALIN
1316	Oli OPALIN
1317	Oli OPALIN
1318	Oli OPALIN
1319	Oli OPALIN
1320	Oli OPALIN
1321	Oli OPALIN
1322	Oli OPALIN
1323	Oli OPALIN
1324	Inh L3-5 SST MAFB
1325	Exc L4-5 RORB IL1RAPL2
1326	Oli OPALIN
1327	Oli OPALIN
1328	Oli OPALIN
1329	Oli OPALIN
1330	Oli OPALIN
1331	Oli OPALIN
1332	OPC DOCK5
1333	Oli OPALIN
1334	Oli OPALIN
1335	Exc L6b
1336	Exc L4-5 RORB IL1RAPL2
1337	Exc L4-5 RORB IL1RAPL2
1338	Oli OPALIN
1339	Oli OPALIN
1340	Mic P2RY12
1341	capEndo
1342	Mic P2RY12
1343	Ast DPP10
1344	Oli OPALIN
1345	OPC DOCK5
1346	Oli OPALIN
1347	Per1
1348	Oli OPALIN
1349	Oli OPALIN
1350	Oli OPALIN
1351	Oli OPALIN
1352	Oli OPALIN
1353	Mic P2RY12
1354	Oli OPALIN
1355	Exc L4-5 RORB IL1RAPL2
1356	Oli OPALIN
1357	Exc L4-5 RORB IL1RAPL2
1358	Oli OPALIN
1359	Oli OPALIN
1360	Oli OPALIN
1361	Oli OPALIN
1362	capEndo
1363	Oli OPALIN
1364	Oli OPALIN
1365	Ast GRM3
1366	Oli OPALIN
1367	Mic P2RY12
1368	OPC DOCK5
1369	Oli OPALIN
1370	Oli OPALIN
1371	Oli OPALIN
1372	Oli OPALIN
1373	Oli OPALIN
1374	Oli OPALIN
1375	Inh L3-5 SST MAFB
1376	Ast DPP10
1377	Oli OPALIN
1378	Inh L3-5 SST MAFB
1379	Oli OPALIN
1380	Oli OPALIN
1381	OPC DOCK5
1382	Oli OPALIN
1383	Oli OPALIN
1384	capEndo
1385	Oli OPALIN
1386	Exc L6b
1387	Oli OPALIN
1388	Ast GRM3
1389	Oli OPALIN
1390	Oli OPALIN
1391	Mic P2RY12
1392	Inh PVALB SULF1
1393	Oli OPALIN
1394	Oli OPALIN
1395	OPC DOCK5
1396	OPC DOCK5
1397	Inh L3-5 SST MAFB
1398	Oli OPALIN
1399	Oli OPALIN
1400	capEndo
1401	Oli OPALIN
1402	Oli OPALIN
1403	Oli OPALIN
1404	Inh PVALB SULF1
1405	Exc L6b
1406	Oli OPALIN
1407	Exc L4-5 RORB IL1RAPL2
1408	Inh PVALB CA8 (Chandelier)
1409	Inh L3-5 SST MAFB
1410	Oli OPALIN
1411	Oli OPALIN
1412	Inh L3-5 SST MAFB
1413	Exc L4-5 RORB IL1RAPL2
1414	Ast DPP10
1415	Ast GRM3
1416	Oli OPALIN
1417	Mic P2RY12
1418	Oli OPALIN
1419	Oli OPALIN
1420	Oli OPALIN
1421	Mic P2RY12
1422	Oli OPALIN
1423	Exc L4-5 RORB IL1RAPL2
1424	Oli OPALIN
1425	Oli OPALIN
1426	Oli OPALIN
1427	Oli OPALIN
1428	capEndo
1429	Oli OPALIN
1430	OPC DOCK5
1431	Oli OPALIN
1432	Oli OPALIN
1433	Oli OPALIN
1434	Inh PVALB SULF1
1435	Oli OPALIN
1436	Oli OPALIN
1437	Oli OPALIN
1438	capEndo
1439	Oli OPALIN
1440	Oli OPALIN
1441	Oli OPALIN
1442	capEndo
1443	Exc L4-5 RORB IL1RAPL2
1444	Oli OPALIN
1445	Inh PVALB HTR4
1446	Oli OPALIN
1447	Oli OPALIN
1448	capEndo
1449	Ast DPP10
1450	Oli OPALIN
1451	Oli OPALIN
1452	Oli OPALIN
1453	Exc L4-5 RORB IL1RAPL2
1454	Oli OPALIN
1455	Ast DPP10
1456	Oli OPALIN
1457	Oli OPALIN
1458	Oli OPALIN
1459	Oli OPALIN
1460	Oli OPALIN
1461	Oli OPALIN
1462	Inh L3-5 SST MAFB
1463	Exc L4-5 RORB IL1RAPL2
1464	OPC DOCK5
1465	Inh PVALB HTR4
1466	Oli OPALIN
1467	Oli OPALIN
1468	Oli OPALIN
1469	capEndo
1470	Oli OPALIN
1471	Ast GRM3
1472	Oli OPALIN
1473	Exc L4-5 RORB IL1RAPL2
1474	Oli OPALIN
1475	Oli OPALIN
1476	Oli OPALIN
1477	Inh RYR3 TSHZ2
1478	Oli OPALIN
1479	Oli OPALIN
1480	OPC DOCK5
1481	Ast DPP10
1482	Oli OPALIN
1483	Oli OPALIN
1484	capEndo
1485	Oli OPALIN
1486	Exc L4-5 RORB IL1RAPL2
1487	Mic P2RY12
1488	Per1
1489	capEndo
1490	Oli OPALIN
1491	OPC DOCK5
1492	capEndo
1493	Oli OPALIN
1494	Oli OPALIN
1495	Oli OPALIN
1496	Oli OPALIN
1497	Oli OPALIN
1498	Oli OPALIN
1499	Inh L3-5 SST MAFB
1500	Oli OPALIN
1501	Oli OPALIN
1502	Exc L4-5 RORB IL1RAPL2
1503	Oli OPALIN
1504	Oli OPALIN
1505	Oli OPALIN
1506	Oli OPALIN
1507	OPC DOCK5
1508	Oli OPALIN
1509	Oli OPALIN
1510	Exc L4-5 RORB IL1RAPL2
1511	Exc L4-5 RORB IL1RAPL2
1512	Exc L4-5 RORB IL1RAPL2
1513	Oli OPALIN
1514	Inh PVALB SULF1
1515	capEndo
1516	Oli OPALIN
1517	Exc L4-5 RORB IL1RAPL2
1518	Exc L2-3 CBLN2 LINC02306
1519	OPC DOCK5
1520	Oli OPALIN
1521	Per1
1522	Exc L4-5 RORB IL1RAPL2
1523	Mic P2RY12
1524	Oli OPALIN
1525	OPC DOCK5
1526	Inh L3-5 SST MAFB
1527	OPC DOCK5
1528	Mic P2RY12
1529	Oli OPALIN
1530	Oli OPALIN
1531	Oli RASGRF1
1532	Inh L3-5 SST MAFB
1533	Oli OPALIN
1534	Inh PVALB SULF1
1535	Oli OPALIN
1536	Oli OPALIN
1537	Oli OPALIN
1538	Per1
1539	Oli OPALIN
1540	Exc L4-5 RORB IL1RAPL2
1541	Oli OPALIN
1542	Exc L4-5 RORB IL1RAPL2
1543	Per1
1544	OPC DOCK5
1545	Ast DPP10
1546	capEndo
1547	Mic P2RY12
1548	Per1
1549	Oli OPALIN
1550	Exc L4-5 RORB IL1RAPL2
1551	Oli OPALIN
1552	Oli OPALIN
1553	Mic P2RY12
1554	Oli OPALIN
1555	Inh L3-5 SST MAFB
1556	Oli OPALIN
1557	Mic P2RY12
1558	Exc L4-5 RORB IL1RAPL2
1559	Oli OPALIN
1560	Oli OPALIN
1561	Exc L4-5 RORB IL1RAPL2
1562	Oli OPALIN
1563	capEndo
1564	Mic P2RY12
1565	Oli OPALIN
1566	Exc L4-5 RORB IL1RAPL2
1567	Mic P2RY12
1568	Oli OPALIN
1569	Inh L3-5 SST MAFB
1570	Inh RYR3 TSHZ2
1571	Oli OPALIN
1572	Oli OPALIN
1573	Oli OPALIN
1574	Ast DPP10
1575	Oli OPALIN
1576	Mic P2RY12
1577	Mic P2RY12
1578	Mic P2RY12
1579	Mic P2RY12
1580	capEndo
1581	capEndo
1582	Mic P2RY12
1583	Oli OPALIN
1584	Oli OPALIN
1585	capEndo
1586	Oli OPALIN
1587	Oli OPALIN
1588	Oli OPALIN
1589	Ast DPP10
1590	Oli OPALIN
1591	Oli OPALIN
1592	OPC DOCK5
1593	Oli OPALIN
1594	Exc L4-5 RORB IL1RAPL2
1595	Oli OPALIN
1596	capEndo
1597	Oli OPALIN
1598	capEndo
1599	Exc L2-3 CBLN2 LINC02306
1600	Inh PVALB SULF1
1601	Oli OPALIN
1602	Inh PVALB SULF1
1603	Oli OPALIN
1604	Oli OPALIN
1605	Ast DPP10
1606	Oli OPALIN
1607	Exc L4-5 RORB IL1RAPL2
1608	Ast DPP10
1609	Oli OPALIN
1610	Oli OPALIN
1611	Oli OPALIN
1612	Inh PVALB HTR4
1613	Oli OPALIN
1614	Oli OPALIN
1615	OPC DOCK5
1616	Exc L4-5 RORB GABRG1
1617	capEndo
1618	Exc L6b
1619	Oli OPALIN
1620	OPC DOCK5
1621	Oli OPALIN
1622	Oli OPALIN
1623	Exc L4-5 RORB IL1RAPL2
1624	capEndo
1625	Oli OPALIN
1626	Oli OPALIN
1627	Ast DPP10
1628	OPC DOCK5
1629	Ast DPP10
1630	Exc L6b
1631	Oli OPALIN
1632	OPC DOCK5
1633	OPC DOCK5
1634	Oli OPALIN
1635	Ast DPP10
1636	Oli OPALIN
1637	Oli OPALIN
1638	Oli OPALIN
1639	Oli OPALIN
1640	Oli OPALIN
1641	Oli OPALIN
1642	Oli OPALIN
1643	Ast DPP10
1644	capEndo
1645	Mic P2RY12
1646	Ast DPP10
1647	Oli OPALIN
1648	Inh L3-5 SST MAFB
1649	Oli OPALIN
1650	Oli OPALIN
1651	Oli OPALIN
1652	Exc L2-3 CBLN2 LINC02306
1653	Oli OPALIN
1654	Oli OPALIN
1655	Oli OPALIN
1656	Exc L4-5 RORB IL1RAPL2
1657	Oli OPALIN
1658	Oli OPALIN
1659	Oli OPALIN
1660	Exc L4-5 RORB IL1RAPL2
1661	Exc L4-5 RORB IL1RAPL2
1662	Oli OPALIN
1663	Oli OPALIN
1664	Oli OPALIN
1665	Ast DPP10
1666	capEndo
1667	Mic P2RY12
1668	Exc L6b
1669	Oli OPALIN
1670	Oli OPALIN
1671	Oli OPALIN
1672	Oli OPALIN
1673	Oli OPALIN
1674	capEndo
1675	Oli OPALIN
1676	Inh PVALB HTR4
1677	Inh L3-5 SST MAFB
1678	OPC DOCK5
1679	Exc L4-5 RORB IL1RAPL2
1680	Oli OPALIN
1681	Exc L4-5 RORB IL1RAPL2
1682	Oli OPALIN
1683	Mic P2RY12
1684	Oli OPALIN
1685	Oli OPALIN
1686	OPC DOCK5
1687	Mic P2RY12
1688	OPC DOCK5
1689	Oli OPALIN
1690	OPC DOCK5
1691	Oli OPALIN
1692	Inh PVALB SULF1
1693	Exc L4-5 RORB IL1RAPL2
1694	Oli OPALIN
1695	capEndo
1696	Ast GRM3
1697	Exc L4-5 RORB IL1RAPL2
1698	Inh L3-5 SST MAFB
1699	Oli OPALIN
1700	Ast DPP10
1701	Oli OPALIN
1702	Oli OPALIN
1703	Exc L4-5 RORB IL1RAPL2
1704	Oli OPALIN
1705	capEndo
1706	Mic P2RY12
1707	Oli OPALIN
1708	Exc L6b
1709	Oli OPALIN
1710	Oli OPALIN
1711	OPC DOCK5
1712	Inh RYR3 TSHZ2
1713	Oli OPALIN
1714	Inh L3-5 SST MAFB
1715	Mic P2RY12
1716	Oli OPALIN
1717	Inh PVALB SULF1
1718	Oli OPALIN
1719	Oli OPALIN
1720	Oli OPALIN
1721	Mic P2RY12
1722	Oli OPALIN
1723	Ast GRM3
1724	Oli OPALIN
1725	Oli OPALIN
1726	Ast GRM3
1727	Ast DPP10
1728	Oli OPALIN
1729	Exc L4-5 RORB IL1RAPL2
1730	Oli OPALIN
1731	capEndo
1732	capEndo
1733	Oli OPALIN
1734	Inh L3-5 SST MAFB
1735	Mic P2RY12
1736	Oli OPALIN
1737	Exc L4-5 RORB IL1RAPL2
1738	Oli OPALIN
1739	capEndo
1740	Oli OPALIN
1741	Oli OPALIN
1742	Mic P2RY12
1743	Oli OPALIN
1744	Oli OPALIN
1745	Oli OPALIN
1746	Inh PVALB HTR4
1747	Exc L4-5 RORB IL1RAPL2
1748	Oli OPALIN
1749	OPC DOCK5
1750	Oli OPALIN
1751	Oli OPALIN
1752	Oli OPALIN
1753	OPC DOCK5
1754	Inh PVALB HTR4
1755	Oli OPALIN
1756	Oli OPALIN
1757	Oli OPALIN
1758	Oli OPALIN
1759	Inh PVALB SULF1
1760	Per1
1761	Exc L4-5 RORB IL1RAPL2
1762	Exc L4-5 RORB IL1RAPL2
1763	Oli OPALIN
1764	Oli OPALIN
1765	Inh PVALB HTR4
1766	Oli OPALIN
1767	Oli OPALIN
1768	Oli OPALIN
1769	Oli OPALIN
1770	Oli OPALIN
1771	Oli OPALIN
1772	Mic P2RY12
1773	Oli OPALIN
1774	capEndo
1775	Inh L3-5 SST MAFB
1776	Exc L4-5 RORB IL1RAPL2
1777	Oli OPALIN
1778	Oli OPALIN
1779	Oli OPALIN
1780	capEndo
1781	Mic P2RY12
1782	Exc L4-5 RORB IL1RAPL2
1783	Ast DPP10
1784	Mic P2RY12
1785	Mic P2RY12
1786	capEndo
1787	Oli OPALIN
1788	Oli OPALIN
1789	Oli OPALIN
1790	capEndo
1791	capEndo
1792	Mic P2RY12
1793	Oli OPALIN
1794	Oli OPALIN
1795	Exc L4-5 RORB IL1RAPL2
1796	Oli OPALIN
1797	Oli OPALIN
1798	Oli OPALIN
1799	Oli OPALIN
1800	Oli OPALIN
1801	Oli OPALIN
1802	Oli OPALIN
1803	OPC DOCK5
1804	Mic P2RY12
1805	Mic P2RY12
1806	Exc L4-5 RORB IL1RAPL2
1807	Exc L4-5 RORB IL1RAPL2
1808	Oli OPALIN
1809	capEndo
1810	Ast DPP10
1811	Oli OPALIN
1812	Inh PVALB HTR4
1813	Inh L3-5 SST MAFB
1814	Exc L6b
1815	OPC DOCK5
1816	Oli OPALIN
1817	Oli OPALIN
1818	Inh L3-5 SST MAFB
1819	Oli OPALIN
1820	Exc L4-5 RORB IL1RAPL2
1821	Inh PVALB SULF1
1822	Ast GRM3
1823	Oli OPALIN
1824	Oli OPALIN
1825	Oli OPALIN
1826	Oli OPALIN
1827	Oli OPALIN
1828	Inh PVALB HTR4
1829	capEndo
1830	Oli OPALIN
1831	Per1
1832	Oli OPALIN
1833	capEndo
1834	Mic P2RY12
1835	Exc L4-5 RORB IL1RAPL2
1836	capEndo
1837	Ast GRM3
1838	Exc L4-5 RORB IL1RAPL2
1839	Oli OPALIN
1840	Oli OPALIN
1841	Oli OPALIN
1842	OPC DOCK5
1843	Oli OPALIN
1844	Oli OPALIN
1845	Oli OPALIN
1846	Oli OPALIN
1847	Per1
1848	Oli OPALIN
1849	capEndo
1850	capEndo
1851	Oli OPALIN
1852	Oli OPALIN
1853	Inh PVALB SULF1
1854	Ast GRM3
1855	Oli OPALIN
1856	capEndo
1857	OPC DOCK5
1858	Oli OPALIN
1859	OPC DOCK5
1860	capEndo
1861	Oli OPALIN
1862	Exc L6b
1863	Inh L3-5 SST MAFB
1864	Inh L3-5 SST MAFB
1865	capEndo
1866	Inh RYR3 TSHZ2
1867	Exc L4-5 RORB GABRG1
1868	Exc L4-5 RORB IL1RAPL2
1869	Oli OPALIN
1870	Oli OPALIN
1871	Inh L3-5 SST MAFB
1872	Inh PVALB SULF1
1873	Inh L3-5 SST MAFB
1874	Oli OPALIN
1875	Oli OPALIN
1876	Inh PVALB HTR4
1877	Oli OPALIN
1878	Oli OPALIN
1879	Oli OPALIN
1880	Oli OPALIN
1881	Mic P2RY12
1882	Oli OPALIN
1883	Oli OPALIN
1884	Oli OPALIN
1885	Oli OPALIN
1886	OPC DOCK5
1887	OPC DOCK5
1888	Oli OPALIN
1889	Oli OPALIN
1890	Exc L4-5 RORB IL1RAPL2
1891	capEndo
1892	Oli OPALIN
1893	Oli OPALIN
1894	Mic P2RY12
1895	Ast DPP10
1896	Oli OPALIN
1897	capEndo
1898	Oli OPALIN
1899	Oli OPALIN
1900	Oli OPALIN
1901	Oli OPALIN
1902	OPC DOCK5
1903	Mic P2RY12
1904	Oli OPALIN
1905	Oli OPALIN
1906	Oli OPALIN
1907	Inh RYR3 TSHZ2
1908	OPC DOCK5
1909	Mic P2RY12
1910	Oli OPALIN
1911	Oli OPALIN
1912	Mic P2RY12
1913	Ast DPP10
1914	Oli OPALIN
1915	Exc L2-3 CBLN2 LINC02306
1916	Ast DPP10
1917	Oli OPALIN
1918	Exc L4-5 RORB IL1RAPL2
1919	Exc L4-5 RORB IL1RAPL2
1920	Oli OPALIN
1921	Exc L4-5 RORB IL1RAPL2
1922	Exc L4-5 RORB IL1RAPL2
1923	Oli OPALIN
1924	Oli OPALIN
1925	OPC DOCK5
1926	Ast GRM3
1927	Oli OPALIN
1928	Oli OPALIN
1929	Oli OPALIN
1930	Oli OPALIN
1931	Oli OPALIN
1932	Inh VIP TSHZ2
1933	Oli OPALIN
1934	Oli OPALIN
1935	Oli OPALIN
1936	capEndo
1937	Mic P2RY12
1938	Oli OPALIN
1939	Inh PVALB SULF1
1940	Oli OPALIN
1941	Oli OPALIN
1942	Oli OPALIN
1943	Oli OPALIN
1944	Inh PVALB SULF1
1945	Exc L2-3 CBLN2 LINC02306
1946	Oli OPALIN
1947	Ast DPP10
1948	Exc L6b
1949	Exc L4-5 RORB IL1RAPL2
1950	OPC DOCK5
1951	Oli OPALIN
1952	Ast GRM3
1953	Oli OPALIN
1954	Oli OPALIN
1955	Exc L4-5 RORB IL1RAPL2
1956	Oli OPALIN
1957	Oli OPALIN
1958	Exc L4-5 RORB GABRG1
1959	Oli OPALIN
1960	Oli OPALIN
1961	Per1
1962	Oli OPALIN
1963	Oli OPALIN
1964	Per1
1965	Oli OPALIN
1966	Oli OPALIN
1967	Oli OPALIN
1968	Oli OPALIN
1969	Oli OPALIN
1970	Oli OPALIN
1971	Exc L4-5 RORB IL1RAPL2
1972	capEndo
1973	Oli OPALIN
1974	Ast DPP10
1975	capEndo
1976	OPC DOCK5
1977	Oli OPALIN
1978	Oli OPALIN
1979	Oli OPALIN
1980	Inh L3-5 SST MAFB
1981	Oli OPALIN
1982	Inh VIP TSHZ2
1983	Exc L4-5 RORB IL1RAPL2
1984	Exc L4-5 RORB IL1RAPL2
1985	Oli OPALIN
1986	Exc L4-5 RORB IL1RAPL2
1987	Oli OPALIN
1988	Oli OPALIN
1989	Oli OPALIN
1990	Mic P2RY12
1991	capEndo
1992	Oli OPALIN
1993	Mic P2RY12
1994	Ast DPP10
1995	Per1
1996	OPC DOCK5
1997	Ast DPP10
1998	Oli OPALIN
1999	Exc L4-5 RORB IL1RAPL2
[truncated: 22,437 more rows]
