# Supplementary material for: Interpretable deep generative ensemble learning for single-cell omics with Hydra
Source: Mol Syst Biol. 2026 Apr 11;22(7):1161–79. doi: 10.1038/s44320-026-00208-7 (PMC13328726; doi:10.1038/s44320-026-00208-7)
Supplement: Supplementary file 6 — Source data Fig. 5 [file 44320_2026_208_MOESM6_ESM.zip › SD figure 5/5D/Late AD/cell_type_predicted_UMINT.csv]

	x
1	Oli OPALIN
2	Oli OPALIN
3	Mic P2RY12
4	OPC DOCK5
5	Oli OPALIN
6	Mic P2RY12
7	Oli OPALIN
8	Oli OPALIN
9	Oli OPALIN
10	Oli OPALIN
11	Oli OPALIN
12	Oli OPALIN
13	OPC DOCK5
14	Oli OPALIN
15	Oli OPALIN
16	Inh PVALB HTR4
17	Oli OPALIN
18	Exc L6 THEMIS NFIA
19	Mic P2RY12
20	Oli OPALIN
21	Oli OPALIN
22	Oli OPALIN
23	Oli OPALIN
24	Oli OPALIN
25	Oli OPALIN
26	Oli OPALIN
27	Oli OPALIN
28	Oli OPALIN
29	Ast GRM3
30	Oli OPALIN
31	Per1
32	Oli OPALIN
33	Oli OPALIN
34	Oli OPALIN
35	Oli OPALIN
36	Oli OPALIN
37	Oli OPALIN
38	Mic P2RY12
39	Oli OPALIN
40	Oli OPALIN
41	Oli OPALIN
42	Oli OPALIN
43	Oli OPALIN
44	Mic P2RY12
45	Oli OPALIN
46	Oli OPALIN
47	Oli OPALIN
48	Oli OPALIN
49	Mic P2RY12
50	Oli OPALIN
51	Oli OPALIN
52	Oli OPALIN
53	Oli OPALIN
54	Oli OPALIN
55	Oli OPALIN
56	Oli OPALIN
57	Oli OPALIN
58	Exc L6b
59	Oli OPALIN
60	Oli OPALIN
61	Oli OPALIN
62	Oli OPALIN
63	Oli OPALIN
64	Oli OPALIN
65	Inh VIP ABI3BP
66	Oli OPALIN
67	Mic P2RY12
68	Oli OPALIN
69	Oli OPALIN
70	Oli OPALIN
71	Oli OPALIN
72	Oli OPALIN
73	Mic P2RY12
74	Oli OPALIN
75	Mic P2RY12
76	Oli OPALIN
77	Inh L3-5 SST MAFB
78	Oli OPALIN
79	Oli OPALIN
80	Mic P2RY12
81	Mic P2RY12
82	OPC DOCK5
83	Mic P2RY12
84	Inh PVALB HTR4
85	Oli OPALIN
86	Oli OPALIN
87	Oli OPALIN
88	OPC DOCK5
89	Oli OPALIN
90	Oli OPALIN
91	Oli OPALIN
92	Oli OPALIN
93	Oli OPALIN
94	Oli OPALIN
95	OPC DOCK5
96	Oli OPALIN
97	Oli OPALIN
98	Oli OPALIN
99	Ast GRM3
100	Inh ENOX2 SPHKAP
101	Mic P2RY12
102	Oli OPALIN
103	Oli OPALIN
104	Oli OPALIN
105	Inh PVALB HTR4
106	Oli OPALIN
107	Inh PVALB HTR4
108	Oli OPALIN
109	Inh VIP ABI3BP
110	Inh L3-5 SST MAFB
111	Oli OPALIN
112	Oli OPALIN
113	Inh PVALB HTR4
114	Oli OPALIN
115	Mic P2RY12
116	Oli OPALIN
117	Oli OPALIN
118	Oli OPALIN
119	Mic P2RY12
120	Oli OPALIN
121	Oli OPALIN
122	Mic P2RY12
123	Oli OPALIN
124	Mic P2RY12
125	Oli OPALIN
126	Ast GRM3
127	Oli OPALIN
128	Inh PVALB HTR4
129	Oli OPALIN
130	Oli OPALIN
131	Oli OPALIN
132	Per1
133	Exc L6b
134	Oli OPALIN
135	Oli OPALIN
136	OPC DOCK5
137	Oli OPALIN
138	Oli OPALIN
139	Oli OPALIN
140	Oli OPALIN
141	Oli OPALIN
142	Inh RYR3 TSHZ2
143	Ast GRM3
144	Oli OPALIN
145	Inh GPC5 RIT2
146	Oli OPALIN
147	Oli OPALIN
148	Oli OPALIN
149	Oli OPALIN
150	Oli OPALIN
151	Oli OPALIN
152	Oli OPALIN
153	Oli OPALIN
154	Oli OPALIN
155	Oli OPALIN
156	Oli OPALIN
157	Oli OPALIN
158	OPC DOCK5
159	Oli OPALIN
160	Oli OPALIN
161	Inh VIP ABI3BP
162	Oli OPALIN
163	Oli OPALIN
164	Oli OPALIN
165	Oli OPALIN
166	Oli OPALIN
167	Oli OPALIN
168	Mic P2RY12
169	Oli OPALIN
170	Oli OPALIN
171	Oli OPALIN
172	Oli OPALIN
173	Oli OPALIN
174	capEndo
175	Oli OPALIN
176	Oli OPALIN
177	Oli OPALIN
178	Oli OPALIN
179	Oli OPALIN
180	Oli OPALIN
181	Exc L2-3 CBLN2 LINC02306
182	Oli OPALIN
183	Oli OPALIN
184	Oli OPALIN
185	Oli OPALIN
186	Exc L2-3 CBLN2 LINC02306
187	Inh L1-6 LAMP5 CA13
188	Oli OPALIN
189	OPC DOCK5
190	Oli OPALIN
191	Oli OPALIN
192	Oli RASGRF1
193	Mic P2RY12
194	Oli OPALIN
195	Oli OPALIN
196	Oli OPALIN
197	Oli OPALIN
198	Per1
199	Oli OPALIN
200	Per1
201	Oli OPALIN
202	Oli OPALIN
203	Oli OPALIN
204	Oli OPALIN
205	Inh PVALB HTR4
206	Inh VIP TSHZ2
207	Mic P2RY12
208	Oli OPALIN
209	Oli OPALIN
210	Oli OPALIN
211	Exc L4-5 RORB GABRG1
212	Oli OPALIN
213	Oli OPALIN
214	Oli OPALIN
215	Oli OPALIN
216	Exc L2-3 CBLN2 LINC02306
217	Oli OPALIN
218	Oli OPALIN
219	Oli OPALIN
220	Oli OPALIN
221	Oli OPALIN
222	Oli OPALIN
223	Per1
224	Oli OPALIN
225	Mic P2RY12
226	Oli OPALIN
227	Oli OPALIN
228	Oli OPALIN
229	Inh PVALB HTR4
230	Oli OPALIN
231	OPC DOCK5
232	Oli OPALIN
233	Oli OPALIN
234	Oli OPALIN
235	Oli OPALIN
236	Oli OPALIN
237	Oli OPALIN
238	Inh L3-5 SST MAFB
239	Inh PVALB SULF1
240	Oli OPALIN
241	Oli OPALIN
242	Oli OPALIN
243	Inh L3-5 SST MAFB
244	Oli OPALIN
245	Oli OPALIN
246	Oli OPALIN
247	Oli OPALIN
248	Oli OPALIN
249	Mic P2RY12
250	Mic P2RY12
251	Oli OPALIN
252	Oli OPALIN
253	Oli OPALIN
254	Mic P2RY12
255	Inh VIP TSHZ2
256	Mic P2RY12
257	Oli OPALIN
258	Mic P2RY12
259	Oli OPALIN
260	Oli OPALIN
261	Oli OPALIN
262	Oli OPALIN
263	Oli OPALIN
264	Ast GRM3
265	Mic P2RY12
266	Oli OPALIN
267	OPC DOCK5
268	OPC DOCK5
269	Mic P2RY12
270	Oli OPALIN
271	Mic P2RY12
272	Oli OPALIN
273	Oli OPALIN
274	OPC DOCK5
275	Oli OPALIN
276	Oli OPALIN
277	Oli OPALIN
278	Oli OPALIN
279	Oli OPALIN
280	OPC DOCK5
281	Oli OPALIN
282	Oli OPALIN
283	Oli OPALIN
284	Oli OPALIN
285	Oli OPALIN
286	Oli OPALIN
287	Oli OPALIN
288	Oli OPALIN
289	Oli OPALIN
290	OPC DOCK5
291	Mic P2RY12
292	Inh L3-5 SST MAFB
293	Oli OPALIN
294	Oli OPALIN
295	Mic P2RY12
296	Oli OPALIN
297	Oli OPALIN
298	Ast GRM3
299	OPC DOCK5
300	Oli OPALIN
301	Oli OPALIN
302	Oli OPALIN
303	Oli OPALIN
304	OPC DOCK5
305	Oli OPALIN
306	Oli OPALIN
307	Oli OPALIN
308	Oli OPALIN
309	Oli OPALIN
310	Oli OPALIN
311	Oli OPALIN
312	Inh PVALB HTR4
313	Exc L6b
314	Oli OPALIN
315	Oli OPALIN
316	OPC DOCK5
317	OPC DOCK5
318	OPC DOCK5
319	Oli OPALIN
320	Mic P2RY12
321	Oli OPALIN
322	Oli OPALIN
323	Oli OPALIN
324	Oli OPALIN
325	Oli OPALIN
326	Ast GRM3
327	Oli OPALIN
328	Oli OPALIN
329	Oli OPALIN
330	Oli OPALIN
331	Oli OPALIN
332	Oli OPALIN
333	Oli OPALIN
334	Oli OPALIN
335	Oli OPALIN
336	Mic P2RY12
337	Oli OPALIN
338	Inh PVALB HTR4
339	Oli OPALIN
340	Ast GRM3
341	Mic P2RY12
342	Oli OPALIN
343	Oli OPALIN
344	Oli OPALIN
345	Inh ENOX2 SPHKAP
346	Mic P2RY12
347	Oli OPALIN
348	Oli OPALIN
349	Mic P2RY12
350	OPC DOCK5
351	Exc L4-5 RORB GABRG1
352	Oli OPALIN
353	Exc L6 THEMIS NFIA
354	Oli OPALIN
355	Oli OPALIN
356	Oli OPALIN
357	Oli OPALIN
358	Oli OPALIN
359	Ast GRM3
360	Mic P2RY12
361	Oli OPALIN
362	Oli OPALIN
363	Oli OPALIN
364	Oli OPALIN
365	Oli OPALIN
366	Oli OPALIN
367	Oli OPALIN
368	Oli OPALIN
369	Oli OPALIN
370	Oli OPALIN
371	Oli OPALIN
372	Oli OPALIN
373	Inh PVALB HTR4
374	Oli OPALIN
375	Ast GRM3
376	Oli OPALIN
377	Ast GRM3
378	Oli OPALIN
379	Mic P2RY12
380	Oli OPALIN
381	Oli OPALIN
382	Oli OPALIN
383	Oli OPALIN
384	Exc L6 THEMIS NFIA
385	Oli OPALIN
386	Oli OPALIN
387	Oli OPALIN
388	Oli OPALIN
389	Oli OPALIN
390	Oli OPALIN
391	Oli OPALIN
392	Oli OPALIN
393	Oli OPALIN
394	Oli OPALIN
395	Oli OPALIN
396	OPC DOCK5
397	Oli OPALIN
398	Oli OPALIN
399	Oli OPALIN
400	Oli OPALIN
401	Oli OPALIN
402	Oli OPALIN
403	Ast GRM3
404	Oli OPALIN
405	OPC DOCK5
406	Inh ENOX2 SPHKAP
407	Exc L4-5 RORB GABRG1
408	Mic P2RY12
409	Oli OPALIN
410	Oli OPALIN
411	Inh ENOX2 SPHKAP
412	Oli OPALIN
413	Oli OPALIN
414	Oli OPALIN
415	Mic P2RY12
416	Ast GRM3
417	Inh L1-6 LAMP5 CA13
418	Inh L1-6 LAMP5 CA13
419	Oli OPALIN
420	Oli OPALIN
421	Oli OPALIN
422	Oli OPALIN
423	Oli OPALIN
424	Oli OPALIN
425	Oli OPALIN
426	Oli OPALIN
427	Oli OPALIN
428	Oli OPALIN
429	Oli OPALIN
430	OPC DOCK5
431	Oli OPALIN
432	Mic P2RY12
433	Mic P2RY12
434	Inh VIP TSHZ2
435	Oli OPALIN
436	OPC DOCK5
437	Oli OPALIN
438	Mic P2RY12
439	Oli OPALIN
440	Mic P2RY12
441	Oli OPALIN
442	OPC DOCK5
443	Oli OPALIN
444	Oli OPALIN
445	OPC DOCK5
446	Exc L2-3 CBLN2 LINC02306
447	Oli OPALIN
448	Oli OPALIN
449	Oli OPALIN
450	Oli OPALIN
451	Oli OPALIN
452	Ast GRM3
453	Oli OPALIN
454	Oli OPALIN
455	Oli OPALIN
456	OPC DOCK5
457	Ast GRM3
458	Oli OPALIN
459	Oli OPALIN
460	Oli OPALIN
461	Oli OPALIN
462	Oli OPALIN
463	Oli OPALIN
464	Oli OPALIN
465	Oli OPALIN
466	Oli OPALIN
467	Ast GRM3
468	Oli OPALIN
469	Oli OPALIN
470	Oli OPALIN
471	Oli OPALIN
472	Oli OPALIN
473	Ast GRM3
474	Oli OPALIN
475	Oli OPALIN
476	Oli OPALIN
477	Oli OPALIN
478	Oli OPALIN
479	Mic P2RY12
480	Oli OPALIN
481	Oli OPALIN
482	Oli OPALIN
483	Oli RASGRF1
484	Oli OPALIN
485	Oli OPALIN
486	Oli OPALIN
487	Oli OPALIN
488	Oli OPALIN
489	Ast GRM3
490	Oli OPALIN
491	Oli OPALIN
492	OPC DOCK5
493	Ast GRM3
494	Exc L2-3 CBLN2 LINC02306
495	Oli OPALIN
496	Oli OPALIN
497	Inh L3-5 SST MAFB
498	Oli OPALIN
499	Exc L2-3 CBLN2 LINC02306
500	Oli OPALIN
501	Oli OPALIN
502	Oli OPALIN
503	Oli RASGRF1
504	Oli OPALIN
505	Oli OPALIN
506	Oli OPALIN
507	Oli OPALIN
508	Oli OPALIN
509	Oli OPALIN
510	Oli OPALIN
511	Oli OPALIN
512	Ast GRM3
513	Oli OPALIN
514	Oli OPALIN
515	Oli OPALIN
516	Oli OPALIN
517	Oli OPALIN
518	Oli OPALIN
519	Oli OPALIN
520	Exc L6 THEMIS NFIA
521	Oli OPALIN
522	Oli OPALIN
523	Oli OPALIN
524	Oli OPALIN
525	Mic P2RY12
526	Oli OPALIN
527	Oli OPALIN
528	Oli OPALIN
529	Oli OPALIN
530	Ast GRM3
531	Oli OPALIN
532	Oli OPALIN
533	Oli OPALIN
534	Ast GRM3
535	Oli OPALIN
536	Oli OPALIN
537	Oli OPALIN
538	Oli OPALIN
539	Oli OPALIN
540	Oli OPALIN
541	Oli OPALIN
542	Ast GRM3
543	Per1
544	Exc L6 THEMIS NFIA
545	Oli RASGRF1
546	Inh PVALB HTR4
547	Oli OPALIN
548	Oli OPALIN
549	Oli OPALIN
550	Ast GRM3
551	Oli OPALIN
552	Oli OPALIN
553	Inh PVALB HTR4
554	Inh ENOX2 SPHKAP
555	Oli OPALIN
556	Oli OPALIN
557	Oli OPALIN
558	Oli OPALIN
559	Oli OPALIN
560	Oli OPALIN
561	Oli OPALIN
562	Oli OPALIN
563	Oli OPALIN
564	Oli OPALIN
565	Oli OPALIN
566	Oli OPALIN
567	Ast GRM3
568	Inh L1-6 LAMP5 CA13
569	Inh L3-5 SST MAFB
570	Oli OPALIN
571	Oli OPALIN
572	Oli OPALIN
573	Oli OPALIN
574	OPC DOCK5
575	Oli OPALIN
576	Oli OPALIN
577	Oli OPALIN
578	Oli OPALIN
579	Oli OPALIN
580	Oli OPALIN
581	Oli OPALIN
582	Oli OPALIN
583	Oli OPALIN
584	Oli OPALIN
585	Oli OPALIN
586	Inh PVALB HTR4
587	Oli OPALIN
588	Oli OPALIN
589	Mic P2RY12
590	Oli OPALIN
591	Oli OPALIN
592	Oli OPALIN
593	Inh L3-5 SST MAFB
594	Oli OPALIN
595	Oli OPALIN
596	Oli OPALIN
597	OPC DOCK5
598	Oli OPALIN
599	Oli OPALIN
600	Oli OPALIN
601	Oli OPALIN
602	Ast GRM3
603	Ast GRM3
604	Oli OPALIN
605	Oli OPALIN
606	Oli OPALIN
607	Oli OPALIN
608	Oli OPALIN
609	Oli OPALIN
610	Oli OPALIN
611	Oli OPALIN
612	Oli OPALIN
613	Oli OPALIN
614	Oli OPALIN
615	Oli OPALIN
616	Oli OPALIN
617	Oli OPALIN
618	Exc L2-3 CBLN2 LINC02306
619	Oli OPALIN
620	Oli OPALIN
621	Oli OPALIN
622	Mic P2RY12
623	Oli OPALIN
624	Oli OPALIN
625	Oli OPALIN
626	Oli OPALIN
627	Oli OPALIN
628	OPC DOCK5
629	Oli OPALIN
630	Oli OPALIN
631	Oli OPALIN
632	Oli OPALIN
633	Oli OPALIN
634	Mic P2RY12
635	Ast GRM3
636	Oli OPALIN
637	Oli OPALIN
638	Exc L4-5 RORB GABRG1
639	Oli OPALIN
640	Oli OPALIN
641	Ast GRM3
642	Ast GRM3
643	Oli OPALIN
644	Oli OPALIN
645	Oli OPALIN
646	Mic P2RY12
647	Oli OPALIN
648	Oli OPALIN
649	Oli OPALIN
650	Oli OPALIN
651	Inh L1-6 LAMP5 CA13
652	Exc L4-5 RORB IL1RAPL2
653	Oli OPALIN
654	Exc L2-3 CBLN2 LINC02306
655	Inh GPC5 RIT2
656	Ast GRM3
657	Oli OPALIN
658	OPC DOCK5
659	Mic P2RY12
660	Oli OPALIN
661	Oli OPALIN
662	Oli OPALIN
663	Exc L6b
664	Oli OPALIN
665	Mic P2RY12
666	Exc L4-5 RORB IL1RAPL2
667	Mic P2RY12
668	Oli OPALIN
669	Oli OPALIN
670	Exc L4-5 RORB IL1RAPL2
671	Oli OPALIN
672	Oli OPALIN
673	Oli OPALIN
674	Oli OPALIN
675	Oli OPALIN
676	Oli OPALIN
677	Oli OPALIN
678	Oli OPALIN
679	Oli OPALIN
680	Oli OPALIN
681	Oli OPALIN
682	Oli OPALIN
683	Oli OPALIN
684	Oli OPALIN
685	OPC DOCK5
686	Oli OPALIN
687	Oli OPALIN
688	Oli OPALIN
689	Oli OPALIN
690	capEndo
691	Oli OPALIN
692	Oli OPALIN
693	Oli OPALIN
694	Oli OPALIN
695	Oli OPALIN
696	Oli OPALIN
697	Oli OPALIN
698	Oli OPALIN
699	Oli OPALIN
700	Inh VIP ABI3BP
701	Oli OPALIN
702	Oli OPALIN
703	Oli OPALIN
704	Oli OPALIN
705	Oli OPALIN
706	Mic P2RY12
707	Mic P2RY12
708	Inh PVALB SULF1
709	Inh GPC5 RIT2
710	Oli OPALIN
711	Mic P2RY12
712	Oli OPALIN
713	Oli OPALIN
714	OPC DOCK5
715	Mic P2RY12
716	Oli OPALIN
717	Inh PVALB HTR4
718	Oli OPALIN
719	Oli OPALIN
720	Mic P2RY12
721	Oli OPALIN
722	Inh VIP ABI3BP
723	Ast GRM3
724	Oli OPALIN
725	Mic P2RY12
726	Oli OPALIN
727	Oli OPALIN
728	Oli OPALIN
729	Oli OPALIN
730	Oli OPALIN
731	Oli OPALIN
732	Oli OPALIN
733	Oli OPALIN
734	Inh L1-6 LAMP5 CA13
735	Inh PVALB HTR4
736	Oli OPALIN
737	Oli OPALIN
738	Inh VIP ABI3BP
739	Oli OPALIN
740	Oli OPALIN
741	Oli OPALIN
742	Oli OPALIN
743	Oli OPALIN
744	Oli OPALIN
745	Oli OPALIN
746	Mic P2RY12
747	Ast GRM3
748	Ast GRM3
749	Oli OPALIN
750	Oli OPALIN
751	Oli OPALIN
752	Exc L2-3 CBLN2 LINC02306
753	Oli OPALIN
754	Oli OPALIN
755	Oli OPALIN
756	Oli OPALIN
757	Oli OPALIN
758	Oli OPALIN
759	Mic TPT1
760	Oli OPALIN
761	Oli RASGRF1
762	Oli OPALIN
763	Inh ENOX2 SPHKAP
764	Oli OPALIN
765	Mic P2RY12
766	Oli OPALIN
767	Oli OPALIN
768	Oli OPALIN
769	Oli OPALIN
770	Oli OPALIN
771	Oli OPALIN
772	Oli RASGRF1
773	Oli OPALIN
774	Oli OPALIN
775	Oli OPALIN
776	Oli OPALIN
777	Mic P2RY12
778	Oli OPALIN
779	Oli OPALIN
780	Mic P2RY12
781	Oli OPALIN
782	Oli OPALIN
783	Oli OPALIN
784	Exc L2-3 CBLN2 LINC02306
785	Oli OPALIN
786	Mic P2RY12
787	Oli OPALIN
788	Oli OPALIN
789	Oli OPALIN
790	Oli OPALIN
791	Oli OPALIN
792	Oli OPALIN
793	Oli OPALIN
794	Oli OPALIN
795	Oli OPALIN
796	Oli OPALIN
797	Oli OPALIN
798	Oli RASGRF1
799	Oli OPALIN
800	Oli OPALIN
801	Oli OPALIN
802	Oli OPALIN
803	Oli OPALIN
804	Oli OPALIN
805	OPC DOCK5
806	Oli OPALIN
807	Ast GRM3
808	Oli RASGRF1
809	Oli OPALIN
810	Oli OPALIN
811	Inh VIP ABI3BP
812	Oli OPALIN
813	Oli OPALIN
814	Oli OPALIN
815	Oli OPALIN
816	Oli OPALIN
817	Oli OPALIN
818	Oli OPALIN
819	Inh PVALB HTR4
820	Oli OPALIN
821	Oli OPALIN
822	Oli OPALIN
823	Mic P2RY12
824	Oli OPALIN
825	Oli OPALIN
826	Oli OPALIN
827	Oli OPALIN
828	Oli OPALIN
829	Oli OPALIN
830	Oli OPALIN
831	Ast GRM3
832	Mic P2RY12
833	Oli OPALIN
834	Oli OPALIN
835	Mic P2RY12
836	Oli OPALIN
837	Oli OPALIN
838	Oli OPALIN
839	Oli OPALIN
840	Oli OPALIN
841	Inh L1-6 LAMP5 CA13
842	Mic P2RY12
843	Oli OPALIN
844	Oli OPALIN
845	Oli OPALIN
846	Oli OPALIN
847	Mic P2RY12
848	Oli OPALIN
849	Oli OPALIN
850	Oli OPALIN
851	Oli OPALIN
852	OPC DOCK5
853	Oli OPALIN
854	Oli OPALIN
855	Oli OPALIN
856	OPC DOCK5
857	Oli OPALIN
858	Oli OPALIN
859	Oli OPALIN
860	Oli OPALIN
861	Ast GRM3
862	Oli OPALIN
863	Oli OPALIN
864	Oli OPALIN
865	Oli OPALIN
866	Oli OPALIN
867	Oli OPALIN
868	Oli OPALIN
869	Oli OPALIN
870	Oli OPALIN
871	Oli OPALIN
872	Oli OPALIN
873	Oli OPALIN
874	Oli OPALIN
875	Oli OPALIN
876	Oli OPALIN
877	Oli OPALIN
878	OPC DOCK5
879	Oli RASGRF1
880	Oli OPALIN
881	Mic P2RY12
882	Exc L2-3 CBLN2 LINC02306
883	Oli OPALIN
884	Oli OPALIN
885	Oli OPALIN
886	Oli OPALIN
887	Oli OPALIN
888	Oli OPALIN
889	Oli OPALIN
890	Oli OPALIN
891	Oli OPALIN
892	Exc L2-3 CBLN2 LINC02306
893	Inh PVALB HTR4
894	Oli OPALIN
895	Oli OPALIN
896	Inh VIP ABI3BP
897	Oli OPALIN
898	Oli OPALIN
899	Oli OPALIN
900	Oli OPALIN
901	Ast GRM3
902	Oli OPALIN
903	Inh PVALB HTR4
904	Oli OPALIN
905	Oli OPALIN
906	Mic P2RY12
907	OPC DOCK5
908	Oli OPALIN
909	Oli OPALIN
910	Ast GRM3
911	Oli OPALIN
912	Oli OPALIN
913	Oli OPALIN
914	Oli OPALIN
915	capEndo
916	Oli OPALIN
917	Oli OPALIN
918	Oli OPALIN
919	Oli OPALIN
920	Oli OPALIN
921	Ast GRM3
922	Oli OPALIN
923	Oli OPALIN
924	Oli OPALIN
925	Oli OPALIN
926	Mic P2RY12
927	OPC DOCK5
928	Ast GRM3
929	Oli OPALIN
930	Oli OPALIN
931	Oli OPALIN
932	Oli OPALIN
933	Oli OPALIN
934	Oli OPALIN
935	Inh L3-5 SST MAFB
936	Oli OPALIN
937	Oli OPALIN
938	Ast GRM3
939	Ast GRM3
940	Oli OPALIN
941	Oli OPALIN
942	Oli OPALIN
943	Oli OPALIN
944	Ast GRM3
945	Oli OPALIN
946	Oli OPALIN
947	Ast GRM3
948	Oli OPALIN
949	Inh FBN2 EPB41L4A
950	Oli OPALIN
951	Oli OPALIN
952	Oli OPALIN
953	Oli OPALIN
954	OPC DOCK5
955	Exc L4-5 RORB GABRG1
956	Oli OPALIN
957	Oli OPALIN
958	Oli OPALIN
959	Mic P2RY12
960	Oli OPALIN
961	Oli OPALIN
962	Oli OPALIN
963	Mic P2RY12
964	Oli OPALIN
965	Oli OPALIN
966	Oli OPALIN
967	Oli OPALIN
968	Oli OPALIN
969	Oli OPALIN
970	OPC DOCK5
971	Oli OPALIN
972	Oli OPALIN
973	Oli OPALIN
974	Oli OPALIN
975	Oli OPALIN
976	Oli OPALIN
977	Oli OPALIN
978	Oli OPALIN
979	Oli OPALIN
980	Inh L3-5 SST MAFB
981	Oli OPALIN
982	Ast GRM3
983	Oli OPALIN
984	Oli OPALIN
985	Oli OPALIN
986	Oli OPALIN
987	Ast GRM3
988	Ast GRM3
989	Oli OPALIN
990	Mic P2RY12
991	Oli OPALIN
992	Oli OPALIN
993	Oli OPALIN
994	Oli OPALIN
995	Oli OPALIN
996	Oli OPALIN
997	Oli OPALIN
998	Oli OPALIN
999	Inh VIP ABI3BP
1000	Oli OPALIN
1001	Oli OPALIN
1002	Ast GRM3
1003	Ast GRM3
1004	Oli OPALIN
1005	Mic P2RY12
1006	Oli OPALIN
1007	Oli OPALIN
1008	Oli OPALIN
1009	Oli OPALIN
1010	Mic P2RY12
1011	OPC DOCK5
1012	Oli OPALIN
1013	Oli OPALIN
1014	Per1
1015	Mic P2RY12
1016	Oli OPALIN
1017	Oli OPALIN
1018	Oli OPALIN
1019	Exc L6 THEMIS NFIA
1020	Oli OPALIN
1021	Oli OPALIN
1022	Mic P2RY12
1023	Exc L6b
1024	Oli OPALIN
1025	OPC DOCK5
1026	Oli OPALIN
1027	OPC DOCK5
1028	Oli OPALIN
1029	Mic P2RY12
1030	Oli OPALIN
1031	Oli OPALIN
1032	Oli OPALIN
1033	OPC DOCK5
1034	Ast GRM3
1035	OPC DOCK5
1036	Oli OPALIN
1037	Mic P2RY12
1038	Oli OPALIN
1039	Mic P2RY12
1040	Oli OPALIN
1041	Oli OPALIN
1042	Oli OPALIN
1043	Oli OPALIN
1044	Oli OPALIN
1045	Oli OPALIN
1046	Oli OPALIN
1047	Ast GRM3
1048	Oli OPALIN
1049	Exc L4-5 RORB GABRG1
1050	Oli OPALIN
1051	Ast GRM3
1052	Oli OPALIN
1053	Oli OPALIN
1054	Oli OPALIN
1055	Oli OPALIN
1056	Oli OPALIN
1057	Oli OPALIN
1058	Mic P2RY12
1059	Oli OPALIN
1060	Oli OPALIN
1061	Oli OPALIN
1062	Exc L2-3 CBLN2 LINC02306
1063	Oli OPALIN
1064	Oli OPALIN
1065	Oli OPALIN
1066	Oli OPALIN
1067	Oli OPALIN
1068	Oli OPALIN
1069	Oli OPALIN
1070	Ast GRM3
1071	Oli OPALIN
1072	Oli OPALIN
1073	Mic P2RY12
1074	Oli OPALIN
1075	Oli OPALIN
1076	Mic P2RY12
1077	Oli OPALIN
1078	Oli OPALIN
1079	Oli OPALIN
1080	Oli OPALIN
1081	Oli OPALIN
1082	Oli OPALIN
1083	Oli OPALIN
1084	Oli OPALIN
1085	Oli OPALIN
1086	Oli OPALIN
1087	Oli OPALIN
1088	Ast GRM3
1089	Oli OPALIN
1090	Oli OPALIN
1091	Oli OPALIN
1092	Exc L6 THEMIS NFIA
1093	Inh VIP TSHZ2
1094	Oli OPALIN
1095	Oli OPALIN
1096	Oli OPALIN
1097	Oli OPALIN
1098	Oli OPALIN
1099	Oli OPALIN
1100	Oli OPALIN
1101	Oli OPALIN
1102	Mic P2RY12
1103	Oli OPALIN
1104	Oli RASGRF1
1105	Oli OPALIN
1106	Oli OPALIN
1107	Ast GRM3
1108	Inh VIP ABI3BP
1109	Inh PVALB HTR4
1110	OPC DOCK5
1111	Oli OPALIN
1112	Oli OPALIN
1113	Oli OPALIN
1114	Oli OPALIN
1115	Inh PVALB HTR4
1116	Oli OPALIN
1117	Oli OPALIN
1118	Oli OPALIN
1119	Exc L4-5 RORB GABRG1
1120	Oli OPALIN
1121	Oli OPALIN
1122	Exc L6 THEMIS NFIA
1123	Oli OPALIN
1124	Oli OPALIN
1125	Oli OPALIN
1126	Ast GRM3
1127	Oli OPALIN
1128	Oli OPALIN
1129	Oli OPALIN
1130	Oli OPALIN
1131	Ast GRM3
1132	Oli OPALIN
1133	Oli OPALIN
1134	Ast GRM3
1135	Oli OPALIN
1136	Oli OPALIN
1137	Oli OPALIN
1138	Oli OPALIN
1139	Oli OPALIN
1140	Oli OPALIN
1141	Oli OPALIN
1142	OPC DOCK5
1143	Oli OPALIN
1144	Oli OPALIN
1145	Oli OPALIN
1146	Oli OPALIN
1147	Inh PVALB HTR4
1148	Ast GRM3
1149	Oli OPALIN
1150	Oli OPALIN
1151	Oli OPALIN
1152	Oli OPALIN
1153	Oli OPALIN
1154	Ast GRM3
1155	Oli OPALIN
1156	Oli OPALIN
1157	Oli OPALIN
1158	Oli OPALIN
1159	Oli OPALIN
1160	Ast GRM3
1161	Oli OPALIN
1162	Mic P2RY12
1163	Oli OPALIN
1164	Oli OPALIN
1165	Oli OPALIN
1166	Oli OPALIN
1167	Oli OPALIN
1168	Oli OPALIN
1169	Oli OPALIN
1170	Oli OPALIN
1171	Mic P2RY12
1172	Oli OPALIN
1173	Ast GRM3
1174	Oli OPALIN
1175	Oli OPALIN
1176	Oli OPALIN
1177	Oli OPALIN
1178	Oli OPALIN
1179	Mic P2RY12
1180	Inh ENOX2 SPHKAP
1181	Mic P2RY12
1182	Oli OPALIN
1183	Oli OPALIN
1184	Oli OPALIN
1185	Mic P2RY12
1186	Exc L4-5 RORB GABRG1
1187	Oli OPALIN
1188	Inh VIP TSHZ2
1189	Oli OPALIN
1190	Oli OPALIN
1191	Oli OPALIN
1192	Inh PVALB HTR4
1193	Mic P2RY12
1194	Ast GRM3
1195	Mic P2RY12
1196	Oli OPALIN
1197	Inh L3-5 SST MAFB
1198	Oli OPALIN
1199	Oli OPALIN
1200	Oli OPALIN
1201	Oli OPALIN
1202	Oli OPALIN
1203	Oli OPALIN
1204	Oli OPALIN
1205	Oli OPALIN
1206	Mic P2RY12
1207	Oli OPALIN
1208	Oli OPALIN
1209	OPC DOCK5
1210	Oli OPALIN
1211	Oli OPALIN
1212	Exc L2-3 CBLN2 LINC02306
1213	Oli OPALIN
1214	Inh L1-6 LAMP5 CA13
1215	Oli OPALIN
1216	Oli OPALIN
1217	Oli OPALIN
1218	Inh FBN2 EPB41L4A
1219	OPC DOCK5
1220	Oli OPALIN
1221	Inh FBN2 EPB41L4A
1222	Oli OPALIN
1223	Oli OPALIN
1224	Oli OPALIN
1225	Oli OPALIN
1226	Oli OPALIN
1227	Oli OPALIN
1228	Oli OPALIN
1229	Oli OPALIN
1230	Exc L2-3 CBLN2 LINC02306
1231	Oli OPALIN
1232	Oli OPALIN
1233	Ast GRM3
1234	Oli OPALIN
1235	Oli OPALIN
1236	Inh L1-6 LAMP5 CA13
1237	Mic P2RY12
1238	Oli OPALIN
1239	Oli OPALIN
1240	Oli OPALIN
1241	Oli OPALIN
1242	Oli OPALIN
1243	Oli OPALIN
1244	Inh VIP TSHZ2
1245	Oli OPALIN
1246	Oli OPALIN
1247	Oli OPALIN
1248	Oli OPALIN
1249	Oli OPALIN
1250	Oli OPALIN
1251	Oli OPALIN
1252	Oli OPALIN
1253	Oli OPALIN
1254	Oli OPALIN
1255	Exc L4-5 RORB GABRG1
1256	Mic P2RY12
1257	Mic P2RY12
1258	Oli OPALIN
1259	Oli OPALIN
1260	Oli OPALIN
1261	Inh PVALB HTR4
1262	Ast GRM3
1263	Oli OPALIN
1264	OPC DOCK5
1265	Oli OPALIN
1266	OPC DOCK5
1267	Oli OPALIN
1268	Oli OPALIN
1269	Ast GRM3
1270	OPC DOCK5
1271	Oli OPALIN
1272	Oli OPALIN
1273	Oli OPALIN
1274	Oli OPALIN
1275	Oli OPALIN
1276	Oli OPALIN
1277	Oli OPALIN
1278	Oli OPALIN
1279	Inh FBN2 EPB41L4A
1280	Oli OPALIN
1281	OPC DOCK5
1282	Mic P2RY12
1283	Oli OPALIN
1284	Oli OPALIN
1285	Exc L2-3 CBLN2 LINC02306
1286	Oli RASGRF1
1287	Oli OPALIN
1288	Oli OPALIN
1289	Oli OPALIN
1290	Oli OPALIN
1291	OPC DOCK5
1292	Oli OPALIN
1293	Oli OPALIN
1294	Oli OPALIN
1295	Oli OPALIN
1296	Oli OPALIN
1297	Mic P2RY12
1298	Oli OPALIN
1299	Oli OPALIN
1300	Ast GRM3
1301	Per1
1302	Mic P2RY12
1303	Oli OPALIN
1304	Oli OPALIN
1305	Oli OPALIN
1306	Oli OPALIN
1307	Oli OPALIN
1308	Oli OPALIN
1309	Oli OPALIN
1310	Inh VIP ABI3BP
1311	Oli OPALIN
1312	Oli OPALIN
1313	Oli OPALIN
1314	Mic P2RY12
1315	Oli OPALIN
1316	Oli OPALIN
1317	Oli OPALIN
1318	Mic P2RY12
1319	Oli OPALIN
1320	Mic P2RY12
1321	Oli OPALIN
1322	Oli OPALIN
1323	Ast GRM3
1324	Oli OPALIN
1325	Inh PVALB HTR4
1326	Oli OPALIN
1327	Oli OPALIN
1328	Ast GRM3
1329	Oli OPALIN
1330	Oli OPALIN
1331	Exc L2-3 CBLN2 LINC02306
1332	Oli OPALIN
1333	Oli OPALIN
1334	Oli OPALIN
1335	Oli OPALIN
1336	Mic P2RY12
1337	Ast GRM3
1338	Oli OPALIN
1339	Oli OPALIN
1340	Oli OPALIN
1341	Inh VIP ABI3BP
1342	Inh FBN2 EPB41L4A
1343	Oli OPALIN
1344	Oli OPALIN
1345	Oli OPALIN
1346	Oli OPALIN
1347	Oli OPALIN
1348	Oli OPALIN
1349	Ast GRM3
1350	Oli OPALIN
1351	Oli OPALIN
1352	Ast GRM3
1353	Oli OPALIN
1354	Oli OPALIN
1355	Oli OPALIN
1356	OPC DOCK5
1357	Oli OPALIN
1358	Mic P2RY12
1359	Oli OPALIN
1360	Inh L1-6 LAMP5 CA13
1361	Oli OPALIN
1362	Oli OPALIN
1363	Oli OPALIN
1364	Oli OPALIN
1365	Oli OPALIN
1366	Oli OPALIN
1367	Oli OPALIN
1368	Oli OPALIN
1369	Oli OPALIN
1370	OPC DOCK5
1371	Oli OPALIN
1372	Oli OPALIN
1373	Oli OPALIN
1374	Oli OPALIN
1375	Oli OPALIN
1376	Oli OPALIN
1377	Oli OPALIN
1378	Oli OPALIN
1379	Oli OPALIN
1380	Mic P2RY12
1381	Inh L1-6 LAMP5 CA13
1382	Oli OPALIN
1383	Ast GRM3
1384	Oli OPALIN
1385	Oli OPALIN
1386	Oli OPALIN
1387	Oli OPALIN
1388	Oli OPALIN
1389	Oli OPALIN
1390	Oli OPALIN
1391	Oli OPALIN
1392	Oli OPALIN
1393	OPC DOCK5
1394	Oli OPALIN
1395	Oli OPALIN
1396	Oli OPALIN
1397	Oli OPALIN
1398	Oli OPALIN
1399	Oli OPALIN
1400	Oli OPALIN
1401	Oli OPALIN
1402	Oli OPALIN
1403	Oli OPALIN
1404	Oli OPALIN
1405	Oli OPALIN
1406	Oli OPALIN
1407	Inh PVALB HTR4
1408	OPC DOCK5
1409	Inh L3-5 SST MAFB
1410	Oli OPALIN
1411	capEndo
1412	Exc L4-5 RORB GABRG1
1413	Oli OPALIN
1414	Oli RASGRF1
1415	Oli OPALIN
1416	Oli OPALIN
1417	Oli OPALIN
1418	Oli OPALIN
1419	Oli OPALIN
1420	Inh VIP TSHZ2
1421	Oli OPALIN
1422	Oli OPALIN
1423	Oli OPALIN
1424	Oli OPALIN
1425	OPC DOCK5
1426	Oli OPALIN
1427	Oli OPALIN
1428	Oli OPALIN
1429	Oli OPALIN
1430	Mic P2RY12
1431	Oli OPALIN
1432	Mic P2RY12
1433	Oli OPALIN
1434	Oli OPALIN
1435	Oli OPALIN
1436	Oli OPALIN
1437	Oli OPALIN
1438	Oli OPALIN
1439	Oli OPALIN
1440	Oli OPALIN
1441	Oli OPALIN
1442	Oli OPALIN
1443	Oli RASGRF1
1444	Oli OPALIN
1445	Oli OPALIN
1446	Oli OPALIN
1447	Oli OPALIN
1448	Mic P2RY12
1449	Mic P2RY12
1450	Oli OPALIN
1451	Oli OPALIN
1452	Oli OPALIN
1453	Oli OPALIN
1454	Oli OPALIN
1455	Oli OPALIN
1456	Oli OPALIN
1457	Oli OPALIN
1458	Mic P2RY12
1459	Oli OPALIN
1460	Oli OPALIN
1461	Mic P2RY12
1462	Oli OPALIN
1463	Oli OPALIN
1464	Oli OPALIN
1465	Oli OPALIN
1466	Inh PVALB SULF1
1467	Oli OPALIN
1468	Oli OPALIN
1469	Ast GRM3
1470	Oli OPALIN
1471	Oli OPALIN
1472	Exc L6 THEMIS NFIA
1473	Oli OPALIN
1474	Oli OPALIN
1475	Oli OPALIN
1476	Oli OPALIN
1477	Inh GPC5 RIT2
1478	Oli OPALIN
1479	Oli OPALIN
1480	OPC DOCK5
1481	Oli OPALIN
1482	Oli OPALIN
1483	Ast GRM3
1484	Oli OPALIN
1485	Oli OPALIN
1486	Oli OPALIN
1487	Oli OPALIN
1488	OPC DOCK5
1489	Oli OPALIN
1490	Oli OPALIN
1491	Oli OPALIN
1492	Oli OPALIN
1493	Oli RASGRF1
1494	Oli OPALIN
1495	Oli OPALIN
1496	Oli OPALIN
1497	Oli OPALIN
1498	Oli OPALIN
1499	Mic P2RY12
1500	Ast GRM3
1501	Oli OPALIN
1502	Oli OPALIN
1503	Oli OPALIN
1504	Oli OPALIN
1505	Oli OPALIN
1506	Oli OPALIN
1507	Mic P2RY12
1508	OPC DOCK5
1509	Oli OPALIN
1510	Oli OPALIN
1511	Oli OPALIN
1512	Oli OPALIN
1513	Oli OPALIN
1514	Oli OPALIN
1515	Oli OPALIN
1516	Exc L6 THEMIS NFIA
1517	Exc L6 THEMIS NFIA
1518	Oli OPALIN
1519	Oli OPALIN
1520	Oli OPALIN
1521	Oli OPALIN
1522	Inh L1-6 LAMP5 CA13
1523	Ast GRM3
1524	Oli OPALIN
1525	Mic P2RY12
1526	Oli OPALIN
1527	Oli OPALIN
1528	Oli OPALIN
1529	Mic P2RY12
1530	Oli OPALIN
1531	Inh VIP TSHZ2
1532	Inh FBN2 EPB41L4A
1533	Mic P2RY12
1534	Ast GRM3
1535	OPC DOCK5
1536	Mic P2RY12
1537	Inh PVALB HTR4
1538	Ast GRM3
1539	Oli OPALIN
1540	Oli OPALIN
1541	Oli OPALIN
1542	Inh VIP ABI3BP
1543	Oli OPALIN
1544	Ast GRM3
1545	Oli OPALIN
1546	Oli OPALIN
1547	Oli OPALIN
1548	OPC DOCK5
1549	Inh FBN2 EPB41L4A
1550	Oli OPALIN
1551	OPC DOCK5
1552	Oli OPALIN
1553	Oli OPALIN
1554	Oli OPALIN
1555	Oli OPALIN
1556	Oli OPALIN
1557	Oli OPALIN
1558	Ast GRM3
1559	Oli OPALIN
1560	Oli OPALIN
1561	Oli OPALIN
1562	Oli OPALIN
1563	Oli OPALIN
1564	Oli OPALIN
1565	Oli OPALIN
1566	Oli OPALIN
1567	Oli OPALIN
1568	Mic P2RY12
1569	Oli OPALIN
1570	Oli OPALIN
1571	Oli OPALIN
1572	Oli OPALIN
1573	Ast GRM3
1574	Oli OPALIN
1575	Oli OPALIN
1576	Oli OPALIN
1577	Oli OPALIN
1578	Oli OPALIN
1579	Oli OPALIN
1580	Oli OPALIN
1581	capEndo
1582	Exc L4-5 RORB GABRG1
1583	Oli RASGRF1
1584	Oli OPALIN
1585	Inh PVALB HTR4
1586	OPC DOCK5
1587	Oli OPALIN
1588	Oli OPALIN
1589	Oli OPALIN
1590	Oli OPALIN
1591	Oli OPALIN
1592	Oli OPALIN
1593	Inh FBN2 EPB41L4A
1594	Oli OPALIN
1595	Oli OPALIN
1596	Oli OPALIN
1597	Oli OPALIN
1598	Exc L6 THEMIS NFIA
1599	Oli OPALIN
1600	Oli OPALIN
1601	Oli OPALIN
1602	Oli OPALIN
1603	Oli OPALIN
1604	Oli OPALIN
1605	Oli OPALIN
1606	Oli OPALIN
1607	Oli OPALIN
1608	Oli OPALIN
1609	Exc L6 THEMIS NFIA
1610	Oli OPALIN
1611	Oli OPALIN
1612	Oli OPALIN
1613	Oli OPALIN
1614	Oli OPALIN
1615	Oli OPALIN
1616	Mic P2RY12
1617	Oli OPALIN
1618	Oli OPALIN
1619	Oli OPALIN
1620	Oli OPALIN
1621	Oli OPALIN
1622	Oli OPALIN
1623	Oli OPALIN
1624	Oli OPALIN
1625	Oli OPALIN
1626	Oli RASGRF1
1627	Oli OPALIN
1628	Oli OPALIN
1629	Oli OPALIN
1630	Oli OPALIN
1631	Oli OPALIN
1632	Oli OPALIN
1633	Oli OPALIN
1634	Oli OPALIN
1635	Oli OPALIN
1636	Oli OPALIN
1637	Oli OPALIN
1638	Oli OPALIN
1639	Mic P2RY12
1640	Oli OPALIN
1641	Oli OPALIN
1642	Mic P2RY12
1643	Inh L3-5 SST MAFB
1644	Oli OPALIN
1645	Oli OPALIN
1646	Ast GRM3
1647	Ast GRM3
1648	Inh L1-6 LAMP5 CA13
1649	Oli OPALIN
1650	Mic P2RY12
1651	Oli OPALIN
1652	Oli OPALIN
1653	Oli OPALIN
1654	Oli OPALIN
1655	Oli OPALIN
1656	Oli OPALIN
1657	Oli OPALIN
1658	Oli OPALIN
1659	Oli OPALIN
1660	Oli OPALIN
1661	Inh ENOX2 SPHKAP
1662	Oli OPALIN
1663	Oli OPALIN
1664	Oli OPALIN
1665	Oli OPALIN
1666	Oli OPALIN
1667	Oli OPALIN
1668	Oli OPALIN
1669	Oli OPALIN
1670	Oli OPALIN
1671	Mic P2RY12
1672	Oli OPALIN
1673	Oli OPALIN
1674	Oli OPALIN
1675	Oli OPALIN
1676	Oli OPALIN
1677	Mic P2RY12
1678	Oli OPALIN
1679	Oli OPALIN
1680	Inh L1-6 LAMP5 CA13
1681	Oli OPALIN
1682	Oli OPALIN
1683	Oli OPALIN
1684	Exc L4-5 RORB IL1RAPL2
1685	Oli OPALIN
1686	Oli OPALIN
1687	Mic P2RY12
1688	Ast GRM3
1689	Inh L1-6 LAMP5 CA13
1690	Oli OPALIN
1691	Oli OPALIN
1692	Oli OPALIN
1693	Oli OPALIN
1694	Oli OPALIN
1695	Oli OPALIN
1696	Oli OPALIN
1697	Oli OPALIN
1698	Exc L6b
1699	Oli OPALIN
1700	Ast GRM3
1701	OPC DOCK5
1702	Ast GRM3
1703	Oli OPALIN
1704	Oli OPALIN
1705	Oli OPALIN
1706	Oli OPALIN
1707	Oli OPALIN
1708	Oli OPALIN
1709	Oli OPALIN
1710	Oli OPALIN
1711	Oli OPALIN
1712	Oli RASGRF1
1713	Oli OPALIN
1714	Oli OPALIN
1715	Ast GRM3
1716	Oli OPALIN
1717	Oli OPALIN
1718	Mic P2RY12
1719	Oli OPALIN
1720	Oli OPALIN
1721	Oli OPALIN
1722	Mic P2RY12
1723	OPC DOCK5
1724	Oli OPALIN
1725	Oli OPALIN
1726	Oli OPALIN
1727	Mic P2RY12
1728	Ast GRM3
1729	Oli OPALIN
1730	Oli OPALIN
1731	Oli OPALIN
1732	OPC DOCK5
1733	Oli OPALIN
1734	Oli OPALIN
1735	Oli OPALIN
1736	Oli OPALIN
1737	Oli OPALIN
1738	Oli OPALIN
1739	Oli OPALIN
1740	Oli OPALIN
1741	Oli OPALIN
1742	Exc L4-5 RORB GABRG1
1743	Mic P2RY12
1744	OPC DOCK5
1745	Oli OPALIN
1746	Oli OPALIN
1747	Exc L6 THEMIS NFIA
1748	Oli OPALIN
1749	Oli OPALIN
1750	Inh PVALB HTR4
1751	OPC DOCK5
1752	Oli OPALIN
1753	OPC DOCK5
1754	Mic P2RY12
1755	Oli OPALIN
1756	Ast GRM3
1757	Oli OPALIN
1758	Oli OPALIN
1759	Oli OPALIN
1760	Oli OPALIN
1761	Oli OPALIN
1762	Ast GRM3
1763	OPC DOCK5
1764	Mic P2RY12
1765	Oli OPALIN
1766	Oli OPALIN
1767	Ast GRM3
1768	Oli OPALIN
1769	Oli OPALIN
1770	Oli OPALIN
1771	Oli OPALIN
1772	Oli OPALIN
1773	Ast GRM3
1774	Oli OPALIN
1775	Inh PVALB HTR4
1776	Oli OPALIN
1777	Oli OPALIN
1778	Oli OPALIN
1779	Oli OPALIN
1780	Oli OPALIN
1781	Oli OPALIN
1782	Oli OPALIN
1783	Oli OPALIN
1784	Oli OPALIN
1785	Oli OPALIN
1786	Oli OPALIN
1787	Oli OPALIN
1788	Exc L4-5 RORB GABRG1
1789	Oli OPALIN
1790	Oli OPALIN
1791	Oli OPALIN
1792	Ast GRM3
1793	Oli OPALIN
1794	Oli OPALIN
1795	Oli OPALIN
1796	Oli OPALIN
1797	OPC DOCK5
1798	Mic P2RY12
1799	OPC DOCK5
1800	Inh L3-5 SST MAFB
1801	Oli OPALIN
1802	Oli OPALIN
1803	Oli OPALIN
1804	Inh VIP ABI3BP
1805	Exc L4-5 RORB GABRG1
1806	Oli OPALIN
1807	Oli OPALIN
1808	Oli OPALIN
1809	Oli OPALIN
1810	Inh VIP TSHZ2
1811	Oli OPALIN
1812	Oli OPALIN
1813	Oli OPALIN
1814	Oli OPALIN
1815	Mic P2RY12
1816	Oli OPALIN
1817	Oli OPALIN
1818	Oli OPALIN
1819	Oli OPALIN
1820	Inh L1-6 LAMP5 CA13
1821	Oli OPALIN
1822	Oli OPALIN
1823	Oli OPALIN
1824	Oli OPALIN
1825	Oli OPALIN
1826	Oli OPALIN
1827	Oli OPALIN
1828	Oli OPALIN
1829	Oli OPALIN
1830	Oli RASGRF1
1831	Exc L4-5 RORB GABRG1
1832	Oli OPALIN
1833	Oli OPALIN
1834	Oli OPALIN
1835	Inh L1-6 LAMP5 CA13
1836	Oli OPALIN
1837	Oli RASGRF1
1838	Mic P2RY12
1839	Oli OPALIN
1840	Mic P2RY12
1841	Oli OPALIN
1842	Oli OPALIN
1843	Oli OPALIN
1844	Inh FBN2 EPB41L4A
1845	Oli OPALIN
1846	Ast GRM3
1847	Mic P2RY12
1848	Oli OPALIN
1849	Oli OPALIN
1850	Oli OPALIN
1851	Oli OPALIN
1852	Inh ENOX2 SPHKAP
1853	Oli OPALIN
1854	capEndo
1855	Oli OPALIN
1856	Inh VIP TSHZ2
1857	OPC DOCK5
1858	Mic P2RY12
1859	Oli OPALIN
1860	Oli OPALIN
1861	Oli OPALIN
1862	Oli OPALIN
1863	Oli OPALIN
1864	Ast GRM3
1865	Inh ENOX2 SPHKAP
1866	Oli OPALIN
1867	Oli OPALIN
1868	Oli RASGRF1
1869	Oli OPALIN
1870	Oli OPALIN
1871	Oli OPALIN
1872	Mic P2RY12
1873	Mic P2RY12
1874	Oli OPALIN
1875	Inh PVALB HTR4
1876	Oli OPALIN
1877	Ast GRM3
1878	OPC DOCK5
1879	Oli OPALIN
1880	Inh PVALB HTR4
1881	Oli OPALIN
1882	Oli OPALIN
1883	Oli OPALIN
1884	Oli OPALIN
1885	Oli OPALIN
1886	Oli OPALIN
1887	Oli OPALIN
1888	Inh L1-6 LAMP5 CA13
1889	Oli OPALIN
1890	Inh PVALB HTR4
1891	OPC DOCK5
1892	Oli OPALIN
1893	Mic P2RY12
1894	Oli OPALIN
1895	Inh PVALB SULF1
1896	Oli OPALIN
1897	Inh L1-6 LAMP5 CA13
1898	Mic P2RY12
1899	OPC DOCK5
1900	Oli OPALIN
1901	Oli OPALIN
1902	Oli OPALIN
1903	Oli OPALIN
1904	Oli OPALIN
1905	Oli OPALIN
1906	OPC DOCK5
1907	Oli OPALIN
1908	Oli OPALIN
1909	Oli OPALIN
1910	Oli OPALIN
1911	Oli OPALIN
1912	Inh L1-6 LAMP5 CA13
1913	Oli OPALIN
1914	OPC DOCK5
1915	Oli OPALIN
1916	Oli OPALIN
1917	Oli OPALIN
1918	OPC DOCK5
1919	Mic P2RY12
1920	Ast GRM3
1921	Oli OPALIN
1922	Inh PVALB HTR4
1923	Oli OPALIN
1924	Oli OPALIN
1925	Oli OPALIN
1926	OPC DOCK5
1927	Oli OPALIN
1928	Exc L6b
1929	Oli OPALIN
1930	Oli OPALIN
1931	Oli OPALIN
1932	Oli OPALIN
1933	Oli OPALIN
1934	Oli OPALIN
1935	Oli OPALIN
1936	Oli OPALIN
1937	Oli OPALIN
1938	Oli OPALIN
1939	Inh VIP TSHZ2
1940	Oli OPALIN
1941	Mic P2RY12
1942	Oli OPALIN
1943	Oli OPALIN
1944	Oli OPALIN
1945	OPC DOCK5
1946	Oli OPALIN
1947	Ast GRM3
1948	Oli OPALIN
1949	Inh L1-6 LAMP5 CA13
1950	Oli OPALIN
1951	Oli OPALIN
1952	Inh PVALB HTR4
1953	Oli OPALIN
1954	Oli OPALIN
1955	Oli OPALIN
1956	Ast GRM3
1957	Oli OPALIN
1958	Oli OPALIN
1959	Oli OPALIN
1960	Mic P2RY12
1961	Oli OPALIN
1962	Oli OPALIN
1963	Oli OPALIN
1964	Oli OPALIN
1965	Oli OPALIN
1966	Oli OPALIN
1967	Oli OPALIN
1968	Oli OPALIN
1969	Oli OPALIN
1970	Oli OPALIN
1971	Oli OPALIN
1972	Oli OPALIN
1973	Oli OPALIN
1974	Ast GRM3
1975	Oli OPALIN
1976	Oli OPALIN
1977	Ast GRM3
1978	Oli OPALIN
1979	Oli OPALIN
1980	Oli OPALIN
1981	Oli OPALIN
1982	Oli OPALIN
1983	Oli OPALIN
1984	Inh PVALB HTR4
1985	Mic P2RY12
1986	Oli OPALIN
1987	Oli OPALIN
1988	Oli OPALIN
1989	Oli OPALIN
1990	Oli OPALIN
1991	Ast GRM3
1992	Ast GRM3
1993	Oli OPALIN
1994	Oli OPALIN
1995	Mic P2RY12
1996	OPC DOCK5
1997	Mic P2RY12
1998	Oli OPALIN
1999	Exc L4-5 RORB IL1RAPL2
[truncated: 5,158 more rows]
