# Supplementary material for: Interpretable deep generative ensemble learning for single-cell omics with Hydra
Source: Mol Syst Biol. 2026 Apr 11;22(7):1161–79. doi: 10.1038/s44320-026-00208-7 (PMC13328726; doi:10.1038/s44320-026-00208-7)
Supplement: Supplementary file 6 — Source data Fig. 5 [file 44320_2026_208_MOESM6_ESM.zip › SD figure 5/5B/Late AD/all_cell_type_results_Hydra-Ensemble-25_FS100.csv]

cell_type_id	cell_type	recall	precision	f1_score	number
0	Ast DPP10	0.9892857142857143	0.9295302013422819	0.9584775086505191	280
1	Ast GRM3	0.877906976744186	0.9805194805194806	0.9263803680981595	172
2	Exc L2-3 CBLN2 LINC02306	1.0	0.9285714285714286	0.962962962962963	13
3	Exc L4-5 RORB GABRG1	1.0	0.96	0.9795918367346939	24
4	Exc L4-5 RORB IL1RAPL2	1.0	1.0	1.0	58
5	Exc L6 CT	0.9696969696969697	0.8888888888888888	0.927536231884058	33
6	Exc L6 THEMIS NFIA	0.9166666666666666	1.0	0.9565217391304348	12
7	Exc L6b	0.8666666666666667	1.0	0.9285714285714286	30
8	Inh ENOX2 SPHKAP	0.6129032258064516	0.8260869565217391	0.7037037037037037	31
9	Inh FBN2 EPB41L4A	1.0	0.6842105263157895	0.8125000000000001	13
10	Inh GPC5 RIT2	0.5	1.0	0.6666666666666666	16
11	Inh L1-6 LAMP5 CA13	0.6666666666666666	1.0	0.8	15
12	Inh L3-5 SST MAFB	0.9821428571428571	0.8333333333333334	0.9016393442622951	56
13	Inh LAMP5 NRG1 (Rosehip)	1.0	0.6666666666666666	0.8	14
14	Inh PVALB CA8 (Chandelier)	1.0	1.0	1.0	43
15	Inh PVALB HTR4	0.7894736842105263	0.42857142857142855	0.5555555555555555	19
16	Inh PVALB SULF1	0.42857142857142855	0.75	0.5454545454545454	35
17	Inh RYR3 TSHZ2	0.88	0.6470588235294118	0.7457627118644068	25
18	Inh VIP ABI3BP	0.47058823529411764	0.8	0.5925925925925927	17
19	Inh VIP TSHZ2	0.75	0.8181818181818182	0.7826086956521738	24
20	Mic P2RY12	0.9907235621521335	0.9762340036563071	0.9834254143646408	539
21	Mic TPT1	0.4	0.7272727272727273	0.5161290322580645	20
22	OPC DOCK5	0.9977324263038548	1.0	0.9988649262202043	441
23	Oli OPALIN	0.9666113645790129	0.9839560903525438	0.9752066115702479	4822
24	Oli RASGRF1	0.7905027932960894	0.6402714932126696	0.7075	358
25	Per1	1.0	1.0	1.0	32
26	capEndo	1.0	1.0	1.0	15
