# Supplementary material for: Interpretable deep generative ensemble learning for single-cell omics with Hydra
Source: Mol Syst Biol. 2026 Apr 11;22(7):1161–79. doi: 10.1038/s44320-026-00208-7 (PMC13328726; doi:10.1038/s44320-026-00208-7)
Supplement: Supplementary file 6 — Source data Fig. 5 [file 44320_2026_208_MOESM6_ESM.zip › SD figure 5/5B/Late AD/all_cell_type_results_MOFA2.csv]

cell_type_id	cell_type	recall	precision	f1_score	number
0	Oli OPALIN	0.9355039402737453	0.9397916666666667	0.9376429016836416	4822
1	Mic P2RY12	0.9907235621521335	0.9552772808586762	0.9726775956284153	539
2	OPC DOCK5	0.9954648526077098	1.0	0.9977272727272727	441
3	Inh PVALB CA8 (Chandelier)	0.0	0.0	0.0	43
4	Exc L6 CT	0.0	0.0	0.0	33
5	Oli RASGRF1	0.19273743016759776	0.22847682119205298	0.2090909090909091	358
6	Ast DPP10	0.0035714285714285713	0.14285714285714285	0.006968641114982578	280
7	Per1	0.0	0.0	0.0	32
8	Exc L4-5 RORB GABRG1	0.0	0.0	0.0	24
9	Inh ENOX2 SPHKAP	0.0	0.0	0.0	31
10	Ast GRM3	0.9825581395348837	0.3976470588235294	0.5661641541038526	172
11	Inh PVALB HTR4	0.21052631578947367	0.14814814814814814	0.17391304347826086	19
12	Inh L3-5 SST MAFB	0.07142857142857142	0.046511627906976744	0.05633802816901408	56
13	Inh FBN2 EPB41L4A	0.0	0.0	0.0	13
14	Inh PVALB SULF1	0.8857142857142857	0.09393939393939393	0.16986301369863013	35
15	Inh VIP ABI3BP	0.0	0.0	0.0	17
16	Exc L4-5 RORB IL1RAPL2	0.603448275862069	0.330188679245283	0.42682926829268286	58
17	Inh LAMP5 NRG1 (Rosehip)	0.0	0.0	0.0	14
18	Inh RYR3 TSHZ2	0.08	0.2857142857142857	0.125	25
19	Inh GPC5 RIT2	0.0	0.0	0.0	16
20	Inh VIP TSHZ2	0.0	0.0	0.0	24
21	Exc L2-3 CBLN2 LINC02306	0.8461538461538461	0.19642857142857142	0.3188405797101449	13
22	Exc L6b	0.0	0.0	0.0	30
23	capEndo	0.0	0.0	0.0	15
24	Mic TPT1	0.0	0.0	0.0	20
25	Inh L1-6 LAMP5 CA13	0.0	0.0	0.0	15
26	Exc L6 THEMIS NFIA	0.4166666666666667	0.38461538461538464	0.4	12
