# Supplementary material for: Interpretable deep generative ensemble learning for single-cell omics with Hydra
Source: Mol Syst Biol. 2026 Apr 11;22(7):1161–79. doi: 10.1038/s44320-026-00208-7 (PMC13328726; doi:10.1038/s44320-026-00208-7)
Supplement: Supplementary file 6 — Source data Fig. 5 [file 44320_2026_208_MOESM6_ESM.zip › SD figure 5/5B/Late AD/all_cell_type_results_scJoint.csv]

cell_type_id	cell_type	recall	precision	f1_score	number
0	Oli OPALIN	0.9954375777685608	0.962502506516944	0.9786930370068304	4822
1	Mic P2RY12	1.0	0.9357638888888888	0.9668161434977578	539
2	OPC DOCK5	0.9954648526077098	0.9977272727272727	0.996594778660613	441
3	Inh PVALB CA8 (Chandelier)	0.3488372093023256	0.9375	0.5084745762711865	43
4	Exc L6 CT	0.5454545454545454	0.9	0.679245283018868	33
5	Oli RASGRF1	0.48324022346368717	0.8871794871794871	0.6256781193490054	358
6	Ast DPP10	0.55	0.9565217391304348	0.6984126984126985	280
7	Per1	0.71875	1.0	0.8363636363636363	32
8	Exc L4-5 RORB GABRG1	0.9166666666666666	1.0	0.9565217391304348	24
9	Inh ENOX2 SPHKAP	0.0	0.0	0.0	31
10	Ast GRM3	0.9651162790697675	0.564625850340136	0.7124463519313305	172
11	Inh PVALB HTR4	0.7894736842105263	0.3191489361702128	0.4545454545454545	19
12	Inh L3-5 SST MAFB	1.0	0.4745762711864407	0.6436781609195402	56
13	Inh FBN2 EPB41L4A	0.0	0.0	0.0	13
14	Inh PVALB SULF1	0.5428571428571428	0.59375	0.5671641791044776	35
15	Inh VIP ABI3BP	0.0	0.0	0.0	17
16	Exc L4-5 RORB IL1RAPL2	0.9827586206896551	0.6627906976744186	0.7916666666666666	58
17	Inh LAMP5 NRG1 (Rosehip)	1.0	0.5	0.6666666666666666	14
18	Inh RYR3 TSHZ2	0.88	0.36065573770491804	0.5116279069767442	25
19	Inh GPC5 RIT2	0.0	0.0	0.0	16
20	Inh VIP TSHZ2	0.041666666666666664	0.5	0.07692307692307693	24
21	Exc L2-3 CBLN2 LINC02306	1.0	0.52	0.6842105263157895	13
22	Exc L6b	0.36666666666666664	0.8461538461538461	0.5116279069767441	30
23	capEndo	0.26666666666666666	1.0	0.4210526315789474	15
24	Mic TPT1	0.0	0.0	0.0	20
25	Inh L1-6 LAMP5 CA13	0.06666666666666667	1.0	0.125	15
26	Exc L6 THEMIS NFIA	0.25	1.0	0.4	12
