# Supplementary material for: Interpretable deep generative ensemble learning for single-cell omics with Hydra
Source: Mol Syst Biol. 2026 Apr 11;22(7):1161–79. doi: 10.1038/s44320-026-00208-7 (PMC13328726; doi:10.1038/s44320-026-00208-7)
Supplement: Supplementary file 6 — Source data Fig. 5 [file 44320_2026_208_MOESM6_ESM.zip › SD figure 5/5B/Late AD/all_cell_type_results_UMINT.csv]

cell_type_id	cell_type	recall	precision	f1_score	number
0	Oli OPALIN	0.9794690999585234	0.9341376582278481	0.9562664506985219	4822
1	Mic P2RY12	0.9925788497217068	0.9692028985507246	0.9807516040329973	539
2	OPC DOCK5	0.7369614512471655	1.0	0.8485639686684073	441
3	Inh PVALB CA8 (Chandelier)	0.06976744186046512	0.6	0.125	43
4	Exc L6 CT	0.0	0.0	0.0	33
5	Oli RASGRF1	0.07262569832402235	0.4482758620689655	0.12500000000000003	358
6	Ast DPP10	0.010714285714285714	1.0	0.02120141342756184	280
7	Per1	0.875	0.9333333333333333	0.9032258064516129	32
8	Exc L4-5 RORB GABRG1	0.4166666666666667	0.14492753623188406	0.21505376344086022	24
9	Inh ENOX2 SPHKAP	0.1935483870967742	0.2	0.19672131147540983	31
10	Ast GRM3	1.0	0.3788546255506608	0.549520766773163	172
11	Inh PVALB HTR4	0.7894736842105263	0.1388888888888889	0.2362204724409449	19
12	Inh L3-5 SST MAFB	0.42857142857142855	0.38095238095238093	0.4033613445378151	56
13	Inh FBN2 EPB41L4A	0.07692307692307693	0.037037037037037035	0.05	13
14	Inh PVALB SULF1	0.14285714285714285	0.5	0.22222222222222224	35
15	Inh VIP ABI3BP	0.0	0.0	0.0	17
16	Exc L4-5 RORB IL1RAPL2	0.017241379310344827	0.09090909090909091	0.02898550724637681	58
17	Inh LAMP5 NRG1 (Rosehip)	0.0	0.0	0.0	14
18	Inh RYR3 TSHZ2	0.08	0.4	0.13333333333333333	25
19	Inh GPC5 RIT2	0.125	0.13333333333333333	0.12903225806451615	16
20	Inh VIP TSHZ2	0.2916666666666667	0.2	0.23728813559322035	24
21	Exc L2-3 CBLN2 LINC02306	1.0	0.15476190476190477	0.2680412371134021	13
22	Exc L6b	0.06666666666666667	0.07407407407407407	0.07017543859649124	30
23	capEndo	0.7333333333333333	0.8461538461538461	0.7857142857142856	15
24	Mic TPT1	0.2	0.5714285714285714	0.29629629629629634	20
25	Inh L1-6 LAMP5 CA13	0.3333333333333333	0.07042253521126761	0.11627906976744186	15
26	Exc L6 THEMIS NFIA	0.4166666666666667	0.11627906976744186	0.1818181818181818	12
