# Supplementary material for: Interpretable deep generative ensemble learning for single-cell omics with Hydra
Source: Mol Syst Biol. 2026 Apr 11;22(7):1161–79. doi: 10.1038/s44320-026-00208-7 (PMC13328726; doi:10.1038/s44320-026-00208-7)
Supplement: Supplementary file 6 — Source data Fig. 5 [file 44320_2026_208_MOESM6_ESM.zip › SD figure 5/5B/Late AD/all_cell_type_results_scMoMat.csv]

cell_type_id	cell_type	recall	precision	f1_score	number
0	Oli OPALIN	0.9946080464537537	0.9310813434284605	0.9617968514990474	4822
1	Mic P2RY12	0.9888682745825603	0.9367311072056239	0.9620938628158845	539
2	OPC DOCK5	0.8662131519274376	0.9227053140096618	0.8935672514619885	441
3	Inh PVALB CA8 (Chandelier)	0.0	0.0	0.0	43
4	Exc L6 CT	0.0	0.0	0.0	33
5	Oli RASGRF1	0.013966480446927373	0.3333333333333333	0.026809651474530828	358
6	Ast DPP10	0.025	0.2916666666666667	0.046052631578947366	280
7	Per1	0.25	0.5714285714285714	0.34782608695652173	32
8	Exc L4-5 RORB GABRG1	0.0	0.0	0.0	24
9	Inh ENOX2 SPHKAP	0.0	0.0	0.0	31
10	Ast GRM3	0.9883720930232558	0.38461538461538464	0.5537459283387622	172
11	Inh PVALB HTR4	0.05263157894736842	0.3333333333333333	0.09090909090909091	19
12	Inh L3-5 SST MAFB	0.10714285714285714	0.3	0.15789473684210525	56
13	Inh FBN2 EPB41L4A	0.0	0.0	0.0	13
14	Inh PVALB SULF1	0.0	0.0	0.0	35
15	Inh VIP ABI3BP	0.0	0.0	0.0	17
16	Exc L4-5 RORB IL1RAPL2	0.603448275862069	0.25547445255474455	0.358974358974359	58
17	Inh LAMP5 NRG1 (Rosehip)	0.0	0.0	0.0	14
18	Inh RYR3 TSHZ2	0.04	0.041666666666666664	0.04081632653061224	25
19	Inh GPC5 RIT2	0.0	0.0	0.0	16
20	Inh VIP TSHZ2	0.0	0.0	0.0	24
21	Exc L2-3 CBLN2 LINC02306	0.6153846153846154	0.02373887240356083	0.045714285714285714	13
22	Exc L6b	0.0	0.0	0.0	30
23	capEndo	0.0	0.0	0.0	15
24	Mic TPT1	0.0	0.0	0.0	20
25	Inh L1-6 LAMP5 CA13	0.0	0.0	0.0	15
26	Exc L6 THEMIS NFIA	0.0	0.0	0.0	12
