# Supplementary material for: Interpretable deep generative ensemble learning for single-cell omics with Hydra
Source: Mol Syst Biol. 2026 Apr 11;22(7):1161–79. doi: 10.1038/s44320-026-00208-7 (PMC13328726; doi:10.1038/s44320-026-00208-7)
Supplement: Supplementary file 6 — Source data Fig. 5 [file 44320_2026_208_MOESM6_ESM.zip › SD figure 5/5B/Late AD/all_cell_type_results_scGlue.csv]

cell_type_id	cell_type	recall	precision	f1_score	number
0	Oli OPALIN	0.9997926171712982	0.9265808187584086	0.9617955112219451	4822
1	Mic P2RY12	0.987012987012987	0.9620253164556962	0.9743589743589742	539
2	OPC DOCK5	0.9931972789115646	1.0	0.9965870307167235	441
3	Inh PVALB CA8 (Chandelier)	0.0	0.0	0.0	43
4	Exc L6 CT	0.030303030303030304	1.0	0.05882352941176471	33
5	Oli RASGRF1	0.07262569832402235	1.0	0.13541666666666669	358
6	Ast DPP10	0.7214285714285714	0.9805825242718447	0.8312757201646089	280
7	Per1	1.0	0.7111111111111111	0.8311688311688311	32
8	Exc L4-5 RORB GABRG1	0.9583333333333334	0.9583333333333334	0.9583333333333334	24
9	Inh ENOX2 SPHKAP	0.0	0.0	0.0	31
10	Ast GRM3	0.9534883720930233	0.7288888888888889	0.8261964735516372	172
11	Inh PVALB HTR4	0.8947368421052632	0.17894736842105263	0.2982456140350877	19
12	Inh L3-5 SST MAFB	0.9285714285714286	0.5	0.65	56
13	Inh FBN2 EPB41L4A	0.0	0.0	0.0	13
14	Inh PVALB SULF1	0.0	0.0	0.0	35
15	Inh VIP ABI3BP	0.0	0.0	0.0	17
16	Exc L4-5 RORB IL1RAPL2	0.9655172413793104	0.6588235294117647	0.7832167832167832	58
17	Inh LAMP5 NRG1 (Rosehip)	1.0	0.4827586206896552	0.6511627906976745	14
18	Inh RYR3 TSHZ2	0.96	0.38095238095238093	0.5454545454545454	25
19	Inh GPC5 RIT2	0.0	0.0	0.0	16
20	Inh VIP TSHZ2	0.0	0.0	0.0	24
21	Exc L2-3 CBLN2 LINC02306	1.0	0.7222222222222222	0.8387096774193548	13
22	Exc L6b	0.6666666666666666	0.47619047619047616	0.5555555555555556	30
23	capEndo	0.0	0.0	0.0	15
24	Mic TPT1	0.0	0.0	0.0	20
25	Inh L1-6 LAMP5 CA13	0.0	0.0	0.0	15
26	Exc L6 THEMIS NFIA	0.0	0.0	0.0	12
