# Supplementary material for: Interpretable deep generative ensemble learning for single-cell omics with Hydra
Source: Mol Syst Biol. 2026 Apr 11;22(7):1161–79. doi: 10.1038/s44320-026-00208-7 (PMC13328726; doi:10.1038/s44320-026-00208-7)
Supplement: Supplementary file 6 — Source data Fig. 5 [file 44320_2026_208_MOESM6_ESM.zip › SD figure 5/5B/Late AD/all_cell_type_results_MultiVI.csv]

celltype_id	cell_type	recall	precision	f1_score	number
0	Oli OPALIN	0.9973040232268768	0.929814385150812	0.9623774264558735	4822
1	Mic P2RY12	0.9981447124304267	0.955595026642984	0.9764065335753177	539
2	OPC DOCK5	0.9931972789115646	0.9977220956719818	0.9954545454545456	441
3	Inh PVALB CA8 (Chandelier)	0.0	0.0	0.0	43
4	Exc L6 CT	0.030303030303030304	0.3333333333333333	0.05555555555555555	33
5	Oli RASGRF1	0.0	0.0	0.0	358
6	Ast DPP10	0.44285714285714284	0.8920863309352518	0.5918854415274463	280
7	Per1	0.78125	0.8928571428571429	0.8333333333333334	32
8	Exc L4-5 RORB GABRG1	0.16666666666666666	0.5714285714285714	0.25806451612903225	24
9	Inh ENOX2 SPHKAP	0.1935483870967742	0.13043478260869565	0.15584415584415587	31
10	Ast GRM3	0.9186046511627907	0.49842271293375395	0.6462167689161554	172
11	Inh PVALB HTR4	0.3157894736842105	0.05454545454545454	0.09302325581395349	19
12	Inh L3-5 SST MAFB	0.19642857142857142	0.275	0.22916666666666669	56
13	Inh FBN2 EPB41L4A	0.0	0.0	0.0	13
14	Inh PVALB SULF1	0.02857142857142857	0.047619047619047616	0.03571428571428571	35
15	Inh VIP ABI3BP	0.0	0.0	0.0	17
16	Exc L4-5 RORB IL1RAPL2	0.43103448275862066	0.30864197530864196	0.3597122302158274	58
17	Inh LAMP5 NRG1 (Rosehip)	0.0	0.0	0.0	14
18	Inh RYR3 TSHZ2	0.04	0.2	0.06666666666666667	25
19	Inh GPC5 RIT2	0.0625	0.023809523809523808	0.034482758620689655	16
20	Inh VIP TSHZ2	0.0	0.0	0.0	24
21	Exc L2-3 CBLN2 LINC02306	0.5384615384615384	0.10294117647058823	0.17283950617283952	13
22	Exc L6b	0.2	0.46153846153846156	0.27906976744186046	30
23	capEndo	0.6	0.5625	0.5806451612903225	15
24	Mic TPT1	0.0	0.0	0.0	20
25	Inh L1-6 LAMP5 CA13	0.06666666666666667	0.16666666666666666	0.09523809523809522	15
26	Exc L6 THEMIS NFIA	0.16666666666666666	0.14285714285714285	0.15384615384615383	12
