# Supplementary material for: Interpretable deep generative ensemble learning for single-cell omics with Hydra
Source: Mol Syst Biol. 2026 Apr 11;22(7):1161–79. doi: 10.1038/s44320-026-00208-7 (PMC13328726; doi:10.1038/s44320-026-00208-7)
Supplement: Supplementary file 6 — Source data Fig. 5 [file 44320_2026_208_MOESM6_ESM.zip › SD figure 5/5B/Early AD/all_cell_type_results_Hydra-Ensemble-25_FS100.csv]

cell_type_id	cell_type	recall	precision	f1_score	number
0	Ast DPP10	0.6592356687898089	0.8922413793103449	0.7582417582417581	314
1	Ast GRM3	0.9811320754716981	0.9246088193456614	0.9520322226290735	1325
2	Exc L2-3 CBLN2 LINC02306	0.9839228295819936	0.9902912621359223	0.9870967741935485	311
3	Exc L4-5 RORB GABRG1	0.9928825622775801	0.9946524064171123	0.993766696349065	562
4	Exc L4-5 RORB IL1RAPL2	0.9918256130790191	0.9918256130790191	0.9918256130790191	734
5	Exc L6 CT	0.9712230215827338	0.9246575342465754	0.9473684210526315	139
6	Exc L6 THEMIS NFIA	1.0	0.9874476987447699	0.9936842105263157	236
7	Exc L6b	0.8809523809523809	0.9736842105263158	0.925	84
8	Inh ENOX2 SPHKAP	0.6395348837209303	0.859375	0.7333333333333334	258
9	Inh FBN2 EPB41L4A	0.8505747126436781	0.6491228070175439	0.7363184079601991	87
10	Inh GPC5 RIT2	0.5164835164835165	0.9591836734693877	0.6714285714285715	91
11	Inh L1-6 LAMP5 CA13	0.6785714285714286	0.9193548387096774	0.7808219178082193	84
12	Inh L3-5 SST MAFB	0.9702970297029703	0.8703374777975134	0.9176029962546817	505
13	Inh LAMP5 NRG1 (Rosehip)	0.9732620320855615	0.8584905660377359	0.912280701754386	187
14	Inh PVALB CA8 (Chandelier)	1.0	1.0	1.0	215
15	Inh PVALB HTR4	0.9475218658892128	0.6385068762278978	0.7629107981220656	343
16	Inh PVALB SULF1	0.34317343173431736	0.7209302325581395	0.465	271
17	Inh RYR3 TSHZ2	0.9837133550488599	0.7512437810945274	0.8519040902679831	307
18	Inh VIP ABI3BP	0.6850393700787402	0.9666666666666667	0.8018433179723502	127
19	Inh VIP TSHZ2	0.5911949685534591	0.9038461538461539	0.714828897338403	159
20	Mic P2RY12	0.9572519083969465	0.955064737242955	0.9561570720548989	1310
21	Mic TPT1	0.6488095238095238	0.6606060606060606	0.6546546546546548	168
22	OPC DOCK5	0.997872340425532	1.0	0.9989350372736955	940
23	Oli OPALIN	0.9691732232684123	0.9849259404902346	0.9769860876348979	7753
24	Oli RASGRF1	0.7633744855967078	0.6112026359143328	0.6788655077767611	486
25	Per1	0.9833333333333333	1.0	0.9915966386554621	60
26	capEndo	1.0	0.975	0.9873417721518987	39
