# Supplementary material for: Interpretable deep generative ensemble learning for single-cell omics with Hydra
Source: Mol Syst Biol. 2026 Apr 11;22(7):1161–79. doi: 10.1038/s44320-026-00208-7 (PMC13328726; doi:10.1038/s44320-026-00208-7)
Supplement: Supplementary file 6 — Source data Fig. 5 [file 44320_2026_208_MOESM6_ESM.zip › SD figure 5/5B/Early AD/all_cell_type_results_MOFA2.csv]

cell_type_id	cell_type	recall	precision	f1_score	number
0	Oli OPALIN	0.9989681413646331	0.9375378283500787	0.9672786311977021	7753
1	Inh ENOX2 SPHKAP	0.0	0.0	0.0	258
2	Inh L3-5 SST MAFB	0.504950495049505	0.2015810276679842	0.288135593220339	505
3	Exc L4-5 RORB GABRG1	0.0	0.0	0.0	562
4	Ast GRM3	0.9984905660377359	0.8131530424093424	0.8963414634146342	1325
5	OPC DOCK5	0.9691489361702128	0.9599578503688093	0.9645314981471679	940
6	Exc L4-5 RORB IL1RAPL2	0.08719346049046321	0.4383561643835616	0.14545454545454545	734
7	Oli RASGRF1	0.018518518518518517	0.6428571428571429	0.036000000000000004	486
8	Inh PVALB HTR4	0.880466472303207	0.2398729150119142	0.3770287141073657	343
9	Exc L6 THEMIS NFIA	0.00423728813559322	1.0	0.008438818565400843	236
10	Mic P2RY12	1.0	0.8151835718730553	0.8981830647925951	1310
11	Ast DPP10	0.0	0.0	0.0	314
12	Exc L2-3 CBLN2 LINC02306	0.9903536977491961	0.15762538382804503	0.27196467991169976	311
13	Inh RYR3 TSHZ2	0.0	0.0	0.0	307
14	Inh VIP ABI3BP	0.0	0.0	0.0	127
15	Inh PVALB SULF1	0.0	0.0	0.0	271
16	Exc L6b	0.011904761904761904	1.0	0.023529411764705882	84
17	capEndo	0.0	0.0	0.0	39
18	Inh PVALB CA8 (Chandelier)	0.0	0.0	0.0	215
19	Inh LAMP5 NRG1 (Rosehip)	0.0	0.0	0.0	187
20	Exc L6 CT	0.0	0.0	0.0	139
21	Per1	0.0	0.0	0.0	60
22	Mic TPT1	0.0	0.0	0.0	168
23	Inh FBN2 EPB41L4A	0.0	0.0	0.0	87
24	Inh VIP TSHZ2	0.0	0.0	0.0	159
25	Inh GPC5 RIT2	0.0	0.0	0.0	91
26	Inh L1-6 LAMP5 CA13	0.0	0.0	0.0	84
