# Supplementary material for: Interpretable deep generative ensemble learning for single-cell omics with Hydra
Source: Mol Syst Biol. 2026 Apr 11;22(7):1161–79. doi: 10.1038/s44320-026-00208-7 (PMC13328726; doi:10.1038/s44320-026-00208-7)
Supplement: Supplementary file 6 — Source data Fig. 5 [file 44320_2026_208_MOESM6_ESM.zip › SD figure 5/5B/Early AD/all_cell_type_results_scJoint.csv]

cell_type_id	cell_type	recall	precision	f1_score	number
0	Oli OPALIN	0.9978073003998452	0.9661546147121269	0.9817258883248731	7753
1	Inh ENOX2 SPHKAP	0.003875968992248062	0.3333333333333333	0.007662835249042145	258
2	Inh L3-5 SST MAFB	0.9900990099009901	0.5793742757821553	0.7309941520467835	505
3	Exc L4-5 RORB GABRG1	0.9519572953736655	0.9657039711191335	0.9587813620071685	562
4	Ast GRM3	0.9984905660377359	0.8315524827152734	0.9074074074074074	1325
5	OPC DOCK5	0.9957446808510638	1.0	0.9978678038379531	940
6	Exc L4-5 RORB IL1RAPL2	0.9686648501362398	0.8229166666666666	0.8898623279098873	734
7	Oli RASGRF1	0.44650205761316875	0.9273504273504274	0.6027777777777777	486
8	Inh PVALB HTR4	0.9300291545189504	0.5015723270440252	0.651685393258427	343
9	Exc L6 THEMIS NFIA	0.5805084745762712	0.8954248366013072	0.7043701799485861	236
10	Mic P2RY12	1.0	0.8669755129053607	0.9287486706841546	1310
11	Ast DPP10	0.17834394904458598	0.9491525423728814	0.3002680965147453	314
12	Exc L2-3 CBLN2 LINC02306	0.9903536977491961	0.779746835443038	0.8725212464589235	311
13	Inh RYR3 TSHZ2	0.9869706840390879	0.5782442748091603	0.7292418772563177	307
14	Inh VIP ABI3BP	0.18110236220472442	0.8846153846153846	0.3006535947712418	127
15	Inh PVALB SULF1	0.3210332103321033	0.48333333333333334	0.3858093126385809	271
16	Exc L6b	0.2976190476190476	0.8333333333333334	0.4385964912280702	84
17	capEndo	0.28205128205128205	1.0	0.44000000000000006	39
18	Inh PVALB CA8 (Chandelier)	0.3953488372093023	1.0	0.5666666666666667	215
19	Inh LAMP5 NRG1 (Rosehip)	0.9732620320855615	0.6920152091254753	0.8088888888888889	187
20	Exc L6 CT	0.5107913669064749	0.9726027397260274	0.669811320754717	139
21	Per1	0.6333333333333333	0.8444444444444444	0.7238095238095237	60
22	Mic TPT1	0.0	0.0	0.0	168
23	Inh FBN2 EPB41L4A	0.011494252873563218	1.0	0.022727272727272724	87
24	Inh VIP TSHZ2	0.15723270440251572	0.7352941176470589	0.25906735751295334	159
25	Inh GPC5 RIT2	0.01098901098901099	0.25	0.021052631578947368	91
26	Inh L1-6 LAMP5 CA13	0.09523809523809523	0.6153846153846154	0.16494845360824742	84
