# Supplementary material for: Interpretable deep generative ensemble learning for single-cell omics with Hydra
Source: Mol Syst Biol. 2026 Apr 11;22(7):1161–79. doi: 10.1038/s44320-026-00208-7 (PMC13328726; doi:10.1038/s44320-026-00208-7)
Supplement: Supplementary file 6 — Source data Fig. 5 [file 44320_2026_208_MOESM6_ESM.zip › SD figure 5/5B/Early AD/all_cell_type_results_UMINT.csv]

cell_type_id	cell_type	recall	precision	f1_score	number
0	Oli OPALIN	0.9962595124467948	0.9385176184690158	0.9665269348682975	7753
1	Inh ENOX2 SPHKAP	0.2558139534883721	0.21926910299003322	0.23613595706618962	258
2	Inh L3-5 SST MAFB	0.24158415841584158	0.5922330097087378	0.3431786216596343	505
3	Exc L4-5 RORB GABRG1	0.8291814946619217	0.44550669216061184	0.5796019900497512	562
4	Ast GRM3	1.0	0.8044930176077717	0.8916554508748318	1325
5	OPC DOCK5	0.9882978723404255	0.9989247311827957	0.9935828877005347	940
6	Exc L4-5 RORB IL1RAPL2	0.388283378746594	0.7160804020100503	0.5035335689045936	734
7	Oli RASGRF1	0.037037037037037035	0.75	0.07058823529411765	486
8	Inh PVALB HTR4	0.4227405247813411	0.7360406091370558	0.5370370370370371	343
9	Exc L6 THEMIS NFIA	0.7796610169491526	0.7796610169491526	0.7796610169491526	236
10	Mic P2RY12	0.999236641221374	0.8886625933469111	0.9407114624505929	1310
11	Ast DPP10	0.006369426751592357	1.0	0.012658227848101266	314
12	Exc L2-3 CBLN2 LINC02306	0.9517684887459807	0.6681715575620768	0.7851458885941646	311
13	Inh RYR3 TSHZ2	0.5504885993485342	0.39858490566037735	0.46238030095759236	307
14	Inh VIP ABI3BP	0.007874015748031496	0.07692307692307693	0.014285714285714285	127
15	Inh PVALB SULF1	0.8745387453874539	0.38164251207729466	0.531390134529148	271
16	Exc L6b	0.2857142857142857	0.3157894736842105	0.3	84
17	capEndo	0.6666666666666666	0.9285714285714286	0.7761194029850746	39
18	Inh PVALB CA8 (Chandelier)	0.018604651162790697	0.36363636363636365	0.035398230088495575	215
19	Inh LAMP5 NRG1 (Rosehip)	0.4117647058823529	0.6695652173913044	0.5099337748344371	187
20	Exc L6 CT	0.0	0.0	0.0	139
21	Per1	0.8	0.8	0.8000000000000002	60
22	Mic TPT1	0.02976190476190476	1.0	0.05780346820809249	168
23	Inh FBN2 EPB41L4A	0.05747126436781609	0.078125	0.06622516556291391	87
24	Inh VIP TSHZ2	0.03773584905660377	0.09230769230769231	0.053571428571428575	159
25	Inh GPC5 RIT2	0.37362637362637363	0.09970674486803519	0.15740740740740738	91
26	Inh L1-6 LAMP5 CA13	0.17857142857142858	0.5	0.2631578947368421	84
