# Supplementary material for: Interpretable deep generative ensemble learning for single-cell omics with Hydra
Source: Mol Syst Biol. 2026 Apr 11;22(7):1161–79. doi: 10.1038/s44320-026-00208-7 (PMC13328726; doi:10.1038/s44320-026-00208-7)
Supplement: Supplementary file 6 — Source data Fig. 5 [file 44320_2026_208_MOESM6_ESM.zip › SD figure 5/5B/Early AD/all_cell_type_results_scMoMat.csv]

cell_type_id	cell_type	recall	precision	f1_score	number
0	Oli OPALIN	0.9998710176705792	0.9383851833918412	0.9681528662420381	7753
1	Inh ENOX2 SPHKAP	0.0	0.0	0.0	258
2	Inh L3-5 SST MAFB	0.5386138613861386	0.26280193236714977	0.35324675324675325	505
3	Exc L4-5 RORB GABRG1	0.0	0.0	0.0	562
4	Ast GRM3	0.8950943396226415	0.8625454545454545	0.8785185185185186	1325
5	OPC DOCK5	0.9893617021276596	0.9738219895287958	0.9815303430079155	940
6	Exc L4-5 RORB IL1RAPL2	0.055858310626702996	0.41414141414141414	0.09843937575030011	734
7	Oli RASGRF1	0.00205761316872428	1.0	0.004106776180698153	486
8	Inh PVALB HTR4	0.09329446064139942	0.4444444444444444	0.1542168674698795	343
9	Exc L6 THEMIS NFIA	0.0	0.0	0.0	236
10	Mic P2RY12	0.9961832061068703	0.867109634551495	0.9271758436944938	1310
11	Ast DPP10	0.37261146496815284	0.45703125	0.4105263157894737	314
12	Exc L2-3 CBLN2 LINC02306	0.9260450160771704	0.11285266457680251	0.20118756549074399	311
13	Inh RYR3 TSHZ2	0.1563517915309446	0.2857142857142857	0.20210526315789473	307
14	Inh VIP ABI3BP	0.0	0.0	0.0	127
15	Inh PVALB SULF1	0.33210332103321033	0.156794425087108	0.21301775147928992	271
16	Exc L6b	0.0	0.0	0.0	84
17	capEndo	0.0	0.0	0.0	39
18	Inh PVALB CA8 (Chandelier)	0.0	0.0	0.0	215
19	Inh LAMP5 NRG1 (Rosehip)	0.21390374331550802	0.21164021164021163	0.2127659574468085	187
20	Exc L6 CT	0.0	0.0	0.0	139
21	Per1	0.65	0.7959183673469388	0.7155963302752293	60
22	Mic TPT1	0.0	0.0	0.0	168
23	Inh FBN2 EPB41L4A	0.0	0.0	0.0	87
24	Inh VIP TSHZ2	0.006289308176100629	0.5	0.012422360248447206	159
25	Inh GPC5 RIT2	0.0	0.0	0.0	91
26	Inh L1-6 LAMP5 CA13	0.0	0.0	0.0	84
