# Supplementary material for: Interpretable deep generative ensemble learning for single-cell omics with Hydra
Source: Mol Syst Biol. 2026 Apr 11;22(7):1161–79. doi: 10.1038/s44320-026-00208-7 (PMC13328726; doi:10.1038/s44320-026-00208-7)
Supplement: Supplementary file 6 — Source data Fig. 5 [file 44320_2026_208_MOESM6_ESM.zip › SD figure 5/5B/Early AD/all_cell_type_results_scGlue.csv]

cell_type_id	cell_type	recall	precision	f1_score	number
0	Oli OPALIN	0.9997420353411582	0.8989793551380191	0.9466870229007633	7753
1	Inh ENOX2 SPHKAP	0.0	0.0	0.0	258
2	Inh L3-5 SST MAFB	0.9445544554455445	0.5767835550181378	0.7162162162162161	505
3	Exc L4-5 RORB GABRG1	0.9804270462633452	0.9616055846422339	0.9709251101321587	562
4	Ast GRM3	0.9335849056603773	0.8596247394023627	0.8950795947901591	1325
5	OPC DOCK5	0.9893617021276596	1.0	0.9946524064171123	940
6	Exc L4-5 RORB IL1RAPL2	0.9386920980926431	0.9477303988995873	0.9431895961670088	734
7	Oli RASGRF1	0.03909465020576132	0.95	0.07509881422924901	486
8	Inh PVALB HTR4	0.9387755102040817	0.4316353887399464	0.5913682277318641	343
9	Exc L6 THEMIS NFIA	0.5805084745762712	0.8954248366013072	0.7043701799485861	236
10	Mic P2RY12	0.9809160305343512	0.8849862258953168	0.9304851556842868	1310
11	Ast DPP10	0.2643312101910828	0.7685185185185185	0.3933649289099526	314
12	Exc L2-3 CBLN2 LINC02306	1.0	0.7622549019607843	0.8650904033379694	311
13	Inh RYR3 TSHZ2	0.9381107491856677	0.5170556552962298	0.6666666666666666	307
14	Inh VIP ABI3BP	0.0	0.0	0.0	127
15	Inh PVALB SULF1	0.0	0.0	0.0	271
16	Exc L6b	0.5357142857142857	0.41284403669724773	0.46632124352331605	84
17	capEndo	0.6666666666666666	0.9629629629629629	0.7878787878787878	39
18	Inh PVALB CA8 (Chandelier)	0.3023255813953488	1.0	0.46428571428571425	215
19	Inh LAMP5 NRG1 (Rosehip)	0.9625668449197861	0.6844106463878327	0.8	187
20	Exc L6 CT	0.34532374100719426	0.8	0.4824120603015076	139
21	Per1	0.13333333333333333	0.8888888888888888	0.2318840579710145	60
22	Mic TPT1	0.0	0.0	0.0	168
23	Inh FBN2 EPB41L4A	0.0	0.0	0.0	87
24	Inh VIP TSHZ2	0.0	0.0	0.0	159
25	Inh GPC5 RIT2	0.0	0.0	0.0	91
26	Inh L1-6 LAMP5 CA13	0.0	0.0	0.0	84
