# Supplementary material for: Interpretable deep generative ensemble learning for single-cell omics with Hydra
Source: Mol Syst Biol. 2026 Apr 11;22(7):1161–79. doi: 10.1038/s44320-026-00208-7 (PMC13328726; doi:10.1038/s44320-026-00208-7)
Supplement: Supplementary file 6 — Source data Fig. 5 [file 44320_2026_208_MOESM6_ESM.zip › SD figure 5/5B/Early AD/all_cell_type_results_MultiVI.csv]

celltype_id	cell_type	recall	precision	f1_score	number
0	Oli OPALIN	0.9994840706823165	0.9365482233502538	0.9669931989767268	7753
1	Inh ENOX2 SPHKAP	0.12403100775193798	0.3516483516483517	0.1833810888252149	258
2	Inh L3-5 SST MAFB	0.8475247524752475	0.5706666666666667	0.6820717131474102	505
3	Exc L4-5 RORB GABRG1	0.6921708185053381	0.641914191419142	0.666095890410959	562
4	Ast GRM3	0.9237735849056604	0.8812095032397408	0.9019896831245394	1325
5	OPC DOCK5	0.997872340425532	0.9989350372736954	0.9984034060670569	940
6	Exc L4-5 RORB IL1RAPL2	0.6934604904632152	0.7507374631268436	0.7209631728045325	734
7	Oli RASGRF1	0.0	0.0	0.0	486
8	Inh PVALB HTR4	0.7959183673469388	0.5074349442379182	0.619750283768445	343
9	Exc L6 THEMIS NFIA	0.6694915254237288	0.6294820717131474	0.6488706365503081	236
10	Mic P2RY12	0.982442748091603	0.8845360824742268	0.9309222423146473	1310
11	Ast DPP10	0.4745222929936306	0.6008064516129032	0.5302491103202848	314
12	Exc L2-3 CBLN2 LINC02306	0.9742765273311897	0.7729591836734694	0.8620199146514936	311
13	Inh RYR3 TSHZ2	0.742671009771987	0.4851063829787234	0.5868725868725869	307
14	Inh VIP ABI3BP	0.023622047244094488	0.21428571428571427	0.04255319148936171	127
15	Inh PVALB SULF1	0.0959409594095941	0.4	0.15476190476190477	271
16	Exc L6b	0.38095238095238093	0.463768115942029	0.41830065359477125	84
17	capEndo	0.6410256410256411	0.6944444444444444	0.6666666666666666	39
18	Inh PVALB CA8 (Chandelier)	0.8511627906976744	0.8394495412844036	0.8452655889145496	215
19	Inh LAMP5 NRG1 (Rosehip)	0.732620320855615	0.6618357487922706	0.6954314720812184	187
20	Exc L6 CT	0.2589928057553957	0.5373134328358209	0.34951456310679613	139
21	Per1	0.7833333333333333	0.7833333333333333	0.7833333333333333	60
22	Mic TPT1	0.10119047619047619	0.4857142857142857	0.16748768472906403	168
23	Inh FBN2 EPB41L4A	0.05747126436781609	0.13157894736842105	0.08	87
24	Inh VIP TSHZ2	0.13836477987421383	0.24175824175824176	0.176	159
25	Inh GPC5 RIT2	0.10989010989010989	0.18867924528301888	0.1388888888888889	91
26	Inh L1-6 LAMP5 CA13	0.4523809523809524	0.6229508196721312	0.5241379310344828	84
