# Supplementary material for: Interpretable deep generative ensemble learning for single-cell omics with Hydra
Source: Mol Syst Biol. 2026 Apr 11;22(7):1161–79. doi: 10.1038/s44320-026-00208-7 (PMC13328726; doi:10.1038/s44320-026-00208-7)
Supplement: Supplementary file 6 — Source data Fig. 5 [file 44320_2026_208_MOESM6_ESM.zip › SD figure 5/5B/HealthyReference/all_cell_type_results_Hydra-Ensemble-25_FS100.csv]

cell_type_id	cell_type	recall	precision	f1_score	number
0	Ast DPP10	0.9475	0.8633257403189066	0.9034564958283672	400
1	Ast GRM3	0.9480968858131488	0.9785714285714285	0.9630931458699472	1156
2	Exc L2-3 CBLN2 LINC02306	0.9957537154989384	0.9968119022316685	0.9962825278810409	1884
3	Exc L4-5 RORB GABRG1	0.9947916666666666	0.9883570504527813	0.9915639195327709	768
4	Exc L4-5 RORB IL1RAPL2	0.9784090909090909	0.9976825028968713	0.9879518072289156	880
5	Exc L6 CT	0.9767441860465116	0.9438202247191011	0.9599999999999999	172
6	Exc L6 THEMIS NFIA	1.0	0.9744897959183674	0.9870801033591732	382
7	Exc L6b	0.953125	0.9891891891891892	0.9708222811671087	192
8	Inh ENOX2 SPHKAP	0.5789473684210527	0.8073394495412844	0.6743295019157088	152
9	Inh FBN2 EPB41L4A	0.828125	0.6708860759493671	0.7412587412587414	64
10	Inh GPC5 RIT2	0.5945945945945946	0.8979591836734694	0.7154471544715447	74
11	Inh L1-6 LAMP5 CA13	0.8440366972477065	0.968421052631579	0.9019607843137255	109
12	Inh L3-5 SST MAFB	0.9635036496350365	0.8722466960352423	0.915606936416185	411
13	Inh LAMP5 NRG1 (Rosehip)	0.9927797833935018	0.935374149659864	0.9632224168126094	277
14	Inh PVALB CA8 (Chandelier)	1.0	1.0	1.0	133
15	Inh PVALB HTR4	0.9575471698113207	0.7198581560283688	0.8218623481781376	424
16	Inh PVALB SULF1	0.3080357142857143	0.7419354838709677	0.43533123028391174	224
17	Inh RYR3 TSHZ2	0.9789156626506024	0.7926829268292683	0.876010781671159	332
18	Inh VIP ABI3BP	0.6826923076923077	0.9102564102564102	0.7802197802197801	104
19	Inh VIP TSHZ2	0.6060606060606061	0.8264462809917356	0.6993006993006994	165
20	Mic P2RY12	0.9824086603518268	0.9603174603174603	0.97123745819398	1478
21	Mic TPT1	0.4782608695652174	0.6962025316455697	0.5670103092783506	115
22	OPC DOCK5	0.9974789915966387	1.0	0.9987379049221708	1190
23	Oli OPALIN	0.9338647959183674	0.9923420981295744	0.9622157970824025	15680
24	Oli RASGRF1	0.919054441260745	0.5530172413793103	0.6905274488697524	1396
25	Per1	0.9166666666666666	0.9801980198019802	0.9473684210526315	108
26	capEndo	0.9111111111111111	0.8723404255319149	0.891304347826087	90
