# Supplementary material for: Interpretable deep generative ensemble learning for single-cell omics with Hydra
Source: Mol Syst Biol. 2026 Apr 11;22(7):1161–79. doi: 10.1038/s44320-026-00208-7 (PMC13328726; doi:10.1038/s44320-026-00208-7)
Supplement: Supplementary file 6 — Source data Fig. 5 [file 44320_2026_208_MOESM6_ESM.zip › SD figure 5/5B/HealthyReference/all_cell_type_results_MOFA2.csv]

cell_type_id	cell_type	recall	precision	f1_score	number
0	OPC DOCK5	0.9907563025210084	0.41368421052631577	0.5836633663366336	1190
1	Oli OPALIN	0.9906887755102041	0.9307927377314399	0.9598072229602398	15680
2	Oli RASGRF1	0.19340974212034384	0.656934306569343	0.2988378527946873	1396
3	Exc L2-3 CBLN2 LINC02306	0.9219745222929936	0.8768298838970217	0.8988357050452781	1884
4	Exc L4-5 RORB GABRG1	0.75	0.5363128491620112	0.6254071661237786	768
5	Ast DPP10	0.01	0.17391304347826086	0.018912529550827423	400
6	Ast GRM3	0.0	0.0	0.0	1156
7	Inh L3-5 SST MAFB	0.1362530413625304	0.2545454545454545	0.1774960380348653	411
8	Inh ENOX2 SPHKAP	0.0	0.0	0.0	152
9	Inh PVALB HTR4	0.9150943396226415	0.17572463768115942	0.2948328267477203	424
10	Mic P2RY12	0.9986468200270636	0.8806682577565632	0.9359543436905516	1478
11	Mic TPT1	0.0	0.0	0.0	115
12	Exc L6b	0.0	0.0	0.0	192
13	Exc L4-5 RORB IL1RAPL2	0.821590909090909	0.6080740117746005	0.6988883518608023	880
14	Inh LAMP5 NRG1 (Rosehip)	0.0	0.0	0.0	277
15	Exc L6 THEMIS NFIA	0.06544502617801047	1.0	0.12285012285012285	382
16	Exc L6 CT	0.0	0.0	0.0	172
17	Inh PVALB SULF1	0.0	0.0	0.0	224
18	Inh RYR3 TSHZ2	0.0	0.0	0.0	332
19	Inh L1-6 LAMP5 CA13	0.0	0.0	0.0	109
20	Inh PVALB CA8 (Chandelier)	0.0	0.0	0.0	133
21	Inh VIP TSHZ2	0.0	0.0	0.0	165
22	Per1	0.0	0.0	0.0	108
23	Inh VIP ABI3BP	0.0	0.0	0.0	104
24	Inh GPC5 RIT2	0.0	0.0	0.0	74
25	Inh FBN2 EPB41L4A	0.0	0.0	0.0	64
26	capEndo	0.0	0.0	0.0	90
