# Supplementary material for: Interpretable deep generative ensemble learning for single-cell omics with Hydra
Source: Mol Syst Biol. 2026 Apr 11;22(7):1161–79. doi: 10.1038/s44320-026-00208-7 (PMC13328726; doi:10.1038/s44320-026-00208-7)
Supplement: Supplementary file 6 — Source data Fig. 5 [file 44320_2026_208_MOESM6_ESM.zip › SD figure 5/5B/HealthyReference/all_cell_type_results_scJoint.csv]

cell_type_id	cell_type	recall	precision	f1_score	number
0	OPC DOCK5	0.9983193277310924	0.9991589571068125	0.9987389659520807	1190
1	Oli OPALIN	0.9836734693877551	0.9734915425397627	0.9785560208095418	15680
2	Oli RASGRF1	0.7055873925501432	0.7924376508447305	0.7464948844259189	1396
3	Exc L2-3 CBLN2 LINC02306	0.9952229299363057	0.940320962888666	0.966993295513151	1884
4	Exc L4-5 RORB GABRG1	0.9791666666666666	0.9778933680104032	0.9785296031229668	768
5	Ast DPP10	0.5175	0.8697478991596639	0.6489028213166144	400
6	Ast GRM3	0.9757785467128027	0.8474830954169797	0.9071170084439083	1156
7	Inh L3-5 SST MAFB	0.9829683698296837	0.6422893481717011	0.7769230769230769	411
8	Inh ENOX2 SPHKAP	0.03289473684210526	0.45454545454545453	0.061349693251533735	152
9	Inh PVALB HTR4	0.9504716981132075	0.6032934131736527	0.7380952380952381	424
10	Mic P2RY12	0.9993234100135318	0.8924471299093656	0.9428662623683371	1478
11	Mic TPT1	0.0	0.0	0.0	115
12	Exc L6b	0.3072916666666667	0.8676470588235294	0.4538461538461539	192
13	Exc L4-5 RORB IL1RAPL2	0.9681818181818181	0.7661870503597122	0.8554216867469879	880
14	Inh LAMP5 NRG1 (Rosehip)	0.9855595667870036	0.718421052631579	0.8310502283105022	277
15	Exc L6 THEMIS NFIA	0.5602094240837696	0.8770491803278688	0.6837060702875399	382
16	Exc L6 CT	0.5174418604651163	0.898989898989899	0.6568265682656828	172
17	Inh PVALB SULF1	0.2857142857142857	0.48484848484848486	0.3595505617977528	224
18	Inh RYR3 TSHZ2	0.9969879518072289	0.6353166986564299	0.7760844079718638	332
19	Inh L1-6 LAMP5 CA13	0.045871559633027525	0.5	0.08403361344537816	109
20	Inh PVALB CA8 (Chandelier)	0.3157894736842105	0.9767441860465116	0.4772727272727272	133
21	Inh VIP TSHZ2	0.19393939393939394	0.7111111111111111	0.3047619047619048	165
22	Per1	0.6481481481481481	0.8045977011494253	0.7179487179487181	108
23	Inh VIP ABI3BP	0.19230769230769232	0.6896551724137931	0.30075187969924816	104
24	Inh GPC5 RIT2	0.013513513513513514	0.3333333333333333	0.025974025974025972	74
25	Inh FBN2 EPB41L4A	0.0	0.0	0.0	64
26	capEndo	0.16666666666666666	0.9375	0.2830188679245283	90
