# Supplementary material for: Interpretable deep generative ensemble learning for single-cell omics with Hydra
Source: Mol Syst Biol. 2026 Apr 11;22(7):1161–79. doi: 10.1038/s44320-026-00208-7 (PMC13328726; doi:10.1038/s44320-026-00208-7)
Supplement: Supplementary file 6 — Source data Fig. 5 [file 44320_2026_208_MOESM6_ESM.zip › SD figure 5/5B/HealthyReference/all_cell_type_results_UMINT.csv]

cell_type_id	cell_type	recall	precision	f1_score	number
0	OPC DOCK5	0.9974789915966387	0.9949706621961442	0.9962232480067142	1190
1	Oli OPALIN	0.996938775510204	0.9272198825553117	0.9608162512677095	15680
2	Oli RASGRF1	0.12679083094555874	0.8082191780821918	0.21919504643962848	1396
3	Exc L2-3 CBLN2 LINC02306	0.964968152866242	0.9784714747039828	0.9716729021913415	1884
4	Exc L4-5 RORB GABRG1	0.8984375	0.5021834061135371	0.6442577030812325	768
5	Ast DPP10	0.0025	0.5	0.0049751243781094535	400
6	Ast GRM3	1.0	0.7344345616264295	0.8468864468864469	1156
7	Inh L3-5 SST MAFB	0.6447688564476886	0.5698924731182796	0.6050228310502284	411
8	Inh ENOX2 SPHKAP	0.15789473684210525	0.25	0.1935483870967742	152
9	Inh PVALB HTR4	0.44339622641509435	0.7800829875518672	0.5654135338345865	424
10	Mic P2RY12	0.996617050067659	0.9334600760456274	0.9640052356020943	1478
11	Mic TPT1	0.08695652173913043	0.9090909090909091	0.15873015873015872	115
12	Exc L6b	0.390625	0.47770700636942676	0.42979942693409745	192
13	Exc L4-5 RORB IL1RAPL2	0.4409090909090909	0.6891651865008881	0.5377685377685377	880
14	Inh LAMP5 NRG1 (Rosehip)	0.6750902527075813	0.5718654434250765	0.6192052980132451	277
15	Exc L6 THEMIS NFIA	0.5759162303664922	0.7746478873239436	0.6606606606606606	382
16	Exc L6 CT	0.023255813953488372	0.2	0.041666666666666664	172
17	Inh PVALB SULF1	0.7544642857142857	0.39858490566037735	0.521604938271605	224
18	Inh RYR3 TSHZ2	0.3674698795180723	0.5020576131687243	0.42434782608695654	332
19	Inh L1-6 LAMP5 CA13	0.5229357798165137	0.504424778761062	0.5135135135135136	109
20	Inh PVALB CA8 (Chandelier)	0.48872180451127817	0.5752212389380531	0.5284552845528455	133
21	Inh VIP TSHZ2	0.3393939393939394	0.25339366515837103	0.2901554404145078	165
22	Per1	0.9444444444444444	0.8095238095238095	0.8717948717948718	108
23	Inh VIP ABI3BP	0.07692307692307693	0.21621621621621623	0.11347517730496454	104
24	Inh GPC5 RIT2	0.5945945945945946	0.32592592592592595	0.4210526315789474	74
25	Inh FBN2 EPB41L4A	0.234375	0.23809523809523808	0.23622047244094488	64
26	capEndo	0.6222222222222222	0.875	0.7272727272727274	90
