# Supplementary material for: Interpretable deep generative ensemble learning for single-cell omics with Hydra
Source: Mol Syst Biol. 2026 Apr 11;22(7):1161–79. doi: 10.1038/s44320-026-00208-7 (PMC13328726; doi:10.1038/s44320-026-00208-7)
Supplement: Supplementary file 6 — Source data Fig. 5 [file 44320_2026_208_MOESM6_ESM.zip › SD figure 5/5B/HealthyReference/all_cell_type_results_scMoMat.csv]

cell_type_id	cell_type	recall	precision	f1_score	number
0	OPC DOCK5	0.9436974789915966	0.6080129940443963	0.7395456042146856	1190
1	Oli OPALIN	0.9998724489795918	0.9167884919010584	0.956529697080626	15680
2	Oli RASGRF1	0.0	0.0	0.0	1396
3	Exc L2-3 CBLN2 LINC02306	0.8704883227176221	0.36713678083725093	0.516454101716265	1884
4	Exc L4-5 RORB GABRG1	0.0	0.0	0.0	768
5	Ast DPP10	0.0	0.0	0.0	400
6	Ast GRM3	0.9757785467128027	0.6048257372654156	0.7467725918570008	1156
7	Inh L3-5 SST MAFB	0.18491484184914841	0.2714285714285714	0.21997105643994208	411
8	Inh ENOX2 SPHKAP	0.0	0.0	0.0	152
9	Inh PVALB HTR4	0.02122641509433962	0.23076923076923078	0.03887688984881209	424
10	Mic P2RY12	0.9336941813261164	0.9108910891089109	0.9221516872702975	1478
11	Mic TPT1	0.0	0.0	0.0	115
12	Exc L6b	0.0	0.0	0.0	192
13	Exc L4-5 RORB IL1RAPL2	0.015909090909090907	0.35	0.03043478260869565	880
14	Inh LAMP5 NRG1 (Rosehip)	0.1371841155234657	0.16033755274261605	0.14785992217898836	277
15	Exc L6 THEMIS NFIA	0.020942408376963352	0.20512820512820512	0.03800475059382423	382
16	Exc L6 CT	0.0	0.0	0.0	172
17	Inh PVALB SULF1	0.29464285714285715	0.07508532423208192	0.11967361740707164	224
18	Inh RYR3 TSHZ2	0.012048192771084338	0.0784313725490196	0.020887728459530026	332
19	Inh L1-6 LAMP5 CA13	0.0	0.0	0.0	109
20	Inh PVALB CA8 (Chandelier)	0.0	0.0	0.0	133
21	Inh VIP TSHZ2	0.0	0.0	0.0	165
22	Per1	0.0	0.0	0.0	108
23	Inh VIP ABI3BP	0.0	0.0	0.0	104
24	Inh GPC5 RIT2	0.0	0.0	0.0	74
25	Inh FBN2 EPB41L4A	0.0	0.0	0.0	64
26	capEndo	0.0	0.0	0.0	90
