# Supplementary material for: Interpretable deep generative ensemble learning for single-cell omics with Hydra
Source: Mol Syst Biol. 2026 Apr 11;22(7):1161–79. doi: 10.1038/s44320-026-00208-7 (PMC13328726; doi:10.1038/s44320-026-00208-7)
Supplement: Supplementary file 6 — Source data Fig. 5 [file 44320_2026_208_MOESM6_ESM.zip › SD figure 5/5B/HealthyReference/all_cell_type_results_scGlue.csv]

cell_type_id	cell_type	recall	precision	f1_score	number
0	OPC DOCK5	0.9932773109243698	1.0	0.9966273187183812	1190
1	Oli OPALIN	0.9997448979591836	0.9157611870545624	0.9559119458503568	15680
2	Oli RASGRF1	0.10744985673352435	0.9803921568627451	0.19367333763718528	1396
3	Exc L2-3 CBLN2 LINC02306	0.9962845010615711	0.8972275334608031	0.9441649899396377	1884
4	Exc L4-5 RORB GABRG1	0.984375	0.9830949284785435	0.9837345478204294	768
5	Ast DPP10	0.4725	0.9043062200956937	0.6206896551724138	400
6	Ast GRM3	0.9662629757785467	0.8652207591014718	0.9129546383326521	1156
7	Inh L3-5 SST MAFB	0.9367396593673966	0.6072555205047319	0.7368421052631577	411
8	Inh ENOX2 SPHKAP	0.0	0.0	0.0	152
9	Inh PVALB HTR4	0.9764150943396226	0.5335051546391752	0.69	424
10	Mic P2RY12	0.993234100135318	0.9273531269740998	0.9591636720026135	1478
11	Mic TPT1	0.0	0.0	0.0	115
12	Exc L6b	0.5625	0.5320197044334976	0.5468354430379747	192
13	Exc L4-5 RORB IL1RAPL2	0.9636363636363636	0.906951871657754	0.934435261707989	880
14	Inh LAMP5 NRG1 (Rosehip)	0.9855595667870036	0.7146596858638743	0.8285280728376326	277
15	Exc L6 THEMIS NFIA	0.5130890052356021	0.8305084745762712	0.6343042071197411	382
16	Exc L6 CT	0.1686046511627907	0.5471698113207547	0.2577777777777778	172
17	Inh PVALB SULF1	0.0	0.0	0.0	224
18	Inh RYR3 TSHZ2	0.9487951807228916	0.5575221238938053	0.7023411371237458	332
19	Inh L1-6 LAMP5 CA13	0.0	0.0	0.0	109
20	Inh PVALB CA8 (Chandelier)	0.015037593984962405	1.0	0.029629629629629624	133
21	Inh VIP TSHZ2	0.0	0.0	0.0	165
22	Per1	0.8796296296296297	0.625	0.7307692307692306	108
23	Inh VIP ABI3BP	0.0	0.0	0.0	104
24	Inh GPC5 RIT2	0.0	0.0	0.0	74
25	Inh FBN2 EPB41L4A	0.0	0.0	0.0	64
26	capEndo	0.25555555555555554	1.0	0.4070796460176991	90
