# Supplementary material for: Interpretable deep generative ensemble learning for single-cell omics with Hydra
Source: Mol Syst Biol. 2026 Apr 11;22(7):1161–79. doi: 10.1038/s44320-026-00208-7 (PMC13328726; doi:10.1038/s44320-026-00208-7)
Supplement: Supplementary file 6 — Source data Fig. 5 [file 44320_2026_208_MOESM6_ESM.zip › SD figure 5/5B/HealthyReference/all_cell_type_results_MultiVI.csv]

celltype_id	cell_type	recall	precision	f1_score	number
0	OPC DOCK5	0.9932773109243698	0.9966273187183811	0.9949494949494949	1190
1	Oli OPALIN	0.9885841836734693	0.9669390555798141	0.9776418277569298	15680
2	Oli RASGRF1	0.6361031518624641	0.8353715898400753	0.722244814965433	1396
3	Exc L2-3 CBLN2 LINC02306	0.9904458598726115	0.9862579281183932	0.9883474576271187	1884
4	Exc L4-5 RORB GABRG1	0.9791666666666666	0.9728331177231565	0.9759896171317326	768
5	Ast DPP10	0.9025	0.8337182448036952	0.8667466986794717	400
6	Ast GRM3	0.9377162629757786	0.9601417183348095	0.9487964989059081	1156
7	Inh L3-5 SST MAFB	0.8710462287104623	0.614065180102916	0.7203219315895373	411
8	Inh ENOX2 SPHKAP	0.09868421052631579	0.25	0.14150943396226415	152
9	Inh PVALB HTR4	0.8490566037735849	0.7407407407407407	0.7912087912087912	424
10	Mic P2RY12	0.9837618403247632	0.9237611181702668	0.9528178243774573	1478
11	Mic TPT1	0.008695652173913044	0.07142857142857142	0.015503875968992248	115
12	Exc L6b	0.734375	0.7121212121212122	0.7230769230769231	192
13	Exc L4-5 RORB IL1RAPL2	0.9681818181818181	0.9681818181818181	0.968181818181818	880
14	Inh LAMP5 NRG1 (Rosehip)	0.9530685920577617	0.9295774647887324	0.9411764705882353	277
15	Exc L6 THEMIS NFIA	0.9633507853403142	0.9484536082474226	0.9558441558441559	382
16	Exc L6 CT	0.6395348837209303	0.7096774193548387	0.672782874617737	172
17	Inh PVALB SULF1	0.375	0.6222222222222222	0.467966573816156	224
18	Inh RYR3 TSHZ2	0.822289156626506	0.6484560570071259	0.7250996015936254	332
19	Inh L1-6 LAMP5 CA13	0.8165137614678899	0.9175257731958762	0.8640776699029126	109
20	Inh PVALB CA8 (Chandelier)	0.9849624060150376	0.9424460431654677	0.9632352941176471	133
21	Inh VIP TSHZ2	0.38181818181818183	0.47368421052631576	0.4228187919463087	165
22	Per1	0.9166666666666666	0.868421052631579	0.8918918918918918	108
23	Inh VIP ABI3BP	0.1346153846153846	0.3111111111111111	0.18791946308724833	104
24	Inh GPC5 RIT2	0.4864864864864865	0.5	0.4931506849315069	74
25	Inh FBN2 EPB41L4A	0.09375	0.5454545454545454	0.16	64
26	capEndo	0.6111111111111112	0.859375	0.7142857142857143	90
