# Supplementary material for: Interpretable deep generative ensemble learning for single-cell omics with Hydra
Source: Mol Syst Biol. 2026 Apr 11;22(7):1161–79. doi: 10.1038/s44320-026-00208-7 (PMC13328726; doi:10.1038/s44320-026-00208-7)
Supplement: Supplementary file 7 — Source data Fig. 6 [file 44320_2026_208_MOESM7_ESM.zip]

Archive with 259 entries (240 files):
- SD figure 6/
- SD figure 6/6A/
- SD figure 6/.DS_Store
- __MACOSX/SD figure 6/._.DS_Store
- SD figure 6/README
- __MACOSX/SD figure 6/._README
- SD figure 6/6B/
- SD figure 6/6C/
- SD figure 6/6A/10000/
- SD figure 6/6A/.DS_Store
- __MACOSX/SD figure 6/6A/._.DS_Store
- SD figure 6/6A/250/
- SD figure 6/6A/5000/
- SD figure 6/6A/500/
- SD figure 6/6A/1000/
- SD figure 6/6B/10000/
- SD figure 6/6B/.DS_Store
- __MACOSX/SD figure 6/6B/._.DS_Store
- SD figure 6/6B/250/
- SD figure 6/6B/5000/
- SD figure 6/6B/500/
- SD figure 6/6B/1000/
- SD figure 6/6C/10000/
- SD figure 6/6C/.DS_Store
- __MACOSX/SD figure 6/6C/._.DS_Store
- SD figure 6/6C/250/
- SD figure 6/6C/5000/
- SD figure 6/6C/500/
- SD figure 6/6C/1000/
- SD figure 6/6A/10000/usage_Hydra.csv
- __MACOSX/SD figure 6/6A/10000/._usage_Hydra.csv
- SD figure 6/6A/10000/usage_FFNN_Hydra.csv
- __MACOSX/SD figure 6/6A/10000/._usage_FFNN_Hydra.csv
- SD figure 6/6A/10000/usage_scClassify.csv
- __MACOSX/SD figure 6/6A/10000/._usage_scClassify.csv
- SD figure 6/6A/10000/usage_scSorterDL.csv
- __MACOSX/SD figure 6/6A/10000/._usage_scSorterDL.csv
- SD figure 6/6A/10000/usage_SCN.csv
- __MACOSX/SD figure 6/6A/10000/._usage_SCN.csv
- SD figure 6/6A/10000/usage_scPred.csv
- __MACOSX/SD figure 6/6A/10000/._usage_scPred.csv
- SD figure 6/6A/10000/usage_CellTypist.csv
- __MACOSX/SD figure 6/6A/10000/._usage_CellTypist.csv
- SD figure 6/6A/10000/usage_scANVI.csv
- __MACOSX/SD figure 6/6A/10000/._usage_scANVI.csv
- SD figure 6/6A/250/usage_Hydra.csv
- __MACOSX/SD figure 6/6A/250/._usage_Hydra.csv
- SD figure 6/6A/250/usage_FFNN_Hydra.csv
- __MACOSX/SD figure 6/6A/250/._usage_FFNN_Hydra.csv
- SD figure 6/6A/250/usage_scClassify.csv
- __MACOSX/SD figure 6/6A/250/._usage_scClassify.csv
- SD figure 6/6A/250/usage_scSorterDL.csv
- __MACOSX/SD figure 6/6A/250/._usage_scSorterDL.csv
- SD figure 6/6A/250/usage_SCN.csv
- __MACOSX/SD figure 6/6A/250/._usage_SCN.csv
- SD figure 6/6A/250/usage_scPred.csv
- __MACOSX/SD figure 6/6A/250/._usage_scPred.csv
- SD figure 6/6A/250/usage_CellTypist.csv
- __MACOSX/SD figure 6/6A/250/._usage_CellTypist.csv
- SD figure 6/6A/250/usage_scANVI.csv
- __MACOSX/SD figure 6/6A/250/._usage_scANVI.csv
- SD figure 6/6A/5000/usage_Hydra.csv
- __MACOSX/SD figure 6/6A/5000/._usage_Hydra.csv
- SD figure 6/6A/5000/usage_FFNN_Hydra.csv
- __MACOSX/SD figure 6/6A/5000/._usage_FFNN_Hydra.csv
- SD figure 6/6A/5000/usage_scClassify.csv
- __MACOSX/SD figure 6/6A/5000/._usage_scClassify.csv
- SD figure 6/6A/5000/usage_scSorterDL.csv
- __MACOSX/SD figure 6/6A/5000/._usage_scSorterDL.csv
- SD figure 6/6A/5000/usage_SCN.csv
- __MACOSX/SD figure 6/6A/5000/._usage_SCN.csv
- SD figure 6/6A/5000/usage_scPred.csv
- __MACOSX/SD figure 6/6A/5000/._usage_scPred.csv
- SD figure 6/6A/5000/usage_CellTypist.csv
- __MACOSX/SD figure 6/6A/5000/._usage_CellTypist.csv
- SD figure 6/6A/5000/usage_scANVI.csv
- __MACOSX/SD figure 6/6A/5000/._usage_scANVI.csv
- SD figure 6/6A/500/usage_Hydra.csv
- __MACOSX/SD figure 6/6A/500/._usage_Hydra.csv
- SD figure 6/6A/500/usage_FFNN_Hydra.csv
- __MACOSX/SD figure 6/6A/500/._usage_FFNN_Hydra.csv
- SD figure 6/6A/500/usage_scClassify.csv
- __MACOSX/SD figure 6/6A/500/._usage_scClassify.csv
- SD figure 6/6A/500/usage_scSorterDL.csv
- __MACOSX/SD figure 6/6A/500/._usage_scSorterDL.csv
- SD figure 6/6A/500/usage_SCN.csv
- __MACOSX/SD figure 6/6A/500/._usage_SCN.csv
- SD figure 6/6A/500/usage_scPred.csv
- __MACOSX/SD figure 6/6A/500/._usage_scPred.csv
- SD figure 6/6A/500/usage_CellTypist.csv
- __MACOSX/SD figure 6/6A/500/._usage_CellTypist.csv
- SD figure 6/6A/500/usage_scANVI.csv
- __MACOSX/SD figure 6/6A/500/._usage_scANVI.csv
- SD figure 6/6A/1000/usage_Hydra.csv
- __MACOSX/SD figure 6/6A/1000/._usage_Hydra.csv
- SD figure 6/6A/1000/usage_FFNN_Hydra.csv
- __MACOSX/SD figure 6/6A/1000/._usage_FFNN_Hydra.csv
- SD figure 6/6A/1000/usage_scClassify.csv
- __MACOSX/SD figure 6/6A/1000/._usage_scClassify.csv
- SD figure 6/6A/1000/usage_scSorterDL.csv
- __MACOSX/SD figure 6/6A/1000/._usage_scSorterDL.csv
- SD figure 6/6A/1000/usage_SCN.csv
- __MACOSX/SD figure 6/6A/1000/._usage_SCN.csv
- SD figure 6/6A/1000/usage_scPred.csv
- __MACOSX/SD figure 6/6A/1000/._usage_scPred.csv
- SD figure 6/6A/1000/usage_CellTypist.csv
- __MACOSX/SD figure 6/6A/1000/._usage_CellTypist.csv
- SD figure 6/6A/1000/usage_scANVI.csv
- __MACOSX/SD figure 6/6A/1000/._usage_scANVI.csv
- SD figure 6/6B/10000/usage_Hydra.csv
- __MACOSX/SD figure 6/6B/10000/._usage_Hydra.csv
- SD figure 6/6B/10000/usage_scJoint.csv
- __MACOSX/SD figure 6/6B/10000/._usage_scJoint.csv
- SD figure 6/6B/10000/usage_FFNN_Hydra.csv
- __MACOSX/SD figure 6/6B/10000/._usage_FFNN_Hydra.csv
- SD figure 6/6B/10000/usage_UMINT.csv
- __MACOSX/SD figure 6/6B/10000/._usage_UMINT.csv
- SD figure 6/6B/10000/usage_scMoMat.csv
- __MACOSX/SD figure 6/6B/10000/._usage_scMoMat.csv
- SD figure 6/6B/10000/usage_MultiVI.csv
- __MACOSX/SD figure 6/6B/10000/._usage_MultiVI.csv
- SD figure 6/6B/10000/usage_MOFA2.csv
- __MACOSX/SD figure 6/6B/10000/._usage_MOFA2.csv
- SD figure 6/6B/10000/usage_scGLUE.csv
- __MACOSX/SD figure 6/6B/10000/._usage_scGLUE.csv
- SD figure 6/6B/250/usage_Hydra.csv
- __MACOSX/SD figure 6/6B/250/._usage_Hydra.csv
- SD figure 6/6B/250/usage_scJoint.csv
- __MACOSX/SD figure 6/6B/250/._usage_scJoint.csv
- SD figure 6/6B/250/usage_FFNN_Hydra.csv
- __MACOSX/SD figure 6/6B/250/._usage_FFNN_Hydra.csv
- SD figure 6/6B/250/usage_UMINT.csv
- __MACOSX/SD figure 6/6B/250/._usage_UMINT.csv
- SD figure 6/6B/250/usage_scMoMat.csv
- __MACOSX/SD figure 6/6B/250/._usage_scMoMat.csv
- SD figure 6/6B/250/usage_MultiVI.csv
- __MACOSX/SD figure 6/6B/250/._usage_MultiVI.csv
- SD figure 6/6B/250/usage_MOFA2.csv
- __MACOSX/SD figure 6/6B/250/._usage_MOFA2.csv
- SD figure 6/6B/250/usage_scGLUE.csv
- __MACOSX/SD figure 6/6B/250/._usage_scGLUE.csv
- SD figure 6/6B/5000/usage_Hydra.csv
- __MACOSX/SD figure 6/6B/5000/._usage_Hydra.csv
- SD figure 6/6B/5000/usage_scJoint.csv
- __MACOSX/SD figure 6/6B/5000/._usage_scJoint.csv
- SD figure 6/6B/5000/usage_FFNN_Hydra.csv
- __MACOSX/SD figure 6/6B/5000/._usage_FFNN_Hydra.csv
- SD figure 6/6B/5000/usage_UMINT.csv
- __MACOSX/SD figure 6/6B/5000/._usage_UMINT.csv
- SD figure 6/6B/5000/usage_scMoMat.csv
- __MACOSX/SD figure 6/6B/5000/._usage_scMoMat.csv
- SD figure 6/6B/5000/usage_MultiVI.csv
- __MACOSX/SD figure 6/6B/5000/._usage_MultiVI.csv
- SD figure 6/6B/5000/usage_MOFA2.csv
- __MACOSX/SD figure 6/6B/5000/._usage_MOFA2.csv
- SD figure 6/6B/5000/usage_scGLUE.csv
- __MACOSX/SD figure 6/6B/5000/._usage_scGLUE.csv
- SD figure 6/6B/500/usage_Hydra.csv
- __MACOSX/SD figure 6/6B/500/._usage_Hydra.csv
- SD figure 6/6B/500/usage_scJoint.csv
- __MACOSX/SD figure 6/6B/500/._usage_scJoint.csv
- SD figure 6/6B/500/usage_FFNN_Hydra.csv
- __MACOSX/SD figure 6/6B/500/._usage_FFNN_Hydra.csv
- SD figure 6/6B/500/usage_UMINT.csv
- __MACOSX/SD figure 6/6B/500/._usage_UMINT.csv
- SD figure 6/6B/500/usage_scMoMat.csv
- __MACOSX/SD figure 6/6B/500/._usage_scMoMat.csv
- SD figure 6/6B/500/usage_MultiVI.csv
- __MACOSX/SD figure 6/6B/500/._usage_MultiVI.csv
- SD figure 6/6B/500/usage_MOFA2.csv
- __MACOSX/SD figure 6/6B/500/._usage_MOFA2.csv
- SD figure 6/6B/500/usage_scGLUE.csv
- __MACOSX/SD figure 6/6B/500/._usage_scGLUE.csv
- SD figure 6/6B/1000/usage_Hydra.csv
- __MACOSX/SD figure 6/6B/1000/._usage_Hydra.csv
- SD figure 6/6B/1000/usage_scJoint.csv
- __MACOSX/SD figure 6/6B/1000/._usage_scJoint.csv
- SD figure 6/6B/1000/usage_FFNN_Hydra.csv
- __MACOSX/SD figure 6/6B/1000/._usage_FFNN_Hydra.csv
- SD figure 6/6B/1000/usage_UMINT.csv
- __MACOSX/SD figure 6/6B/1000/._usage_UMINT.csv
- SD figure 6/6B/1000/usage_scMoMat.csv
- __MACOSX/SD figure 6/6B/1000/._usage_scMoMat.csv
- SD figure 6/6B/1000/usage_MultiVI.csv
- __MACOSX/SD figure 6/6B/1000/._usage_MultiVI.csv
- SD figure 6/6B/1000/usage_MOFA2.csv
- __MACOSX/SD figure 6/6B/1000/._usage_MOFA2.csv
- SD figure 6/6B/1000/usage_scGLUE.csv
- __MACOSX/SD figure 6/6B/1000/._usage_scGLUE.csv
- SD figure 6/6C/10000/usage_Hydra.csv
- __MACOSX/SD figure 6/6C/10000/._usage_Hydra.csv
- SD figure 6/6C/10000/.DS_Store
- __MACOSX/SD figure 6/6C/10000/._.DS_Store
- SD figure 6/6C/10000/usage_FFNN_Hydra.csv
- __MACOSX/SD figure 6/6C/10000/._usage_FFNN_Hydra.csv
- SD figure 6/6C/10000/usage_UMINT.csv
- __MACOSX/SD figure 6/6C/10000/._usage_UMINT.csv
- SD figure 6/6C/10000/usage_scMoMat.csv
- __MACOSX/SD figure 6/6C/10000/._usage_scMoMat.csv
- SD figure 6/6C/10000/usage_MOFA2.csv
- __MACOSX/SD figure 6/6C/10000/._usage_MOFA2.csv
- SD figure 6/6C/10000/usage_totalVI.csv
- __MACOSX/SD figure 6/6C/10000/._usage_totalVI.csv
- SD figure 6/6C/250/usage_Hydra.csv
- __MACOSX/SD figure 6/6C/250/._usage_Hydra.csv
- SD figure 6/6C/250/.DS_Store
- __MACOSX/SD figure 6/6C/250/._.DS_Store
- SD figure 6/6C/250/usage_FFNN_Hydra.csv
- __MACOSX/SD figure 6/6C/250/._usage_FFNN_Hydra.csv
- SD figure 6/6C/250/usage_UMINT.csv
- __MACOSX/SD figure 6/6C/250/._usage_UMINT.csv
- SD figure 6/6C/250/usage_scMoMat.csv
- __MACOSX/SD figure 6/6C/250/._usage_scMoMat.csv
- SD figure 6/6C/250/usage_MOFA2.csv
- __MACOSX/SD figure 6/6C/250/._usage_MOFA2.csv
- SD figure 6/6C/250/usage_totalVI.csv
- __MACOSX/SD figure 6/6C/250/._usage_totalVI.csv
- SD figure 6/6C/5000/usage_Hydra.csv
- __MACOSX/SD figure 6/6C/5000/._usage_Hydra.csv
- SD figure 6/6C/5000/.DS_Store
- __MACOSX/SD figure 6/6C/5000/._.DS_Store
- SD figure 6/6C/5000/usage_FFNN_Hydra.csv
- __MACOSX/SD figure 6/6C/5000/._usage_FFNN_Hydra.csv
- SD figure 6/6C/5000/usage_UMINT.csv
- __MACOSX/SD figure 6/6C/5000/._usage_UMINT.csv
- SD figure 6/6C/5000/usage_scMoMat.csv
- __MACOSX/SD figure 6/6C/5000/._usage_scMoMat.csv
- SD figure 6/6C/5000/usage_MOFA2.csv
- __MACOSX/SD figure 6/6C/5000/._usage_MOFA2.csv
- SD figure 6/6C/5000/usage_totalVI.csv
- __MACOSX/SD figure 6/6C/5000/._usage_totalVI.csv
- SD figure 6/6C/500/usage_Hydra.csv
- __MACOSX/SD figure 6/6C/500/._usage_Hydra.csv
- SD figure 6/6C/500/.DS_Store
- __MACOSX/SD figure 6/6C/500/._.DS_Store
- SD figure 6/6C/500/usage_FFNN_Hydra.csv
- __MACOSX/SD figure 6/6C/500/._usage_FFNN_Hydra.csv
- SD figure 6/6C/500/usage_UMINT.csv
- __MACOSX/SD figure 6/6C/500/._usage_UMINT.csv
- SD figure 6/6C/500/usage_scMoMat.csv
- __MACOSX/SD figure 6/6C/500/._usage_scMoMat.csv
- SD figure 6/6C/500/usage_MOFA2.csv
- __MACOSX/SD figure 6/6C/500/._usage_MOFA2.csv
- SD figure 6/6C/500/usage_totalVI.csv
- __MACOSX/SD figure 6/6C/500/._usage_totalVI.csv
- SD figure 6/6C/1000/usage_Hydra.csv
- __MACOSX/SD figure 6/6C/1000/._usage_Hydra.csv
- SD figure 6/6C/1000/.DS_Store
- __MACOSX/SD figure 6/6C/1000/._.DS_Store
- SD figure 6/6C/1000/usage_FFNN_Hydra.csv
- __MACOSX/SD figure 6/6C/1000/._usage_FFNN_Hydra.csv
- SD figure 6/6C/1000/usage_UMINT.csv
- __MACOSX/SD figure 6/6C/1000/._usage_UMINT.csv
- SD figure 6/6C/1000/usage_scMoMat.csv
- __MACOSX/SD figure 6/6C/1000/._usage_scMoMat.csv
- SD figure 6/6C/1000/usage_MOFA2.csv
- __MACOSX/SD figure 6/6C/1000/._usage_MOFA2.csv
- SD figure 6/6C/1000/usage_totalVI.csv
- __MACOSX/SD figure 6/6C/1000/._usage_totalVI.csv
