# Supplementary material for: Interpretable deep generative ensemble learning for single-cell omics with Hydra
Source: Mol Syst Biol. 2026 Apr 11;22(7):1161–79. doi: 10.1038/s44320-026-00208-7 (PMC13328726; doi:10.1038/s44320-026-00208-7)
Supplement: Supplementary file 7 — Source data Fig. 6 [file 44320_2026_208_MOESM7_ESM.zip › SD figure 6/README]

6A:
- Represents computational resource analysis for scRNA-seq data
- Each directory corresponds to a dataset named by its cell count (e.g., 250, 500, 1000, 5000, 10000)
- Each CSV file in the directory corresponds to a method and reports the computational resources used by that method (For Hydra, two files are provided: usage_Hydra.csv (VAE module) and usage_FFNN_Hydra.csv (classification module))

6B:
- Represents computational resource analysis for scRNA-seq + scATAC-seq data
- Each directory corresponds to a dataset named by its cell count (e.g., 250, 500, 1000, 5000, 10000)
- Each CSV file in the directory corresponds to a method and reports the computational resources used by that method (For Hydra, two files are provided: usage_Hydra.csv (VAE module) and usage_FFNN_Hydra.csv (classification module))

6C:
- Represents computational resource analysis for scRNA-seq + scADT-seq data
- Each directory corresponds to a dataset named by its cell count (e.g., 250, 500, 1000, 5000, 10000)
- Each CSV file in the directory corresponds to a method and reports the computational resources used by that method (For Hydra, two files are provided: usage_Hydra.csv (VAE module) and usage_FFNN_Hydra.csv (classification module))
