# Supplementary material for: Interpretable deep generative ensemble learning for single-cell omics with Hydra
Source: Mol Syst Biol. 2026 Apr 11;22(7):1161–79. doi: 10.1038/s44320-026-00208-7 (PMC13328726; doi:10.1038/s44320-026-00208-7)
Supplement: Supplementary file 7 — Source data Fig. 6 [file 44320_2026_208_MOESM7_ESM.zip › SD figure 6/6A/1000/usage_CellTypist.csv]

runtime_seconds	runtime_minutes	gpu_memory_mean_gb	gpu_memory_peak_gb	gpu_memory_min_gb	cpu_percent_mean	cpu_percent_peak	cpu_percent_min	ram_mean_gb	ram_peak_gb	ram_min_gb
1.9652462005615234	0.032754103342692055	0.47259521484375	0.47259521484375	0.47259521484375	0.0	0.0	0.0	0.9393692016601562	0.9393692016601562	0.9393692016601562
