# Supplementary material for: Interpretable deep generative ensemble learning for single-cell omics with Hydra
Source: Mol Syst Biol. 2026 Apr 11;22(7):1161–79. doi: 10.1038/s44320-026-00208-7 (PMC13328726; doi:10.1038/s44320-026-00208-7)
Supplement: Supplementary file 7 — Source data Fig. 6 [file 44320_2026_208_MOESM7_ESM.zip › SD figure 6/6B/5000/usage_scGLUE.csv]

runtime_seconds	runtime_minutes	gpu_memory_mean_gb	gpu_memory_peak_gb	gpu_memory_min_gb	cpu_percent_mean	cpu_percent_peak	cpu_percent_min	ram_mean_gb	ram_peak_gb	ram_min_gb
336.35379815101624	5.605896635850271	1.3049182778984838	1.318359375	0.47259521484375	2927.630769230769	3198.1	0.0	13.336704525016469	13.599544525146484	4.431556701660156
