# Supplementary material for: Interpretable deep generative ensemble learning for single-cell omics with Hydra
Source: Mol Syst Biol. 2026 Apr 11;22(7):1161–79. doi: 10.1038/s44320-026-00208-7 (PMC13328726; doi:10.1038/s44320-026-00208-7)
Supplement: Supplementary file 7 — Source data Fig. 6 [file 44320_2026_208_MOESM7_ESM.zip › SD figure 6/6C/10000/usage_scMoMat.csv]

runtime_seconds	runtime_minutes	gpu_memory_mean_gb	gpu_memory_peak_gb	gpu_memory_min_gb	cpu_percent_mean	cpu_percent_peak	cpu_percent_min	ram_mean_gb	ram_peak_gb	ram_min_gb
99.49145245552063	1.658190874258677	2.8140918965242347	2.9921875	0.47259521484375	135.8469387755102	381.5	0.0	11.625157570352359	11.777416229248047	10.827739715576172
